# Supplementary material for: Simultaneously enhancing the ultimate strength and ductility of high-entropy alloys via short-range ordering
Source: Nat Commun. 2021 Aug 16;12:4953. doi: 10.1038/s41467-021-25264-5 (PMC8368001; doi:10.1038/s41467-021-25264-5)
Supplement: Supplementary file 4 — Supplementary Data 1 [file 41467_2021_25264_MOESM4_ESM.xlsx]

## Sheet: Sheet1
Co(at.%)	Cu(at.%)	Fe(at.%)	Ni(at.%)	Pd(at.%)	FCC(eV/atom)	BCC(eV/atom)	ΔEFCC-BCC(eV/atom)
0	0	0	0	100	-3.91	-3.86365	-0.0463426
0	0	0	5	95	-3.92874	-3.88314	-0.045604
0	0	0	10	90	-3.94828	-3.90311	-0.0451711
0	0	0	15	85	-3.9679	-3.92386	-0.0440392
0	0	0	20	80	-3.98762	-3.94931	-0.0383045
0	0	0	25	75	-4.00817	-3.96908	-0.0390896
0	0	0	30	70	-4.02896	-3.99252	-0.0364401
0	0	0	35	65	-4.05038	-4.01701	-0.0333727
0	0	0	40	60	-4.0726	-4.04019	-0.0324119
0	0	0	45	55	-4.09498	-4.06548	-0.0294969
0	0	0	50	50	-4.11967	-4.08887	-0.0308009
0	0	0	55	45	-4.14538	-4.11571	-0.029667
0	0	0	60	40	-4.17147	-4.14017	-0.0313014
0	0	0	65	35	-4.19897	-4.16791	-0.0310587
0	0	0	70	30	-4.22865	-4.19391	-0.0347428
0	0	0	75	25	-4.26009	-4.22257	-0.0375173
0	0	0	80	20	-4.29333	-4.25228	-0.0410551
0	0	0	85	15	-4.32944	-4.28776	-0.0416878
0	0	0	90	10	-4.36781	-4.321	-0.0468113
0	0	0	95	5	-4.40758	-4.36036	-0.0472238
0	0	0	100	0	-4.45	-4.36706	-0.082934
0	0	5	0	95	-3.93864	-3.89151	-0.0471297
0	0	5	5	90	-3.95717	-3.91064	-0.0465282
0	0	5	10	85	-3.97621	-3.93181	-0.0444009
0	0	5	15	80	-3.99486	-3.95512	-0.0397461
0	0	5	20	75	-4.01473	-3.97469	-0.0400319
0	0	5	25	70	-4.03535	-3.99889	-0.0364555
0	0	5	30	65	-4.05568	-4.02215	-0.0335258
0	0	5	35	60	-4.07736	-4.04456	-0.0327987
0	0	5	40	55	-4.09889	-4.06963	-0.029261
0	0	5	45	50	-4.12214	-4.09289	-0.0292492
0	0	5	50	45	-4.14562	-4.1184	-0.0272239
0	0	5	55	40	-4.17139	-4.14408	-0.0273127
0	0	5	60	35	-4.19836	-4.17033	-0.0280292
0	0	5	65	30	-4.22629	-4.19676	-0.0295237
0	0	5	70	25	-4.2569	-4.22561	-0.0312913
0	0	5	75	20	-4.28912	-4.25208	-0.0370355
0	0	5	80	15	-4.32336	-4.28474	-0.0386203
0	0	5	85	10	-4.35984	-4.31556	-0.0442759
0	0	5	90	5	-4.3982	-4.35414	-0.0440579
0	0	5	95	0	-4.43943	-4.39616	-0.0432697
0	0	10	0	90	-3.96569	-3.91863	-0.0470597
0	0	10	5	85	-3.98351	-3.93898	-0.0445289
0	0	10	10	80	-4.00236	-3.96089	-0.0414713
0	0	10	15	75	-4.02136	-3.98196	-0.0393988
0	0	10	20	70	-4.04045	-4.00479	-0.0356652
0	0	10	25	65	-4.06054	-4.02708	-0.0334638
0	0	10	30	60	-4.08047	-4.05065	-0.0298149
0	0	10	35	55	-4.10132	-4.07402	-0.0273034
0	0	10	40	50	-4.12395	-4.09757	-0.0263773
0	0	10	45	45	-4.14734	-4.12165	-0.0256953
0	0	10	50	40	-4.17173	-4.1474	-0.0243266
0	0	10	55	35	-4.19714	-4.17213	-0.0250165
0	0	10	60	30	-4.22444	-4.19926	-0.0251814
0	0	10	65	25	-4.25317	-4.22495	-0.0282232
0	0	10	70	20	-4.28459	-4.25223	-0.0323633
0	0	10	75	15	-4.31677	-4.28102	-0.0357473
0	0	10	80	10	-4.35216	-4.31314	-0.0390188
0	0	10	85	5	-4.38604	-4.34355	-0.0424844
0	0	10	90	0	-4.42855	-4.36388	-0.0646657
0	0	15	0	85	-3.99099	-3.93447	-0.0565203
0	0	15	5	80	-4.00936	-3.9671	-0.042258
0	0	15	10	75	-4.02732	-3.98903	-0.0382925
0	0	15	15	70	-4.04561	-4.01064	-0.0349645
0	0	15	20	65	-4.06437	-4.0327	-0.0316773
0	0	15	25	60	-4.08455	-4.05496	-0.0295962
0	0	15	30	55	-4.10412	-4.07844	-0.0256741
0	0	15	35	50	-4.1259	-4.10199	-0.0239057
0	0	15	40	45	-4.14781	-4.1259	-0.0219108
0	0	15	45	40	-4.17113	-4.15049	-0.0206402
0	0	15	50	35	-4.19555	-4.17558	-0.0199785
0	0	15	55	30	-4.22211	-4.20063	-0.0214758
0	0	15	60	25	-4.24895	-4.22608	-0.0228708
0	0	15	65	20	-4.27889	-4.25286	-0.0260351
0	0	15	70	15	-4.31047	-4.28052	-0.0299463
0	0	15	75	10	-4.34363	-4.30733	-0.0362932
0	0	15	80	5	-4.3798	-4.33948	-0.0403184
0	0	15	85	0	-4.4177	-4.36216	-0.0555409
0	0	20	0	80	-4.01512	-3.97182	-0.0433034
0	0	20	5	75	-4.0324	-3.9939	-0.0385053
0	0	20	10	70	-4.05071	-4.01566	-0.0350515
0	0	20	15	65	-4.06898	-4.03726	-0.0317127
0	0	20	20	60	-4.08722	-4.05943	-0.0277956
0	0	20	25	55	-4.10647	-4.08232	-0.0241507
0	0	20	30	50	-4.12692	-4.10517	-0.0217571
0	0	20	35	45	-4.14781	-4.12912	-0.018693
0	0	20	40	40	-4.17053	-4.15339	-0.0171422
0	0	20	45	35	-4.19376	-4.17776	-0.0159951
0	0	20	50	30	-4.21835	-4.20251	-0.0158419
0	0	20	55	25	-4.24487	-4.22839	-0.0164877
0	0	20	60	20	-4.27323	-4.25422	-0.019012
0	0	20	65	15	-4.30329	-4.28013	-0.0231593
0	0	20	70	10	-4.33558	-4.30774	-0.027846
0	0	20	75	5	-4.36976	-4.33572	-0.0340356
0	0	20	80	0	-4.40608	-4.36965	-0.0364282
0	0	25	0	75	-4.03774	-3.99901	-0.0387275
0	0	25	5	70	-4.05445	-4.02018	-0.0342753
0	0	25	10	65	-4.072	-4.0419	-0.0301014
0	0	25	15	60	-4.09044	-4.06408	-0.0263669
0	0	25	20	55	-4.10865	-4.08615	-0.0225064
0	0	25	25	50	-4.12799	-4.10929	-0.0186984
0	0	25	30	45	-4.14804	-4.13234	-0.0156964
0	0	25	35	40	-4.16941	-4.15602	-0.0133875
0	0	25	40	35	-4.1916	-4.18015	-0.0114525
0	0	25	45	30	-4.21571	-4.20392	-0.0117861
0	0	25	50	25	-4.24023	-4.22907	-0.0111673
0	0	25	55	20	-4.26749	-4.25472	-0.0127707
0	0	25	60	15	-4.2959	-4.27995	-0.0159455
0	0	25	65	10	-4.32616	-4.30619	-0.0199682
0	0	25	70	5	-4.35915	-4.33249	-0.0266635
0	0	25	75	0	-4.3943	-4.36203	-0.0322665
0	0	30	0	70	-4.05854	-4.02484	-0.0337018
0	0	30	5	65	-4.07561	-4.04578	-0.0298278
0	0	30	10	60	-4.09188	-4.06822	-0.0236594
0	0	30	15	55	-4.10987	-4.08984	-0.0200297
0	0	30	20	50	-4.1283	-4.1127	-0.0155999
0	0	30	25	45	-4.14719	-4.13429	-0.0128979
0	0	30	30	40	-4.16735	-4.15809	-0.00926306
0	0	30	35	35	-4.18851	-4.18157	-0.00694191
0	0	30	40	30	-4.21183	-4.20606	-0.00577014
0	0	30	45	25	-4.23556	-4.23092	-0.00464366
0	0	30	50	20	-4.26091	-4.25469	-0.00621762
0	0	30	55	15	-4.28822	-4.27967	-0.008545
0	0	30	60	10	-4.31786	-4.30537	-0.0124914
0	0	30	65	5	-4.34876	-4.33041	-0.0183496
0	0	30	70	0	-4.38249	-4.35782	-0.0246691
0	0	35	0	65	-4.07793	-4.05012	-0.027805
0	0	35	5	60	-4.09428	-4.07117	-0.0231092
0	0	35	10	55	-4.11107	-4.09321	-0.0178611
0	0	35	15	50	-4.12847	-4.11507	-0.0133994
0	0	35	20	45	-4.14673	-4.13774	-0.00898299
0	0	35	25	40	-4.16554	-4.16005	-0.00548984
0	0	35	30	35	-4.18633	-4.18346	-0.00287091
0	0	35	35	30	-4.2074	-4.20707	-0.000333742
0	0	35	40	25	-4.23023	-4.23102	0.000786551
0	0	35	45	20	-4.25481	-4.2552	0.000392908
0	0	35	50	15	-4.28045	-4.27885	-0.00160693
0	0	35	55	10	-4.3083	-4.30389	-0.00441232
0	0	35	60	5	-4.33831	-4.32824	-0.0100705
0	0	35	65	0	-4.36999	-4.35297	-0.0170285
0	0	40	0	60	-4.09528	-4.07473	-0.0205579
0	0	40	5	55	-4.11123	-4.09576	-0.015471
0	0	40	10	50	-4.12848	-4.11726	-0.0112248
0	0	40	15	45	-4.14554	-4.13967	-0.00587165
0	0	40	20	40	-4.16349	-4.16202	-0.00146795
0	0	40	25	35	-4.18304	-4.18522	0.0021813
0	0	40	30	30	-4.20287	-4.20761	0.00473549
0	0	40	35	25	-4.22439	-4.23121	0.0068199
0	0	40	40	20	-4.24772	-4.25432	0.00660286
0	0	40	45	15	-4.2725	-4.27821	0.00570376
0	0	40	50	10	-4.29878	-4.30212	0.00333374
0	0	40	55	5	-4.32732	-4.32574	-0.0015849
0	0	40	60	0	-4.35793	-4.34993	-0.00799183
0	0	45	0	55	-4.11197	-4.09801	-0.0139594
0	0	45	5	50	-4.12744	-4.11912	-0.00832189
0	0	45	10	45	-4.14355	-4.14141	-0.00214864
0	0	45	15	40	-4.16087	-4.16334	0.00247549
0	0	45	20	35	-4.17934	-4.18545	0.00610861
0	0	45	25	30	-4.19841	-4.20798	0.00957187
0	0	45	30	25	-4.21858	-4.23095	0.0123676
0	0	45	35	20	-4.24067	-4.25374	0.0130672
0	0	45	40	15	-4.26385	-4.27695	0.0131002
0	0	45	45	10	-4.28921	-4.29976	0.0105507
0	0	45	50	5	-4.31607	-4.3232	0.00713326
0	0	45	55	0	-4.34515	-4.34678	0.00163573
0	0	50	0	50	-4.12667	-4.1215	-0.00516765
0	0	50	5	45	-4.14184	-4.14263	0.000797764
0	0	50	10	40	-4.15795	-4.16459	0.00664113
0	0	50	15	35	-4.17533	-4.18652	0.0111907
0	0	50	20	30	-4.19321	-4.20759	0.0143792
0	0	50	25	25	-4.21265	-4.23036	0.0177162
0	0	50	30	20	-4.23339	-4.25241	0.0190201
0	0	50	35	15	-4.25528	-4.2751	0.0198268
0	0	50	40	10	-4.2791	-4.29778	0.0186836
0	0	50	45	5	-4.30444	-4.32029	0.015854
0	0	50	50	0	-4.3323	-4.34321	0.0109104
0	0	55	0	45	-4.13913	-4.14343	0.00430056
0	0	55	5	40	-4.15452	-4.16488	0.0103637
0	0	55	10	35	-4.17055	-4.18585	0.0152943
0	0	55	15	30	-4.18777	-4.20794	0.0201753
0	0	55	20	25	-4.2059	-4.22951	0.0236117
0	0	55	25	20	-4.22534	-4.25116	0.0258214
0	0	55	30	15	-4.24611	-4.27324	0.0271258
0	0	55	35	10	-4.2689	-4.29509	0.0261853
0	0	55	40	5	-4.29291	-4.31724	0.0243285
0	0	55	45	0	-4.31906	-4.33929	0.0202352
0	0	60	0	40	-4.15103	-4.16482	0.0137858
0	0	60	5	35	-4.16595	-4.18547	0.0195199
0	0	60	10	30	-4.18204	-4.20657	0.0245363
0	0	60	15	25	-4.19908	-4.22785	0.0287697
0	0	60	20	20	-4.21759	-4.24923	0.0316412
0	0	60	25	15	-4.23711	-4.27086	0.0337492
0	0	60	30	10	-4.2581	-4.29197	0.0338717
0	0	60	35	5	-4.28121	-4.31344	0.0322306
0	0	60	40	0	-4.30582	-4.33503	0.0292119
0	0	65	0	35	-4.16096	-4.1845	0.0235382
0	0	65	5	30	-4.17593	-4.2053	0.0293763
0	0	65	10	25	-4.19204	-4.22643	0.034388
0	0	65	15	20	-4.20931	-4.24681	0.0374976
0	0	65	20	15	-4.22779	-4.26797	0.0401847
0	0	65	25	10	-4.24775	-4.28887	0.0411184
0	0	65	30	5	-4.26924	-4.30955	0.0403078
0	0	65	35	0	-4.29219	-4.33051	0.0383148
0	0	70	0	30	-4.16995	-4.20339	0.0334405
0	0	70	5	25	-4.18489	-4.22354	0.0386505
0	0	70	10	20	-4.20092	-4.24427	0.0433451
0	0	70	15	15	-4.21805	-4.26459	0.0465459
0	0	70	20	10	-4.2364	-4.28496	0.0485642
0	0	70	25	5	-4.25662	-4.30549	0.0488642
0	0	70	30	0	-4.27876	-4.32557	0.0468077
0	0	75	0	25	-4.17717	-4.22126	0.0440887
0	0	75	5	20	-4.19226	-4.24143	0.0491626
0	0	75	10	15	-4.20826	-4.26119	0.0529278
0	0	75	15	10	-4.22543	-4.28109	0.0556662
0	0	75	20	5	-4.24426	-4.30077	0.0565158
0	0	75	25	0	-4.26475	-4.32049	0.0557418
0	0	80	0	20	-4.18324	-4.23823	0.0549827
0	0	80	5	15	-4.19823	-4.25746	0.0592261
0	0	80	10	10	-4.21432	-4.27652	0.0622053
0	0	80	15	5	-4.23193	-4.29578	0.06385
0	0	80	20	0	-4.25074	-4.31498	0.0642442
0	0	85	0	15	-4.18809	-4.25302	0.0649299
0	0	85	5	10	-4.20302	-4.27179	0.068772
0	0	85	10	5	-4.21944	-4.29046	0.0710208
0	0	85	15	0	-4.237	-4.30915	0.0721498
0	0	90	0	10	-4.19168	-4.26669	0.075012
0	0	90	5	5	-4.20664	-4.28491	0.0782653
0	0	90	10	0	-4.22311	-4.30301	0.0798994
0	0	95	0	5	-4.1942	-4.27912	0.0849256
0	0	95	5	0	-4.20928	-4.2966	0.0873153
0	0	100	0	0	-4.19571	-4.29	0.0942878
0	5	0	0	95	-3.89389	-3.84879	-0.0451065
0	5	0	5	90	-3.91289	-3.8694	-0.0434905
0	5	0	10	85	-3.93193	-3.88938	-0.0425512
0	5	0	15	80	-3.95102	-3.89359	-0.0574291
0	5	0	20	75	-3.97124	-3.93376	-0.0374755
0	5	0	25	70	-3.99123	-3.95694	-0.0342886
0	5	0	30	65	-4.01252	-3.97793	-0.0345851
0	5	0	35	60	-4.03418	-4.00186	-0.0323247
0	5	0	40	55	-4.05587	-4.02592	-0.0299522
0	5	0	45	50	-4.07972	-4.04957	-0.0301434
0	5	0	50	45	-4.10433	-4.07358	-0.0307516
0	5	0	55	40	-4.12984	-4.09891	-0.0309232
0	5	0	60	35	-4.15707	-4.12617	-0.0309
0	5	0	65	30	-4.18627	-4.15308	-0.0331913
0	5	0	70	25	-4.21624	-4.18085	-0.0353986
0	5	0	75	20	-4.24861	-4.20914	-0.0394607
0	5	0	80	15	-4.28386	-4.24074	-0.0431235
0	5	0	85	10	-4.3204	-4.27567	-0.0447281
0	5	0	90	5	-4.35992	-4.3123	-0.0476216
0	5	0	95	0	-4.40094	-4.35277	-0.0481696
0	5	5	0	90	-3.92182	-3.87591	-0.0459114
0	5	5	5	85	-3.93998	-3.89617	-0.043812
0	5	5	10	80	-3.95881	-3.91735	-0.0414556
0	5	5	15	75	-3.97809	-3.94263	-0.0354625
0	5	5	20	70	-3.99773	-3.96123	-0.0364957
0	5	5	25	65	-4.01745	-3.98417	-0.0332817
0	5	5	30	60	-4.03804	-4.00588	-0.0321552
0	5	5	35	55	-4.0598	-4.03034	-0.0294589
0	5	5	40	50	-4.08177	-4.05359	-0.0281826
0	5	5	45	45	-4.10528	-4.07793	-0.0273555
0	5	5	50	40	-4.12982	-4.10356	-0.0262542
0	5	5	55	35	-4.15659	-4.12749	-0.0291004
0	5	5	60	30	-4.18392	-4.15477	-0.0291485
0	5	5	65	25	-4.21266	-4.17989	-0.0327697
0	5	5	70	20	-4.24459	-4.20904	-0.0355421
0	5	5	75	15	-4.27734	-4.23869	-0.0386457
0	5	5	80	10	-4.31256	-4.2704	-0.0421646
0	5	5	85	5	-4.34962	-4.30707	-0.0425513
0	5	5	90	0	-4.3903	-4.34568	-0.0446173
0	5	10	0	85	-3.94785	-3.90108	-0.0467762
0	5	10	5	80	-3.96602	-3.92449	-0.0415263
0	5	10	10	75	-3.98426	-3.94589	-0.0383644
0	5	10	15	70	-4.00296	-3.96779	-0.0351731
0	5	10	20	65	-4.02216	-3.98902	-0.0331352
0	5	10	25	60	-4.04186	-4.0113	-0.0305665
0	5	10	30	55	-4.06225	-4.03442	-0.0278242
0	5	10	35	50	-4.08332	-4.05757	-0.0257511
0	5	10	40	45	-4.10635	-4.08147	-0.0248727
0	5	10	45	40	-4.13004	-4.10564	-0.0244008
0	5	10	50	35	-4.15489	-4.13047	-0.0244197
0	5	10	55	30	-4.1814	-4.15631	-0.025092
0	5	10	60	25	-4.20909	-4.18249	-0.026595
0	5	10	65	20	-4.23855	-4.20968	-0.0288711
0	5	10	70	15	-4.27116	-4.23702	-0.0341366
0	5	10	75	10	-4.30409	-4.2677	-0.0363853
0	5	10	80	5	-4.34087	-4.30052	-0.0403475
0	5	10	85	0	-4.37935	-4.33935	-0.0399998
0	5	15	0	80	-3.97252	-3.93076	-0.0417674
0	5	15	5	75	-3.9902	-3.95052	-0.0396714
0	5	15	10	70	-4.0083	-3.97238	-0.035911
0	5	15	15	65	-4.02636	-3.99394	-0.0324165
0	5	15	20	60	-4.04531	-4.01658	-0.02873
0	5	15	25	55	-4.06488	-4.03861	-0.0262693
0	5	15	30	50	-4.08559	-4.06106	-0.0245277
0	5	15	35	45	-4.10722	-4.08516	-0.0220636
0	5	15	40	40	-4.1297	-4.10946	-0.0202373
0	5	15	45	35	-4.15317	-4.13351	-0.0196547
0	5	15	50	30	-4.17823	-4.15744	-0.0207913
0	5	15	55	25	-4.20502	-4.18384	-0.0211856
0	5	15	60	20	-4.23386	-4.20977	-0.0240917
0	5	15	65	15	-4.26474	-4.23501	-0.0297299
0	5	15	70	10	-4.29632	-4.2631	-0.0332169
0	5	15	75	5	-4.33082	-4.29353	-0.0372886
0	5	15	80	0	-4.36784	-4.31341	-0.0544245
0	5	20	0	75	-3.99542	-3.95672	-0.0387026
0	5	20	5	70	-4.01259	-3.97687	-0.0357175
0	5	20	10	65	-4.03091	-3.99874	-0.0321736
0	5	20	15	60	-4.04835	-4.01997	-0.0283768
0	5	20	20	55	-4.06699	-4.04304	-0.023959
0	5	20	25	50	-4.08698	-4.06532	-0.0216544
0	5	20	30	45	-4.10692	-4.0888	-0.0181181
0	5	20	35	40	-4.12827	-4.11195	-0.0163212
0	5	20	40	35	-4.15137	-4.13603	-0.0153352
0	5	20	45	30	-4.17523	-4.16002	-0.0152023
0	5	20	50	25	-4.2008	-4.18466	-0.0161423
0	5	20	55	20	-4.22791	-4.20965	-0.018262
0	5	20	60	15	-4.25711	-4.23495	-0.0221628
0	5	20	65	10	-4.28764	-4.26094	-0.0267084
0	5	20	70	5	-4.32105	-4.28937	-0.0316793
0	5	20	75	0	-4.35624	-4.31231	-0.0439343
0	5	25	0	70	-4.01749	-3.98221	-0.0352725
0	5	25	5	65	-4.03307	-4.00332	-0.0297504
0	5	25	10	60	-4.05135	-4.02559	-0.0257593
0	5	25	15	55	-4.06915	-4.04619	-0.0229659
0	5	25	20	50	-4.08759	-4.06911	-0.0184812
0	5	25	25	45	-4.10677	-4.09136	-0.0154158
0	5	25	30	40	-4.12751	-4.11408	-0.0134282
0	5	25	35	35	-4.14957	-4.13751	-0.0120649
0	5	25	40	30	-4.17152	-4.16188	-0.00963469
0	5	25	45	25	-4.19582	-4.1859	-0.0099139
0	5	25	50	20	-4.22212	-4.20979	-0.0123307
0	5	25	55	15	-4.25041	-4.23517	-0.015237
0	5	25	60	10	-4.27941	-4.2601	-0.019308
0	5	25	65	5	-4.31127	-4.28598	-0.0252897
0	5	25	70	0	-4.34502	-4.31418	-0.0308327
0	5	30	0	65	-4.03689	-4.00805	-0.0288449
0	5	30	5	60	-4.05365	-4.02833	-0.025324
0	5	30	10	55	-4.06997	-4.04959	-0.0203829
0	5	30	15	50	-4.08775	-4.07178	-0.0159647
0	5	30	20	45	-4.10635	-4.09383	-0.0125257
0	5	30	25	40	-4.12567	-4.11667	-0.00899448
0	5	30	30	35	-4.14649	-4.13945	-0.00704418
0	5	30	35	30	-4.16837	-4.16315	-0.00521476
0	5	30	40	25	-4.19127	-4.18703	-0.00424186
0	5	30	45	20	-4.21529	-4.21044	-0.00484312
0	5	30	50	15	-4.2416	-4.23468	-0.00692647
0	5	30	55	10	-4.27078	-4.25841	-0.0123673
0	5	30	60	5	-4.30072	-4.28308	-0.0176426
0	5	30	65	0	-4.3327	-4.30889	-0.0238132
0	5	35	0	60	-4.05513	-4.03201	-0.0231144
0	5	35	5	55	-4.0713	-4.05257	-0.0187227
0	5	35	10	50	-4.0879	-4.07448	-0.013413
0	5	35	15	45	-4.10539	-4.0967	-0.00868519
0	5	35	20	40	-4.124	-4.11838	-0.00562516
0	5	35	25	35	-4.14313	-4.14155	-0.00157543
0	5	35	30	30	-4.16422	-4.16459	0.000368296
0	5	35	35	25	-4.186	-4.1871	0.00109993
0	5	35	40	20	-4.20941	-4.20955	0.000141897
0	5	35	45	15	-4.23439	-4.23375	-0.000640712
0	5	35	50	10	-4.26096	-4.25718	-0.00377701
0	5	35	55	5	-4.28963	-4.28164	-0.00798402
0	5	35	60	0	-4.32063	-4.30552	-0.0151107
0	5	40	0	55	-4.07125	-4.05551	-0.0157368
0	5	40	5	50	-4.08702	-4.07702	-0.0100001
0	5	40	10	45	-4.10463	-4.09814	-0.00648634
0	5	40	15	40	-4.12162	-4.12094	-0.000676212
0	5	40	20	35	-4.14016	-4.14252	0.00235923
0	5	40	25	30	-4.15938	-4.1649	0.00551687
0	5	40	30	25	-4.18028	-4.18735	0.00707081
0	5	40	35	20	-4.20264	-4.20987	0.00723181
0	5	40	40	15	-4.22646	-4.2328	0.00633732
0	5	40	45	10	-4.25146	-4.25648	0.00502053
0	5	40	50	5	-4.2794	-4.27913	-0.000271627
0	5	40	55	0	-4.30871	-4.30209	-0.00662046
0	5	45	0	50	-4.08677	-4.07882	-0.00794664
0	5	45	5	45	-4.10245	-4.10012	-0.00232374
0	5	45	10	40	-4.11941	-4.12107	0.00166278
0	5	45	15	35	-4.1367	-4.14296	0.00625672
0	5	45	20	30	-4.15454	-4.16493	0.0103869
0	5	45	25	25	-4.17435	-4.18694	0.0125899
0	5	45	30	20	-4.19537	-4.20875	0.0133776
0	5	45	35	15	-4.21831	-4.23111	0.012796
0	5	45	40	10	-4.24206	-4.25366	0.011598
0	5	45	45	5	-4.26769	-4.27645	0.00875854
0	5	45	50	0	-4.29585	-4.29963	0.00378241
0	5	50	0	45	-4.10012	-4.1011	0.000976845
0	5	50	5	40	-4.11561	-4.12149	0.00588223
0	5	50	10	35	-4.13228	-4.14324	0.0109622
0	5	50	15	30	-4.14955	-4.16418	0.0146385
0	5	50	20	25	-4.1681	-4.18616	0.018063
0	5	50	25	20	-4.18816	-4.20774	0.0195729
0	5	50	30	15	-4.20934	-4.22954	0.0201979
0	5	50	35	10	-4.23214	-4.25204	0.0198994
0	5	50	40	5	-4.25668	-4.27355	0.016863
0	5	50	45	0	-4.28318	-4.29573	0.0125493
0	5	55	0	40	-4.11208	-4.12217	0.0100816
0	5	55	5	35	-4.12768	-4.14345	0.0157752
0	5	55	10	30	-4.14382	-4.1644	0.0205736
0	5	55	15	25	-4.1621	-4.18498	0.0228778
0	5	55	20	20	-4.18075	-4.20573	0.0249797
0	5	55	25	15	-4.20061	-4.22775	0.0271432
0	5	55	30	10	-4.2217	-4.24885	0.0271452
0	5	55	35	5	-4.24504	-4.2703	0.0252669
0	5	55	40	0	-4.27035	-4.29164	0.0212834
0	5	60	0	35	-4.12345	-4.14236	0.0189053
0	5	60	5	30	-4.13845	-4.16302	0.0245782
0	5	60	10	25	-4.15495	-4.18361	0.0286653
0	5	60	15	20	-4.17216	-4.20475	0.0325947
0	5	60	20	15	-4.19113	-4.22529	0.0341566
0	5	60	25	10	-4.21144	-4.24573	0.0342926
0	5	60	30	5	-4.23348	-4.26689	0.0334112
0	5	60	35	0	-4.25698	-4.28738	0.0304
0	5	65	0	30	-4.13261	-4.16158	0.0289772
0	5	65	5	25	-4.14805	-4.18229	0.0342395
0	5	65	10	20	-4.16409	-4.20186	0.0377647
0	5	65	15	15	-4.18194	-4.22242	0.0404803
0	5	65	20	10	-4.20062	-4.24278	0.0421614
0	5	65	25	5	-4.2212	-4.26275	0.0415462
0	5	65	30	0	-4.24372	-4.28308	0.0393593
0	5	70	0	25	-4.14076	-4.17951	0.0387504
0	5	70	5	20	-4.15561	-4.19907	0.0434589
0	5	70	10	15	-4.17248	-4.21894	0.0464585
0	5	70	15	10	-4.19019	-4.23884	0.0486481
0	5	70	20	5	-4.20967	-4.25789	0.0482176
0	5	70	25	0	-4.23036	-4.27791	0.0475533
0	5	75	0	20	-4.14723	-4.19621	0.0489773
0	5	75	5	15	-4.1623	-4.21586	0.0535536
0	5	75	10	10	-4.17922	-4.23467	0.0554552
0	5	75	15	5	-4.19749	-4.25342	0.0559329
0	5	75	20	0	-4.21641	-4.27283	0.0564192
0	5	80	0	15	-4.1529	-4.21166	0.058762
0	5	80	5	10	-4.1676	-4.2302	0.0625957
0	5	80	10	5	-4.18466	-4.24853	0.063873
0	5	80	15	0	-4.20265	-4.26734	0.0646833
0	5	85	0	10	-4.15666	-4.22556	0.0688964
0	5	85	5	5	-4.17208	-4.24356	0.071477
0	5	85	10	0	-4.18961	-4.26171	0.0721028
0	5	90	0	5	-4.15994	-4.23845	0.0785113
0	5	90	5	0	-4.17576	-4.25526	0.0794926
0	5	95	0	0	-4.16177	-4.24982	0.0880409
0	10	0	0	90	-3.87724	-3.83375	-0.0434907
0	10	0	5	85	-3.89627	-3.85432	-0.0419446
0	10	0	10	80	-3.91484	-3.87574	-0.0390984
0	10	0	15	75	-3.93428	-3.8969	-0.0373789
0	10	0	20	70	-3.95396	-3.9198	-0.0341562
0	10	0	25	65	-3.97466	-3.94102	-0.0336359
0	10	0	30	60	-3.99544	-3.96407	-0.0313741
0	10	0	35	55	-4.01719	-3.98622	-0.0309719
0	10	0	40	50	-4.04021	-4.0108	-0.0294102
0	10	0	45	45	-4.06373	-4.0349	-0.0288379
0	10	0	50	40	-4.0877	-4.0604	-0.0272975
0	10	0	55	35	-4.11458	-4.08417	-0.0304102
0	10	0	60	30	-4.14285	-4.10988	-0.0329648
0	10	0	65	25	-4.17299	-4.13679	-0.0362052
0	10	0	70	20	-4.20431	-4.16388	-0.0404305
0	10	0	75	15	-4.23928	-4.19128	-0.0480035
0	10	0	80	10	-4.27413	-4.22529	-0.0488398
0	10	0	85	5	-4.31148	-4.26554	-0.0459384
0	10	0	90	0	-4.35226	-4.27027	-0.0819879
0	10	5	0	85	-3.90388	-3.86028	-0.0436046
0	10	5	5	80	-3.9228	-3.86752	-0.055276
0	10	5	10	75	-3.94095	-3.90271	-0.038244
0	10	5	15	70	-3.96023	-3.92445	-0.0357817
0	10	5	20	65	-3.97914	-3.94606	-0.0330811
0	10	5	25	60	-3.999	-3.96869	-0.0303177
0	10	5	30	55	-4.01988	-3.99103	-0.0288444
0	10	5	35	50	-4.04261	-4.01463	-0.0279815
0	10	5	40	45	-4.06445	-4.03804	-0.0264072
0	10	5	45	40	-4.08848	-4.06221	-0.0262654
0	10	5	50	35	-4.11421	-4.08723	-0.0269851
0	10	5	55	30	-4.14117	-4.11234	-0.0288272
0	10	5	60	25	-4.16916	-4.13691	-0.0322507
0	10	5	65	20	-4.19945	-4.16344	-0.0360095
0	10	5	70	15	-4.23133	-4.19348	-0.037843
0	10	5	75	10	-4.26484	-4.22448	-0.0403537
0	10	5	80	5	-4.30245	-4.25915	-0.0433015
0	10	5	85	0	-4.34154	-4.2979	-0.0436424
0	10	10	0	80	-3.92932	-3.8878	-0.0415161
0	10	10	5	75	-3.94712	-3.90875	-0.0383772
0	10	10	10	70	-3.96535	-3.92907	-0.036279
0	10	10	15	65	-3.984	-3.9508	-0.0331969
0	10	10	20	60	-4.00338	-3.97292	-0.030458
0	10	10	25	55	-4.02315	-3.99558	-0.0275707
0	10	10	30	50	-4.04412	-4.01873	-0.0253882
0	10	10	35	45	-4.06556	-4.0418	-0.0237554
0	10	10	40	40	-4.0889	-4.06472	-0.0241809
0	10	10	45	35	-4.11299	-4.08872	-0.0242747
0	10	10	50	30	-4.13808	-4.11391	-0.0241665
0	10	10	55	25	-4.16527	-4.13861	-0.0266599
0	10	10	60	20	-4.19403	-4.16506	-0.028974
0	10	10	65	15	-4.22562	-4.1932	-0.0324246
0	10	10	70	10	-4.25836	-4.21811	-0.040249
0	10	10	75	5	-4.29374	-4.2512	-0.0425451
0	10	10	80	0	-4.33016	-4.28905	-0.0411137
0	10	15	0	75	-3.95318	-3.91371	-0.0394611
0	10	15	5	70	-3.97048	-3.93444	-0.0360355
0	10	15	10	65	-3.98721	-3.9554	-0.0318083
0	10	15	15	60	-4.0071	-3.97777	-0.0293342
0	10	15	20	55	-4.02569	-3.99987	-0.0258201
0	10	15	25	50	-4.04575	-4.02264	-0.0231087
0	10	15	30	45	-4.06685	-4.04539	-0.0214584
0	10	15	35	40	-4.08785	-4.068	-0.0198508
0	10	15	40	35	-4.11113	-4.09211	-0.0190187
0	10	15	45	30	-4.13522	-4.11575	-0.0194669
0	10	15	50	25	-4.16109	-4.14076	-0.0203235
0	10	15	55	20	-4.18859	-4.16572	-0.0228644
0	10	15	60	15	-4.2187	-4.19082	-0.0278878
0	10	15	65	10	-4.24938	-4.21779	-0.0315949
0	10	15	70	5	-4.28365	-4.24524	-0.0384124
0	10	15	75	0	-4.31952	-4.27992	-0.0396014
0	10	20	0	70	-3.97559	-3.93987	-0.0357161
0	10	20	5	65	-3.9922	-3.96111	-0.031089
0	10	20	10	60	-4.00982	-3.98218	-0.0276377
0	10	20	15	55	-4.02801	-4.00369	-0.024313
0	10	20	20	50	-4.0469	-4.02591	-0.020997
0	10	20	25	45	-4.06696	-4.04852	-0.0184348
0	10	20	30	40	-4.08653	-4.07084	-0.0156878
0	10	20	35	35	-4.10991	-4.09471	-0.0151986
0	10	20	40	30	-4.13245	-4.11776	-0.0146942
0	10	20	45	25	-4.15595	-4.1423	-0.0136465
0	10	20	50	20	-4.18333	-4.1661	-0.0172329
0	10	20	55	15	-4.21115	-4.19106	-0.020092
0	10	20	60	10	-4.24162	-4.21572	-0.0258994
0	10	20	65	5	-4.27424	-4.2429	-0.0313382
0	10	20	70	0	-4.30822	-4.27223	-0.0359922
0	10	25	0	65	-3.99498	-3.96437	-0.0306129
0	10	25	5	60	-4.0125	-3.98528	-0.0272201
0	10	25	10	55	-4.02947	-4.00728	-0.022192
0	10	25	15	50	-4.04755	-4.02949	-0.0180624
0	10	25	20	45	-4.06616	-4.05103	-0.0151287
0	10	25	25	40	-4.08572	-4.07305	-0.0126734
0	10	25	30	35	-4.10708	-4.096	-0.0110799
0	10	25	35	30	-4.12908	-4.11929	-0.00978817
0	10	25	40	25	-4.15263	-4.14314	-0.00948766
0	10	25	45	20	-4.17707	-4.16568	-0.0113894
0	10	25	50	15	-4.20384	-4.18984	-0.0140055
0	10	25	55	10	-4.2327	-4.21428	-0.0184128
0	10	25	60	5	-4.26301	-4.23945	-0.0235603
0	10	25	65	0	-4.29629	-4.26506	-0.0312286
0	10	30	0	60	-4.01424	-3.9902	-0.0240497
0	10	30	5	55	-4.03066	-4.0105	-0.0201587
0	10	30	10	50	-4.0479	-4.03272	-0.0151775
0	10	30	15	45	-4.06532	-4.05385	-0.0114717
0	10	30	20	40	-4.0849	-4.07572	-0.00917715
0	10	30	25	35	-4.10386	-4.09718	-0.00667821
0	10	30	30	30	-4.12513	-4.12066	-0.00446667
0	10	30	35	25	-4.14744	-4.14436	-0.00307703
0	10	30	40	20	-4.17113	-4.16636	-0.00476574
0	10	30	45	15	-4.19585	-4.18925	-0.00659763
0	10	30	50	10	-4.22398	-4.21368	-0.0102949
0	10	30	55	5	-4.25266	-4.23703	-0.01563
0	10	30	60	0	-4.28396	-4.26159	-0.0223719
0	10	35	0	55	-4.03097	-4.01373	-0.0172448
0	10	35	5	50	-4.04758	-4.03464	-0.0129314
0	10	35	10	45	-4.06486	-4.05601	-0.00885075
0	10	35	15	40	-4.08232	-4.07719	-0.00512722
0	10	35	20	35	-4.10166	-4.09985	-0.0018125
0	10	35	25	30	-4.1213	-4.12045	-0.000851975
0	10	35	30	25	-4.14215	-4.14479	0.00263891
0	10	35	35	20	-4.16442	-4.16631	0.00189046
0	10	35	40	15	-4.18864	-4.18931	0.000675825
0	10	35	45	10	-4.21438	-4.21239	-0.0019887
0	10	35	50	5	-4.24287	-4.23519	-0.00768064
0	10	35	55	0	-4.27154	-4.25865	-0.0128937
0	10	40	0	50	-4.04687	-4.03649	-0.0103758
0	10	40	5	45	-4.06313	-4.0574	-0.00573337
0	10	40	10	40	-4.08013	-4.07927	-0.000864457
0	10	40	15	35	-4.09731	-4.09974	0.00243286
0	10	40	20	30	-4.11662	-4.12086	0.00423295
0	10	40	25	25	-4.13672	-4.1441	0.00738276
0	10	40	30	20	-4.15747	-4.16598	0.0085015
0	10	40	35	15	-4.18093	-4.188	0.00706812
0	10	40	40	10	-4.20507	-4.21056	0.00549131
0	10	40	45	5	-4.23221	-4.23321	0.000992648
0	10	40	50	0	-4.25922	-4.25494	-0.00427966
0	10	45	0	45	-4.06159	-4.0593	-0.00229567
0	10	45	5	40	-4.07704	-4.07912	0.00207826
0	10	45	10	35	-4.0944	-4.10129	0.00689485
0	10	45	15	30	-4.11221	-4.12176	0.00954821
0	10	45	20	25	-4.13105	-4.14341	0.0123626
0	10	45	25	20	-4.15106	-4.16514	0.0140721
0	10	45	30	15	-4.17228	-4.18659	0.0143063
0	10	45	35	10	-4.19559	-4.20805	0.0124595
0	10	45	40	5	-4.22062	-4.23012	0.00950084
0	10	45	45	0	-4.24689	-4.25259	0.00569957
0	10	50	0	40	-4.0746	-4.07942	0.00481748
0	10	50	5	35	-4.09006	-4.1006	0.0105484
0	10	50	10	30	-4.10639	-4.12113	0.0147445
0	10	50	15	25	-4.12409	-4.14248	0.0183874
0	10	50	20	20	-4.14335	-4.16356	0.0202079
0	10	50	25	15	-4.16394	-4.18448	0.0205334
0	10	50	30	10	-4.185	-4.20564	0.0206427
0	10	50	35	5	-4.20894	-4.22707	0.0181289
0	10	50	40	0	-4.23452	-4.2482	0.0136796
0	10	55	0	35	-4.08581	-4.1006	0.0147906
0	10	55	5	30	-4.10101	-4.12046	0.0194533
0	10	55	10	25	-4.11821	-4.14164	0.0234209
0	10	55	15	20	-4.13566	-4.16193	0.0262791
0	10	55	20	15	-4.15445	-4.18235	0.0278937
0	10	55	25	10	-4.17549	-4.2032	0.0277121
0	10	55	30	5	-4.19769	-4.22388	0.0261905
0	10	55	35	0	-4.22168	-4.24453	0.0228495
0	10	60	0	30	-4.09622	-4.11929	0.0230672
0	10	60	5	25	-4.11104	-4.13887	0.0278271
0	10	60	10	20	-4.12807	-4.16012	0.0320541
0	10	60	15	15	-4.14548	-4.17971	0.0342364
0	10	60	20	10	-4.16488	-4.20047	0.0355962
0	10	60	25	5	-4.18618	-4.22072	0.0345436
0	10	60	30	0	-4.20866	-4.24002	0.0313537
0	10	65	0	25	-4.10425	-4.13769	0.0334406
0	10	65	5	20	-4.11959	-4.15706	0.0374672
0	10	65	10	15	-4.13681	-4.17821	0.0414034
0	10	65	15	10	-4.15426	-4.1968	0.0425419
0	10	65	20	5	-4.17413	-4.21644	0.0423072
0	10	65	25	0	-4.19528	-4.23632	0.0410419
0	10	70	0	20	-4.11145	-4.15509	0.0436343
0	10	70	5	15	-4.12682	-4.17352	0.0466993
0	10	70	10	10	-4.14384	-4.19321	0.0493674
0	10	70	15	5	-4.16194	-4.21177	0.0498347
0	10	70	20	0	-4.18195	-4.23141	0.0494551
0	10	75	0	15	-4.1173	-4.17043	0.0531335
0	10	75	5	10	-4.13271	-4.18855	0.0558352
0	10	75	10	5	-4.15052	-4.20771	0.0571876
0	10	75	15	0	-4.16849	-4.22585	0.0573619
0	10	80	0	10	-4.12215	-4.18446	0.0623144
0	10	80	5	5	-4.13731	-4.20228	0.0649626
0	10	80	10	0	-4.15508	-4.21998	0.0649016
0	10	85	0	5	-4.12539	-4.19757	0.0721855
0	10	85	5	0	-4.14165	-4.21439	0.0727479
0	10	90	0	0	-4.12802	-4.20843	0.0804166
0	15	0	0	85	-3.86039	-3.81788	-0.042508
0	15	0	5	80	-3.87912	-3.83851	-0.040614
0	15	0	10	75	-3.89754	-3.85986	-0.0376799
0	15	0	15	70	-3.91722	-3.88204	-0.035184
0	15	0	20	65	-3.93692	-3.90369	-0.0332359
0	15	0	25	60	-3.95701	-3.92557	-0.0314365
0	15	0	30	55	-3.97874	-3.94869	-0.0300451
0	15	0	35	50	-4.00092	-3.97211	-0.0288024
0	15	0	40	45	-4.02362	-3.99399	-0.0296269
0	15	0	45	40	-4.04832	-4.01942	-0.028899
0	15	0	50	35	-4.07335	-4.04499	-0.0283649
0	15	0	55	30	-4.10064	-4.06984	-0.0307949
0	15	0	60	25	-4.12946	-4.09311	-0.0363485
0	15	0	65	20	-4.15989	-4.12186	-0.0380326
0	15	0	70	15	-4.19345	-4.14937	-0.0440805
0	15	0	75	10	-4.22864	-4.17997	-0.0486713
0	15	0	80	5	-4.26531	-4.21844	-0.0468622
0	15	0	85	0	-4.3035	-4.25809	-0.0454014
0	15	5	0	80	-3.88678	-3.84548	-0.0413002
0	15	5	5	75	-3.90421	-3.86611	-0.0381066
0	15	5	10	70	-3.92269	-3.88726	-0.0354309
0	15	5	15	65	-3.9421	-3.90946	-0.0326432
0	15	5	20	60	-3.96174	-3.93078	-0.0309633
0	15	5	25	55	-3.98197	-3.95329	-0.0286831
0	15	5	30	50	-4.00368	-3.97462	-0.0290652
0	15	5	35	45	-4.02464	-3.99906	-0.0255806
0	15	5	40	40	-4.04791	-4.02284	-0.0250703
0	15	5	45	35	-4.07237	-4.04578	-0.0265921
0	15	5	50	30	-4.09831	-4.07041	-0.0279085
0	15	5	55	25	-4.12637	-4.09481	-0.0315681
0	15	5	60	20	-4.15462	-4.12155	-0.0330709
0	15	5	65	15	-4.18687	-4.14757	-0.039292
0	15	5	70	10	-4.21936	-4.17564	-0.043721
0	15	5	75	5	-4.25553	-4.21173	-0.0438009
0	15	5	80	0	-4.29321	-4.24875	-0.0444573
0	15	10	0	75	-3.91081	-3.87183	-0.0389816
0	15	10	5	70	-3.92788	-3.89286	-0.035019
0	15	10	10	65	-3.94589	-3.91352	-0.032368
0	15	10	15	60	-3.96475	-3.9354	-0.0293501
0	15	10	20	55	-3.9847	-3.95653	-0.0281756
0	15	10	25	50	-4.00435	-3.97919	-0.0251629
0	15	10	30	45	-4.02552	-4.00222	-0.0233056
0	15	10	35	40	-4.04806	-4.02518	-0.0228782
0	15	10	40	35	-4.07143	-4.04785	-0.0235736
0	15	10	45	30	-4.09552	-4.07195	-0.0235702
0	15	10	50	25	-4.12195	-4.0969	-0.0250496
0	15	10	55	20	-4.15006	-4.12187	-0.028181
0	15	10	60	15	-4.1805	-4.14748	-0.0330157
0	15	10	65	10	-4.21245	-4.1754	-0.0370438
0	15	10	70	5	-4.24508	-4.20586	-0.0392205
0	15	10	75	0	-4.28171	-4.23996	-0.0417499
0	15	15	0	70	-3.93373	-3.89798	-0.0357531
0	15	15	5	65	-3.95011	-3.9192	-0.0309152
0	15	15	10	60	-3.96829	-3.93934	-0.0289401
0	15	15	15	55	-3.98633	-3.96083	-0.0254999
0	15	15	20	50	-4.00641	-3.98298	-0.0234311
0	15	15	25	45	-4.02576	-4.00476	-0.0209982
0	15	15	30	40	-4.04731	-4.02734	-0.0199696
0	15	15	35	35	-4.06975	-4.05036	-0.0193916
0	15	15	40	30	-4.09292	-4.07402	-0.0188944
0	15	15	45	25	-4.11834	-4.09764	-0.0207079
0	15	15	50	20	-4.14462	-4.12236	-0.0222589
0	15	15	55	15	-4.17349	-4.14629	-0.0272016
0	15	15	60	10	-4.20396	-4.17105	-0.0329174
0	15	15	65	5	-4.23608	-4.19816	-0.0379209
0	15	15	70	0	-4.27109	-4.23415	-0.0369373
0	15	20	0	65	-3.95393	-3.92272	-0.0312168
0	15	20	5	60	-3.97102	-3.94382	-0.0272011
0	15	20	10	55	-3.98896	-3.96427	-0.0246914
0	15	20	15	50	-4.00794	-3.9859	-0.0220469
0	15	20	20	45	-4.02606	-4.00805	-0.0180084
0	15	20	25	40	-4.04626	-4.03074	-0.0155227
0	15	20	30	35	-4.06718	-4.05264	-0.0145423
0	15	20	35	30	-4.0894	-4.07561	-0.013785
0	15	20	40	25	-4.11297	-4.09937	-0.0135942
0	15	20	45	20	-4.13903	-4.12261	-0.0164137
0	15	20	50	15	-4.16559	-4.14662	-0.0189732
0	15	20	55	10	-4.19467	-4.17088	-0.0237934
0	15	20	60	5	-4.22508	-4.19574	-0.0293447
0	15	20	65	0	-4.25932	-4.2227	-0.0366215
0	15	25	0	60	-3.97374	-3.94747	-0.0262642
0	15	25	5	55	-3.99041	-3.96741	-0.0229967
0	15	25	10	50	-4.00776	-3.98934	-0.0184146
0	15	25	15	45	-4.02629	-4.01067	-0.0156173
0	15	25	20	40	-4.04525	-4.03219	-0.0130625
0	15	25	25	35	-4.06483	-4.05472	-0.0101174
0	15	25	30	30	-4.08597	-4.07729	-0.00868134
0	15	25	35	25	-4.10815	-4.10041	-0.00773954
0	15	25	40	20	-4.13349	-4.12299	-0.010501
0	15	25	45	15	-4.15829	-4.14595	-0.0123371
0	15	25	50	10	-4.18708	-4.16971	-0.0173766
0	15	25	55	5	-4.21608	-4.19361	-0.0224686
0	15	25	60	0	-4.24844	-4.21812	-0.0303206
0	15	30	0	55	-3.99106	-3.97101	-0.0200508
0	15	30	5	50	-4.00817	-3.99206	-0.0161043
0	15	30	10	45	-4.02483	-4.01277	-0.0120626
0	15	30	15	40	-4.04241	-4.03441	-0.00799255
0	15	30	20	35	-4.06263	-4.05717	-0.00546644
0	15	30	25	30	-4.08236	-4.07866	-0.00369842
0	15	30	30	25	-4.10364	-4.10067	-0.00296811
0	15	30	35	20	-4.12637	-4.12319	-0.00317822
0	15	30	40	15	-4.15088	-4.14598	-0.00490566
0	15	30	45	10	-4.17757	-4.16766	-0.00991038
0	15	30	50	5	-4.20601	-4.19151	-0.0144946
0	15	30	55	0	-4.23532	-4.21456	-0.0207583
0	15	35	0	50	-4.00705	-3.99434	-0.0127047
0	15	35	5	45	-4.02435	-4.01489	-0.00945905
0	15	35	10	40	-4.04114	-4.0359	-0.00524742
0	15	35	15	35	-4.05968	-4.05812	-0.00155752
0	15	35	20	30	-4.07816	-4.07943	0.00127212
0	15	35	25	25	-4.09823	-4.10089	0.0026612
0	15	35	30	20	-4.11947	-4.12216	0.00268778
0	15	35	35	15	-4.14316	-4.14477	0.00160855
0	15	35	40	10	-4.16809	-4.16724	-0.000841379
0	15	35	45	5	-4.19453	-4.18921	-0.00532207
0	15	35	50	0	-4.22358	-4.21178	-0.0117982
0	15	40	0	45	-4.02274	-4.01709	-0.00564299
0	15	40	5	40	-4.03926	-4.03731	-0.0019429
0	15	40	10	35	-4.05601	-4.05814	0.0021257
0	15	40	15	30	-4.07413	-4.07911	0.00497498
0	15	40	20	25	-4.0927	-4.10057	0.00786671
0	15	40	25	20	-4.11339	-4.12153	0.00813768
0	15	40	30	15	-4.13501	-4.14372	0.00871222
0	15	40	35	10	-4.15932	-4.16507	0.00574733
0	15	40	40	5	-4.18412	-4.18679	0.00267235
0	15	40	45	0	-4.21183	-4.20828	-0.00354657
0	15	45	0	40	-4.03578	-4.03734	0.00155379
0	15	45	5	35	-4.05214	-4.05917	0.00703002
0	15	45	10	30	-4.06843	-4.07944	0.0110092
0	15	45	15	25	-4.08724	-4.10028	0.0130419
0	15	45	20	20	-4.10631	-4.12117	0.0148586
0	15	45	25	15	-4.12678	-4.14179	0.0150097
0	15	45	30	10	-4.14957	-4.16263	0.0130573
0	15	45	35	5	-4.17333	-4.1848	0.0114739
0	15	45	40	0	-4.20009	-4.20539	0.00529937
0	15	50	0	35	-4.04772	-4.05877	0.0110436
0	15	50	5	30	-4.06348	-4.07922	0.0157421
0	15	50	10	25	-4.08095	-4.09941	0.0184619
0	15	50	15	20	-4.09912	-4.11933	0.0202134
0	15	50	20	15	-4.11857	-4.13973	0.021155
0	15	50	25	10	-4.13982	-4.16021	0.0203881
0	15	50	30	5	-4.16165	-4.18162	0.0199699
0	15	50	35	0	-4.18685	-4.20189	0.0150442
0	15	55	0	30	-4.05806	-4.0783	0.0202369
0	15	55	5	25	-4.07426	-4.09844	0.0241823
0	15	55	10	20	-4.09116	-4.1176	0.0264438
0	15	55	15	15	-4.10943	-4.13768	0.0282468
0	15	55	20	10	-4.12928	-4.15796	0.0286746
0	15	55	25	5	-4.15042	-4.17739	0.0269753
0	15	55	30	0	-4.17371	-4.19761	0.0239023
0	15	60	0	25	-4.06708	-4.09595	0.0288791
0	15	60	5	20	-4.08296	-4.11537	0.0324163
0	15	60	10	15	-4.10052	-4.13508	0.0345524
0	15	60	15	10	-4.1192	-4.1553	0.0360979
0	15	60	20	5	-4.13896	-4.17434	0.0353801
0	15	60	25	0	-4.16077	-4.19391	0.0331426
0	15	65	0	20	-4.0755	-4.11392	0.0384239
0	15	65	5	15	-4.09107	-4.13176	0.040684
0	15	65	10	10	-4.10883	-4.15133	0.0425025
0	15	65	15	5	-4.12712	-4.17046	0.0433442
0	15	65	20	0	-4.1478	-4.18915	0.0413505
0	15	70	0	15	-4.08229	-4.12881	0.0465224
0	15	70	5	10	-4.09767	-4.14755	0.0498824
0	15	70	10	5	-4.11629	-4.16636	0.0500766
0	15	70	15	0	-4.13438	-4.18505	0.0506645
0	15	75	0	10	-4.08734	-4.14377	0.0564292
0	15	75	5	5	-4.1037	-4.16082	0.0571214
0	15	75	10	0	-4.12093	-4.17878	0.0578453
0	15	80	0	5	-4.09206	-4.15646	0.0644071
0	15	80	5	0	-4.1072	-4.17384	0.0666336
0	15	85	0	0	-4.09502	-4.1678	0.0727801
0	20	0	0	80	-3.84338	-3.80331	-0.0400649
0	20	0	5	75	-3.8618	-3.8236	-0.038194
0	20	0	10	70	-3.88057	-3.84734	-0.033232
0	20	0	15	65	-3.89949	-3.86508	-0.0344011
0	20	0	20	60	-3.91968	-3.88798	-0.0317009
0	20	0	25	55	-3.9395	-3.90989	-0.0296098
0	20	0	30	50	-3.96145	-3.93263	-0.0288146
0	20	0	35	45	-3.98403	-3.95579	-0.028242
0	20	0	40	40	-4.00688	-3.97836	-0.0285179
0	20	0	45	35	-4.03199	-4.00195	-0.0300423
0	20	0	50	30	-4.05785	-4.0266	-0.0312507
0	20	0	55	25	-4.08557	-4.05298	-0.0325836
0	20	0	60	20	-4.11547	-4.07759	-0.0378828
0	20	0	65	15	-4.14856	-4.10417	-0.0443892
0	20	0	70	10	-4.18112	-4.13359	-0.0475302
0	20	0	75	5	-4.21861	-4.17337	-0.0452375
0	20	0	80	0	-4.2554	-4.20873	-0.0466727
0	20	5	0	75	-3.86785	-3.82935	-0.0384931
0	20	5	5	70	-3.88579	-3.85059	-0.0351925
0	20	5	10	65	-3.90431	-3.87107	-0.0332413
0	20	5	15	60	-3.92319	-3.89307	-0.030125
0	20	5	20	55	-3.94329	-3.91412	-0.0291671
0	20	5	25	50	-3.96297	-3.93635	-0.0266145
0	20	5	30	45	-3.9845	-3.95796	-0.0265391
0	20	5	35	40	-4.0072	-3.98134	-0.025866
0	20	5	40	35	-4.0309	-4.00464	-0.0262585
0	20	5	45	30	-4.0559	-4.02918	-0.026725
0	20	5	50	25	-4.08267	-4.0528	-0.0298772
0	20	5	55	20	-4.11111	-4.07684	-0.0342771
0	20	5	60	15	-4.14141	-4.10275	-0.0386555
0	20	5	65	10	-4.17371	-4.13145	-0.0422539
0	20	5	70	5	-4.2076	-4.15936	-0.0482376
0	20	5	75	0	-4.24484	-4.20196	-0.0428784
0	20	10	0	70	-3.89052	-3.85543	-0.0350862
0	20	10	5	65	-3.90844	-3.87524	-0.0331999
0	20	10	10	60	-3.92709	-3.89706	-0.0300295
0	20	10	15	55	-3.94558	-3.91844	-0.0271341
0	20	10	20	50	-3.96487	-3.94025	-0.0246205
0	20	10	25	45	-3.98565	-3.96197	-0.023685
0	20	10	30	40	-4.00739	-3.98516	-0.0222279
0	20	10	35	35	-4.02969	-4.00763	-0.0220635
0	20	10	40	30	-4.0532	-4.03066	-0.0225336
0	20	10	45	25	-4.07868	-4.0538	-0.0248872
0	20	10	50	20	-4.1056	-4.07861	-0.0269871
0	20	10	55	15	-4.13428	-4.10362	-0.0306616
0	20	10	60	10	-4.16553	-4.1271	-0.0384322
0	20	10	65	5	-4.19921	-4.15982	-0.0393893
0	20	10	70	0	-4.23395	-4.19654	-0.0374114
0	20	15	0	65	-3.91269	-3.88059	-0.0321059
0	20	15	5	60	-3.92997	-3.90098	-0.0289943
0	20	15	10	55	-3.94792	-3.9218	-0.0261187
0	20	15	15	50	-3.96684	-3.94337	-0.0234743
0	20	15	20	45	-3.98536	-3.96545	-0.0199065
0	20	15	25	40	-4.00565	-3.98705	-0.0185983
0	20	15	30	35	-4.02794	-4.00923	-0.018716
0	20	15	35	30	-4.05074	-4.03316	-0.0175835
0	20	15	40	25	-4.07444	-4.05585	-0.0185837
0	20	15	45	20	-4.10066	-4.0786	-0.0220623
0	20	15	50	15	-4.12765	-4.10329	-0.0243669
0	20	15	55	10	-4.15714	-4.12838	-0.0287678
0	20	15	60	5	-4.18979	-4.15251	-0.037284
0	20	15	65	0	-4.2221	-4.18655	-0.0355518
0	20	20	0	60	-3.93289	-3.90495	-0.0279397
0	20	20	5	55	-3.95012	-3.92597	-0.024151
0	20	20	10	50	-3.96777	-3.94677	-0.0210046
0	20	20	15	45	-3.98657	-3.96824	-0.0183255
0	20	20	20	40	-4.0049	-3.98966	-0.0152354
0	20	20	25	35	-4.02567	-4.01182	-0.0138498
0	20	20	30	30	-4.04731	-4.03432	-0.0129875
0	20	20	35	25	-4.07083	-4.05649	-0.0143448
0	20	20	40	20	-4.09514	-4.07954	-0.0155939
0	20	20	45	15	-4.12099	-4.1028	-0.0181833
0	20	20	50	10	-4.14947	-4.12561	-0.0238615
0	20	20	55	5	-4.17897	-4.15007	-0.0289061
0	20	20	60	0	-4.2108	-4.17624	-0.0345656
0	20	25	0	55	-3.95148	-3.92924	-0.0222358
0	20	25	5	50	-3.96774	-3.94943	-0.0183138
0	20	25	10	45	-3.9858	-3.97025	-0.015552
0	20	25	15	40	-4.00344	-3.9922	-0.0112412
0	20	25	20	35	-4.02284	-4.01333	-0.00950113
0	20	25	25	30	-4.04311	-4.03561	-0.00749253
0	20	25	30	25	-4.06572	-4.05699	-0.00873292
0	20	25	35	20	-4.08878	-4.07959	-0.0091923
0	20	25	40	15	-4.11411	-4.1023	-0.0118077
0	20	25	45	10	-4.13982	-4.12458	-0.0152375
0	20	25	50	5	-4.16878	-4.14828	-0.0204906
0	20	25	55	0	-4.19978	-4.17214	-0.0276331
0	20	30	0	50	-3.96806	-3.95255	-0.0155054
0	20	30	5	45	-3.98492	-3.97302	-0.0118949
0	20	30	10	40	-4.00168	-3.99381	-0.00787142
0	20	30	15	35	-4.02085	-4.01463	-0.00622487
0	20	30	20	30	-4.03979	-4.03633	-0.00345282
0	20	30	25	25	-4.06027	-4.05761	-0.00265835
0	20	30	30	20	-4.08281	-4.07924	-0.0035622
0	20	30	35	15	-4.10624	-4.10166	-0.00457444
0	20	30	40	10	-4.13074	-4.12348	-0.00725788
0	20	30	45	5	-4.15853	-4.14548	-0.0130572
0	20	30	50	0	-4.18723	-4.16897	-0.0182574
0	20	35	0	45	-3.98318	-3.97464	-0.00854533
0	20	35	5	40	-4.0006	-3.99499	-0.00560921
0	20	35	10	35	-4.01734	-4.01622	-0.00111873
0	20	35	15	30	-4.03547	-4.03717	0.00170503
0	20	35	20	25	-4.05521	-4.05789	0.00267506
0	20	35	25	20	-4.07677	-4.07933	0.00255662
0	20	35	30	15	-4.09885	-4.10108	0.00223152
0	20	35	35	10	-4.12255	-4.12286	0.000308758
0	20	35	40	5	-4.14772	-4.14372	-0.00399365
0	20	35	45	0	-4.17531	-4.16566	-0.00964307
0	20	40	0	40	-3.99762	-3.9966	-0.00101706
0	20	40	5	35	-4.01458	-4.01712	0.00253692
0	20	40	10	30	-4.03158	-4.03735	0.00577619
0	20	40	15	25	-4.04953	-4.05833	0.00879163
0	20	40	20	20	-4.06917	-4.07908	0.00991057
0	20	40	25	15	-4.09038	-4.09963	0.00925575
0	20	40	30	10	-4.11271	-4.12029	0.00758353
0	20	40	35	5	-4.13769	-4.14152	0.00383273
0	20	40	40	0	-4.16419	-4.16332	-0.000868998
0	20	45	0	35	-4.01034	-4.01752	0.00718462
0	20	45	5	30	-4.02656	-4.03772	0.0111576
0	20	45	10	25	-4.04399	-4.05691	0.0129212
0	20	45	15	20	-4.06189	-4.07764	0.0157554
0	20	45	20	15	-4.08229	-4.09841	0.0161207
0	20	45	25	10	-4.10394	-4.11894	0.0149951
0	20	45	30	5	-4.12717	-4.13873	0.0115572
0	20	45	35	0	-4.15123	-4.16003	0.00880388
0	20	50	0	30	-4.02154	-4.03671	0.0151733
0	20	50	5	25	-4.03796	-4.05615	0.0181863
0	20	50	10	20	-4.05462	-4.0766	0.0219785
0	20	50	15	15	-4.07321	-4.09592	0.0227125
0	20	50	20	10	-4.09349	-4.11584	0.022353
0	20	50	25	5	-4.11487	-4.13652	0.0216573
0	20	50	30	0	-4.13739	-4.15509	0.0176998
0	20	55	0	25	-4.03082	-4.05489	0.0240658
0	20	55	5	20	-4.0473	-4.07416	0.0268628
0	20	55	10	15	-4.06517	-4.09395	0.0287791
0	20	55	15	10	-4.08385	-4.11297	0.0291186
0	20	55	20	5	-4.10427	-4.13256	0.0282852
0	20	55	25	0	-4.12591	-4.15156	0.0256455
0	20	60	0	20	-4.03921	-4.07255	0.03334
0	20	60	5	15	-4.05594	-4.0911	0.0351563
0	20	60	10	10	-4.07317	-4.11032	0.0371436
0	20	60	15	5	-4.09202	-4.12902	0.037003
0	20	60	20	0	-4.11375	-4.14841	0.0346572
0	20	65	0	15	-4.04627	-4.08769	0.0414247
0	20	65	5	10	-4.06308	-4.10648	0.0434065
0	20	65	10	5	-4.08106	-4.12414	0.0430835
0	20	65	15	0	-4.10027	-4.14355	0.0432793
0	20	70	0	10	-4.05311	-4.10232	0.0492113
0	20	70	5	5	-4.0688	-4.12053	0.0517278
0	20	70	10	0	-4.08724	-4.13863	0.0513911
0	20	75	0	5	-4.05762	-4.11608	0.0584586
0	20	75	5	0	-4.07481	-4.13341	0.0586051
0	20	80	0	0	-4.06163	-4.12739	0.0657568
0	25	0	0	75	-3.82521	-3.78889	-0.0363153
0	25	0	5	70	-3.84371	-3.81034	-0.0333753
0	25	0	10	65	-3.86231	-3.82897	-0.0333368
0	25	0	15	60	-3.88161	-3.84985	-0.0317597
0	25	0	20	55	-3.90198	-3.87209	-0.029896
0	25	0	25	50	-3.92294	-3.89365	-0.0292968
0	25	0	30	45	-3.94408	-3.91736	-0.0267214
0	25	0	35	40	-3.96663	-3.9395	-0.0271365
0	25	0	40	35	-3.99061	-3.96218	-0.0284274
0	25	0	45	30	-4.01641	-3.98719	-0.02922
0	25	0	50	25	-4.04312	-4.01005	-0.0330736
0	25	0	55	20	-4.07177	-4.0355	-0.0362698
0	25	0	60	15	-4.10249	-4.06198	-0.0405106
0	25	0	65	10	-4.13591	-4.09401	-0.0419017
0	25	0	70	5	-4.17136	-4.12549	-0.0458635
0	25	0	75	0	-4.20779	-4.16435	-0.0434339
0	25	5	0	70	-3.84914	-3.81406	-0.0350728
0	25	5	5	65	-3.8666	-3.83499	-0.0316163
0	25	5	10	60	-3.88546	-3.85539	-0.0300693
0	25	5	15	55	-3.90453	-3.87615	-0.0283772
0	25	5	20	50	-3.92447	-3.8977	-0.0267654
0	25	5	25	45	-3.94407	-3.91974	-0.0243258
0	25	5	30	40	-3.96622	-3.94191	-0.024308
0	25	5	35	35	-3.98888	-3.96505	-0.0238208
0	25	5	40	30	-4.01443	-3.98771	-0.0267241
0	25	5	45	25	-4.04041	-4.01154	-0.0288694
0	25	5	50	20	-4.06715	-4.036	-0.0311496
0	25	5	55	15	-4.09718	-4.05927	-0.037918
0	25	5	60	10	-4.12752	-4.08601	-0.0415077
0	25	5	65	5	-4.1617	-4.11656	-0.0451454
0	25	5	70	0	-4.19699	-4.1551	-0.0418874
0	25	10	0	65	-3.87131	-3.83857	-0.032733
0	25	10	5	60	-3.88896	-3.86011	-0.028848
0	25	10	10	55	-3.90721	-3.88051	-0.0267
0	25	10	15	50	-3.92657	-3.90082	-0.0257556
0	25	10	20	45	-3.946	-3.92319	-0.0228109
0	25	10	25	40	-3.96682	-3.94403	-0.0227846
0	25	10	30	35	-3.98757	-3.96652	-0.0210425
0	25	10	35	30	-4.01189	-3.9891	-0.0227875
0	25	10	40	25	-4.03515	-4.0123	-0.022842
0	25	10	45	20	-4.06201	-4.03656	-0.0254494
0	25	10	50	15	-4.08943	-4.06062	-0.0288155
0	25	10	55	10	-4.12051	-4.08567	-0.0348412
0	25	10	60	5	-4.15187	-4.11094	-0.0409327
0	25	10	65	0	-4.18617	-4.14714	-0.0390253
0	25	15	0	60	-3.89181	-3.86419	-0.0276127
0	25	15	5	55	-3.90916	-3.88367	-0.0254966
0	25	15	10	50	-3.92715	-3.90456	-0.0225924
0	25	15	15	45	-3.94612	-3.92532	-0.0207996
0	25	15	20	40	-3.96541	-3.94736	-0.0180461
0	25	15	25	35	-3.98588	-3.96885	-0.0170227
0	25	15	30	30	-4.00818	-3.99173	-0.0164424
0	25	15	35	25	-4.03182	-4.01339	-0.0184297
0	25	15	40	20	-4.05674	-4.03667	-0.0200701
0	25	15	45	15	-4.08247	-4.05897	-0.0235052
0	25	15	50	10	-4.1123	-4.0833	-0.0290009
0	25	15	55	5	-4.14196	-4.10754	-0.0344161
0	25	15	60	0	-4.17567	-4.14187	-0.0337954
0	25	20	0	55	-3.91108	-3.8874	-0.0236787
0	25	20	5	50	-3.92876	-3.90785	-0.0209082
0	25	20	10	45	-3.94526	-3.92837	-0.0168865
0	25	20	15	40	-3.96486	-3.94986	-0.0150033
0	25	20	20	35	-3.98446	-3.97154	-0.0129209
0	25	20	25	30	-4.00492	-3.99233	-0.0125907
0	25	20	30	25	-4.02694	-4.01434	-0.0125931
0	25	20	35	20	-4.05137	-4.03621	-0.0151597
0	25	20	40	15	-4.07624	-4.05871	-0.0175338
0	25	20	45	10	-4.10371	-4.0816	-0.0221078
0	25	20	50	5	-4.13204	-4.1045	-0.0275427
0	25	20	55	0	-4.16278	-4.12886	-0.033917
0	25	25	0	50	-3.92861	-3.91119	-0.017421
0	25	25	5	45	-3.94558	-3.9315	-0.0140756
0	25	25	10	40	-3.96358	-3.95205	-0.0115256
0	25	25	15	35	-3.98186	-3.97338	-0.00847234
0	25	25	20	30	-4.0017	-3.99366	-0.00804297
0	25	25	25	25	-4.02316	-4.01554	-0.00761526
0	25	25	30	20	-4.04556	-4.03672	-0.00884462
0	25	25	35	15	-4.07004	-4.05886	-0.011178
0	25	25	40	10	-4.09459	-4.08074	-0.0138448
0	25	25	45	5	-4.12275	-4.10239	-0.020357
0	25	25	50	0	-4.15159	-4.12478	-0.026813
0	25	30	0	45	-3.94474	-3.9328	-0.0119358
0	25	30	5	40	-3.96202	-3.95319	-0.00883322
0	25	30	10	35	-3.97877	-3.97425	-0.00452291
0	25	30	15	30	-3.99756	-3.99485	-0.00271092
0	25	30	20	25	-4.01735	-4.01622	-0.00113557
0	25	30	25	20	-4.03873	-4.03713	-0.00160132
0	25	30	30	15	-4.0611	-4.05877	-0.00232964
0	25	30	35	10	-4.08624	-4.07985	-0.00639091
0	25	30	40	5	-4.11233	-4.10068	-0.0116584
0	25	30	45	0	-4.14042	-4.12301	-0.0174025
0	25	35	0	40	-3.95982	-3.95459	-0.00522656
0	25	35	5	35	-3.97582	-3.97451	-0.00131021
0	25	35	10	30	-3.99391	-3.99551	0.0015928
0	25	35	15	25	-4.01252	-4.01649	0.00396463
0	25	35	20	20	-4.03292	-4.03686	0.00393704
0	25	35	25	15	-4.05399	-4.05753	0.00354452
0	25	35	30	10	-4.07693	-4.07793	0.000996223
0	25	35	35	5	-4.10171	-4.09904	-0.00267403
0	25	35	40	0	-4.12849	-4.11974	-0.00874304
0	25	40	0	35	-3.97216	-3.97544	0.00327566
0	25	40	5	30	-3.98884	-3.99597	0.00713213
0	25	40	10	25	-4.00692	-4.01445	0.00752955
0	25	40	15	20	-4.02544	-4.03567	0.0102272
0	25	40	20	15	-4.04641	-4.05605	0.00964128
0	25	40	25	10	-4.06676	-4.07732	0.0105646
0	25	40	30	5	-4.09141	-4.09658	0.00517183
0	25	40	35	0	-4.1159	-4.11744	0.0015398
0	25	45	0	30	-3.98405	-3.99562	0.0115726
0	25	45	5	25	-4.00069	-4.01444	0.013747
0	25	45	10	20	-4.01854	-4.0347	0.0161594
0	25	45	15	15	-4.03748	-4.05372	0.0162403
0	25	45	20	10	-4.05852	-4.0742	0.0156835
0	25	45	25	5	-4.08004	-4.09362	0.0135778
0	25	45	30	0	-4.10432	-4.11405	0.00973284
0	25	50	0	25	-3.99389	-4.01388	0.0199879
0	25	50	5	20	-4.01158	-4.03302	0.0214383
0	25	50	10	15	-4.02875	-4.05226	0.0235156
0	25	50	15	10	-4.04807	-4.07193	0.0238584
0	25	50	20	5	-4.06916	-4.09022	0.0210623
0	25	50	25	0	-4.09135	-4.11028	0.0189221
0	25	55	0	20	-4.00427	-4.03088	0.0266085
0	25	55	5	15	-4.0205	-4.04989	0.0293883
0	25	55	10	10	-4.03784	-4.06823	0.0303867
0	25	55	15	5	-4.05802	-4.08737	0.0293554
0	25	55	20	0	-4.07898	-4.10617	0.0271959
0	25	60	0	15	-4.01115	-4.04697	0.0358137
0	25	60	5	10	-4.02829	-4.06563	0.0373375
0	25	60	10	5	-4.04692	-4.08394	0.0370233
0	25	60	15	0	-4.06663	-4.10202	0.0353914
0	25	65	0	10	-4.01766	-4.06196	0.044306
0	25	65	5	5	-4.03493	-4.08004	0.045114
0	25	65	10	0	-4.05365	-4.09748	0.0438355
0	25	70	0	5	-4.02386	-4.07519	0.0513339
0	25	70	5	0	-4.04112	-4.09302	0.0518962
0	25	75	0	0	-4.02752	-4.08737	0.0598515
0	30	0	0	70	-3.80726	-3.77225	-0.0350071
0	30	0	5	65	-3.82506	-3.79496	-0.0301009
0	30	0	10	60	-3.84376	-3.81368	-0.0300811
0	30	0	15	55	-3.86324	-3.83449	-0.028754
0	30	0	20	50	-3.88397	-3.85671	-0.0272643
0	30	0	25	45	-3.90421	-3.8784	-0.0258189
0	30	0	30	40	-3.92717	-3.90015	-0.0270224
0	30	0	35	35	-3.95006	-3.92278	-0.0272846
0	30	0	40	30	-3.97464	-3.94514	-0.0295026
0	30	0	45	25	-4.00133	-3.96914	-0.0321887
0	30	0	50	20	-4.02828	-3.99286	-0.0354207
0	30	0	55	15	-4.05868	-4.01837	-0.0403139
0	30	0	60	10	-4.09089	-4.04647	-0.0444216
0	30	0	65	5	-4.12475	-4.07902	-0.0457253
0	30	0	70	0	-4.16046	-4.11663	-0.0438289
0	30	5	0	65	-3.83013	-3.79742	-0.0327099
0	30	5	5	60	-3.84817	-3.81952	-0.0286487
0	30	5	10	55	-3.86688	-3.83888	-0.0279951
0	30	5	15	50	-3.88546	-3.85935	-0.0261022
0	30	5	20	45	-3.90574	-3.88163	-0.0241119
0	30	5	25	40	-3.92657	-3.90291	-0.0236645
0	30	5	30	35	-3.94883	-3.92519	-0.0236419
0	30	5	35	30	-3.9727	-3.9475	-0.0252043
0	30	5	40	25	-3.99699	-3.97036	-0.0266326
0	30	5	45	20	-4.02435	-3.9949	-0.0294529
0	30	5	50	15	-4.05252	-4.01833	-0.0341943
0	30	5	55	10	-4.08336	-4.04152	-0.0418415
0	30	5	60	5	-4.11515	-4.06846	-0.0466929
0	30	5	65	0	-4.14964	-4.10982	-0.0398247
0	30	10	0	60	-3.85154	-3.8219	-0.0296424
0	30	10	5	55	-3.86839	-3.84282	-0.0255652
0	30	10	10	50	-3.88692	-3.86409	-0.0228304
0	30	10	15	45	-3.90608	-3.88346	-0.0226225
0	30	10	20	40	-3.92571	-3.90587	-0.0198379
0	30	10	25	35	-3.94712	-3.92681	-0.0203084
0	30	10	30	30	-3.96982	-3.94825	-0.0215667
0	30	10	35	25	-3.99258	-3.97116	-0.0214208
0	30	10	40	20	-4.01858	-3.99356	-0.0250203
0	30	10	45	15	-4.04488	-4.01686	-0.0280215
0	30	10	50	10	-4.07491	-4.04202	-0.0328876
0	30	10	55	5	-4.10618	-4.06482	-0.0413594
0	30	10	60	0	-4.13829	-4.10112	-0.0371703
0	30	15	0	55	-3.8703	-3.84609	-0.0242083
0	30	15	5	50	-3.88835	-3.86649	-0.0218582
0	30	15	10	45	-3.90636	-3.88687	-0.0194935
0	30	15	15	40	-3.92573	-3.90784	-0.0178865
0	30	15	20	35	-3.94472	-3.9293	-0.0154198
0	30	15	25	30	-3.96662	-3.95111	-0.0155026
0	30	15	30	25	-3.98887	-3.9721	-0.0167669
0	30	15	35	20	-4.01363	-3.99388	-0.0197505
0	30	15	40	15	-4.03922	-4.01624	-0.0229751
0	30	15	45	10	-4.06597	-4.03883	-0.0271401
0	30	15	50	5	-4.0954	-4.06259	-0.0328149
0	30	15	55	0	-4.12672	-4.08951	-0.0372135
0	30	20	0	50	-3.88896	-3.86925	-0.0197139
0	30	20	5	45	-3.90637	-3.89015	-0.0162263
0	30	20	10	40	-3.92429	-3.91028	-0.0140098
0	30	20	15	35	-3.9433	-3.93088	-0.0124158
0	30	20	20	30	-3.96393	-3.95124	-0.0126857
0	30	20	25	25	-3.98433	-3.97317	-0.0111552
0	30	20	30	20	-4.00751	-3.99321	-0.014305
0	30	20	35	15	-4.03183	-4.01621	-0.0156148
0	30	20	40	10	-4.05783	-4.03886	-0.0189779
0	30	20	45	5	-4.08575	-4.06057	-0.0251787
0	30	20	50	0	-4.11593	-4.08416	-0.0317727
0	30	25	0	45	-3.90543	-3.89158	-0.013846
0	30	25	5	40	-3.92347	-3.91154	-0.0119283
0	30	25	10	35	-3.94003	-3.93175	-0.00828571
0	30	25	15	30	-3.96018	-3.95297	-0.00720923
0	30	25	20	25	-3.9806	-3.9738	-0.00680567
0	30	25	25	20	-4.00109	-3.99516	-0.00593331
0	30	25	30	15	-4.02445	-4.0154	-0.00905
0	30	25	35	10	-4.04947	-4.03678	-0.012693
0	30	25	40	5	-4.07646	-4.0589	-0.0175602
0	30	25	45	0	-4.10378	-4.08015	-0.0236281
0	30	30	0	40	-3.92025	-3.91384	-0.00641177
0	30	30	5	35	-3.93816	-3.93343	-0.00472752
0	30	30	10	30	-3.95617	-3.95367	-0.00250221
0	30	30	15	25	-3.97533	-3.97474	-0.000588316
0	30	30	20	20	-3.99463	-3.99491	0.000281036
0	30	30	25	15	-4.01681	-4.0154	-0.00141167
0	30	30	30	10	-4.04044	-4.03605	-0.00439777
0	30	30	35	5	-4.06582	-4.05686	-0.00895783
0	30	30	40	0	-4.09412	-4.07782	-0.0163035
0	30	35	0	35	-3.93487	-3.93396	-0.000909403
0	30	35	5	30	-3.95218	-3.95379	0.0016163
0	30	35	10	25	-3.96916	-3.97435	0.00519279
0	30	35	15	20	-3.98903	-3.99361	0.00458037
0	30	35	20	15	-4.00942	-4.01487	0.00544333
0	30	35	25	10	-4.03133	-4.03415	0.00282089
0	30	35	30	5	-4.0559	-4.05482	-0.00108879
0	30	35	35	0	-4.08114	-4.0751	-0.00603265
0	30	40	0	30	-3.94746	-3.9538	0.0063369
0	30	40	5	25	-3.96441	-3.97309	0.00868925
0	30	40	10	20	-3.98214	-3.99353	0.0113972
0	30	40	15	15	-4.00253	-4.01233	0.0097914
0	30	40	20	10	-4.0224	-4.03288	0.0104784
0	30	40	25	5	-4.04429	-4.05257	0.00827998
0	30	40	30	0	-4.06948	-4.07201	0.00253107
0	30	45	0	25	-3.95869	-3.97233	0.0136329
0	30	45	5	20	-3.97548	-3.99142	0.0159411
0	30	45	10	15	-3.99314	-4.01065	0.0175176
0	30	45	15	10	-4.01226	-4.0308	0.018539
0	30	45	20	5	-4.03483	-4.04964	0.0148014
0	30	45	25	0	-4.05743	-4.06881	0.011377
0	30	50	0	20	-3.96848	-3.98956	0.0210801
0	30	50	5	15	-3.98509	-4.00963	0.0245365
0	30	50	10	10	-4.0032	-4.02794	0.0247395
0	30	50	15	5	-4.02415	-4.04763	0.0234865
0	30	50	20	0	-4.04447	-4.06591	0.0214381
0	30	55	0	15	-3.97636	-4.00682	0.0304599
0	30	55	5	10	-3.99372	-4.02522	0.0315024
0	30	55	10	5	-4.01179	-4.04305	0.0312621
0	30	55	15	0	-4.03303	-4.06165	0.0286159
0	30	60	0	10	-3.98308	-4.0214	0.03832
0	30	60	5	5	-4.00121	-4.03939	0.0381837
0	30	60	10	0	-4.01926	-4.05657	0.0373128
0	30	65	0	5	-3.99015	-4.0353	0.0451498
0	30	65	5	0	-4.0067	-4.05352	0.0468227
0	30	70	0	0	-3.99431	-4.04735	0.0530431
0	35	0	0	65	-3.78856	-3.75794	-0.0306237
0	35	0	5	60	-3.80677	-3.77738	-0.0293911
0	35	0	10	55	-3.82586	-3.79807	-0.0277914
0	35	0	15	50	-3.84499	-3.81767	-0.0273161
0	35	0	20	45	-3.86532	-3.84003	-0.0252911
0	35	0	25	40	-3.88633	-3.86116	-0.0251719
0	35	0	30	35	-3.90879	-3.88354	-0.0252565
0	35	0	35	30	-3.93319	-3.90558	-0.0276133
0	35	0	40	25	-3.95825	-3.92981	-0.0284373
0	35	0	45	20	-3.98638	-3.95221	-0.0341647
0	35	0	50	15	-4.01408	-3.97522	-0.0388576
0	35	0	55	10	-4.04573	-4.00188	-0.0438496
0	35	0	60	5	-4.07926	-4.03192	-0.0473391
0	35	0	65	0	-4.1134	-4.06953	-0.0438624
0	35	5	0	60	-3.81007	-3.78135	-0.0287169
0	35	5	5	55	-3.82805	-3.80104	-0.027005
0	35	5	10	50	-3.84733	-3.8218	-0.0255323
0	35	5	15	45	-3.86634	-3.84211	-0.0242346
0	35	5	20	40	-3.88703	-3.86417	-0.0228629
0	35	5	25	35	-3.90783	-3.88441	-0.0234231
0	35	5	30	30	-3.93067	-3.90668	-0.0239896
0	35	5	35	25	-3.95548	-3.92885	-0.0266284
0	35	5	40	20	-3.98083	-3.953	-0.0278304
0	35	5	45	15	-4.00856	-3.9743	-0.034254
0	35	5	50	10	-4.03689	-3.99837	-0.038527
0	35	5	55	5	-4.0693	-4.02594	-0.0433534
0	35	5	60	0	-4.1014	-4.06208	-0.0393212
0	35	10	0	55	-3.83097	-3.80501	-0.0259608
0	35	10	5	50	-3.84821	-3.82455	-0.0236565
0	35	10	10	45	-3.86654	-3.84553	-0.0210047
0	35	10	15	40	-3.88615	-3.86595	-0.020204
0	35	10	20	35	-3.90617	-3.8871	-0.0190669
0	35	10	25	30	-3.92821	-3.9094	-0.0188033
0	35	10	30	25	-3.9512	-3.92988	-0.0213186
0	35	10	35	20	-3.97619	-3.95241	-0.0237749
0	35	10	40	15	-4.00179	-3.97453	-0.0272589
0	35	10	45	10	-4.02954	-3.99793	-0.031603
0	35	10	50	5	-4.06049	-4.02298	-0.0375096
0	35	10	55	0	-4.09224	-4.05462	-0.037622
0	35	15	0	50	-3.8493	-3.82805	-0.02125
0	35	15	5	45	-3.86654	-3.84732	-0.0192262
0	35	15	10	40	-3.88508	-3.86827	-0.0168063
0	35	15	15	35	-3.90456	-3.889	-0.0155522
0	35	15	20	30	-3.92508	-3.91066	-0.0144191
0	35	15	25	25	-3.9471	-3.93159	-0.0155093
0	35	15	30	20	-3.97026	-3.95209	-0.0181761
0	35	15	35	15	-3.99476	-3.97335	-0.0214166
0	35	15	40	10	-4.02227	-3.99662	-0.0256483
0	35	15	45	5	-4.0499	-4.0197	-0.0301981
0	35	15	50	0	-4.08081	-4.04518	-0.0356333
0	35	20	0	45	-3.86654	-3.85051	-0.0160347
0	35	20	5	40	-3.88479	-3.87066	-0.0141331
0	35	20	10	35	-3.90308	-3.89135	-0.0117361
0	35	20	15	30	-3.92114	-3.91097	-0.0101737
0	35	20	20	25	-3.94269	-3.93143	-0.0112558
0	35	20	25	20	-3.9638	-3.95299	-0.010814
0	35	20	30	15	-3.98801	-3.97465	-0.0133622
0	35	20	35	10	-4.01403	-3.99538	-0.0186539
0	35	20	40	5	-4.03962	-4.01651	-0.0231074
0	35	20	45	0	-4.06931	-4.03999	-0.0293208
0	35	25	0	40	-3.88257	-3.87209	-0.0104851
0	35	25	5	35	-3.90022	-3.89152	-0.00869893
0	35	25	10	30	-3.91862	-3.91212	-0.0065023
0	35	25	15	25	-3.93727	-3.93257	-0.00470483
0	35	25	20	20	-3.95888	-3.95285	-0.00602926
0	35	25	25	15	-3.98133	-3.97295	-0.00838142
0	35	25	30	10	-4.00593	-3.99308	-0.0128524
0	35	25	35	5	-4.03035	-4.01446	-0.015896
0	35	25	40	0	-4.05791	-4.03611	-0.0218004
0	35	30	0	35	-3.89715	-3.89379	-0.00336
0	35	30	5	30	-3.91527	-3.91289	-0.00238292
0	35	30	10	25	-3.93313	-3.93254	-0.000586888
0	35	30	15	20	-3.95209	-3.95217	7.89507e-05
0	35	30	20	15	-3.97349	-3.97264	-0.00084623
0	35	30	25	10	-3.99602	-3.9925	-0.00351957
0	35	30	30	5	-4.02022	-4.01326	-0.00696385
0	35	30	35	0	-4.04653	-4.03271	-0.0138237
0	35	35	0	30	-3.91039	-3.9129	0.00251199
0	35	35	5	25	-3.928	-3.93233	0.00433105
0	35	35	10	20	-3.94593	-3.95207	0.00613933
0	35	35	15	15	-3.96616	-3.97103	0.00486888
0	35	35	20	10	-3.98717	-3.99111	0.00394274
0	35	35	25	5	-4.01048	-4.01032	-0.000165273
0	35	35	30	0	-4.03515	-4.03143	-0.00372233
0	35	40	0	25	-3.92209	-3.93246	0.0103796
0	35	40	5	20	-3.93917	-3.95123	0.0120597
0	35	40	10	15	-3.95828	-3.97043	0.0121519
0	35	40	15	10	-3.97764	-3.9894	0.01176
0	35	40	20	5	-3.99951	-4.00881	0.00930434
0	35	40	25	0	-4.02282	-4.0278	0.00498049
0	35	45	0	20	-3.93275	-3.94986	0.0171139
0	35	45	5	15	-3.94979	-3.96757	0.0177756
0	35	45	10	10	-3.96807	-3.98692	0.0188516
0	35	45	15	5	-3.98869	-4.0052	0.0165087
0	35	45	20	0	-4.01046	-4.02447	0.0140115
0	35	50	0	15	-3.94196	-3.96644	0.0244785
0	35	50	5	10	-3.95861	-3.98483	0.0262164
0	35	50	10	5	-3.97859	-4.00323	0.0246461
0	35	50	15	0	-3.99925	-4.01952	0.0202647
0	35	55	0	10	-3.94978	-3.98203	0.0322523
0	35	55	5	5	-3.96669	-3.99928	0.0325914
0	35	55	10	0	-3.98654	-4.0161	0.0295643
0	35	60	0	5	-3.95597	-3.99582	0.0398517
0	35	60	5	0	-3.97314	-4.01282	0.0396782
0	35	65	0	0	-3.96068	-4.00737	0.0466898
0	40	0	0	60	-3.76996	-3.74009	-0.0298643
0	40	0	5	55	-3.78805	-3.75948	-0.0285678
0	40	0	10	50	-3.80678	-3.78145	-0.0253339
0	40	0	15	45	-3.82666	-3.80157	-0.0250871
0	40	0	20	40	-3.84722	-3.82246	-0.024764
0	40	0	25	35	-3.86895	-3.84315	-0.0257979
0	40	0	30	30	-3.8924	-3.86479	-0.0276083
0	40	0	35	25	-3.91708	-3.8871	-0.0299835
0	40	0	40	20	-3.94202	-3.91222	-0.0298019
0	40	0	45	15	-3.97146	-3.93499	-0.0364686
0	40	0	50	10	-4.00086	-3.95737	-0.0434816
0	40	0	55	5	-4.03339	-3.98526	-0.0481253
0	40	0	60	0	-4.067	-4.02555	-0.0414487
0	40	5	0	55	-3.79065	-3.7639	-0.0267523
0	40	5	5	50	-3.80833	-3.78299	-0.0253387
0	40	5	10	45	-3.82762	-3.80326	-0.0243587
0	40	5	15	40	-3.84689	-3.82442	-0.0224692
0	40	5	20	35	-3.86744	-3.84518	-0.0222603
0	40	5	25	30	-3.8899	-3.86671	-0.0231921
0	40	5	30	25	-3.91286	-3.88897	-0.0238933
0	40	5	35	20	-3.93814	-3.91149	-0.0266527
0	40	5	40	15	-3.96446	-3.93453	-0.0299365
0	40	5	45	10	-3.99344	-3.96037	-0.0330727
0	40	5	50	5	-4.02447	-3.98003	-0.044441
0	40	5	55	0	-4.05715	-4.01747	-0.0396784
0	40	10	0	50	-3.81035	-3.78758	-0.0227628
0	40	10	5	45	-3.82789	-3.80734	-0.0205523
0	40	10	10	40	-3.8471	-3.82698	-0.0201154
0	40	10	15	35	-3.86612	-3.84776	-0.018363
0	40	10	20	30	-3.88714	-3.86855	-0.0185873
0	40	10	25	25	-3.90901	-3.88973	-0.0192823
0	40	10	30	20	-3.93297	-3.90998	-0.0229949
0	40	10	35	15	-3.95879	-3.93302	-0.025769
0	40	10	40	10	-3.98551	-3.95461	-0.0308931
0	40	10	45	5	-4.01443	-3.97692	-0.0375164
0	40	10	50	0	-4.04489	-4.01064	-0.0342554
0	40	15	0	45	-3.82826	-3.80914	-0.019123
0	40	15	5	40	-3.84586	-3.82905	-0.0168106
0	40	15	10	35	-3.86437	-3.84895	-0.0154165
0	40	15	15	30	-3.88347	-3.86959	-0.0138801
0	40	15	20	25	-3.90512	-3.8902	-0.0149146
0	40	15	25	20	-3.92808	-3.91111	-0.0169735
0	40	15	30	15	-3.95128	-3.93234	-0.0189442
0	40	15	35	10	-3.97681	-3.95397	-0.0228381
0	40	15	40	5	-4.00464	-3.9754	-0.029237
0	40	15	45	0	-4.0354	-3.99891	-0.0364867
0	40	20	0	40	-3.84391	-3.83088	-0.0130277
0	40	20	5	35	-3.86197	-3.8506	-0.0113759
0	40	20	10	30	-3.88055	-3.8709	-0.00964993
0	40	20	15	25	-3.90044	-3.89152	-0.00891698
0	40	20	20	20	-3.92156	-3.91218	-0.00937967
0	40	20	25	15	-3.94363	-3.93189	-0.0117417
0	40	20	30	10	-3.96884	-3.95284	-0.0160073
0	40	20	35	5	-3.99541	-3.97227	-0.0231368
0	40	20	40	0	-4.02399	-3.99458	-0.0294111
0	40	25	0	35	-3.85934	-3.85226	-0.00707053
0	40	25	5	30	-3.8769	-3.8718	-0.00510083
0	40	25	10	25	-3.89515	-3.89138	-0.00377932
0	40	25	15	20	-3.91573	-3.91154	-0.00418377
0	40	25	20	15	-3.93761	-3.93128	-0.0063232
0	40	25	25	10	-3.96057	-3.9504	-0.0101771
0	40	25	30	5	-3.98534	-3.97076	-0.0145792
0	40	25	35	0	-4.01224	-3.99146	-0.0207813
0	40	30	0	30	-3.87313	-3.87216	-0.000970827
0	40	30	5	25	-3.89076	-3.89098	0.000219024
0	40	30	10	20	-3.90939	-3.90971	0.000318044
0	40	30	15	15	-3.9299	-3.92945	-0.000449418
0	40	30	20	10	-3.95139	-3.95031	-0.00107451
0	40	30	25	5	-3.97565	-3.9697	-0.00594884
0	40	30	30	0	-3.99978	-3.98917	-0.0106053
0	40	35	0	25	-3.88483	-3.891	0.00617074
0	40	35	5	20	-3.90338	-3.90988	0.0064919
0	40	35	10	15	-3.92254	-3.92961	0.0070735
0	40	35	15	10	-3.94328	-3.9473	0.00402271
0	40	35	20	5	-3.9644	-3.96751	0.00311524
0	40	35	25	0	-3.98915	-3.98683	-0.00231558
0	40	40	0	20	-3.89638	-3.9093	0.0129211
0	40	40	5	15	-3.91452	-3.92639	0.0118656
0	40	40	10	10	-3.93321	-3.94689	0.0136746
0	40	40	15	5	-3.95476	-3.96344	0.0086833
0	40	40	20	0	-3.97717	-3.98331	0.00614451
0	40	45	0	15	-3.90615	-3.92553	0.0193853
0	40	45	5	10	-3.92469	-3.94303	0.0183434
0	40	45	10	5	-3.94449	-3.96171	0.0172153
0	40	45	15	0	-3.96483	-3.97951	0.0146853
0	40	50	0	10	-3.9146	-3.9416	0.027005
0	40	50	5	5	-3.93358	-3.95867	0.0250889
0	40	50	10	0	-3.9525	-3.9764	0.0239046
0	40	55	0	5	-3.92199	-3.95605	0.0340555
0	40	55	5	0	-3.94071	-3.97273	0.0320183
0	40	60	0	0	-3.92807	-3.96877	0.0407036
0	45	0	0	55	-3.7503	-3.72403	-0.0262687
0	45	0	5	50	-3.76912	-3.74353	-0.0255858
0	45	0	10	45	-3.78856	-3.76223	-0.0263317
0	45	0	15	40	-3.80836	-3.78309	-0.0252768
0	45	0	20	35	-3.82863	-3.80412	-0.0245053
0	45	0	25	30	-3.85133	-3.8258	-0.0255308
0	45	0	30	25	-3.875	-3.84813	-0.0268718
0	45	0	35	20	-3.8997	-3.86957	-0.0301313
0	45	0	40	15	-3.92797	-3.89095	-0.0370204
0	45	0	45	10	-3.95678	-3.92317	-0.0336139
0	45	0	50	5	-3.98757	-3.94531	-0.04226
0	45	0	55	0	-4.02116	-3.98064	-0.0405296
0	45	5	0	50	-3.77062	-3.74697	-0.0236484
0	45	5	5	45	-3.78858	-3.76572	-0.0228547
0	45	5	10	40	-3.80783	-3.78574	-0.0220887
0	45	5	15	35	-3.82778	-3.80645	-0.0213351
0	45	5	20	30	-3.84923	-3.82746	-0.021773
0	45	5	25	25	-3.87186	-3.84801	-0.0238436
0	45	5	30	20	-3.89575	-3.87025	-0.0254997
0	45	5	35	15	-3.92064	-3.89235	-0.0282903
0	45	5	40	10	-3.94941	-3.91402	-0.0353872
0	45	5	45	5	-3.9792	-3.94136	-0.0378397
0	45	5	50	0	-4.01021	-3.97223	-0.0379863
0	45	10	0	45	-3.78887	-3.7688	-0.0200692
0	45	10	5	40	-3.80699	-3.78816	-0.018832
0	45	10	10	35	-3.82599	-3.80826	-0.0177229
0	45	10	15	30	-3.84624	-3.82867	-0.0175776
0	45	10	20	25	-3.86756	-3.84916	-0.018397
0	45	10	25	20	-3.89146	-3.86943	-0.0220237
0	45	10	30	15	-3.91562	-3.89073	-0.024889
0	45	10	35	10	-3.94059	-3.91371	-0.0268763
0	45	10	40	5	-3.96945	-3.93464	-0.0348049
0	45	10	45	0	-3.9997	-3.96555	-0.0341513
0	45	15	0	40	-3.80608	-3.79029	-0.0157845
0	45	15	5	35	-3.82424	-3.81036	-0.0138755
0	45	15	10	30	-3.84325	-3.8301	-0.0131517
0	45	15	15	25	-3.86319	-3.849	-0.0141917
0	45	15	20	20	-3.88428	-3.87052	-0.0137661
0	45	15	25	15	-3.90907	-3.88973	-0.0193365
0	45	15	30	10	-3.93358	-3.91099	-0.0225912
0	45	15	35	5	-3.95936	-3.93236	-0.0270043
0	45	15	40	0	-3.98822	-3.95482	-0.033396
0	45	20	0	35	-3.82182	-3.81112	-0.0106999
0	45	20	5	30	-3.84028	-3.83093	-0.00934881
0	45	20	10	25	-3.8586	-3.85075	-0.00785824
0	45	20	15	20	-3.88003	-3.87022	-0.00981205
0	45	20	20	15	-3.90152	-3.88923	-0.0122951
0	45	20	25	10	-3.92504	-3.91001	-0.0150239
0	45	20	30	5	-3.95003	-3.93024	-0.0197859
0	45	20	35	0	-3.97618	-3.95151	-0.0246766
0	45	25	0	30	-3.83642	-3.83111	-0.0053111
0	45	25	5	25	-3.85469	-3.85083	-0.00385864
0	45	25	10	20	-3.8734	-3.86907	-0.00432981
0	45	25	15	15	-3.8949	-3.89033	-0.00456292
0	45	25	20	10	-3.9161	-3.90908	-0.00701573
0	45	25	25	5	-3.94044	-3.92839	-0.0120513
0	45	25	30	0	-3.96496	-3.948	-0.0169634
0	45	30	0	25	-3.84899	-3.85131	0.00232751
0	45	30	5	20	-3.86755	-3.86859	0.00103292
0	45	30	10	15	-3.88625	-3.88859	0.00234035
0	45	30	15	10	-3.90859	-3.90768	-0.000910897
0	45	30	20	5	-3.93014	-3.92682	-0.00331942
0	45	30	25	0	-3.95448	-3.94548	-0.00899782
0	45	35	0	20	-3.8611	-3.86911	0.00801286
0	45	35	5	15	-3.87965	-3.88661	0.0069603
0	45	35	10	10	-3.89881	-3.90649	0.00767589
0	45	35	15	5	-3.91991	-3.92409	0.00417212
0	45	35	20	0	-3.9437	-3.94307	-0.000624904
0	45	40	0	15	-3.87077	-3.88489	0.0141178
0	45	40	5	10	-3.88951	-3.90431	0.0147943
0	45	40	10	5	-3.91032	-3.92142	0.0110984
0	45	40	15	0	-3.93211	-3.94081	0.00870584
0	45	45	0	10	-3.88052	-3.90129	0.0207714
0	45	45	5	5	-3.8993	-3.91973	0.0204295
0	45	45	10	0	-3.91881	-3.9362	0.0173907
0	45	50	0	5	-3.88835	-3.91619	0.0278378
0	45	50	5	0	-3.90694	-3.93286	0.0259195
0	45	55	0	0	-3.89535	-3.92818	0.0328283
0	50	0	0	50	-3.73065	-3.70597	-0.0246705
0	50	0	5	45	-3.74902	-3.7258	-0.0232173
0	50	0	10	40	-3.76956	-3.74469	-0.0248652
0	50	0	15	35	-3.78948	-3.76582	-0.0236635
0	50	0	20	30	-3.81058	-3.78667	-0.0239101
0	50	0	25	25	-3.83318	-3.8073	-0.0258771
0	50	0	30	20	-3.85901	-3.82774	-0.0312772
0	50	0	35	15	-3.88454	-3.85107	-0.0334646
0	50	0	40	10	-3.91277	-3.87323	-0.0395307
0	50	0	45	5	-3.94362	-3.90443	-0.039194
0	50	0	50	0	-3.97547	-3.93485	-0.0406187
0	50	5	0	45	-3.74992	-3.72857	-0.0213531
0	50	5	5	40	-3.76841	-3.74768	-0.0207313
0	50	5	10	35	-3.78831	-3.76737	-0.0209412
0	50	5	15	30	-3.80907	-3.78697	-0.0221044
0	50	5	20	25	-3.82994	-3.80831	-0.0216365
0	50	5	25	20	-3.85324	-3.82888	-0.0243618
0	50	5	30	15	-3.87805	-3.85044	-0.0276175
0	50	5	35	10	-3.90496	-3.87265	-0.032305
0	50	5	40	5	-3.93404	-3.89768	-0.0363603
0	50	5	45	0	-3.96415	-3.92654	-0.0376143
0	50	10	0	40	-3.76755	-3.74974	-0.0178119
0	50	10	5	35	-3.78635	-3.76911	-0.0172421
0	50	10	10	30	-3.80659	-3.78859	-0.0180032
0	50	10	15	25	-3.82686	-3.80923	-0.0176279
0	50	10	20	20	-3.84852	-3.82858	-0.0199473
0	50	10	25	15	-3.87202	-3.84978	-0.0222358
0	50	10	30	10	-3.89688	-3.86909	-0.0277964
0	50	10	35	5	-3.92554	-3.89145	-0.0340899
0	50	10	40	0	-3.95366	-3.91375	-0.0399165
0	50	15	0	35	-3.78407	-3.77122	-0.0128459
0	50	15	5	30	-3.80291	-3.79015	-0.0127585
0	50	15	10	25	-3.82162	-3.80916	-0.0124594
0	50	15	15	20	-3.84328	-3.82819	-0.0150864
0	50	15	20	15	-3.86563	-3.84978	-0.0158553
0	50	15	25	10	-3.89005	-3.86932	-0.0207324
0	50	15	30	5	-3.91441	-3.8891	-0.0253119
0	50	15	35	0	-3.94239	-3.91158	-0.0308135
0	50	20	0	30	-3.79971	-3.7904	-0.00930995
0	50	20	5	25	-3.81711	-3.80948	-0.00762685
0	50	20	10	20	-3.83777	-3.8292	-0.00856913
0	50	20	15	15	-3.85873	-3.84843	-0.010301
0	50	20	20	10	-3.88091	-3.86788	-0.0130288
0	50	20	25	5	-3.90564	-3.88753	-0.0181078
0	50	20	30	0	-3.9313	-3.90784	-0.0234633
0	50	25	0	25	-3.81271	-3.81072	-0.00198323
0	50	25	5	20	-3.83105	-3.82946	-0.0015817
0	50	25	10	15	-3.85147	-3.84755	-0.00392216
0	50	25	15	10	-3.87313	-3.86683	-0.0062953
0	50	25	20	5	-3.89617	-3.88488	-0.0112971
0	50	25	25	0	-3.92019	-3.90503	-0.0151552
0	50	30	0	20	-3.82508	-3.82837	0.00329387
0	50	30	5	15	-3.84372	-3.84735	0.00362619
0	50	30	10	10	-3.86394	-3.86557	0.00163103
0	50	30	15	5	-3.88538	-3.88381	-0.00156545
0	50	30	20	0	-3.90933	-3.90263	-0.00670395
0	50	35	0	15	-3.83632	-3.84505	0.00873284
0	50	35	5	10	-3.8556	-3.86349	0.00789145
0	50	35	10	5	-3.87559	-3.8815	0.00590984
0	50	35	15	0	-3.89759	-3.89896	0.0013649
0	50	40	0	10	-3.8454	-3.86188	0.016485
0	50	40	5	5	-3.86543	-3.87897	0.0135386
0	50	40	10	0	-3.88593	-3.89576	0.00982816
0	50	45	0	5	-3.85494	-3.8763	0.021361
0	50	45	5	0	-3.87322	-3.89266	0.0194413
0	50	50	0	0	-3.86213	-3.89015	0.0280154
0	55	0	0	45	-3.71101	-3.68768	-0.0233368
0	55	0	5	40	-3.73024	-3.70813	-0.0221056
0	55	0	10	35	-3.74975	-3.72729	-0.0224593
0	55	0	15	30	-3.77135	-3.74676	-0.0245886
0	55	0	20	25	-3.79324	-3.76778	-0.0254588
0	55	0	25	20	-3.81637	-3.79004	-0.0263391
0	55	0	30	15	-3.84207	-3.80966	-0.0324054
0	55	0	35	10	-3.86973	-3.83592	-0.0338022
0	55	0	40	5	-3.89896	-3.86332	-0.0356403
0	55	0	45	0	-3.93028	-3.88933	-0.0409562
0	55	5	0	40	-3.72963	-3.70962	-0.0200186
0	55	5	5	35	-3.74807	-3.72867	-0.0193912
0	55	5	10	30	-3.76796	-3.7486	-0.0193587
0	55	5	15	25	-3.78936	-3.7677	-0.0216549
0	55	5	20	20	-3.81148	-3.78909	-0.0223963
0	55	5	25	15	-3.83686	-3.80941	-0.0274469
0	55	5	30	10	-3.86237	-3.83023	-0.0321434
0	55	5	35	5	-3.88862	-3.85331	-0.0353079
0	55	5	40	0	-3.92032	-3.88293	-0.0373865
0	55	10	0	35	-3.74684	-3.7301	-0.016738
0	55	10	5	30	-3.7661	-3.74944	-0.0166589
0	55	10	10	25	-3.78546	-3.76945	-0.0160108
0	55	10	15	20	-3.80688	-3.78945	-0.0174263
0	55	10	20	15	-3.82931	-3.80771	-0.0215959
0	55	10	25	10	-3.85415	-3.82963	-0.0245259
0	55	10	30	5	-3.87974	-3.85021	-0.0295314
0	55	10	35	0	-3.90854	-3.8721	-0.0364361
0	55	15	0	30	-3.76306	-3.75097	-0.0120945
0	55	15	5	25	-3.7811	-3.76963	-0.0114644
0	55	15	10	20	-3.80157	-3.78917	-0.0123937
0	55	15	15	15	-3.82308	-3.80819	-0.014884
0	55	15	20	10	-3.84633	-3.82824	-0.0180819
0	55	15	25	5	-3.87069	-3.84722	-0.0234704
0	55	15	30	0	-3.89775	-3.86908	-0.0286674
0	55	20	0	25	-3.77638	-3.77017	-0.00620735
0	55	20	5	20	-3.7953	-3.78879	-0.00651088
0	55	20	10	15	-3.81557	-3.80793	-0.00764177
0	55	20	15	10	-3.83826	-3.82553	-0.0127321
0	55	20	20	5	-3.8618	-3.84514	-0.0166646
0	55	20	25	0	-3.88764	-3.8642	-0.0234473
0	55	25	0	20	-3.78933	-3.78815	-0.00118068
0	55	25	5	15	-3.80858	-3.80645	-0.00213091
0	55	25	10	10	-3.83013	-3.82547	-0.00466658
0	55	25	15	5	-3.85204	-3.84384	-0.00820156
0	55	25	20	0	-3.87482	-3.86246	-0.0123654
0	55	30	0	15	-3.80116	-3.80533	0.00416861
0	55	30	5	10	-3.8213	-3.82394	0.00263648
0	55	30	10	5	-3.84178	-3.84187	8.95585e-05
0	55	30	15	0	-3.86406	-3.86011	-0.00394267
0	55	35	0	10	-3.81168	-3.821	0.00931273
0	55	35	5	5	-3.83136	-3.83873	0.00737015
0	55	35	10	0	-3.85246	-3.85566	0.00320301
0	55	40	0	5	-3.82145	-3.83606	0.0146073
0	55	40	5	0	-3.84121	-3.85349	0.0122799
0	55	45	0	0	-3.82962	-3.85078	0.0211647
0	60	0	0	40	-3.69112	-3.66989	-0.0212264
0	60	0	5	35	-3.7099	-3.68878	-0.0211212
0	60	0	10	30	-3.73075	-3.70966	-0.0210867
0	60	0	15	25	-3.75211	-3.72816	-0.0239482
0	60	0	20	20	-3.77489	-3.74843	-0.0264656
0	60	0	25	15	-3.7999	-3.77135	-0.0285476
0	60	0	30	10	-3.82647	-3.7905	-0.035974
0	60	0	35	5	-3.8551	-3.81685	-0.0382503
0	60	0	40	0	-3.88536	-3.84749	-0.0378699
0	60	5	0	35	-3.70946	-3.6902	-0.0192551
0	60	5	5	30	-3.72803	-3.7093	-0.0187316
0	60	5	10	25	-3.7483	-3.72881	-0.0194848
0	60	5	15	20	-3.77029	-3.74881	-0.0214798
0	60	5	20	15	-3.79369	-3.76816	-0.0255354
0	60	5	25	10	-3.81957	-3.78967	-0.0299051
0	60	5	30	5	-3.84514	-3.81246	-0.0326768
0	60	5	35	0	-3.87496	-3.84076	-0.0342046
0	60	10	0	30	-3.72541	-3.71039	-0.015018
0	60	10	5	25	-3.7444	-3.72941	-0.0149917
0	60	10	10	20	-3.76476	-3.74907	-0.0156832
0	60	10	15	15	-3.78745	-3.76803	-0.0194245
0	60	10	20	10	-3.81103	-3.78827	-0.0227618
0	60	10	25	5	-3.83623	-3.80731	-0.0289174
0	60	10	30	0	-3.86352	-3.82865	-0.0348648
0	60	15	0	25	-3.73991	-3.7301	-0.00980576
0	60	15	5	20	-3.75964	-3.7485	-0.0111422
0	60	15	10	15	-3.78078	-3.76677	-0.0140105
0	60	15	15	10	-3.803	-3.78693	-0.0160628
0	60	15	20	5	-3.82706	-3.80493	-0.0221239
0	60	15	25	0	-3.8533	-3.82545	-0.027858
0	60	20	0	20	-3.75394	-3.74877	-0.00517751
0	60	20	5	15	-3.77439	-3.76664	-0.00774358
0	60	20	10	10	-3.79449	-3.78532	-0.00917024
0	60	20	15	5	-3.81809	-3.80313	-0.0149613
0	60	20	20	0	-3.84129	-3.82185	-0.019442
0	60	25	0	15	-3.76643	-3.76608	-0.000355489
0	60	25	5	10	-3.78679	-3.78438	-0.00240626
0	60	25	10	5	-3.80726	-3.80086	-0.00640538
0	60	25	15	0	-3.83065	-3.8195	-0.0111483
0	60	30	0	10	-3.77877	-3.78185	0.0030742
0	60	30	5	5	-3.79815	-3.79958	0.00143436
0	60	30	10	0	-3.81923	-3.81721	-0.00201595
0	60	35	0	5	-3.78754	-3.79744	0.00989906
0	60	35	5	0	-3.80855	-3.81381	0.0052653
0	60	40	0	0	-3.79707	-3.81109	0.0140194
0	65	0	0	35	-3.67145	-3.65189	-0.0195611
0	65	0	5	30	-3.69119	-3.67133	-0.0198562
0	65	0	10	25	-3.71218	-3.68992	-0.0222573
0	65	0	15	20	-3.73423	-3.70994	-0.0242853
0	65	0	20	15	-3.75794	-3.72976	-0.0281835
0	65	0	25	10	-3.78315	-3.7515	-0.0316505
0	65	0	30	5	-3.81153	-3.77122	-0.0403191
0	65	0	35	0	-3.84058	-3.80401	-0.0365627
0	65	5	0	30	-3.6886	-3.67063	-0.01797
0	65	5	5	25	-3.70783	-3.68954	-0.018284
0	65	5	10	20	-3.72965	-3.7087	-0.0209503
0	65	5	15	15	-3.75155	-3.72913	-0.0224202
0	65	5	20	10	-3.77603	-3.74866	-0.0273695
0	65	5	25	5	-3.80176	-3.77343	-0.028325
0	65	5	30	0	-3.83011	-3.79666	-0.0334524
0	65	10	0	25	-3.70437	-3.6899	-0.0144727
0	65	10	5	20	-3.72431	-3.70872	-0.0155899
0	65	10	10	15	-3.74488	-3.72701	-0.0178664
0	65	10	15	10	-3.76864	-3.74642	-0.022213
0	65	10	20	5	-3.79245	-3.76588	-0.026566
0	65	10	25	0	-3.81881	-3.7871	-0.0317101
0	65	15	0	20	-3.71909	-3.70879	-0.0103025
0	65	15	5	15	-3.73868	-3.72668	-0.0120017
0	65	15	10	10	-3.76062	-3.74466	-0.0159631
0	65	15	15	5	-3.78379	-3.76359	-0.0201995
0	65	15	20	0	-3.80848	-3.78364	-0.0248455
0	65	20	0	15	-3.73179	-3.72686	-0.00493009
0	65	20	5	10	-3.75213	-3.7441	-0.00803271
0	65	20	10	5	-3.77389	-3.76119	-0.0127055
0	65	20	15	0	-3.79823	-3.77991	-0.0183214
0	65	25	0	10	-3.74373	-3.74324	-0.000487971
0	65	25	5	5	-3.76396	-3.75981	-0.00415094
0	65	25	10	0	-3.78619	-3.77835	-0.00784886
0	65	30	0	5	-3.75457	-3.75818	0.00360356
0	65	30	5	0	-3.77558	-3.77565	6.98812e-05
0	65	35	0	0	-3.764	-3.77235	0.00835567
0	70	0	0	30	-3.65132	-3.63223	-0.0190814
0	70	0	5	25	-3.67201	-3.6506	-0.0214033
0	70	0	10	20	-3.69382	-3.66974	-0.0240814
0	70	0	15	15	-3.71734	-3.68868	-0.0286587
0	70	0	20	10	-3.74138	-3.70874	-0.0326432
0	70	0	25	5	-3.76791	-3.73138	-0.0365232
0	70	0	30	0	-3.79613	-3.76145	-0.0346814
0	70	5	0	25	-3.66824	-3.6511	-0.0171402
0	70	5	5	20	-3.68887	-3.66974	-0.0191243
0	70	5	10	15	-3.71032	-3.68851	-0.0218108
0	70	5	15	10	-3.73353	-3.708	-0.0255338
0	70	5	20	5	-3.75952	-3.72889	-0.0306251
0	70	5	25	0	-3.78655	-3.75263	-0.0339231
0	70	10	0	20	-3.68331	-3.66938	-0.0139322
0	70	10	5	15	-3.70407	-3.6876	-0.0164709
0	70	10	10	10	-3.7265	-3.70576	-0.0207453
0	70	10	15	5	-3.74991	-3.72471	-0.0252018
0	70	10	20	0	-3.77555	-3.74567	-0.0298759
0	70	15	0	15	-3.69715	-3.68733	-0.00982149
0	70	15	5	10	-3.71789	-3.70435	-0.0135404
0	70	15	10	5	-3.74079	-3.72245	-0.0183335
0	70	15	15	0	-3.76429	-3.741	-0.0232945
0	70	20	0	10	-3.70997	-3.70293	-0.00703958
0	70	20	5	5	-3.73074	-3.72085	-0.00988895
0	70	20	10	0	-3.7539	-3.7377	-0.016198
0	70	25	0	5	-3.72133	-3.71957	-0.00175868
0	70	25	5	0	-3.74224	-3.73513	-0.00710973
0	70	30	0	0	-3.73196	-3.73342	0.00145443
0	75	0	0	25	-3.63215	-3.61268	-0.0194615
0	75	0	5	20	-3.65318	-3.63035	-0.0228311
0	75	0	10	15	-3.67537	-3.65079	-0.0245781
0	75	0	15	10	-3.69932	-3.6678	-0.0315202
0	75	0	20	5	-3.72495	-3.68901	-0.0359382
0	75	0	25	0	-3.7532	-3.71929	-0.0339119
0	75	5	0	20	-3.64832	-3.63039	-0.0179373
0	75	5	5	15	-3.66971	-3.64817	-0.0215437
0	75	5	10	10	-3.69167	-3.66843	-0.0232395
0	75	5	15	5	-3.71595	-3.68696	-0.028987
0	75	5	20	0	-3.74144	-3.71087	-0.0305729
0	75	10	0	15	-3.66265	-3.64737	-0.0152764
0	75	10	5	10	-3.68427	-3.66562	-0.0186539
0	75	10	10	5	-3.70709	-3.68303	-0.024057
0	75	10	15	0	-3.73138	-3.70406	-0.027322
0	75	15	0	10	-3.67613	-3.66462	-0.0115065
0	75	15	5	5	-3.69824	-3.68174	-0.016502
0	75	15	10	0	-3.72113	-3.69873	-0.0224074
0	75	20	0	5	-3.68834	-3.67966	-0.00867616
0	75	20	5	0	-3.71145	-3.6972	-0.0142504
0	75	25	0	0	-3.69906	-3.69516	-0.0039025
0	80	0	0	20	-3.61296	-3.59233	-0.0206263
0	80	0	5	15	-3.6341	-3.6099	-0.0242028
0	80	0	10	10	-3.65819	-3.63058	-0.0276103
0	80	0	15	5	-3.68266	-3.64878	-0.0338736
0	80	0	20	0	-3.70858	-3.67451	-0.0340761
0	80	5	0	15	-3.6282	-3.60957	-0.0186367
0	80	5	5	10	-3.64996	-3.62767	-0.0222893
0	80	5	10	5	-3.6735	-3.64717	-0.0263321
0	80	5	15	0	-3.69939	-3.66817	-0.0312214
0	80	10	0	10	-3.64281	-3.62549	-0.0173177
0	80	10	5	5	-3.66495	-3.64323	-0.0217202
0	80	10	10	0	-3.68912	-3.66267	-0.0264426
0	80	15	0	5	-3.65546	-3.64185	-0.0136107
0	80	15	5	0	-3.67769	-3.65774	-0.0199436
0	80	20	0	0	-3.66657	-3.65618	-0.0103847
0	85	0	0	15	-3.59367	-3.57174	-0.0219288
0	85	0	5	10	-3.61652	-3.58965	-0.0268723
0	85	0	10	5	-3.64025	-3.60781	-0.0324411
0	85	0	15	0	-3.66659	-3.63114	-0.0354514
0	85	5	0	10	-3.60836	-3.58786	-0.0204937
0	85	5	5	5	-3.63215	-3.60539	-0.0267644
0	85	5	10	0	-3.65638	-3.62527	-0.0311104
0	85	10	0	5	-3.62297	-3.60305	-0.0199172
0	85	10	5	0	-3.64553	-3.6211	-0.0244342
0	85	15	0	0	-3.6351	-3.61731	-0.0177873
0	90	0	0	10	-3.57538	-3.54963	-0.0257565
0	90	0	5	5	-3.5986	-3.5694	-0.0291936
0	90	0	10	0	-3.62441	-3.59461	-0.0297971
0	90	5	0	5	-3.58998	-3.56585	-0.0241241
0	90	5	5	0	-3.61339	-3.58628	-0.0271009
0	90	10	0	0	-3.60373	-3.58043	-0.0233053
0	95	0	0	5	-3.55718	-3.53106	-0.0261157
0	95	0	5	0	-3.582	-3.5505	-0.0314951
0	95	5	0	0	-3.57174	-3.54468	-0.027052
0	100	0	0	0	-3.53999	-3.50224	-0.0377509
5	0	0	0	95	-3.92921	-3.87981	-0.0494
5	0	0	5	90	-3.94856	-3.9018	-0.0467584
5	0	0	10	85	-3.96826	-3.92351	-0.0447488
5	0	0	15	80	-3.98799	-3.9475	-0.0404911
5	0	0	20	75	-4.0084	-3.97039	-0.0380138
5	0	0	25	70	-4.0295	-3.99064	-0.0388622
5	0	0	30	65	-4.05071	-4.01495	-0.0357593
5	0	0	35	60	-4.07229	-4.03922	-0.0330651
5	0	0	40	55	-4.09571	-4.06309	-0.0326231
5	0	0	45	50	-4.11992	-4.08672	-0.0331941
5	0	0	50	45	-4.14449	-4.11532	-0.0291647
5	0	0	55	40	-4.17102	-4.13961	-0.0314034
5	0	0	60	35	-4.19821	-4.16559	-0.0326166
5	0	0	65	30	-4.22828	-4.19436	-0.0339197
5	0	0	70	25	-4.25937	-4.22156	-0.0378087
5	0	0	75	20	-4.29286	-4.25046	-0.0423949
5	0	0	80	15	-4.32799	-4.28122	-0.0467692
5	0	0	85	10	-4.36517	-4.32264	-0.0425322
5	0	0	90	5	-4.40523	-4.35956	-0.0456757
5	0	0	95	0	-4.44744	-4.39752	-0.0499226
5	0	5	0	90	-3.95801	-3.90749	-0.0505194
5	0	5	5	85	-3.97632	-3.92933	-0.0469978
5	0	5	10	80	-3.99576	-3.95289	-0.0428653
5	0	5	15	75	-4.01564	-3.97621	-0.0394224
5	0	5	20	70	-4.03563	-3.99703	-0.0385998
5	0	5	25	65	-4.05591	-4.01873	-0.0371831
5	0	5	30	60	-4.07735	-4.04358	-0.0337705
5	0	5	35	55	-4.09941	-4.06801	-0.0313995
5	0	5	40	50	-4.12193	-4.09331	-0.0286186
5	0	5	45	45	-4.14561	-4.1173	-0.0283076
5	0	5	50	40	-4.17104	-4.1429	-0.0281454
5	0	5	55	35	-4.19798	-4.16944	-0.028539
5	0	5	60	30	-4.22619	-4.19571	-0.0304758
5	0	5	65	25	-4.25544	-4.2239	-0.0315402
5	0	5	70	20	-4.28774	-4.25207	-0.0356762
5	0	5	75	15	-4.32165	-4.28109	-0.0405661
5	0	5	80	10	-4.35778	-4.30883	-0.0489521
5	0	5	85	5	-4.39625	-4.35311	-0.0431446
5	0	5	90	0	-4.43704	-4.3912	-0.045844
5	0	10	0	85	-3.98402	-3.93734	-0.0466803
5	0	10	5	80	-4.00286	-3.95958	-0.0432783
5	0	10	10	75	-4.02188	-3.98174	-0.0401392
5	0	10	15	70	-4.04126	-4.00489	-0.0363745
5	0	10	20	65	-4.06049	-4.02643	-0.0340661
5	0	10	25	60	-4.08104	-4.04948	-0.0315629
5	0	10	30	55	-4.10199	-4.07253	-0.0294521
5	0	10	35	50	-4.1237	-4.0965	-0.0272005
5	0	10	40	45	-4.14692	-4.121	-0.0259262
5	0	10	45	40	-4.17105	-4.14617	-0.0248809
5	0	10	50	35	-4.19587	-4.17222	-0.0236461
5	0	10	55	30	-4.22377	-4.19745	-0.0263126
5	0	10	60	25	-4.25212	-4.22526	-0.0268633
5	0	10	65	20	-4.28289	-4.25257	-0.0303212
5	0	10	70	15	-4.31543	-4.28286	-0.0325676
5	0	10	75	10	-4.34949	-4.30994	-0.0395523
5	0	10	80	5	-4.38707	-4.34611	-0.0409591
5	0	10	85	0	-4.4261	-4.36485	-0.061247
5	0	15	0	80	-4.00991	-3.96454	-0.0453681
5	0	15	5	75	-4.02746	-3.98609	-0.0413724
5	0	15	10	70	-4.04614	-4.0077	-0.0384363
5	0	15	15	65	-4.06499	-4.0311	-0.033895
5	0	15	20	60	-4.08437	-4.05367	-0.0306967
5	0	15	25	55	-4.1048	-4.07723	-0.0275724
5	0	15	30	50	-4.12603	-4.1006	-0.0254337
5	0	15	35	45	-4.14725	-4.12445	-0.0228021
5	0	15	40	40	-4.17058	-4.14917	-0.021416
5	0	15	45	35	-4.19517	-4.17427	-0.0209057
5	0	15	50	30	-4.22168	-4.19953	-0.0221485
5	0	15	55	25	-4.2484	-4.22675	-0.0216496
5	0	15	60	20	-4.27737	-4.25288	-0.0244895
5	0	15	65	15	-4.30832	-4.28073	-0.0275941
5	0	15	70	10	-4.34194	-4.30923	-0.0327097
5	0	15	75	5	-4.37714	-4.33592	-0.0412203
5	0	15	80	0	-4.41524	-4.36296	-0.0522807
5	0	20	0	75	-4.03333	-3.99165	-0.0416801
5	0	20	5	70	-4.05077	-4.01312	-0.0376577
5	0	20	10	65	-4.06908	-4.03574	-0.0333441
5	0	20	15	60	-4.08763	-4.05793	-0.0297039
5	0	20	20	55	-4.10649	-4.08092	-0.0255774
5	0	20	25	50	-4.12726	-4.10401	-0.0232468
5	0	20	30	45	-4.14792	-4.12845	-0.0194702
5	0	20	35	40	-4.17024	-4.15197	-0.0182686
5	0	20	40	35	-4.19379	-4.17696	-0.0168281
5	0	20	45	30	-4.21778	-4.20247	-0.0153042
5	0	20	50	25	-4.24396	-4.22786	-0.0160965
5	0	20	55	20	-4.27154	-4.25342	-0.0181202
5	0	20	60	15	-4.30124	-4.2796	-0.0216404
5	0	20	65	10	-4.33329	-4.30722	-0.0260711
5	0	20	70	5	-4.36749	-4.33673	-0.0307561
5	0	20	75	0	-4.40356	-4.36095	-0.0426044
5	0	25	0	70	-4.05471	-4.01821	-0.0365011
5	0	25	5	65	-4.07285	-4.04056	-0.0322911
5	0	25	10	60	-4.09018	-4.06164	-0.0285383
5	0	25	15	55	-4.1087	-4.08445	-0.0242515
5	0	25	20	50	-4.12821	-4.10749	-0.0207209
5	0	25	25	45	-4.14757	-4.13104	-0.016521
5	0	25	30	40	-4.16879	-4.15451	-0.0142771
5	0	25	35	35	-4.19116	-4.17896	-0.0121972
5	0	25	40	30	-4.21432	-4.20416	-0.010159
5	0	25	45	25	-4.23973	-4.22866	-0.0110645
5	0	25	50	20	-4.26591	-4.25435	-0.0115616
5	0	25	55	15	-4.29445	-4.27944	-0.01501
5	0	25	60	10	-4.32459	-4.30618	-0.0184016
5	0	25	65	5	-4.35742	-4.33247	-0.0249511
5	0	25	70	0	-4.39185	-4.35886	-0.0329954
5	0	30	0	65	-4.07562	-4.04436	-0.0312633
5	0	30	5	60	-4.09247	-4.06533	-0.0271424
5	0	30	10	55	-4.10976	-4.08811	-0.0216593
5	0	30	15	50	-4.12844	-4.1108	-0.0176445
5	0	30	20	45	-4.14727	-4.13418	-0.0130899
5	0	30	25	40	-4.16707	-4.15721	-0.00986136
5	0	30	30	35	-4.18773	-4.18092	-0.00681344
5	0	30	35	30	-4.2105	-4.205	-0.00549481
5	0	30	40	25	-4.23425	-4.22963	-0.0046218
5	0	30	45	20	-4.25948	-4.25446	-0.00501971
5	0	30	50	15	-4.28695	-4.27935	-0.00760239
5	0	30	55	10	-4.3156	-4.30474	-0.0108582
5	0	30	60	5	-4.34676	-4.33056	-0.0161923
5	0	30	65	0	-4.37969	-4.35643	-0.0232632
5	0	35	0	60	-4.09404	-4.06934	-0.0247
5	0	35	5	55	-4.11119	-4.0916	-0.0195936
5	0	35	10	50	-4.12825	-4.11405	-0.014196
5	0	35	15	45	-4.14625	-4.13631	-0.00993708
5	0	35	20	40	-4.16514	-4.15964	-0.0054952
5	0	35	25	35	-4.18553	-4.18249	-0.00303721
5	0	35	30	30	-4.2064	-4.20575	-0.000648708
5	0	35	35	25	-4.22894	-4.23027	0.00132809
5	0	35	40	20	-4.25322	-4.25472	0.00149714
5	0	35	45	15	-4.27879	-4.27838	-0.00040917
5	0	35	50	10	-4.30605	-4.30352	-0.00253022
5	0	35	55	5	-4.33548	-4.32847	-0.00701373
5	0	35	60	0	-4.36771	-4.35371	-0.0140091
5	0	40	0	55	-4.11177	-4.09438	-0.0173879
5	0	40	5	50	-4.12774	-4.11607	-0.0116692
5	0	40	10	45	-4.14504	-4.13867	-0.00636605
5	0	40	15	40	-4.16329	-4.16086	-0.00242652
5	0	40	20	35	-4.18185	-4.18361	0.00176138
5	0	40	25	30	-4.20209	-4.20696	0.0048702
5	0	40	30	25	-4.22303	-4.23024	0.00720771
5	0	40	35	20	-4.24616	-4.25382	0.00765883
5	0	40	40	15	-4.27039	-4.27806	0.00766053
5	0	40	45	10	-4.29714	-4.3021	0.00495206
5	0	40	50	5	-4.32493	-4.32603	0.00110196
5	0	40	55	0	-4.35502	-4.35042	-0.00460134
5	0	45	0	50	-4.12702	-4.11814	-0.00887291
5	0	45	5	45	-4.14334	-4.14006	-0.00327801
5	0	45	10	40	-4.16015	-4.16178	0.00162997
5	0	45	15	35	-4.17843	-4.1843	0.00587191
5	0	45	20	30	-4.19698	-4.20725	0.0102706
5	0	45	25	25	-4.21702	-4.23034	0.0133185
5	0	45	30	20	-4.23898	-4.25303	0.0140494
5	0	45	35	15	-4.26208	-4.2762	0.014115
5	0	45	40	10	-4.28703	-4.30006	0.013029
5	0	45	45	5	-4.31394	-4.3236	0.00966045
5	0	45	50	0	-4.3426	-4.34702	0.00441734
5	0	50	0	45	-4.1412	-4.14114	-6.39035e-05
5	0	50	5	40	-4.15732	-4.16294	0.00562122
5	0	50	10	35	-4.17436	-4.18435	0.00998511
5	0	50	15	30	-4.19242	-4.20663	0.0142069
5	0	50	20	25	-4.21141	-4.22954	0.018132
5	0	50	25	20	-4.23163	-4.25186	0.0202323
5	0	50	30	15	-4.2537	-4.27467	0.0209735
5	0	50	35	10	-4.27675	-4.29752	0.0207681
5	0	50	40	5	-4.30242	-4.32054	0.0181228
5	0	50	45	0	-4.32992	-4.34344	0.0135204
5	0	55	0	40	-4.15374	-4.16367	0.00993054
5	0	55	5	35	-4.16988	-4.18479	0.0149091
5	0	55	10	30	-4.18671	-4.20625	0.0195412
5	0	55	15	25	-4.20453	-4.22812	0.0235851
5	0	55	20	20	-4.22416	-4.2505	0.0263356
5	0	55	25	15	-4.24461	-4.27255	0.0279346
5	0	55	30	10	-4.2666	-4.29489	0.0282875
5	0	55	35	5	-4.29105	-4.31716	0.0261151
5	0	55	40	0	-4.31664	-4.33942	0.0227858
5	0	60	0	35	-4.16498	-4.18467	0.0196926
5	0	60	5	30	-4.18088	-4.20559	0.024717
5	0	60	10	25	-4.19789	-4.22685	0.0289573
5	0	60	15	20	-4.21601	-4.24881	0.0328051
5	0	60	20	15	-4.23543	-4.26995	0.034521
5	0	60	25	10	-4.25623	-4.29175	0.0355135
5	0	60	30	5	-4.27857	-4.3134	0.0348288
5	0	60	35	0	-4.30292	-4.33506	0.0321417
5	0	65	0	30	-4.17514	-4.2042	0.0290594
5	0	65	5	25	-4.19081	-4.22524	0.0344247
5	0	65	10	20	-4.20754	-4.24616	0.0386259
5	0	65	15	15	-4.22597	-4.26727	0.0413015
5	0	65	20	10	-4.2452	-4.28821	0.0430111
5	0	65	25	5	-4.26686	-4.30936	0.0425032
5	0	65	30	0	-4.28964	-4.33042	0.0407813
5	0	70	0	25	-4.18336	-4.22303	0.039666
5	0	70	5	20	-4.19907	-4.24349	0.0444244
5	0	70	10	15	-4.21603	-4.26391	0.0478783
5	0	70	15	10	-4.23456	-4.28459	0.0500256
5	0	70	20	5	-4.25439	-4.30498	0.0505848
5	0	70	25	0	-4.27622	-4.32548	0.0492595
5	0	75	0	20	-4.19042	-4.24016	0.0497404
5	0	75	5	15	-4.20624	-4.26019	0.053952
5	0	75	10	10	-4.22333	-4.28039	0.0570597
5	0	75	15	5	-4.24199	-4.30034	0.0583507
5	0	75	20	0	-4.26179	-4.32011	0.0583277
5	0	80	0	15	-4.19611	-4.25626	0.0601533
5	0	80	5	10	-4.21191	-4.27572	0.0638106
5	0	80	10	5	-4.22921	-4.29521	0.0660019
5	0	80	15	0	-4.24802	-4.31454	0.0665277
5	0	85	0	10	-4.20054	-4.27092	0.0703834
5	0	85	5	5	-4.21653	-4.2897	0.073164
5	0	85	10	0	-4.23407	-4.30841	0.0743382
5	0	90	0	5	-4.20381	-4.28405	0.0802457
5	0	90	5	0	-4.21994	-4.30225	0.0823151
5	0	95	0	0	-4.20608	-4.29575	0.0896663
5	5	0	0	90	-3.91302	-3.86547	-0.0475516
5	5	0	5	85	-3.93193	-3.88604	-0.0458872
5	5	0	10	80	-3.95213	-3.89122	-0.0609159
5	5	0	15	75	-3.97163	-3.93091	-0.0407206
5	5	0	20	70	-3.99193	-3.95606	-0.0358735
5	5	0	25	65	-4.01297	-3.97672	-0.0362552
5	5	0	30	60	-4.03437	-3.99984	-0.0345341
5	5	0	35	55	-4.05641	-4.02415	-0.0322588
5	5	0	40	50	-4.07965	-4.04698	-0.0326749
5	5	0	45	45	-4.10397	-4.07283	-0.0311382
5	5	0	50	40	-4.12958	-4.09735	-0.0322326
5	5	0	55	35	-4.1564	-4.12583	-0.0305689
5	5	0	60	30	-4.18493	-4.15176	-0.0331705
5	5	0	65	25	-4.21558	-4.17951	-0.0360656
5	5	0	70	20	-4.24796	-4.208	-0.0399649
5	5	0	75	15	-4.28138	-4.23698	-0.0443998
5	5	0	80	10	-4.31822	-4.27318	-0.0450397
5	5	0	85	5	-4.35777	-4.30824	-0.0495237
[truncated: 8,627 more rows]
