# Supplementary material for: Simultaneously enhancing the ultimate strength and ductility of high-entropy alloys via short-range ordering
Source: Nat Commun. 2021 Aug 16;12:4953. doi: 10.1038/s41467-021-25264-5 (PMC8368001; doi:10.1038/s41467-021-25264-5)
Supplement: Supplementary file 5 — Source Code [file 41467_2021_25264_MOESM5_ESM.zip]

Archive with 8 entries (7 files):
- Code_Software/
- Code_Software/CoCuFeNiPd-0.txt
- Code_Software/CoCuFeNiPd-2M.txt
- Code_Software/CoCuFeNiPd-4M.txt
- Code_Software/CoCuFeNiPd.in
- Code_Software/CoCuFeNiPd.set
- Code_Software/lmp
- Code_Software/Readme.txt
