# Supplementary material for: Simultaneously enhancing the ultimate strength and ductility of high-entropy alloys via short-range ordering
Source: Nat Commun. 2021 Aug 16;12:4953. doi: 10.1038/s41467-021-25264-5 (PMC8368001; doi:10.1038/s41467-021-25264-5)
Supplement: Supplementary file 5 — Source Code [file 41467_2021_25264_MOESM5_ESM.zip › Code_Software/CoCuFeNiPd-0.txt]

LAMMPS FCC Model for CoCuFeNiPd

  8788 atoms

 5 atom types

-1.2530497314545641e+00 4.6253049731452897e+01 xlo xhi
-1.2551195373430890e+00 4.6255119537342502e+01 ylo yhi
-1.2485814740622672e+00 4.6248581474063855e+01 zlo zhi

Atoms

1 2 -0.307362 -0.369301 -0.354884 
2 4 1.4822 -0.38864 1.57532 
3 3 -0.30522 1.53765 1.54849 
4 5 1.50402 1.46516 -0.276767 
5 5 3.40764 -0.356526 -0.286163 
7 2 3.37378 1.46517 1.53932 
53 1 -0.334022 3.31848 -0.266596 
54 4 1.55614 3.34652 1.49721 
57 4 3.34463 3.32831 -0.345396 
677 3 -0.273497 -0.367184 3.31902 
680 2 1.55259 1.48933 3.27076 
681 3 3.33142 -0.410958 3.27519 
729 1 -0.270371 3.32251 3.2821 
733 3 3.32253 3.32961 3.34089 
678 4 1.58022 -0.393968 5.07442 
679 5 -0.25213 1.47408 5.1041 
683 2 3.32787 1.43731 5.10726 
730 3 1.57443 3.33321 5.1187 
1353 2 -0.296819 -0.39406 7.01075 
1354 2 1.57425 -0.340288 8.8239 
1355 3 -0.269736 1.49388 8.76811 
1356 2 1.54763 1.42164 6.97704 
1357 1 3.36649 -0.3197 6.9591 
1359 4 3.35858 1.45255 8.80465 
1405 3 -0.206147 3.29739 6.98338 
1406 3 1.58616 3.22928 8.76986 
1409 4 3.30163 3.22312 6.93304 
2081 5 -0.249872 3.24836 10.6103 
2029 5 -0.276444 -0.329575 10.6136 
2030 3 1.54105 -0.367014 12.4225 
2031 1 -0.255763 1.44757 12.4863 
2032 4 1.5999 1.46309 10.6323 
2033 4 3.35265 -0.355584 10.6429 
2035 3 3.32652 1.45733 12.4008 
2761 5 3.30871 3.25717 14.2636 
2082 3 1.5132 3.28379 12.463 
2085 4 3.30606 3.25868 10.6553 
2705 1 -0.256373 -0.371227 14.2237 
2706 1 1.49804 -0.343371 16.0333 
2707 2 -0.299698 1.45065 16.0904 
2708 1 1.46955 1.45493 14.2391 
2709 5 3.36518 -0.320803 14.2435 
2711 2 3.34492 1.46039 16.1392 
2757 1 -0.270781 3.29906 14.2959 
2758 2 1.47003 3.29935 16.142 
3381 2 -0.378527 -0.353075 17.9231 
3382 4 1.44785 -0.395586 19.8409 
3383 1 -0.379637 1.43626 19.7851 
3384 5 1.47363 1.43056 17.9588 
3385 5 3.40976 -0.366795 17.9839 
3387 2 3.41747 1.46296 19.8018 
3433 4 -0.398607 3.29306 17.9408 
3434 5 1.4664 3.2713 19.8051 
3437 2 3.39255 3.28878 18.0034 
4057 3 -0.319666 -0.446106 21.5886 
4060 4 1.44393 1.39974 21.6119 
4061 5 3.35424 -0.355308 21.6229 
4109 1 -0.363377 3.27254 21.6285 
4113 2 3.3342 3.202 21.6172 
4058 4 1.51244 -0.416176 23.4958 
4059 5 -0.314264 1.40361 23.4901 
4063 3 3.29023 1.39342 23.4384 
4110 4 1.48924 3.2513 23.3809 
4733 3 -0.373022 -0.421358 25.336 
4734 5 1.53554 -0.418426 27.0522 
4735 3 -0.313663 1.45269 26.9885 
4736 1 1.50459 1.39853 25.2544 
4737 4 3.36674 -0.413111 25.2079 
4739 2 3.33339 1.39303 27.1214 
4785 1 -0.273641 3.28644 25.2306 
4786 4 1.43876 3.24044 27.0723 
4789 5 3.25745 3.23917 25.2338 
5409 5 -0.346503 -0.421632 28.8486 
5410 5 1.46192 -0.407759 30.7145 
5411 1 -0.317988 1.53363 30.776 
5412 4 1.44258 1.51008 28.8859 
5413 4 3.34707 -0.42264 28.9024 
5415 5 3.29254 1.44892 30.735 
5461 1 -0.331558 3.24167 28.9125 
5462 4 1.43109 3.26421 30.8054 
5465 2 3.30259 3.29018 28.9416 
6085 2 -0.315014 -0.390004 32.5745 
6088 3 1.43298 1.47402 32.6085 
6089 4 3.25254 -0.377853 32.5867 
6137 1 -0.357474 3.2969 32.5905 
6141 2 3.2903 3.25188 32.575 
6087 2 -0.376098 1.46693 34.3861 
6091 3 3.26103 1.46848 34.3399 
6138 4 1.43429 3.27354 34.35 
6086 4 1.49989 -0.379404 34.3807 
7493 3 3.32656 3.24113 39.8065 
7489 3 -0.343735 3.24505 39.7679 
7441 5 3.28365 -0.353752 39.804 
6761 3 -0.33756 -0.336771 36.2146 
6762 4 1.45574 -0.351271 37.9653 
6763 4 -0.356502 1.43846 38.0106 
6764 2 1.47541 1.44569 36.147 
6765 3 3.29461 -0.373621 36.1757 
6767 2 3.2839 1.47702 37.9676 
6813 2 -0.392232 3.26366 36.2084 
6814 2 1.45865 3.23892 37.9855 
6817 4 3.32661 3.2513 36.1067 
7437 1 -0.30438 -0.325173 39.7569 
7440 1 1.46578 1.47435 39.8035 
7438 1 1.50432 -0.349702 41.619 
7439 3 -0.27409 1.43607 41.543 
7443 4 3.30749 1.45706 41.6443 
7490 2 1.52364 3.268 41.6048 
8113 5 -0.293071 -0.348536 43.5271 
8114 4 1.50671 -0.346108 45.3434 
8115 4 -0.345166 1.48823 45.406 
8116 2 1.51598 1.45024 43.5022 
8117 5 3.34259 -0.335051 43.4859 
8119 1 3.38773 1.46461 45.3525 
8165 5 -0.256886 3.30687 43.4634 
8166 5 1.51511 3.32774 45.3717 
8169 2 3.30057 3.25407 43.5209 
55 5 -0.302883 5.16999 1.52051 
56 1 1.51197 5.16412 -0.310038 
59 3 3.26773 5.14603 1.45359 
105 4 -0.276828 7.00217 -0.302884 
106 1 1.52573 6.98903 1.49119 
107 1 -0.320029 8.79286 1.50104 
108 4 1.45609 8.76861 -0.284222 
109 4 3.25096 6.9481 -0.302738 
111 1 3.32697 8.79169 1.46275 
732 4 1.58833 5.15371 3.29046 
781 1 -0.311899 6.99826 3.29393 
784 5 1.51082 8.81284 3.31439 
785 1 3.32487 6.9648 3.2721 
157 3 -0.311945 10.5986 -0.314695 
731 5 -0.249974 5.16286 5.11208 
735 3 3.31622 5.11328 5.1154 
782 2 1.58635 6.96739 5.15858 
783 2 -0.309283 8.81861 5.14345 
787 2 3.39086 8.83044 5.11466 
1407 5 -0.196225 5.16894 8.75394 
1408 3 1.619 5.11566 6.93616 
1411 2 3.27 5.09501 8.80825 
1457 1 -0.265677 7.0536 6.95795 
1458 3 1.57329 6.99821 8.70604 
1459 3 -0.302793 8.80526 8.71623 
1460 2 1.56318 8.82932 6.95343 
1461 1 3.36144 6.97806 6.96265 
1463 4 3.37699 8.79913 8.76813 
1509 4 -0.2688 10.6049 6.95637 
2136 5 1.49077 8.77913 10.5679 
2137 2 3.32082 6.94264 10.624 
2185 3 -0.310558 10.5453 10.5786 
2083 2 -0.273972 5.14595 12.4926 
2084 3 1.57176 5.12126 10.6621 
2087 3 3.28626 5.10445 12.4471 
2133 2 -0.289862 6.99058 10.6095 
2134 2 1.47338 6.93705 12.5106 
2135 3 -0.304324 8.76465 12.5111 
2861 5 -0.315528 10.5918 14.3666 
2815 1 3.35813 8.79256 16.1842 
2139 5 3.36466 8.76348 12.4702 
2759 1 -0.359502 5.06076 16.1097 
2760 4 1.45294 5.08215 14.2992 
2763 2 3.37037 5.05546 16.1905 
2809 1 -0.33756 6.96713 14.3192 
2810 5 1.45773 6.9044 16.1425 
2811 4 -0.381282 8.78541 16.1442 
2812 1 1.46676 8.75273 14.351 
2813 5 3.35457 6.89902 14.3332 
3435 1 -0.407119 5.05664 19.8209 
3436 4 1.44959 5.03244 17.9722 
3439 1 3.3996 5.06037 19.7804 
3485 5 -0.416505 6.9082 17.9998 
3486 5 1.50056 6.87027 19.8357 
3487 2 -0.397323 8.80458 19.8642 
3488 5 1.4904 8.83431 18.0135 
3489 5 3.40472 6.88726 17.9764 
3491 2 3.425 8.83254 19.7658 
4112 2 1.50608 5.05902 21.6261 
4161 1 -0.409464 6.8643 21.5819 
4164 2 1.56638 8.843 21.4948 
4165 4 3.39963 6.95273 21.5379 
4111 3 -0.355401 5.03702 23.374 
4115 3 3.31228 5.1296 23.3704 
4162 5 1.54213 6.96968 23.3448 
4163 5 -0.365842 8.81261 23.3096 
4167 4 3.37023 8.81543 23.369 
4787 1 -0.351052 5.08968 27.0944 
4788 2 1.4922 5.10311 25.2268 
4791 3 3.3058 5.15287 27.0817 
4837 5 -0.386066 6.94595 25.2164 
4838 5 1.47543 7.00315 27.074 
4839 4 -0.392666 8.81674 27.0934 
4840 3 1.50914 8.80572 25.2383 
4841 1 3.31768 7.02448 25.2303 
4843 3 3.32798 8.79957 27.0298 
4889 2 -0.296914 10.6135 25.2274 
4890 3 1.46258 10.5462 27.0343 
4893 5 3.32484 10.6425 25.2393 
5463 2 -0.371037 5.03273 30.7586 
5464 5 1.4617 5.06287 28.905 
5467 2 3.34538 5.07947 30.8173 
5513 1 -0.403058 6.96515 28.895 
5514 5 1.44349 6.94227 30.7455 
5515 4 -0.393964 8.82688 30.7293 
5516 2 1.4285 8.85342 28.9369 
5517 5 3.37866 7.02132 28.9422 
5519 3 3.41152 8.80743 30.7722 
6140 1 1.44771 5.09239 32.5899 
6189 2 -0.369583 6.87731 32.5977 
6192 5 1.54197 8.77026 32.5547 
6193 3 3.364 6.95301 32.5224 
5565 1 -0.395093 10.578 28.9299 
5566 2 1.51462 10.6376 30.7827 
5569 5 3.38133 10.5869 28.9142 
6139 1 -0.365845 5.09796 34.3516 
6143 5 3.3461 5.11533 34.3362 
6190 1 1.50651 6.92923 34.3649 
7597 1 3.30339 10.6004 39.8555 
7593 2 -0.346744 10.6393 39.853 
6921 3 3.35546 10.6051 36.1678 
6191 5 -0.37245 8.72349 34.3925 
6195 4 3.38341 8.77136 34.3907 
6815 1 -0.391874 5.15719 38.0311 
6816 5 1.42722 5.13011 36.1927 
6819 5 3.39227 5.09874 37.9555 
6865 3 -0.350684 6.95219 36.2194 
6866 1 1.42217 7.0398 37.9984 
6867 4 -0.371648 8.75517 38.0167 
6868 4 1.53381 8.71767 36.1872 
6869 2 3.39257 7.00713 36.2036 
6871 3 3.34486 8.79045 37.9831 
7492 5 1.45768 5.1167 39.7858 
7541 4 -0.342993 7.00694 39.8192 
7544 1 1.45259 8.80697 39.858 
7545 5 3.31267 7.03018 39.8116 
6917 5 -0.357679 10.6225 36.2071 
6918 5 1.53795 10.6119 38.0205 
7491 1 -0.294797 5.16942 41.594 
7495 1 3.26389 5.10837 41.6363 
7542 1 1.47237 7.00162 41.6146 
7543 4 -0.341577 8.82486 41.6202 
7547 1 3.2683 8.88676 41.6477 
8167 4 -0.286334 5.15385 45.4166 
8168 1 1.53787 5.159 43.4731 
8171 1 3.28167 5.16828 45.3924 
8217 5 -0.26999 6.98619 43.479 
8218 1 1.47144 6.94102 45.3872 
8219 4 -0.28815 8.83208 45.3351 
8220 2 1.48485 8.85634 43.422 
8221 2 3.19852 6.97346 43.4642 
8223 5 3.27039 8.8099 45.3507 
7594 1 1.46517 10.6493 41.6393 
889 3 3.30615 14.2139 3.33757 
158 2 1.46381 10.6469 1.48049 
159 2 -0.302326 12.4537 1.51111 
160 2 1.461 12.5278 -0.338433 
161 5 3.34609 10.7017 -0.289696 
163 1 3.31968 12.5042 1.51776 
209 1 -0.299706 14.3239 -0.315034 
210 3 1.51616 14.2341 1.51716 
211 2 -0.332796 16.0498 1.52426 
212 2 1.51334 16.043 -0.361664 
213 2 3.3353 14.2233 -0.389563 
215 5 3.37305 16.0895 1.46813 
833 3 -0.313732 10.6477 3.31729 
836 3 1.5305 12.4572 3.32963 
837 2 3.34555 10.6698 3.27328 
885 4 -0.266555 14.2231 3.30732 
888 5 1.56342 16.1099 3.3307 
834 3 1.52007 10.6812 5.1326 
835 4 -0.239642 12.3992 5.10253 
839 3 3.30683 12.4486 5.15617 
886 1 1.57287 14.2233 5.15158 
887 5 -0.286386 16.1418 5.11277 
891 4 3.32388 16.116 5.19167 
1567 4 3.30455 16.1072 8.74389 
1510 1 1.51425 10.6269 8.74582 
1511 2 -0.259486 12.3999 8.80784 
1512 3 1.55022 12.4059 6.95346 
1513 2 3.36121 10.6423 6.95955 
1515 1 3.32524 12.4542 8.71688 
1561 5 -0.239168 14.2486 6.99124 
1562 1 1.57738 14.2569 8.76646 
1563 2 -0.233023 16.1075 8.81301 
1564 3 1.58366 16.1242 6.97076 
1565 3 3.29149 14.2636 6.96626 
2188 2 1.49929 12.4496 10.5796 
2189 5 3.35571 10.6715 10.5977 
2237 4 -0.269412 14.3297 10.5765 
2240 2 1.53826 16.1124 10.5793 
2241 2 3.28827 14.209 10.5854 
2919 4 3.26267 16.1423 16.1149 
2186 2 1.47574 10.5871 12.4652 
2187 5 -0.25879 12.4426 12.4532 
2916 4 1.47013 16.1087 14.3788 
2915 1 -0.300312 16.1212 16.1701 
2191 4 3.23387 12.4628 12.5142 
2914 3 1.4446 14.3046 16.1737 
2238 2 1.48555 14.321 12.4754 
2239 1 -0.320767 16.1145 12.4463 
2913 2 -0.294139 14.3343 14.3508 
2867 1 3.30849 12.4614 16.1846 
2243 5 3.3308 16.0969 12.521 
2917 2 3.29824 14.2584 14.4059 
2862 2 1.50303 10.6339 16.1982 
2863 2 -0.310877 12.49 16.2012 
2864 4 1.50091 12.5176 14.3833 
2865 5 3.27628 10.6424 14.346 
3537 2 -0.354241 10.6482 17.9887 
3538 4 1.52027 10.6931 19.7855 
3539 4 -0.30763 12.4917 19.7303 
3540 4 1.50429 12.4473 17.9943 
3541 4 3.36194 10.663 17.9664 
3543 3 3.3191 12.4254 19.7634 
3589 3 -0.279035 14.2937 17.9794 
3590 1 1.47626 14.3227 19.7399 
3591 3 -0.274772 16.1076 19.7437 
3592 3 1.43407 16.1805 17.9348 
3593 5 3.26234 14.3324 17.9359 
3595 1 3.24039 16.1891 19.7545 
4213 4 -0.346916 10.7035 21.5173 
4216 2 1.50469 12.4864 21.5277 
4217 1 3.3853 10.6653 21.5615 
4265 2 -0.283457 14.2926 21.5526 
4268 4 1.50225 16.0977 21.5747 
4269 2 3.26368 14.3014 21.5612 
4214 5 1.51172 10.6587 23.3467 
4215 1 -0.273893 12.4854 23.388 
4219 2 3.3269 12.5211 23.4107 
4266 4 1.47916 14.2842 23.4183 
4267 4 -0.335097 16.0851 23.3783 
4271 1 3.31228 16.0559 23.4438 
4947 4 3.38266 16.1522 27.0248 
4945 3 3.34433 14.2479 25.2972 
4891 2 -0.3309 12.4436 27.0536 
4892 4 1.47996 12.525 25.2547 
4944 5 1.53205 16.0732 25.2838 
4895 1 3.35335 12.4657 27.0205 
4941 1 -0.312295 14.3009 25.2293 
4942 3 1.4855 14.2533 27.0477 
4943 3 -0.369789 16.0517 27.0898 
6297 1 3.38349 14.257 32.5203 
6296 5 1.53276 16.0902 32.5371 
5567 2 -0.343056 12.394 30.7442 
5568 5 1.45994 12.3784 28.8452 
6293 3 -0.315838 14.2801 32.6492 
5571 4 3.41703 12.444 30.7357 
5617 3 -0.376752 14.2695 28.822 
5618 5 1.48474 14.2336 30.7167 
5619 2 -0.348673 16.1531 30.7024 
5620 5 1.51405 16.1417 28.8369 
5621 5 3.39928 14.2423 28.8491 
5623 4 3.39493 16.1287 30.7346 
6241 2 -0.331468 10.6243 32.5549 
6244 1 1.5474 12.5021 32.5779 
6245 2 3.38968 10.6584 32.5296 
6243 3 -0.269898 12.501 34.357 
6299 2 3.40266 16.0363 34.3566 
6242 5 1.5569 10.668 34.3915 
7596 3 1.49875 12.4986 39.8586 
6247 3 3.33666 12.5212 34.3687 
6294 1 1.55204 14.2644 34.3778 
6295 3 -0.347048 16.0944 34.3772 
6975 1 3.32666 16.0391 38.0348 
7649 1 3.36009 14.2592 39.8254 
7648 5 1.51204 16.051 39.8322 
6919 2 -0.303292 12.4877 38.053 
6920 1 1.58258 12.5081 36.1997 
7645 2 -0.322454 14.2639 39.882 
6923 4 3.31551 12.5102 38.0757 
6969 2 -0.264734 14.308 36.1518 
6970 3 1.52338 14.2508 38.0068 
6971 3 -0.292213 16.1023 37.9846 
6972 3 1.50549 16.0715 36.2332 
6973 4 3.30545 14.3049 36.2219 
8327 4 3.33575 16.0984 45.317 
7595 3 -0.313665 12.4264 41.663 
7599 5 3.34401 12.4592 41.6402 
7646 1 1.48399 14.2623 41.6725 
7647 1 -0.371744 16.0818 41.691 
7651 4 3.36808 16.0398 41.6673 
8269 4 -0.351716 10.641 43.4246 
8270 5 1.45079 10.6835 45.3084 
8271 2 -0.34739 12.4624 45.2989 
8272 3 1.48287 12.463 43.4534 
8273 3 3.33282 10.6875 43.4788 
8275 3 3.36857 12.4466 45.2499 
8321 2 -0.313831 14.2434 43.4583 
8322 1 1.50361 14.2443 45.3037 
8323 3 -0.287072 16.0287 45.3275 
8324 2 1.49853 16.0316 43.5096 
8325 2 3.3301 14.2752 43.504 
261 2 -0.328829 17.8387 -0.312342 
262 2 1.50226 17.9341 1.50319 
263 3 -0.351636 19.6989 1.51957 
264 5 1.4655 19.706 -0.384142 
265 1 3.35125 17.8757 -0.366952 
267 1 3.32288 19.6654 1.49285 
313 3 -0.332281 21.5931 -0.399745 
314 5 1.46878 21.5644 1.4866 
317 3 3.27994 21.5944 -0.384025 
937 4 -0.348608 17.9482 3.29563 
940 3 1.47844 19.686 3.32797 
941 4 3.38503 18.0021 3.35969 
989 4 -0.270925 21.5696 3.36499 
993 5 3.33858 21.5245 3.37364 
938 4 1.56547 17.9942 5.14374 
939 4 -0.255135 19.7313 5.10363 
943 1 3.35886 19.7139 5.1563 
990 4 1.48319 21.5077 5.14722 
1613 2 -0.203987 17.9475 6.96891 
1614 3 1.53862 17.9672 8.80162 
1615 3 -0.252944 19.7758 8.82009 
1616 1 1.51424 19.7704 6.99664 
1617 2 3.32001 17.9761 6.99192 
1619 1 3.34533 19.7758 8.81354 
1665 4 -0.271718 21.5299 6.97121 
1666 1 1.54374 21.5506 8.80823 
1669 5 3.38614 21.5506 6.95949 
2289 4 -0.303488 17.9382 10.6306 
2292 2 1.55868 19.7699 10.5767 
2293 4 3.35138 17.9533 10.5671 
2341 2 -0.24002 21.5849 10.6103 
2345 3 3.34315 21.6288 10.6091 
3021 1 3.39789 21.6588 14.2649 
2290 5 1.49505 17.9105 12.481 
2291 5 -0.293095 19.8119 12.4764 
3018 5 1.53706 21.6863 16.113 
3017 3 -0.245707 21.6925 14.2562 
2295 5 3.35312 19.8024 12.4738 
2971 2 3.31558 19.7847 16.0802 
2342 3 1.57305 21.657 12.4598 
2969 1 3.29902 17.9453 14.3411 
2965 2 -0.33888 17.8986 14.3312 
2966 3 1.48685 17.9325 16.1105 
2967 2 -0.331957 19.7926 16.1025 
2968 4 1.52167 19.8058 14.3238 
3641 1 -0.331292 17.9545 17.9644 
3642 1 1.44872 17.9127 19.8009 
3643 4 -0.319984 19.775 19.8039 
3644 5 1.50752 19.7537 17.9685 
3645 4 3.27365 17.8784 17.9568 
3647 2 3.31506 19.7043 19.7865 
3693 3 -0.317958 21.629 17.9992 
3694 2 1.51295 21.6234 19.8031 
3697 2 3.35562 21.6925 17.9808 
4317 4 -0.311236 17.9013 21.5472 
4320 1 1.50023 19.7746 21.5409 
4321 4 3.28059 17.9492 21.551 
4369 1 -0.290578 21.647 21.5654 
4373 2 3.31857 21.5591 21.5893 
4318 5 1.55399 17.9375 23.3808 
4319 5 -0.321108 19.7992 23.3705 
4323 1 3.30726 19.8101 23.4197 
4370 1 1.49421 21.5679 23.3687 
4993 5 -0.354115 17.9078 25.2859 
4994 1 1.51621 18.0114 27.0735 
4995 1 -0.300167 19.7769 27.0942 
4996 4 1.51992 19.804 25.2395 
4997 3 3.32651 17.989 25.2822 
4999 2 3.34614 19.7467 27.0767 
5045 4 -0.331596 21.6241 25.2312 
5046 5 1.48159 21.5792 27.1192 
5049 4 3.34336 21.5251 25.2267 
5669 3 -0.336266 17.9412 28.8359 
5670 2 1.55009 17.956 30.7063 
5671 1 -0.297031 19.73 30.6604 
5672 3 1.46502 19.7097 28.8992 
5673 1 3.35872 17.9669 28.8378 
5675 2 3.33035 19.7393 30.6613 
5721 3 -0.324323 21.6119 28.9563 
5722 3 1.52989 21.5727 30.6039 
5725 2 3.36321 21.5626 28.8739 
6345 3 -0.33869 17.9359 32.5244 
6348 2 1.5459 19.7464 32.5169 
6349 1 3.41089 17.9184 32.5451 
6397 5 -0.264201 21.6084 32.492 
6401 2 3.34039 21.5982 32.5068 
6346 5 1.51095 17.9253 34.3468 
6351 4 3.38896 19.7874 34.3493 
7753 4 3.37638 21.6042 39.933 
6347 1 -0.324765 19.7589 34.3777 
7749 2 -0.349088 21.5766 39.9494 
6398 2 1.56285 21.6182 34.3604 
7021 1 -0.341558 17.8896 36.1914 
7022 3 1.48558 17.894 38.0265 
7023 3 -0.333924 19.6951 37.9905 
7024 5 1.51831 19.7702 36.2074 
7025 5 3.37362 17.8871 36.2207 
7027 1 3.35298 19.7397 38.0908 
7073 2 -0.306437 21.6268 36.1241 
7074 5 1.5244 21.624 38.0317 
7077 1 3.37529 21.616 36.1801 
7697 4 -0.354191 17.8957 39.8642 
7700 5 1.49318 19.7403 39.8817 
7701 1 3.36066 17.8908 39.8422 
7698 5 1.49742 17.8645 41.7239 
7699 3 -0.398644 19.7411 41.7264 
7703 2 3.38379 19.7465 41.6957 
7750 1 1.49578 21.5946 41.736 
8373 4 -0.378011 17.8764 43.5141 
8374 2 1.47748 17.8286 45.2896 
8375 1 -0.38545 19.7851 45.314 
8376 5 1.45419 19.7629 43.5179 
8377 4 3.40362 17.8472 43.481 
8379 5 3.37098 19.744 45.2872 
8425 4 -0.357186 21.6213 43.4997 
8426 3 1.45615 21.6453 45.317 
8429 1 3.32391 21.6022 43.473 
315 1 -0.280638 23.485 1.52489 
316 3 1.47135 23.4176 -0.336097 
319 4 3.29501 23.4563 1.4665 
365 3 -0.255585 25.2177 -0.297977 
366 1 1.54015 25.2134 1.5014 
367 3 -0.268228 27.0471 1.52321 
368 5 1.51065 27.0653 -0.352699 
369 4 3.305 25.2409 -0.360351 
371 4 3.34233 27.0118 1.48493 
992 2 1.53449 23.435 3.35054 
1041 4 -0.285783 25.2543 3.28934 
1044 2 1.53277 27.0415 3.27696 
1045 3 3.39259 25.2291 3.29437 
991 4 -0.289022 23.3563 5.1025 
995 4 3.40431 23.4175 5.13883 
1042 5 1.55143 25.2653 5.14334 
1043 3 -0.230773 27.1097 5.16 
1047 2 3.37626 27.0661 5.20326 
1667 2 -0.236496 23.4171 8.8376 
1668 5 1.51468 23.3886 6.97266 
1671 2 3.34774 23.4014 8.8424 
1717 2 -0.239159 25.3171 7.01108 
1718 4 1.52597 25.2706 8.83893 
1719 1 -0.267507 27.0757 8.82043 
1720 3 1.5355 27.0981 7.05034 
1721 2 3.37433 25.2592 7.06801 
1723 1 3.34191 27.0418 8.83225 
2396 4 1.5589 27.0428 10.5644 
2397 2 3.36136 25.189 10.5842 
2343 3 -0.226865 23.4006 12.3848 
2344 4 1.55027 23.404 10.6218 
2347 4 3.37525 23.4017 12.4184 
2393 4 -0.252982 25.2591 10.6259 
2394 4 1.57544 25.1824 12.3872 
2395 2 -0.243604 27.0187 12.396 
3075 4 3.3646 26.9951 16.1295 
3073 1 3.35705 25.1833 14.249 
2399 5 3.35253 27.0466 12.3851 
3019 3 -0.30227 23.4305 16.1569 
3020 4 1.60286 23.4126 14.1988 
3023 4 3.43308 23.4366 16.1099 
3069 5 -0.263479 25.2093 14.2098 
3070 5 1.59613 25.1733 16.1519 
3071 5 -0.28572 27.0074 16.142 
3072 3 1.61858 27.0152 14.2401 
3695 1 -0.290941 23.4381 19.8282 
3696 3 1.51336 23.4272 18.0381 
3699 4 3.34439 23.4621 19.8216 
3745 3 -0.231346 25.2081 18.0457 
3746 1 1.55915 25.2019 19.7953 
3747 3 -0.281909 27.0304 19.8135 
3748 4 1.54755 27.0148 18.0598 
3749 1 3.38288 25.1803 17.987 
3751 2 3.44422 27.0343 19.7789 
4372 1 1.49479 23.455 21.5938 
4421 3 -0.28749 25.2223 21.6048 
4424 5 1.58601 27.0726 21.5677 
4425 3 3.39523 25.2308 21.5855 
4371 1 -0.287335 23.4209 23.3737 
4375 5 3.34192 23.3983 23.3657 
4422 1 1.5283 25.2455 23.4028 
4423 5 -0.269019 27.1169 23.4192 
4427 2 3.34208 27.0756 23.463 
5047 3 -0.343878 23.4567 27.0991 
5048 5 1.49571 23.4051 25.2314 
5051 4 3.31119 23.4355 27.0819 
5097 1 -0.28205 25.2326 25.2465 
5098 3 1.46989 25.2165 27.0632 
5099 3 -0.227781 27.0631 27.0361 
5100 1 1.51189 27.0765 25.2511 
5101 4 3.29427 25.2694 25.2517 
5103 5 3.30617 27.0768 27.0667 
5723 3 -0.283467 23.4525 30.6663 
5724 4 1.50191 23.4567 28.9032 
5727 3 3.3239 23.4089 30.6516 
5773 3 -0.279288 25.2366 28.8698 
5774 3 1.52391 25.2402 30.6779 
5775 1 -0.283567 27.0299 30.6974 
5776 2 1.46782 27.0562 28.8832 
5777 1 3.27552 25.2206 28.8652 
5779 1 3.2976 27.0616 30.6205 
6400 2 1.5774 23.4199 32.4494 
6449 1 -0.288814 25.1963 32.4645 
6452 2 1.50592 27.0384 32.459 
6453 4 3.34192 25.2578 32.4832 
6399 1 -0.292165 23.4176 34.3045 
6450 5 1.55701 25.2067 34.3175 
6451 2 -0.254701 27.0739 34.2964 
7805 3 3.37579 25.2366 39.9112 
6403 3 3.38219 23.396 34.3886 
7804 4 1.54275 27.0271 39.9204 
7801 1 -0.316193 25.2397 39.9291 
6455 3 3.31034 27.0406 34.3874 
7075 2 -0.330566 23.4634 38.0875 
7076 1 1.59121 23.3967 36.1848 
7079 3 3.37728 23.4505 38.0509 
7125 5 -0.228258 25.2368 36.2126 
7126 2 1.57891 25.2249 38.0782 
7127 2 -0.22806 27.0163 38.1161 
7128 1 1.63253 27.0622 36.2173 
7129 3 3.32689 25.2061 36.2193 
7131 1 3.31368 27.0146 38.0847 
7752 5 1.52934 23.4294 39.9366 
7751 3 -0.340142 23.4199 41.7337 
7755 4 3.34391 23.4268 41.7093 
7802 4 1.51176 25.2335 41.7001 
7803 1 -0.260854 27.0521 41.6628 
7807 1 3.31965 27.0177 41.6556 
8427 3 -0.285707 23.3903 45.2982 
8428 1 1.49797 23.3977 43.4421 
8431 2 3.24634 23.4004 45.2967 
8477 4 -0.287004 25.2113 43.4766 
8478 2 1.48731 25.1963 45.3105 
8479 3 -0.311497 27.0963 45.296 
8480 5 1.51936 27.0691 43.5071 
8481 1 3.30427 25.2362 43.4706 
8483 1 3.34238 27.0582 45.3126 
417 3 -0.261855 28.9171 -0.387154 
418 4 1.52405 28.8789 1.48463 
419 5 -0.2363 30.7159 1.54032 
420 1 1.52882 30.6756 -0.339428 
421 2 3.34411 28.8924 -0.328215 
423 3 3.30424 30.7306 1.50272 
469 5 -0.237744 32.5929 -0.315126 
470 3 1.57538 32.5585 1.54888 
473 5 3.30439 32.5681 -0.315971 
1093 1 -0.243249 28.8509 3.37439 
1096 2 1.54455 30.7256 3.40008 
1097 5 3.33709 28.8876 3.3435 
1145 4 -0.26267 32.5196 3.40331 
1149 1 3.37283 32.5177 3.32137 
471 4 -0.274462 34.3729 1.52625 
1094 1 1.50969 28.8749 5.21387 
1095 3 -0.29306 30.6821 5.19038 
1099 3 3.38777 30.7428 5.16885 
1146 1 1.57047 32.5099 5.16547 
1769 3 -0.26517 28.8344 6.98758 
1770 4 1.61098 28.8605 8.80628 
1771 5 -0.273666 30.6906 8.74262 
1772 2 1.60716 30.716 6.95223 
1773 4 3.33849 28.8508 6.98284 
1775 4 3.33844 30.7553 8.85765 
1821 1 -0.248909 32.521 6.92115 
1822 3 1.59177 32.5465 8.77938 
1825 3 3.37622 32.5581 6.99885 
1827 4 3.36588 34.3686 8.79241 
2445 5 -0.299659 28.8671 10.6165 
2501 1 3.32948 32.5834 10.5815 
2500 1 1.57222 34.3904 10.5695 
3179 2 3.34989 34.3949 16.1486 
2446 4 1.59203 28.8903 12.3927 
2447 5 -0.310457 30.7544 12.4239 
2448 3 1.61214 30.7338 10.6154 
2449 3 3.33658 28.9221 10.6087 
2451 4 3.35452 30.7053 12.3614 
2497 5 -0.24147 32.58 10.5941 
2498 4 1.6314 32.6382 12.4137 
3176 4 1.52981 34.3951 14.2991 
3121 5 -0.269674 28.8456 14.2202 
3122 5 1.55842 28.8822 16.1606 
3123 3 -0.295289 30.7899 16.1779 
3124 5 1.61234 30.7805 14.2907 
3125 2 3.36455 28.857 14.2697 
3127 2 3.40241 30.7946 16.1722 
3173 5 -0.301606 32.6156 14.3124 
3174 4 1.48544 32.6444 16.1716 
3177 2 3.35389 32.6594 14.3173 
2503 3 3.35336 34.416 12.4469 
3797 1 -0.285057 28.935 17.9956 
3798 2 1.49036 28.9439 19.7673 
3799 4 -0.2967 30.8367 19.7601 
3800 2 1.4736 30.7985 17.9723 
3801 5 3.39703 28.894 17.9962 
3803 4 3.33204 30.7433 19.7757 
3849 4 -0.32073 32.6241 17.9357 
3850 1 1.50422 32.6051 19.7875 
3853 5 3.35292 32.5953 17.974 
4473 4 -0.268509 28.9182 21.5829 
4476 2 1.55363 30.7514 21.568 
4477 4 3.35083 28.9253 21.597 
4525 1 -0.273936 32.6061 21.5899 
4529 4 3.31475 32.5795 21.5527 
3851 3 -0.284629 34.3481 19.7387 
3855 1 3.3214 34.4101 19.7775 
4528 3 1.51331 34.3408 21.5765 
4474 4 1.60904 28.9363 23.4655 
4475 5 -0.252468 30.7182 23.4541 
4479 1 3.30845 30.7414 23.4589 
4526 3 1.57522 32.5375 23.4021 
5149 1 -0.240574 28.9378 25.2923 
5150 3 1.50667 28.9384 27.042 
5151 3 -0.256584 30.7021 27.0747 
5152 3 1.59729 30.7305 25.306 
5153 4 3.35418 28.9354 25.2552 
5155 1 3.35556 30.7075 27.0875 
5201 5 -0.294098 32.5682 25.3125 
5202 4 1.5596 32.5381 27.1207 
5205 1 3.33922 32.4948 25.3079 
4527 1 -0.257339 34.3228 23.3948 
4531 5 3.37321 34.3746 23.4107 
5207 2 3.38751 34.398 27.1391 
5825 4 -0.286759 28.8857 28.8437 
5826 4 1.44016 28.8678 30.6415 
5827 1 -0.256439 30.6959 30.6118 
5828 4 1.48758 30.7148 28.8379 
5829 2 3.32801 28.8982 28.885 
5831 5 3.30991 30.7431 30.6615 
5877 3 -0.214371 32.564 28.8449 
5878 1 1.50636 32.6047 30.6544 
5881 2 3.35396 32.5767 28.8607 
6501 1 -0.241578 28.859 32.4971 
6504 2 1.4536 30.7082 32.4866 
6505 5 3.28765 28.8511 32.4757 
6553 5 -0.288036 32.6312 32.5116 
6557 1 3.32624 32.5579 32.4626 
6502 4 1.54007 28.8766 34.3629 
6503 4 -0.26582 30.6519 34.3703 
6507 2 3.31026 30.7314 34.3606 
6554 5 1.57793 32.5931 34.3492 
7177 5 -0.226604 28.8681 36.2146 
7178 4 1.5891 28.8464 38.0607 
7179 1 -0.23676 30.7218 38.0592 
7180 3 1.57619 30.689 36.2338 
7181 1 3.27762 28.8724 36.2016 
7183 4 3.27796 30.74 37.9865 
7229 5 -0.243999 32.5171 36.2112 
7230 1 1.57295 32.6027 38.0281 
7233 4 3.29264 32.5786 36.2291 
7853 1 -0.202744 28.8574 39.8527 
7856 5 1.56583 30.7327 39.8566 
7857 3 3.27474 28.8231 39.9237 
7905 1 -0.257951 32.5682 39.8202 
7909 4 3.29973 32.6245 39.8773 
7908 4 1.50111 34.3873 39.8684 
7854 1 1.5192 28.886 41.6799 
7855 2 -0.270768 30.7401 41.6733 
7859 1 3.31812 30.7494 41.7216 
7906 4 1.52047 32.5787 41.6602 
8529 4 -0.281892 28.9155 43.5046 
8530 4 1.49842 28.9203 45.3058 
8531 1 -0.240282 30.6991 45.2923 
8532 3 1.49004 30.7434 43.4444 
8533 2 3.33281 28.9032 43.4421 
8535 5 3.31609 30.7257 45.2654 
8581 4 -0.298008 32.5262 43.4625 
8582 1 1.47548 32.5178 45.2772 
8585 1 3.3068 32.5313 43.4452 
7907 1 -0.282917 34.3706 41.6382 
7911 1 3.30633 34.3882 41.614 
8584 5 1.49526 34.3709 43.4808 
8587 2 3.29878 34.3536 45.3636 
1253 5 3.35423 39.8513 3.3511 
472 3 1.54659 34.4516 -0.287363 
475 4 3.36398 34.4286 1.48613 
521 5 -0.265822 36.2515 -0.324329 
522 3 1.56953 36.2411 1.51868 
523 2 -0.191149 38.0932 1.53279 
524 1 1.61956 38.014 -0.339388 
525 3 3.32013 36.2072 -0.330588 
527 1 3.33188 37.9926 1.46742 
573 5 -0.222086 39.8694 -0.335635 
574 2 1.60418 39.8991 1.50046 
577 2 3.34702 39.9122 -0.3509 
1148 5 1.57245 34.3896 3.32997 
1197 3 -0.210243 36.2497 3.36906 
1200 4 1.56429 38.0247 3.3572 
1201 4 3.35106 36.2777 3.32789 
1249 1 -0.176062 39.8987 3.35372 
1147 1 -0.21613 34.3951 5.1531 
1151 2 3.39354 34.3991 5.15703 
1198 3 1.57402 36.2744 5.14893 
1199 1 -0.214989 38.0719 5.15315 
1203 4 3.36535 38.021 5.18174 
1250 3 1.53223 39.8518 5.19526 
1823 4 -0.224401 34.4278 8.75986 
1824 5 1.57047 34.3972 6.97202 
1929 2 3.40836 39.8898 6.95361 
1873 3 -0.219523 36.264 6.90776 
1874 3 1.54835 36.2713 8.78571 
1875 2 -0.265322 38.0253 8.75472 
1876 1 1.57952 38.019 6.93292 
1877 1 3.37385 36.2409 6.97933 
1879 1 3.34178 38.0328 8.76813 
1925 4 -0.281759 39.858 6.93657 
1926 5 1.53873 39.8541 8.76867 
2549 3 -0.219767 36.1839 10.585 
2552 3 1.51796 38.0329 10.6139 
2553 2 3.31049 36.1993 10.5946 
2601 4 -0.322917 39.8601 10.6568 
2605 1 3.38173 39.8375 10.5832 
2499 1 -0.28014 34.3826 12.4853 
3281 3 3.40248 39.8101 14.3275 
3278 5 1.51485 39.8411 16.0592 
3229 2 3.40569 36.1777 14.2735 
2550 5 1.49603 36.1954 12.4635 
2551 3 -0.313215 38.0182 12.5131 
3228 2 1.51832 37.9481 14.3524 
3227 4 -0.400574 37.9578 16.1072 
2555 4 3.39454 37.9783 12.4776 
3226 2 1.52757 36.1385 16.1162 
2602 5 1.58981 39.8028 12.5041 
3225 4 -0.349488 36.1619 14.3591 
3175 1 -0.335716 34.4125 16.1598 
3277 3 -0.368542 39.7649 14.2927 
3231 1 3.4293 37.9902 16.0945 
4633 5 3.38729 39.857 21.643 
3852 3 1.4822 34.4278 17.9845 
4629 3 -0.355252 39.8721 21.6495 
3901 3 -0.356464 36.151 17.9285 
3902 1 1.50176 36.1896 19.7514 
3903 4 -0.364091 38.0636 19.7709 
3904 5 1.49269 37.9492 17.9174 
3905 4 3.36497 36.1818 17.9918 
3907 1 3.39584 38.0281 19.7554 
3953 3 -0.393997 39.7955 17.8906 
3954 5 1.48094 39.8494 19.7723 
3957 5 3.41662 39.8524 17.9137 
4581 5 3.3293 36.269 21.5819 
4577 5 -0.267324 36.2115 21.5934 
4580 1 1.4982 38.0836 21.6414 
5309 4 3.33262 39.9563 25.205 
5306 4 1.60333 39.9745 27.0484 
4578 1 1.51539 36.2454 23.4222 
4579 3 -0.288754 38.1204 23.3864 
4583 1 3.39404 38.0816 23.4456 
4630 4 1.49657 39.9312 23.4279 
5203 1 -0.284257 34.4431 27.1515 
5204 5 1.56893 34.4024 25.2904 
5305 2 -0.28887 39.982 25.2365 
5253 2 -0.28151 36.1682 25.2417 
5254 2 1.58587 36.2217 27.1603 
5255 5 -0.242658 38.0533 27.1236 
5256 5 1.55125 38.0836 25.215 
5257 2 3.41046 36.2747 25.2742 
5259 2 3.33931 38.1045 27.116 
5879 3 -0.2164 34.4712 30.6697 
5880 1 1.51943 34.4105 28.9015 
5883 1 3.31066 34.4174 30.6388 
5929 1 -0.26013 36.2578 28.949 
5930 3 1.59557 36.2515 30.6637 
5931 1 -0.227159 38.0363 30.6911 
5932 1 1.60724 38.0834 28.9476 
5933 3 3.35748 36.2539 28.9206 
5935 1 3.33142 38.0935 30.6993 
5981 5 -0.187902 39.9592 28.9203 
5982 1 1.57471 39.914 30.7362 
5985 4 3.30542 39.9347 28.9058 
6556 1 1.62194 34.4469 32.444 
6605 2 -0.216998 36.2231 32.4779 
6608 4 1.54313 38.081 32.4767 
6609 3 3.32142 36.2958 32.4706 
6657 1 -0.215129 39.8966 32.482 
6661 3 3.28636 39.8929 32.5029 
6555 2 -0.242858 34.496 34.3279 
6606 4 1.58516 36.2205 34.3201 
6607 2 -0.229811 38.0394 34.3155 
6611 2 3.31859 38.1135 34.2986 
6658 3 1.50007 39.9113 34.302 
8009 1 -0.329253 39.9111 39.8485 
6559 2 3.35204 34.4528 34.361 
7961 2 3.33072 36.1921 39.8327 
7960 5 1.49947 38.0812 39.8018 
7957 1 -0.282084 36.2207 39.8443 
8013 4 3.3643 39.9326 39.8046 
7231 2 -0.227613 34.424 38.0369 
7232 3 1.55774 34.4714 36.2158 
7235 1 3.29539 34.4083 38.0567 
7281 1 -0.246045 36.2511 36.1646 
7282 4 1.52791 36.2072 38.0195 
7283 2 -0.328332 38.0759 37.9845 
7284 5 1.54748 38.0868 36.1906 
7285 2 3.36933 36.2507 36.2345 
7287 3 3.3956 38.0776 38.0369 
7333 3 -0.288887 39.923 36.1658 
7334 2 1.52991 39.9207 38.0077 
7337 1 3.37106 39.882 36.1924 
8689 4 3.38054 39.8583 43.5644 
8686 2 1.55584 39.8695 45.3331 
7958 1 1.44998 36.2062 41.6374 
7959 3 -0.233415 38.0862 41.6918 
7963 5 3.357 38.0743 41.6623 
8010 1 1.52612 39.8948 41.6714 
8583 2 -0.275946 34.4445 45.32 
8685 3 -0.274911 39.8618 43.4912 
8639 3 3.35018 38.0666 45.3505 
8633 1 -0.252665 36.2631 43.4883 
8634 3 1.54661 36.2822 45.3451 
8635 1 -0.238904 38.0319 45.2908 
8636 3 1.48211 38.0861 43.5 
8637 5 3.32575 36.2598 43.4989 
575 3 -0.193312 41.6543 1.54282 
576 4 1.58468 41.7626 -0.335505 
579 4 3.35938 41.7801 1.49527 
625 2 -0.243654 43.4441 -0.362817 
626 3 1.5314 43.4801 1.55131 
627 1 -0.255949 45.304 1.57308 
628 5 1.50049 45.2942 -0.297588 
629 1 3.39273 43.4965 -0.293498 
631 4 3.36177 45.287 1.53303 
1252 4 1.55779 41.7211 3.34617 
1301 4 -0.215361 43.4927 3.34532 
1304 3 1.54822 45.3087 3.3053 
1305 1 3.35131 43.5305 3.32018 
1251 4 -0.204461 41.6847 5.13166 
1255 2 3.3911 41.7071 5.13465 
1302 3 1.55609 43.5288 5.08379 
1303 2 -0.266765 45.3383 5.11611 
1307 1 3.34186 45.3473 5.0769 
1927 2 -0.314903 41.7282 8.83329 
1928 2 1.51161 41.7117 6.96898 
1931 4 3.43502 41.704 8.82423 
1977 2 -0.242778 43.5253 6.96887 
1978 3 1.5491 43.5503 8.85211 
1979 4 -0.267284 45.2828 8.82149 
1980 5 1.56752 45.3656 6.97421 
1981 5 3.37151 43.4942 6.99466 
1983 4 3.3704 45.3679 8.87145 
2604 5 1.5779 41.7379 10.6253 
2653 4 -0.283356 43.5526 10.6662 
2657 3 3.40195 43.5656 10.591 
2603 5 -0.314932 41.6999 12.5164 
3335 3 3.35846 45.3808 16.0532 
2607 3 3.37638 41.775 12.4315 
3333 3 3.35114 43.6101 14.2342 
2654 3 1.58363 43.5877 12.4599 
2655 1 -0.262673 45.3403 12.4621 
2656 3 1.56006 45.3015 10.6337 
3332 4 1.53968 45.3548 14.2388 
2659 1 3.37674 45.3461 12.3748 
3279 5 -0.289605 41.7209 16.039 
3280 3 1.638 41.7663 14.2404 
3283 4 3.33936 41.7399 16.0735 
3329 3 -0.247419 43.5957 14.2279 
3330 1 1.5588 43.569 16.0315 
3331 2 -0.295806 45.3776 16.0417 
3955 5 -0.370923 41.6753 19.7572 
3956 2 1.5109 41.7667 17.9002 
3959 5 3.3986 41.7534 19.8176 
4005 1 -0.354201 43.5843 17.9299 
4006 5 1.51531 43.5854 19.8208 
4007 3 -0.407716 45.3652 19.7796 
4008 5 1.49521 45.3752 17.9089 
4009 2 3.36159 43.5847 17.9165 
4011 4 3.40086 45.3333 19.8636 
4632 2 1.49984 41.7308 21.7034 
4681 5 -0.396991 43.5741 21.6611 
4684 3 1.5206 45.3539 21.671 
4685 1 3.37798 43.5756 21.7028 
4631 1 -0.345812 41.7176 23.4544 
4635 4 3.35503 41.744 23.4385 
4682 4 1.52846 43.537 23.4622 
4683 2 -0.335274 45.3702 23.5011 
4687 4 3.36355 45.3201 23.4547 
5307 2 -0.250582 41.7933 27.0527 
5308 1 1.54095 41.7472 25.2181 
5311 1 3.30785 41.7449 27.0641 
5357 4 -0.299517 43.5073 25.2209 
5358 4 1.53585 43.5346 27.0454 
5359 4 -0.339139 45.2256 27.03 
5360 3 1.49492 45.2905 25.2427 
5361 2 3.35318 43.5361 25.2398 
5363 4 3.34805 45.295 27.0489 
5983 2 -0.259393 41.8045 30.7333 
5984 4 1.58161 41.7809 28.8715 
5987 4 3.31078 41.707 30.6804 
6033 4 -0.30678 43.5342 28.8758 
6034 2 1.54051 43.5351 30.7163 
6035 3 -0.336723 45.2155 30.7213 
6036 4 1.52708 45.2322 28.8686 
6037 3 3.32745 43.5201 28.8609 
6039 4 3.31002 45.3153 30.6893 
6660 1 1.52666 41.6768 32.5173 
6709 4 -0.313302 43.5467 32.5487 
6712 4 1.50194 45.319 32.5668 
6713 2 3.30905 43.5053 32.5383 
6659 4 -0.283841 41.6781 34.311 
6710 5 1.49689 43.5093 34.3758 
6711 3 -0.306293 45.3515 34.3755 
8065 2 3.36856 43.5156 39.8375 
6663 2 3.33685 41.6448 34.3859 
8064 3 1.51013 45.3634 39.77 
8061 4 -0.342952 43.4995 39.756 
6715 3 3.3099 45.3323 34.4393 
7335 1 -0.330209 41.6613 38.0188 
7336 2 1.51879 41.6292 36.1825 
7339 4 3.37395 41.6665 37.9748 
7385 2 -0.327846 43.4708 36.2102 
7386 5 1.5309 43.5054 37.9956 
7387 1 -0.311417 45.3756 38.0444 
7388 4 1.45161 45.3946 36.189 
7389 4 3.35249 43.5232 36.1584 
7391 1 3.31613 45.3827 37.9083 
8012 2 1.51383 41.6476 39.8326 
8011 2 -0.340684 41.6808 41.66 
8015 3 3.37382 41.6833 41.6398 
8062 5 1.53771 43.5233 41.6284 
8063 5 -0.307054 45.354 41.6053 
8067 1 3.33795 45.3467 41.7032 
8687 3 -0.276108 41.7138 45.2741 
8688 5 1.56563 41.6848 43.5041 
8691 1 3.38616 41.7637 45.3832 
8737 1 -0.323613 43.5319 43.5448 
8738 4 1.54058 43.4875 45.3073 
8739 4 -0.276527 45.2796 45.2906 
8740 1 1.51979 45.3024 43.5234 
8741 4 3.3839 43.5284 43.4848 
8743 5 3.39413 45.2923 45.3278 
6 1 5.17775 -0.366588 1.543 
8 1 5.1798 1.47791 -0.378619 
9 2 6.9416 -0.372983 -0.347835 
10 4 8.78066 -0.368443 1.50949 
11 2 6.95968 1.40388 1.47591 
12 2 8.74156 1.47036 -0.363696 
58 5 5.12576 3.30906 1.46516 
61 1 6.95713 3.25016 -0.357793 
62 4 8.7705 3.23347 1.47861 
684 4 5.12345 1.40449 3.33575 
685 3 6.98294 -0.333527 3.32174 
688 4 8.787 1.42639 3.31764 
737 5 6.94977 3.2328 3.34236 
13 2 10.523 -0.374522 -0.364273 
15 4 10.5228 1.48539 1.4824 
65 3 10.5854 3.23373 -0.380123 
689 3 10.5186 -0.32771 3.34163 
682 2 5.16391 -0.344847 5.12012 
686 1 8.71315 -0.315147 5.1067 
687 1 6.941 1.43177 5.16711 
734 1 5.10576 3.22366 5.15656 
738 3 8.76635 3.18317 5.14955 
1358 2 5.15582 -0.300319 8.81254 
1360 1 5.14811 1.44431 6.96541 
1361 4 7.01268 -0.316336 6.97454 
1362 3 8.76886 -0.360412 8.80006 
1363 1 6.9937 1.45205 8.74752 
1364 4 8.73298 1.49501 6.96173 
1410 2 5.12481 3.20571 8.77948 
1413 3 6.934 3.22188 6.93332 
1414 3 8.77566 3.26757 8.76783 
1365 5 10.5391 -0.336492 6.90626 
1367 2 10.5506 1.49417 8.79204 
2037 2 6.98278 -0.301088 10.5882 
2093 1 10.5371 3.27464 10.5907 
2034 4 5.15895 -0.317989 12.3699 
2036 1 5.11567 1.45554 10.6341 
2719 2 10.5907 1.47048 16.1422 
2038 1 8.82233 -0.334955 12.4013 
2039 4 7.01069 1.44619 12.4256 
2040 4 8.81932 1.43216 10.6108 
2086 4 5.15541 3.20907 12.4349 
2089 5 7.01118 3.22682 10.6263 
2090 3 8.8619 3.237 12.441 
2710 3 5.20839 -0.328425 16.1125 
2712 1 5.21786 1.4633 14.227 
2713 5 7.00807 -0.34405 14.2558 
2714 4 8.86429 -0.326893 16.1309 
2715 3 7.06793 1.43099 16.1411 
2716 4 8.83213 1.44629 14.2523 
2762 5 5.25411 3.22565 16.1537 
2765 2 7.07518 3.22233 14.2309 
2766 4 8.77024 3.27549 16.1484 
2041 4 10.557 -0.363923 10.6214 
2043 4 10.5743 1.43345 12.412 
2769 2 10.564 3.25662 14.3168 
2717 2 10.6265 -0.324885 14.2464 
3386 4 5.27748 -0.375378 19.8446 
3388 3 5.26205 1.44586 17.9987 
3389 2 7.01939 -0.337834 17.9755 
3390 3 8.75092 -0.336591 19.7986 
3391 3 7.01115 1.47542 19.7966 
3392 3 8.80005 1.47091 17.9794 
3438 1 5.25032 3.25031 19.7742 
3441 3 7.03799 3.25195 17.9899 
3442 3 8.77314 3.27276 19.742 
4064 4 5.26713 1.42292 21.6015 
4065 1 7.00129 -0.386395 21.6243 
4068 1 8.72251 1.45274 21.5786 
4117 4 7.06296 3.27901 21.58 
3393 4 10.5691 -0.337105 18.0168 
3445 4 10.5882 3.26114 17.9475 
4121 5 10.5726 3.27993 21.5639 
4069 5 10.587 -0.351847 21.5894 
4062 1 5.20219 -0.362359 23.4328 
4066 2 8.75318 -0.424689 23.4664 
4067 4 7.04617 1.39822 23.4413 
4114 5 5.19108 3.20789 23.4018 
4118 1 8.77188 3.31034 23.4259 
4738 3 5.12126 -0.426424 27.0648 
4740 1 5.12986 1.33567 25.2239 
4741 4 6.95762 -0.427718 25.2337 
4742 5 8.79974 -0.416124 27.1456 
4743 5 6.94443 1.38376 27.0912 
4744 3 8.81796 1.47639 25.3017 
4790 5 5.08749 3.27582 27.1308 
4793 5 7.03555 3.28261 25.2647 
4794 4 8.91494 3.29737 27.1247 
4071 5 10.5795 1.5127 23.4757 
4745 5 10.6106 -0.388345 25.3025 
4797 4 10.6178 3.32051 25.3149 
5414 3 5.13237 -0.395611 30.7461 
5416 1 5.1366 1.35435 28.9605 
5417 3 6.92466 -0.411531 28.9762 
5418 3 8.81435 -0.434094 30.6499 
5419 1 6.97447 1.38776 30.7241 
5420 2 8.86925 1.44352 28.9491 
5466 3 5.16746 3.27416 30.7405 
5469 5 7.00162 3.24711 28.9633 
5470 1 8.83056 3.27797 30.7257 
6092 2 5.19655 1.45999 32.5258 
6093 3 7.01995 -0.403591 32.4632 
6096 4 8.77674 1.37129 32.4195 
6145 3 7.02367 3.26394 32.4895 
6097 3 10.6037 -0.427242 32.4326 
6149 5 10.6143 3.26911 32.4641 
6094 3 8.74448 -0.428652 34.3018 
6095 4 7.09487 1.42717 34.2962 
6142 3 5.22221 3.26182 34.2846 
6146 2 8.80341 3.30871 34.2846 
6099 5 10.5598 1.35418 34.3025 
6090 5 5.16935 -0.350909 34.3422 
7449 4 10.524 -0.367305 39.9045 
6825 2 10.5594 3.25453 36.209 
6775 3 10.5461 1.42426 38.0474 
7501 1 10.5751 3.24277 39.809 
6766 1 5.21695 -0.413746 37.9228 
6768 5 5.1658 1.46789 36.1865 
6769 1 7.05992 -0.377118 36.1738 
6770 4 8.79742 -0.37986 38.0543 
6771 3 7.07806 1.38912 38.0108 
6772 1 8.79468 1.40409 36.2083 
6818 3 5.16212 3.26964 38.0369 
6821 5 7.03867 3.28586 36.1854 
6822 3 8.82916 3.23164 38.0594 
7444 5 5.22415 1.39513 39.787 
7445 4 7.06306 -0.390826 39.8706 
7448 3 8.79636 1.40142 39.8621 
7497 2 7.04276 3.2501 39.8013 
6773 2 10.5392 -0.401638 36.2075 
7442 1 5.21213 -0.342558 41.7303 
7446 1 8.75781 -0.386262 41.7253 
7447 1 7.00524 1.37724 41.7235 
7494 5 5.14213 3.24042 41.6584 
7498 5 8.82008 3.2301 41.719 
8118 4 5.22202 -0.336229 45.3128 
8120 1 5.18899 1.45819 43.5361 
8121 4 6.95936 -0.370352 43.5287 
8122 4 8.70013 -0.400298 45.311 
8123 1 6.95369 1.4786 45.3281 
8124 4 8.71104 1.40232 43.5457 
8170 4 5.11654 3.24416 45.368 
8173 4 6.97292 3.20976 43.5472 
8174 3 8.78322 3.25238 45.2794 
7451 2 10.58 1.39317 41.7779 
8177 4 10.6022 3.32012 43.5695 
60 1 5.11836 5.10588 -0.356328 
63 3 6.97674 5.12273 1.42088 
64 5 8.8086 5.09326 -0.350679 
110 5 5.16055 6.95662 1.4511 
112 2 5.1905 8.8678 -0.307293 
113 4 7.01629 7.01592 -0.336995 
114 2 8.7416 7.01955 1.47392 
115 4 6.97051 8.85778 1.51429 
116 4 8.76292 8.80935 -0.310872 
736 2 5.10697 5.13078 3.3393 
740 5 8.74924 5.13838 3.3527 
788 3 5.11815 8.83612 3.23749 
789 1 6.93285 6.95181 3.3221 
792 2 8.77453 8.80938 3.28697 
117 3 10.5542 7.01075 -0.399769 
119 1 10.5814 8.77346 1.46417 
162 3 5.1853 10.66 1.51714 
845 5 10.6113 10.628 3.28015 
165 4 6.95358 10.6408 -0.294207 
166 1 8.7389 10.6403 1.48473 
739 3 6.90649 5.10954 5.13577 
786 3 5.05625 6.97358 5.07437 
790 3 8.83412 7.01018 5.15062 
791 5 6.91985 8.82003 5.06279 
1412 5 5.09571 5.08043 6.96259 
1415 4 6.96999 5.06523 8.81039 
1416 5 8.77029 5.05201 6.90655 
1462 2 5.16011 6.97744 8.84435 
1464 3 5.07655 8.80074 6.98164 
1465 5 6.91702 6.99828 6.92547 
1466 5 8.76601 6.9601 8.79432 
1467 2 6.9451 8.82467 8.83418 
1468 1 8.85018 8.83397 6.93806 
795 3 10.5754 8.80542 5.14526 
1469 1 10.5761 6.96205 6.96915 
1471 1 10.5766 8.81929 8.77395 
1518 4 8.75411 10.5998 8.82501 
1521 2 10.6281 10.6352 6.95428 
2140 2 5.22216 8.80016 10.6424 
2088 5 5.14461 5.1009 10.6623 
2091 4 7.08864 5.09975 12.4579 
2092 1 8.80144 5.06589 10.639 
2138 4 5.25398 6.93799 12.4355 
2873 4 10.5709 10.6022 14.2549 
2141 3 7.02876 6.89614 10.6793 
2142 3 8.75853 6.94908 12.5153 
2143 2 6.99973 8.81571 12.4692 
2144 2 8.72458 8.81696 10.6832 
2764 5 5.25406 5.09403 14.2474 
2767 1 7.0223 5.10184 16.1719 
2768 4 8.78162 5.0805 14.2964 
2814 4 5.26706 6.91109 16.1722 
2816 5 5.22832 8.78615 14.3621 
2817 4 7.03161 6.9364 14.2888 
2818 5 8.80738 6.9471 16.1243 
2819 1 7.01284 8.7753 16.1512 
2820 1 8.7796 8.80549 14.2853 
2095 4 10.5285 5.1191 12.5127 
2145 5 10.5589 6.95373 10.6672 
2147 3 10.5309 8.78071 12.5314 
2771 3 10.58 5.07525 16.095 
2821 3 10.5697 6.93936 14.2636 
2823 3 10.5949 8.82837 16.0907 
2870 4 8.85044 10.5737 16.1048 
3440 1 5.26768 5.08214 18.0109 
3443 1 7.03341 5.07483 19.7454 
3444 1 8.79282 5.05314 17.9274 
3490 4 5.23866 6.9429 19.7624 
3492 4 5.1689 8.78083 17.9181 
3493 4 6.96315 6.95318 17.9583 
3494 5 8.79156 6.95877 19.7378 
3495 3 6.91987 8.77683 19.7392 
3496 1 8.82353 8.80958 17.9284 
4116 5 5.19762 5.10476 21.5767 
4120 4 8.79008 5.13609 21.6188 
4168 2 5.15976 8.81014 21.577 
4169 2 6.99023 6.96642 21.6378 
4172 5 8.82219 8.77769 21.6713 
3447 2 10.5797 5.12051 19.7395 
4173 4 10.632 6.95098 21.6441 
3545 5 6.94634 10.6034 17.9319 
3546 5 8.86295 10.6396 19.7768 
4119 1 7.07852 5.13766 23.4065 
4166 2 5.11688 6.99533 23.3866 
4170 3 8.89902 6.91574 23.4442 
4171 4 6.95359 8.81244 23.4384 
4792 5 5.10877 5.18542 25.2158 
4795 5 7.02486 5.1759 27.1483 
4796 4 8.87975 5.1197 25.2677 
4842 2 5.15731 7.0424 27.0831 
4844 4 5.14883 8.78928 25.199 
4845 5 7.04745 7.0021 25.2051 
4846 4 8.84416 6.97044 27.1016 
4847 4 7.04604 8.7528 27.0943 
4848 4 8.85663 8.78127 25.1949 
4123 3 10.5775 5.0844 23.4713 
4175 3 10.6549 8.77167 23.5141 
4849 3 10.6059 6.89826 25.2825 
4851 2 10.5987 8.74564 27.0068 
5468 4 5.12124 5.16208 28.9527 
5471 5 7.01233 5.17402 30.7385 
5472 1 8.87802 5.13214 28.912 
5518 4 5.19413 6.99964 30.7838 
5520 4 5.2696 8.78463 28.9498 
5521 3 7.01916 7.01241 28.931 
5522 3 8.83661 6.9698 30.6992 
5523 3 7.02036 8.77385 30.715 
5524 4 8.77998 8.77108 28.9273 
6144 3 5.18935 5.07968 32.5322 
6148 1 8.83519 5.16541 32.5296 
6196 2 5.1927 8.83605 32.5324 
6197 4 6.99955 6.96884 32.575 
6200 5 8.79425 8.78848 32.5718 
5475 4 10.5829 5.14279 30.6793 
5525 2 10.6033 6.94717 28.8766 
5527 1 10.5638 8.78125 30.7001 
6201 4 10.5988 6.93453 32.5284 
5570 4 5.26781 10.6111 30.6931 
6253 2 10.583 10.6515 32.5971 
5573 1 7.03419 10.6159 28.9164 
5574 3 8.75402 10.6086 30.7037 
5577 2 10.5498 10.6041 28.8793 
6147 3 6.98267 5.09337 34.2429 
6194 2 5.16381 6.97043 34.2932 
6198 1 8.8241 6.90711 34.337 
6199 1 6.94414 8.85219 34.36 
6926 1 8.73524 10.6483 37.9923 
6922 5 5.15033 10.6398 38.0509 
6246 4 5.16729 10.6166 34.3963 
7553 4 10.5769 6.95871 39.8391 
6820 4 5.18763 5.04598 36.1353 
6823 2 6.95066 5.10004 38.074 
6824 2 8.82575 5.11507 36.14 
6870 3 5.20042 7.04395 38.0227 
6872 3 5.17346 8.8393 36.186 
6873 5 6.92722 6.92902 36.13 
6874 5 8.81522 6.94745 38.0258 
6875 3 6.97746 8.83593 38.0276 
6876 5 8.81367 8.81844 36.1315 
7496 4 5.1235 5.08843 39.8349 
7500 3 8.86178 5.09616 39.8397 
7548 3 5.18666 8.83259 39.8422 
7549 2 6.98813 6.99372 39.8352 
7552 3 8.76452 8.83271 39.8056 
6151 4 10.6063 5.16125 34.3566 
6827 2 10.5995 5.07536 37.9995 
6879 1 10.5787 8.82817 38.0261 
7499 5 7.02516 5.13755 41.687 
7546 5 5.13698 7.00338 41.6719 
7550 1 8.80193 6.96593 41.6646 
7551 4 7.05098 8.82016 41.6295 
8172 5 5.06748 5.11212 43.5271 
8175 5 6.9758 5.10004 45.3208 
8176 4 8.81862 5.1541 43.5529 
8222 5 5.14534 6.99552 45.3819 
8224 5 5.17722 8.87554 43.4826 
8225 3 7.05119 7.0143 43.5146 
8226 4 8.79134 7.03481 45.3335 
8227 1 6.98363 8.82838 45.3666 
8228 2 8.75138 8.80493 43.5091 
7503 2 10.5679 5.14904 41.7116 
7555 5 10.558 8.80068 41.7065 
8229 1 10.5699 6.9262 43.5719 
8231 1 10.5925 8.78028 45.3085 
8278 5 8.77534 10.6318 45.3243 
896 1 8.78012 16.1504 3.33702 
164 3 5.20498 12.4513 -0.311263 
893 1 6.95148 14.2693 3.34209 
892 2 5.11198 16.0965 3.40139 
167 1 6.95992 12.4606 1.51556 
168 5 8.77173 12.5547 -0.308455 
214 2 5.15231 14.2322 1.47662 
216 1 5.13164 16.1351 -0.382336 
217 3 6.93168 14.3044 -0.320254 
218 2 8.8006 14.3115 1.57979 
219 5 6.93087 16.1137 1.50856 
220 3 8.81085 16.0305 -0.319196 
840 2 5.15148 12.4709 3.31967 
841 1 6.95767 10.6756 3.27413 
844 1 8.74775 12.4433 3.28377 
838 1 5.12826 10.6815 5.10144 
842 4 8.78761 10.6572 5.09841 
843 3 6.94582 12.424 5.08373 
890 2 5.12248 14.2555 5.1703 
894 5 8.77181 14.3013 5.10448 
895 3 6.93591 16.117 5.18573 
1514 3 5.14924 10.6415 8.78583 
1516 1 5.13238 12.4685 6.96559 
1517 5 6.92666 10.6224 6.97274 
1575 1 10.5733 16.0866 8.86877 
1519 1 6.9485 12.4876 8.80836 
1520 5 8.78104 12.4748 6.9775 
1566 3 5.07538 14.2485 8.72089 
1568 3 5.07539 16.0974 6.96464 
1569 4 6.91104 14.2619 6.95976 
1570 3 8.81111 14.2831 8.84495 
1571 5 6.96311 16.0743 8.75723 
1572 3 8.83197 16.0522 6.99544 
899 4 10.5859 16.0945 5.11555 
2192 2 5.17066 12.4699 10.5514 
2193 4 6.9728 10.6839 10.617 
2244 5 5.10121 16.0941 10.582 
2245 4 6.98654 14.2298 10.5882 
2248 1 8.80424 16.1295 10.5911 
2190 2 5.18455 10.7266 12.4829 
2925 1 10.6352 14.3095 14.3538 
2197 5 10.6011 10.6014 10.6718 
2194 1 8.76672 10.6605 12.4885 
2195 1 7.00337 12.3929 12.4617 
2196 1 8.74235 12.4347 10.6133 
2242 5 5.13182 14.1602 12.4904 
2924 3 8.80126 16.1498 14.3763 
2923 1 6.98003 16.1397 16.1166 
2246 5 8.80254 14.2425 12.4521 
2247 5 6.96833 16.1617 12.4772 
2922 3 8.85045 14.3257 16.0763 
2866 3 5.1082 10.6423 16.1717 
2868 3 5.11681 12.4186 14.4075 
2869 2 6.99696 10.6663 14.3618 
2927 1 10.6295 16.1647 16.0828 
2871 4 6.92176 12.447 16.1432 
2872 2 8.84915 12.4262 14.35 
2918 1 5.11634 14.3208 16.157 
2920 3 5.12778 16.1306 14.35 
2921 5 6.95918 14.2567 14.3749 
3542 1 5.12632 10.6915 19.7466 
3544 1 5.12241 12.4604 17.9097 
4277 4 10.6426 14.2771 21.6281 
3603 5 10.5962 16.1034 19.7917 
3547 1 6.94341 12.4847 19.7407 
3548 5 8.82534 12.4856 17.8963 
3594 5 5.13501 14.2944 19.7426 
3596 4 5.16093 16.1623 17.9392 
3597 2 6.97886 14.3159 17.8858 
3598 4 8.80363 14.2478 19.792 
3599 2 7.04598 16.1577 19.7438 
3600 2 8.78727 16.1385 17.8873 
4220 3 5.09749 12.4565 21.6008 
4221 5 6.93937 10.6877 21.6159 
4224 2 8.86148 12.4998 21.6545 
4272 5 5.10691 16.1879 21.5883 
4273 5 7.00241 14.2523 21.636 
4276 2 8.83242 16.1187 21.6471 
4218 3 5.13139 10.6647 23.4177 
4222 2 8.82553 10.6712 23.492 
4223 3 6.95902 12.483 23.4848 
4270 2 5.11626 14.2797 23.4675 
4274 4 8.8472 14.2952 23.4996 
4275 5 6.97689 16.1729 23.4835 
4894 5 5.24771 10.6025 27.0734 
4896 1 5.18982 12.4871 25.2358 
4897 2 6.96798 10.6166 25.1809 
4898 5 8.78882 10.6451 27.0214 
4899 4 6.96711 12.492 27.0531 
4900 4 8.80261 12.5111 25.2154 
4946 4 5.20519 14.2484 27.0007 
4948 4 5.10336 16.1143 25.2811 
4949 1 6.97445 14.2787 25.2259 
4950 5 8.77836 14.3178 27.0526 
4951 4 6.94785 16.1195 26.9771 
4952 4 8.82182 16.1361 25.2302 
4227 2 10.6937 12.5251 23.4784 
4279 4 10.6023 16.0931 23.4666 
4901 1 10.6269 10.6738 25.2163 
4903 1 10.6208 12.5256 27.0149 
6305 5 10.5844 14.3411 32.6024 
5572 3 5.24306 12.4634 28.9024 
5631 5 10.6085 16.1421 30.6703 
5629 3 10.6029 14.3324 28.8627 
5575 2 7.03659 12.4698 30.6832 
5576 1 8.76249 12.49 28.8547 
5622 4 5.20301 14.3002 30.7256 
5624 5 5.20174 16.1509 28.857 
5625 4 6.94945 14.2867 28.8757 
5626 3 8.72701 14.3427 30.6602 
5627 1 6.98485 16.0923 30.7281 
5628 4 8.69766 16.1197 28.8906 
6248 5 5.22473 12.461 32.5582 
6249 3 7.01265 10.6369 32.5621 
6252 3 8.72263 12.4724 32.5837 
6300 1 5.13898 16.0715 32.4962 
6301 4 7.02346 14.3186 32.5197 
6304 1 8.76826 16.1223 32.5403 
5579 5 10.5311 12.4991 30.7068 
6251 3 7.0285 12.491 34.3809 
6298 4 5.16677 14.2775 34.3419 
7605 5 10.5732 10.6991 39.8342 
6250 3 8.76731 10.7063 34.3741 
6981 4 10.585 14.3272 36.136 
6931 5 10.5915 12.4914 37.9214 
6302 4 8.78269 14.2777 34.4144 
6303 5 6.9574 16.0827 34.3844 
6983 2 10.5824 16.0777 37.9438 
6924 5 5.14665 12.5082 36.1815 
6925 4 6.98737 10.6612 36.1647 
7657 5 10.6095 14.2638 39.8356 
6927 4 7.02176 12.5009 38.0321 
6928 1 8.74261 12.4745 36.1722 
6974 4 5.17072 14.2812 38.0562 
6976 2 5.17982 16.0148 36.2349 
6977 1 7.00863 14.265 36.2218 
6978 4 8.74797 14.2933 37.9723 
6979 4 6.99248 16.0389 38.0036 
6980 4 8.78259 16.1006 36.1968 
7600 3 5.21146 12.5168 39.8106 
7601 4 7.02322 10.6628 39.8341 
7604 1 8.70847 12.5081 39.8548 
7652 2 5.17475 16.0489 39.8701 
7653 1 6.97001 14.2744 39.8301 
7656 2 8.72529 16.0709 39.8366 
6255 1 10.5582 12.4769 34.4284 
6929 4 10.5865 10.6595 36.135 
7598 2 5.20351 10.6472 41.5833 
7602 2 8.74897 10.6941 41.6842 
7603 1 6.92983 12.5042 41.6308 
7650 4 5.18475 14.2801 41.6583 
7654 4 8.75387 14.2965 41.6488 
7655 3 6.95918 16.0735 41.6661 
8274 3 5.20017 10.7027 45.3255 
8276 3 5.19445 12.4307 43.4777 
8277 4 6.95761 10.6771 43.4742 
7659 2 10.6162 16.1029 41.6906 
8279 2 6.93564 12.5301 45.3253 
8280 5 8.7924 12.5385 43.4778 
8326 2 5.11491 14.2768 45.3154 
8328 3 5.11852 16.073 43.4407 
8329 4 6.92677 14.3107 43.4276 
8330 3 8.8457 14.3568 45.2975 
8331 5 6.97642 16.0827 45.3115 
8332 3 8.81101 16.0615 43.4324 
266 1 5.14071 17.9639 1.49741 
268 2 5.13065 19.6951 -0.339551 
269 4 6.95958 17.8922 -0.325487 
270 4 8.79465 17.8707 1.47549 
271 3 6.95211 19.6862 1.44518 
272 2 8.80125 19.7112 -0.313131 
318 5 5.1314 21.5314 1.46038 
321 1 7.00664 21.5677 -0.366017 
322 4 8.72587 21.5946 1.4749 
944 3 5.2431 19.6897 3.35524 
945 3 6.91723 17.8839 3.3843 
948 5 8.67694 19.7243 3.29129 
997 3 6.89814 21.6167 3.29635 
273 2 10.5844 17.8282 -0.325676 
275 3 10.5635 19.7215 1.5554 
1001 4 10.5328 21.6236 3.28647 
325 5 10.5628 21.6099 -0.386175 
942 3 5.14646 17.932 5.19422 
946 1 8.74081 17.8548 5.17442 
947 3 6.92114 19.7286 5.2071 
994 1 5.22049 21.535 5.15162 
998 5 8.69413 21.6305 5.20701 
1618 4 5.10592 17.9771 8.76181 
1620 1 5.17169 19.7449 6.99511 
1621 2 6.96535 17.9203 6.97805 
1622 3 8.77837 17.9138 8.81534 
1623 4 6.94135 19.7718 8.78647 
1624 4 8.69849 19.7737 7.02865 
1670 4 5.16451 21.5687 8.85337 
1673 3 6.87882 21.5636 7.06443 
1674 4 8.72278 21.6316 8.81073 
951 5 10.5434 19.7499 5.15906 
1625 2 10.5239 17.8935 7.01172 
1627 5 10.5861 19.8035 8.81403 
1677 4 10.5788 21.6778 7.03321 
2296 2 5.15081 19.7774 10.6111 
2297 2 6.93022 17.9735 10.5998 
2349 4 6.94592 21.6067 10.6187 
2294 1 5.12657 17.9608 12.5349 
3029 1 10.5908 21.604 14.2503 
2979 2 10.5517 19.7607 16.0644 
2298 2 8.80033 17.972 12.4849 
2299 2 6.9063 19.7827 12.4799 
2300 5 8.75391 19.7891 10.6595 
2346 1 5.13073 21.6511 12.4273 
2977 2 10.5942 17.9701 14.3068 
2350 4 8.84585 21.603 12.4714 
2970 5 5.15324 17.9334 16.1092 
2972 1 5.15338 19.7809 14.3045 
2973 1 6.98882 17.9795 14.305 
2974 4 8.75291 17.9591 16.0951 
2975 1 7.03288 19.7438 16.0969 
2976 1 8.79655 19.7758 14.2402 
3022 2 5.15234 21.6246 16.109 
3025 5 6.96467 21.6037 14.3012 
3026 2 8.8156 21.597 16.0651 
3646 1 5.14266 17.9019 19.7231 
3648 5 5.15184 19.7682 17.9463 
3649 3 7.01884 17.9395 17.9496 
3650 3 8.82658 17.9847 19.7549 
3651 2 6.99773 19.718 19.7933 
3652 3 8.76043 19.7258 17.9285 
3698 5 5.18241 21.6366 19.8032 
3701 2 7.02269 21.6187 17.8699 
3702 3 8.72366 21.5275 19.7964 
4324 2 5.12618 19.6888 21.5904 
4325 1 7.04517 17.9378 21.5627 
4328 3 8.80216 19.7591 21.6018 
4377 3 6.97454 21.5637 21.6411 
3653 3 10.5462 17.954 17.8746 
3655 4 10.5306 19.7945 19.7667 
3705 2 10.5178 21.5548 17.9219 
4329 2 10.5804 17.9656 21.67 
4322 2 5.0369 17.9539 23.4886 
4326 1 8.83481 17.9538 23.4744 
4327 5 6.97511 19.7122 23.4438 
4374 3 5.16759 21.5447 23.3996 
4378 2 8.79567 21.5658 23.4972 
4998 3 5.15307 17.9732 27.0002 
5000 4 5.12574 19.7857 25.2574 
5001 3 6.96886 17.9485 25.3054 
5002 2 8.7771 17.924 27.0417 
5003 4 6.94192 19.7557 27.0111 
5004 3 8.81282 19.7158 25.2811 
5050 1 5.13989 21.5451 27.0424 
5053 1 6.95772 21.567 25.2672 
5054 2 8.76518 21.5595 27.0191 
4331 4 10.5583 19.7695 23.4652 
5005 1 10.5779 17.9048 25.2297 
5007 2 10.5856 19.786 27.1014 
5057 4 10.5702 21.6129 25.2591 
5674 2 5.1431 17.9637 30.6929 
5676 1 5.17061 19.7225 28.8342 
5677 2 6.98557 17.9777 28.8379 
5678 4 8.72371 17.934 30.6803 
5679 4 6.9675 19.7559 30.6556 
5680 3 8.75484 19.7652 28.8473 
5726 2 5.12189 21.5542 30.6684 
5729 2 6.92273 21.5267 28.815 
5730 5 8.82758 21.5685 30.7258 
6352 2 5.10343 19.7608 32.5422 
6353 5 6.95786 17.9538 32.5253 
6356 4 8.80724 19.714 32.5854 
6405 5 6.93575 21.5619 32.5875 
5681 2 10.5708 17.924 28.8382 
5683 5 10.6084 19.6778 30.6819 
6409 4 10.5926 21.5962 32.6198 
6357 2 10.5762 17.8745 32.6101 
6350 1 5.12382 17.9128 34.355 
6406 2 8.79209 21.6107 34.3963 
7709 5 10.572 17.9557 39.8119 
6354 1 8.80866 17.8915 34.4114 
6355 2 6.93788 19.7306 34.4053 
6402 3 5.11419 21.6272 34.4104 
7757 4 6.93076 21.5903 39.8781 
7026 5 5.21812 17.9107 38.0757 
7028 2 5.18597 19.7719 36.1795 
7029 3 6.9449 17.8888 36.1867 
7030 2 8.70815 17.8916 38.0102 
7031 1 6.97994 19.7676 38.0992 
7032 5 8.74167 19.7459 36.2165 
7078 5 5.14757 21.5924 38.0543 
7081 1 6.94052 21.661 36.195 
7082 3 8.68507 21.6165 37.9795 
7704 3 5.12645 19.7287 39.8982 
7705 4 6.98376 17.9114 39.9073 
7708 3 8.72736 19.7917 39.885 
7702 1 5.11946 17.8761 41.645 
7706 1 8.76689 17.8758 41.6512 
7707 2 6.9149 19.7483 41.6389 
7754 4 5.14659 21.5902 41.6717 
7758 3 8.73758 21.6117 41.683 
8378 1 5.11093 17.8479 45.2879 
8380 3 5.1553 19.7595 43.4476 
8381 2 6.9069 17.8585 43.4192 
8382 2 8.85019 17.8555 45.3145 
8383 5 6.9416 19.6946 45.3196 
8384 5 8.79076 19.7029 43.4337 
8430 3 5.18421 21.5579 45.2984 
8433 1 6.9484 21.5901 43.4652 
8434 2 8.7564 21.5998 45.2816 
320 5 5.12525 23.393 -0.418315 
323 4 6.9718 23.3524 1.47524 
324 1 8.72748 23.3984 -0.394006 
370 2 5.11154 25.2482 1.47053 
372 1 5.06496 27.0523 -0.373974 
373 5 6.93279 25.2813 -0.409002 
374 5 8.74991 25.2619 1.4528 
375 1 6.90621 27.1178 1.46455 
376 1 8.76208 27.0963 -0.446003 
996 3 5.10141 23.4141 3.30996 
1000 1 8.75323 23.3655 3.30302 
1048 1 5.12972 27.0547 3.30744 
1049 5 6.9096 25.2036 3.31537 
1052 2 8.72545 27.1255 3.28857 
327 4 10.5509 23.3969 1.46038 
379 2 10.5723 27.144 1.41927 
1053 5 10.5813 25.2112 3.328 
999 2 6.87415 23.423 5.17797 
1046 1 5.0798 25.2389 5.16582 
1050 1 8.75487 25.1568 5.17057 
1051 5 6.95483 27.0717 5.19308 
1672 2 5.17092 23.4253 7.03534 
1675 4 6.94879 23.4024 8.87327 
1676 2 8.71014 23.4113 7.05946 
1722 4 5.20141 25.2499 8.84754 
1724 3 5.16716 27.0526 7.04304 
1725 2 6.95688 25.2394 7.04279 
1726 1 8.77559 25.2157 8.87124 
1727 3 7.02302 27.0323 8.82332 
1728 4 8.7608 27.0704 7.04921 
1003 3 10.5723 23.4062 5.14852 
1055 5 10.5264 27.1071 5.1861 
1731 4 10.542 27.0756 8.8149 
2348 4 5.16334 23.3922 10.598 
2352 3 8.81865 23.3831 10.6083 
2400 2 5.22789 27.0238 10.635 
2401 4 7.02439 25.2326 10.5965 
2405 3 10.5563 25.1784 10.6207 
3081 4 10.605 25.2615 14.2969 
2351 5 7.02904 23.4395 12.4328 
3031 1 10.5998 23.453 16.0668 
2398 2 5.19131 25.1883 12.4282 
2407 3 10.5678 27.0505 12.4822 
2355 3 10.5626 23.4282 12.4699 
2402 1 8.83753 25.2541 12.4447 
2403 3 7.0355 26.988 12.4327 
2404 4 8.805 27.0347 10.6337 
3024 1 5.14542 23.4606 14.2832 
3027 1 6.97371 23.493 16.0795 
3028 4 8.85447 23.4613 14.31 
3074 4 5.16654 25.2054 16.1045 
3076 5 5.1942 27.0252 14.2825 
3077 1 7.03994 25.23 14.3149 
3078 3 8.81768 25.2522 16.1093 
3079 1 7.03315 27.0082 16.1131 
3080 4 8.81441 27.0081 14.2999 
3700 1 5.19189 23.4637 17.9076 
3703 2 7.00693 23.4314 19.7354 
3704 2 8.78717 23.45 17.8567 
3750 2 5.19211 25.1787 19.7979 
3752 2 5.1895 26.9989 17.8895 
3753 3 6.96749 25.2303 17.8636 
3754 5 8.80214 25.2932 19.76 
3755 5 6.92464 27.098 19.8121 
3756 2 8.80438 27.0945 17.9048 
4376 4 5.23119 23.4189 21.6396 
4380 5 8.7555 23.4119 21.6744 
4428 4 5.12639 27.1246 21.6455 
4429 1 6.93912 25.2506 21.6692 
4432 2 8.82494 27.0684 21.6551 
4379 4 6.94542 23.4059 23.4724 
4426 2 5.14808 25.2869 23.4289 
4430 3 8.7646 25.2475 23.4799 
4431 2 6.9579 27.0669 23.4039 
5052 5 5.1395 23.3951 25.2765 
5055 1 6.97625 23.4149 27.0245 
5056 1 8.75081 23.4269 25.2409 
5102 2 5.14727 25.2624 27.0654 
5104 4 5.12513 27.0649 25.2441 
5105 4 6.97993 25.2666 25.2395 
5106 3 8.75092 25.2192 26.9782 
5107 1 6.93946 27.0473 27.0345 
5108 3 8.77932 27.0478 25.235 
4435 4 10.6275 26.9983 23.4769 
5059 1 10.5928 23.3846 27.0067 
5109 4 10.5672 25.1915 25.2088 
5111 5 10.6078 27.0548 27.0214 
5728 2 5.1404 23.3889 28.7862 
5731 5 6.92708 23.419 30.7172 
5732 5 8.79941 23.4355 28.8334 
5778 5 5.1081 25.257 30.6505 
5780 1 5.17222 27.0898 28.8713 
5781 3 6.93917 25.25 28.8037 
5782 2 8.76168 25.2481 30.7768 
5783 4 6.93415 27.0811 30.7327 
5784 5 8.73437 27.0239 28.8993 
6404 3 5.0556 23.4258 32.5661 
6408 3 8.82746 23.443 32.5925 
6456 2 5.1454 27.0469 32.5239 
6457 2 6.97621 25.2386 32.5952 
6460 3 8.72489 27.0924 32.5355 
6461 2 10.5771 25.2706 32.57 
6459 2 6.9685 27.0147 34.3882 
6407 2 6.93023 23.4506 34.3814 
6454 4 5.06109 25.2405 34.3723 
6458 3 8.78326 25.253 34.4153 
7139 3 10.5751 27.098 37.9889 
7080 3 5.11472 23.4543 36.1886 
7083 3 6.90991 23.4781 37.9931 
7084 1 8.74308 23.4375 36.2147 
7130 4 5.09603 25.2096 38.0485 
7132 3 5.01596 26.9854 36.2039 
7133 4 6.92315 25.2341 36.1757 
7134 2 8.79505 25.247 37.9744 
7135 5 6.94631 27.0052 38.0535 
7136 3 8.8234 27.0649 36.1912 
7756 3 5.14452 23.4497 39.9123 
7760 5 8.71858 23.4193 39.8319 
7808 1 5.09368 27.0368 39.8986 
7809 1 6.8813 25.2395 39.892 
7812 1 8.81885 27.053 39.8338 
6411 2 10.5512 23.4429 34.4183 
6463 2 10.58 27.0727 34.3403 
7137 1 10.6004 25.3028 36.1885 
7759 3 6.93096 23.406 41.6919 
7806 4 5.13884 25.2463 41.6803 
7810 5 8.77655 25.2892 41.7002 
7811 3 6.89198 27.0609 41.635 
8432 5 5.14425 23.4249 43.5278 
8435 3 7.00569 23.3955 45.2821 
8436 3 8.73575 23.4125 43.4701 
8482 4 5.07617 25.3051 45.295 
8484 2 5.10661 27.0285 43.4698 
8485 4 6.94099 25.2562 43.5164 
8486 1 8.75837 25.2149 45.2577 
8487 4 6.93138 27.0504 45.2677 
8488 2 8.76386 27.0832 43.5483 
8491 1 10.5853 27.0781 45.2862 
422 2 5.1106 28.8777 1.48336 
424 2 5.13971 30.7492 -0.350303 
425 5 6.936 28.8673 -0.415978 
426 4 8.72356 28.8746 1.46163 
427 5 6.95733 30.7495 1.51056 
428 2 8.7382 30.7418 -0.438527 
474 1 5.09723 32.5645 1.52365 
477 2 6.93642 32.5861 -0.370638 
478 2 8.7962 32.5942 1.45283 
1100 3 5.10632 30.7502 3.32784 
1101 1 6.91418 28.8822 3.3024 
1104 4 8.79225 30.6975 3.30492 
1153 2 6.95796 32.5997 3.31341 
429 2 10.5335 28.8825 -0.385601 
431 2 10.5263 30.6938 1.39907 
1157 2 10.528 32.5457 3.29457 
481 2 10.5882 32.5561 -0.40901 
1105 4 10.4758 28.9277 3.27346 
479 2 6.947 34.3615 1.46443 
480 3 8.80661 34.3648 -0.393135 
1156 1 8.78265 34.3832 3.34514 
1098 3 5.14895 28.883 5.19002 
1102 3 8.75954 28.927 5.17671 
1103 5 6.9738 30.7366 5.11773 
1150 3 5.10898 32.5796 5.14063 
1154 1 8.78608 32.5612 5.1268 
1774 5 5.18266 28.8604 8.85041 
1776 5 5.16028 30.7537 7.02132 
1777 3 7.00296 28.8702 7.02925 
1778 2 8.76781 28.9068 8.84283 
1779 4 6.98901 30.7428 8.88063 
1780 4 8.73308 30.7086 6.99854 
1826 4 5.18484 32.5887 8.8532 
1829 4 6.95465 32.6152 6.98569 
1830 5 8.76748 32.5686 8.82931 
1107 3 10.4923 30.6596 5.15782 
1781 3 10.5317 28.9461 7.01583 
1155 2 6.94813 34.364 5.12957 
1828 3 5.12664 34.3255 6.98784 
1831 4 6.96452 34.3892 8.82933 
2505 1 6.99758 32.5624 10.639 
2457 3 10.5821 28.9299 10.6161 
2450 1 5.20959 28.9235 12.3588 
2452 3 5.17785 30.7436 10.6183 
2453 4 7.02837 28.8794 10.6695 
2454 2 8.8446 28.8686 12.4218 
2455 3 7.03521 30.7354 12.3685 
2456 1 8.8073 30.7266 10.6506 
2502 5 5.1493 32.5898 12.407 
2511 4 10.5489 34.3452 12.422 
2506 3 8.81349 32.546 12.4032 
3126 2 5.19658 28.8866 16.1471 
3128 5 5.14194 30.7217 14.2861 
3129 5 7.05363 28.8956 14.2552 
3130 4 8.81243 28.8814 16.1208 
3131 4 7.05439 30.7158 16.1473 
3132 3 8.86766 30.7376 14.2501 
3178 1 5.21852 32.6103 16.1513 
3181 5 7.05693 32.5637 14.3011 
3182 1 8.8821 32.55 16.1425 
3184 3 8.85919 34.3336 14.2781 
3135 2 10.5633 30.6653 16.1565 
3185 1 10.5745 32.5407 14.251 
3180 1 5.19803 34.3764 14.2883 
3183 3 7.06382 34.3707 16.1724 
3187 3 10.5707 34.3702 16.1153 
3802 3 5.18024 28.9413 19.8042 
3804 1 5.21822 30.7293 17.989 
3805 2 6.98183 28.9089 17.9271 
3806 4 8.81547 28.8809 19.8148 
3807 1 7.05359 30.6455 19.788 
3808 3 8.82402 30.6599 17.97 
3854 2 5.1638 32.59 19.7791 
3857 5 7.04064 32.5318 17.968 
3858 1 8.84326 32.5336 19.7653 
4480 5 5.13697 30.7272 21.601 
4481 3 6.96897 28.9206 21.6594 
4484 3 8.79385 30.6531 21.6518 
4533 5 7.05143 32.5638 21.5722 
3811 2 10.5989 30.6526 19.7608 
3861 1 10.5567 32.51 17.9978 
4485 1 10.6413 28.8723 21.5719 
4478 1 5.09336 28.9168 23.4346 
4482 2 8.86789 28.8702 23.4088 
4483 1 6.95919 30.7245 23.4412 
4530 2 5.13558 32.5202 23.4624 
4534 1 8.77061 32.55 23.4635 
5154 3 5.12887 28.9032 27.071 
5156 1 5.1145 30.733 25.2692 
5157 5 6.92022 28.8766 25.2361 
5158 3 8.74339 28.8982 27.0597 
5159 1 6.90031 30.7237 27.0793 
5160 5 8.81591 30.7142 25.2422 
5206 3 5.14839 32.5276 27.0633 
5209 3 6.92973 32.539 25.2947 
5210 5 8.76392 32.5882 27.1487 
5830 4 5.15629 28.861 30.6811 
5832 4 5.1474 30.7088 28.8533 
5833 2 6.92143 28.8994 28.8553 
5834 2 8.73183 28.9129 30.7579 
5835 4 6.8713 30.678 30.6987 
5836 3 8.71336 30.6702 28.8676 
5882 4 5.12629 32.5788 30.6622 
5885 2 6.86093 32.5692 28.8937 
5886 5 8.73531 32.4978 30.6689 
6508 3 5.12442 30.7475 32.5013 
6509 1 6.91968 28.9206 32.5044 
6512 3 8.77061 30.6608 32.5248 
6561 2 6.87198 32.5185 32.4779 
6513 1 10.6188 28.8912 32.4945 
6560 5 5.08956 34.4088 32.491 
5891 5 10.5797 34.3856 30.7099 
6510 2 8.76523 28.8845 34.292 
6511 3 6.87572 30.7377 34.3022 
6562 5 8.73677 32.515 34.2855 
6506 5 5.11322 28.8807 34.3714 
7239 1 6.88252 34.4113 38.055 
7236 2 5.09819 34.385 36.1922 
6558 3 5.07535 32.4996 34.3658 
6563 2 6.85509 34.3935 34.3687 
7182 5 5.04501 28.9005 38.0643 
7184 1 5.08547 30.7585 36.1982 
7185 5 6.9394 28.8759 36.2242 
7186 4 8.81793 28.8686 38.1038 
7187 4 6.93548 30.7003 38.1309 
7188 5 8.77211 30.6729 36.2033 
7234 5 5.1182 32.5616 38.0551 
7237 4 6.86964 32.4911 36.17 
7238 5 8.71179 32.5536 38.0926 
7860 2 5.0236 30.7229 39.8803 
7861 1 6.94854 28.8544 39.8494 
7864 4 8.78897 30.6846 39.8488 
7913 4 6.91455 32.6094 39.8967 
7858 2 5.10816 28.8771 41.6581 
7862 5 8.7888 28.8309 41.6572 
7863 5 6.91532 30.7548 41.6347 
7910 1 5.08958 32.5862 41.6392 
7914 2 8.80679 32.5694 41.6541 
8534 2 5.11554 28.8707 45.2749 
8536 1 5.14858 30.8089 43.4752 
8537 2 6.89501 28.8777 43.5122 
8538 1 8.77769 28.8744 45.2848 
8539 4 6.91071 30.7596 45.2757 
8540 5 8.78704 30.7342 43.5353 
8586 1 5.17208 32.5577 45.3069 
8589 4 6.96768 32.5815 43.5059 
8590 4 8.74014 32.6061 45.322 
8543 2 10.6014 30.7358 45.3261 
8588 5 5.14109 34.343 43.483 
8595 1 10.5664 34.3645 45.3082 
8591 4 6.97968 34.3642 45.3523 
476 3 5.15995 34.3747 -0.342827 
1257 4 6.9461 39.8761 3.33484 
1208 2 8.77361 38.0086 3.314 
526 2 5.16519 36.2145 1.45974 
528 3 5.13696 38.0191 -0.366365 
529 3 6.97163 36.1695 -0.376663 
530 5 8.76971 36.174 1.46797 
531 4 6.95084 37.9933 1.42382 
532 1 8.74827 38.0037 -0.407783 
578 5 5.17686 39.8679 1.45844 
581 3 6.96 39.8992 -0.421546 
582 5 8.73637 39.8703 1.48099 
1152 2 5.12966 34.4178 3.30784 
1205 3 6.96751 36.1727 3.35842 
1204 2 5.19672 37.9803 3.33121 
1937 5 10.6067 39.8306 6.90557 
1202 4 5.11622 36.22 5.16084 
1206 3 8.8148 36.1765 5.09607 
1207 2 6.98685 38.0082 5.10638 
1254 1 5.16585 39.8471 5.13666 
1258 1 8.80148 39.8509 5.08592 
1885 1 10.5777 36.1487 6.95971 
1159 1 10.5628 34.3931 5.11086 
1832 2 8.79212 34.405 6.94561 
1878 2 5.14875 36.1649 8.7516 
1880 4 5.12156 38.0408 6.98573 
1881 5 6.96131 36.1955 6.95292 
1882 1 8.80066 36.1774 8.81587 
1883 1 7.01284 37.9738 8.80872 
1884 1 8.83372 37.9416 6.92288 
1930 3 5.17259 39.8823 8.80782 
1933 5 6.97593 39.8184 6.96567 
1934 5 8.78941 39.8374 8.81498 
2504 2 5.1741 34.4318 10.6197 
2556 5 5.19056 37.9731 10.5798 
2609 3 6.97188 39.8796 10.5586 
2561 1 10.5818 36.2015 10.6105 
3286 2 8.81044 39.8403 16.1005 
2507 4 7.06152 34.3949 12.4009 
2508 4 8.80001 34.4087 10.619 
2554 4 5.19739 36.161 12.457 
3285 3 7.00052 39.8081 14.292 
2557 3 7.03589 36.168 10.6159 
2558 4 8.83216 36.1999 12.3791 
2559 3 7.01689 37.9939 12.411 
2560 1 8.76446 37.9636 10.6226 
2606 5 5.18647 39.8631 12.4222 
3282 1 5.21634 39.8062 16.07 
2610 2 8.73001 39.8239 12.3972 
3237 5 10.5487 36.2505 14.3056 
2563 1 10.5682 38.0452 12.4201 
3236 4 8.79286 38.1006 14.2579 
3230 5 5.22542 36.1925 16.1633 
3232 3 5.2132 38.0361 14.2668 
3233 5 7.06418 36.1952 14.2536 
3234 2 8.79008 36.2351 16.1902 
3235 3 6.99297 38.0798 16.1221 
3856 3 5.21378 34.4055 17.978 
3859 2 7.03157 34.4469 19.7584 
3860 4 8.88572 34.399 17.9777 
3906 2 5.19018 36.2174 19.7494 
3908 4 5.20826 38.0201 17.9818 
3909 4 7.04 36.2458 17.988 
3910 3 8.82732 36.2306 19.7573 
3911 1 6.97741 38.036 19.7995 
3912 2 8.79676 38.0866 17.9948 
3958 4 5.25116 39.8365 19.8317 
3961 2 6.96284 39.8094 17.9752 
3962 4 8.75945 39.8897 19.8358 
4532 1 5.15924 34.3975 21.5487 
4536 3 8.80113 34.5193 21.5721 
4584 1 5.21091 38.0585 21.5836 
4585 4 6.94751 36.2188 21.578 
4588 5 8.78511 38.0288 21.6254 
4637 4 6.96244 39.917 21.6342 
3863 3 10.5759 34.4476 19.8258 
3913 3 10.5989 36.2633 17.9428 
4641 2 10.5849 39.8643 21.6846 
4535 5 6.95381 34.4256 23.4583 
4582 4 5.15534 36.2711 23.4345 
4586 3 8.77095 36.2363 23.5284 
4587 5 6.93054 38.0778 23.4789 
4634 3 5.15733 39.9078 23.4693 
4638 1 8.77014 39.9401 23.4921 
5208 2 5.13645 34.3871 25.3289 
5211 3 6.88634 34.4453 27.0969 
5212 3 8.72106 34.4424 25.3386 
5258 1 5.12935 36.2797 27.1305 
5260 1 5.09801 38.1178 25.2759 
5261 3 6.89371 36.2551 25.3368 
5262 3 8.71264 36.2344 27.0511 
5263 2 6.89403 38.0658 27.0711 
5264 4 8.75875 38.0597 25.2507 
5310 2 5.08693 39.9253 27.0613 
5313 1 6.92652 39.9141 25.2561 
5314 5 8.74668 39.9014 27.085 
5267 5 10.6095 38.0539 27.0447 
5884 4 5.14911 34.4483 28.9083 
5887 3 6.9255 34.4637 30.6455 
5888 2 8.72787 34.4979 28.8844 
5934 4 5.0962 36.285 30.6587 
5936 4 5.09024 38.0841 28.9116 
5937 1 6.90249 36.2834 28.8948 
5938 4 8.71218 36.3464 30.6775 
5939 1 6.88668 38.102 30.6672 
5940 4 8.72567 38.03 28.884 
5986 4 5.07513 39.8818 30.6805 
5989 2 6.85504 39.894 28.8725 
5990 5 8.77146 39.8968 30.638 
6617 5 10.5756 36.3349 32.5003 
6564 2 8.6895 34.4185 32.4906 
6612 4 5.0872 38.1325 32.4839 
6613 5 6.92753 36.3222 32.5139 
6616 3 8.76034 38.1725 32.5215 
6665 4 6.9153 39.8398 32.5252 
5943 4 10.6021 38.1097 30.6679 
5941 2 10.5881 36.2672 28.901 
6614 2 8.75059 36.344 34.358 
6619 4 10.5731 38.1569 34.3352 
6615 4 6.91224 38.1475 34.3372 
6666 3 8.75904 39.8727 34.3342 
7969 1 10.589 36.191 39.9434 
6610 3 5.07135 36.3547 34.32 
8017 4 6.96454 39.9307 39.7991 
7968 2 8.80683 38.0689 39.8835 
6662 4 5.13028 39.8506 34.3689 
7965 2 6.93581 36.19 39.836 
7345 4 10.5555 39.9335 36.182 
7295 2 10.5969 38.1615 38.058 
7240 5 8.71998 34.3975 36.1992 
7286 3 5.10987 36.2129 38.0783 
7288 4 5.09632 38.1017 36.2103 
7289 5 6.86609 36.3038 36.1893 
7290 5 8.8234 36.2598 38.0524 
7291 4 6.91482 38.0856 38.0581 
7292 2 8.78719 38.1255 36.1812 
7338 2 5.14975 39.9072 38.0133 
7341 2 6.94819 39.8636 36.1872 
7342 2 8.75726 39.8965 38.0533 
7912 3 5.12865 34.3974 39.886 
7916 2 8.7927 34.3997 39.8868 
7964 4 5.1466 38.0636 39.7799 
7915 3 6.96782 34.3769 41.6739 
7962 1 5.16022 36.1741 41.6467 
7966 3 8.76075 36.1433 41.7083 
7967 5 6.94013 38.0043 41.6793 
8014 5 5.1955 39.9274 41.6879 
8018 5 8.77811 39.9353 41.7348 
7919 2 10.5982 34.3899 41.7172 
8694 1 8.73592 39.9323 45.3462 
8592 1 8.73072 34.3797 43.5197 
8638 2 5.16626 36.194 45.3874 
8640 3 5.22539 38.0519 43.6088 
8641 3 6.95863 36.1523 43.523 
8642 4 8.7562 36.1303 45.3666 
8643 3 6.93861 38.0325 45.4019 
8644 5 8.75424 37.999 43.6074 
8690 3 5.15388 39.8914 45.3718 
8693 3 6.95305 39.9112 43.6509 
580 3 5.19544 41.7472 -0.36241 
583 3 6.92649 41.7231 1.49996 
584 1 8.72851 41.7506 -0.387402 
630 4 5.18888 43.5275 1.49243 
632 3 5.20459 45.3075 -0.290065 
633 1 6.93686 43.5589 -0.365815 
634 5 8.73126 43.5458 1.468 
635 3 6.96055 45.4086 1.49761 
636 3 8.73322 45.3582 -0.384374 
1256 3 5.15625 41.7622 3.28771 
1260 3 8.80111 41.709 3.30201 
1308 2 5.18787 45.3494 3.31821 
1309 1 6.96566 43.5675 3.31488 
1312 1 8.73859 45.3969 3.3247 
639 4 10.5265 45.3537 1.48401 
1313 3 10.5119 43.5568 3.28417 
1259 5 6.9676 41.7264 5.10752 
1306 1 5.17158 43.5502 5.11316 
1310 1 8.78545 43.5755 5.11652 
1311 1 7.00943 45.3522 5.12833 
1932 3 5.20788 41.7135 7.0171 
1935 4 6.95661 41.741 8.80077 
1936 4 8.77803 41.7735 6.92823 
1982 4 5.22331 43.546 8.83731 
1984 5 5.18832 45.3819 6.97572 
1985 1 6.96837 43.542 6.96731 
1986 2 8.72143 43.5839 8.78776 
1987 1 6.99345 45.3826 8.82038 
1988 4 8.70825 45.3533 6.95084 
1263 4 10.501 41.7166 5.07961 
1315 4 10.5094 45.3784 5.07615 
1939 5 10.5847 41.7762 8.79288 
1989 4 10.5183 43.6128 6.93129 
1991 1 10.5171 45.3452 8.77878 
2608 4 5.17775 41.7335 10.5936 
2660 1 5.17602 45.3637 10.5903 
2661 4 6.96414 43.5708 10.605 
2664 3 8.77845 45.4034 10.5953 
3343 4 10.5736 45.3882 16.1186 
2611 2 7.03595 41.7293 12.3919 
2612 4 8.72341 41.7558 10.5895 
2658 1 5.14889 43.5713 12.3787 
2667 4 10.582 45.3925 12.4151 
2665 2 10.5726 43.6159 10.62 
2662 4 8.78959 43.6124 12.3557 
2663 2 6.98478 45.3875 12.3641 
2615 5 10.5254 41.67 12.433 
3284 5 5.16432 41.7119 14.2744 
3287 1 7.01672 41.6363 16.0652 
3288 4 8.77599 41.6185 14.2993 
3334 5 5.20648 43.6151 16.107 
3336 3 5.15224 45.3631 14.1998 
3337 5 7.06838 43.5761 14.2184 
3338 2 8.78131 43.5213 16.1237 
3339 2 7.06254 45.4039 16.1201 
3340 1 8.86854 45.424 14.24 
3960 5 5.26232 41.7159 17.9386 
3963 4 6.98407 41.6932 19.8922 
3964 5 8.75246 41.6534 17.9782 
4010 2 5.21942 43.5727 19.8603 
4012 2 5.23225 45.3607 18.0159 
4013 2 7.04869 43.5656 18.031 
4014 1 8.78216 43.5008 19.8858 
4015 3 7.03266 45.3363 19.8643 
4016 2 8.81198 45.3649 18.009 
4636 4 5.19808 41.7332 21.6862 
4640 4 8.79057 41.6643 21.6244 
4688 1 5.21413 45.3352 21.6569 
4689 1 6.9779 43.5133 21.6289 
4692 4 8.7655 45.324 21.5989 
3967 4 10.5597 41.6649 19.8124 
4019 4 10.5732 45.3267 19.8125 
4693 4 10.5763 43.5204 21.5915 
4639 4 6.9478 41.6783 23.4351 
4686 3 5.20424 43.5467 23.4254 
4690 5 8.7708 43.506 23.4394 
4691 1 6.94076 45.328 23.4348 
5312 2 5.14555 41.7336 25.2382 
5315 2 6.90829 41.759 27.0968 
5316 2 8.74181 41.7322 25.2897 
5362 3 5.11855 43.5355 27.0896 
5364 3 5.1667 45.3391 25.2422 
5365 3 6.90286 43.5606 25.2705 
5366 1 8.76793 43.529 27.0944 
5367 4 6.9302 45.2979 27.0822 
5368 4 8.76612 45.2594 25.2946 
4695 4 10.6056 45.2754 23.4393 
5371 1 10.6097 45.2343 27.152 
5988 1 5.05407 41.74 28.8683 
5991 2 6.88803 41.6975 30.6255 
5992 1 8.81006 41.7468 28.843 
6038 1 5.10396 43.5041 30.62 
6040 2 5.12661 45.3225 28.8972 
6041 3 6.92754 43.516 28.86 
6042 5 8.77518 43.4893 30.6913 
6043 4 6.95422 45.318 30.6859 
6044 1 8.77906 45.2831 28.9036 
6664 5 5.13524 41.6904 32.5357 
6668 2 8.74273 41.6109 32.5423 
6716 5 5.11886 45.2841 32.5225 
6717 2 6.94416 43.4967 32.5466 
6720 4 8.78419 45.3819 32.497 
6667 3 6.93941 41.6349 34.3989 
6714 3 5.16253 43.5203 34.4513 
6718 5 8.76468 43.509 34.3574 
6719 1 6.9824 45.3377 34.3846 
7340 1 5.15906 41.6643 36.1532 
7343 1 6.96587 41.6674 37.991 
7344 4 8.7634 41.6433 36.1668 
7390 5 5.16354 43.5161 37.9523 
7392 3 5.17615 45.3559 36.1638 
7393 1 6.9575 43.4957 36.1549 
7394 5 8.82328 43.4995 37.9738 
7395 1 7.03549 45.385 37.9689 
7396 4 8.78942 45.3505 36.1645 
8016 1 5.15331 41.705 39.8342 
8020 1 8.81389 41.6893 39.8663 
8068 5 5.18304 45.3831 39.8684 
8069 5 7.01254 43.5044 39.8936 
8072 1 8.81339 45.351 39.9102 
7397 1 10.6018 43.5203 36.1253 
7399 3 10.5339 45.3709 38.05 
8073 4 10.5414 43.4953 39.9381 
8019 2 6.9921 41.7586 41.7557 
8066 1 5.1324 43.5141 41.7169 
8070 1 8.81197 43.5451 41.7645 
8071 4 7.01253 45.3458 41.7471 
8692 2 5.13908 41.7424 43.5605 
8695 3 6.96587 41.7509 45.3381 
8696 1 8.78154 41.7736 43.5946 
8742 1 5.19885 43.5242 45.3451 
8744 4 5.213 45.3123 43.4628 
8745 3 6.98184 43.559 43.5369 
8746 1 8.75607 43.5749 45.3457 
8747 3 6.92767 45.33 45.3158 
8748 1 8.75063 45.3349 43.5458 
8075 1 10.5405 45.3393 41.7449 
8699 1 10.5506 41.7819 45.3668 
8749 1 10.5538 43.5655 43.5536 
8751 1 10.5629 45.3406 45.3488 
745 5 14.2218 3.28346 3.31808 
14 5 12.3421 -0.322073 1.49766 
741 4 10.5657 3.21348 3.33468 
16 4 12.389 1.46524 -0.388491 
17 3 14.2068 -0.363598 -0.307746 
18 3 16.1418 -0.334349 1.46863 
19 5 14.2826 1.47164 1.4607 
20 2 16.158 1.50886 -0.309358 
696 2 16.1732 1.44282 3.29729 
66 2 12.3578 3.22539 1.47072 
69 2 14.2385 3.28202 -0.365587 
70 1 16.1711 3.2793 1.50409 
693 3 14.2643 -0.300743 3.28817 
692 4 12.33 1.45897 3.35645 
690 3 12.3479 -0.348044 5.05002 
691 1 10.5712 1.48515 5.11756 
694 1 16.1546 -0.336394 5.04313 
695 2 14.2157 1.44053 5.11784 
742 4 12.3996 3.27162 5.16644 
746 5 16.1257 3.26765 5.18916 
1422 2 16.0702 3.29965 8.76389 
1366 5 12.3721 -0.341626 8.80511 
1421 1 14.2036 3.29991 6.96341 
1368 3 12.4071 1.51111 6.90155 
1369 5 14.2476 -0.364666 6.92494 
1370 1 16.0595 -0.363817 8.79204 
1371 2 14.209 1.48911 8.77581 
1372 2 16.08 1.47096 6.98318 
1417 4 10.6058 3.2193 6.94908 
1418 1 12.3837 3.23315 8.75495 
2048 4 16.0565 1.418 10.5381 
2097 2 14.2398 3.26415 10.5415 
2774 2 15.9941 3.27769 16.101 
2042 4 12.3764 -0.323266 12.4032 
2773 3 14.1778 3.31074 14.3219 
2044 1 12.35 1.48258 10.6108 
2045 1 14.1954 -0.31029 10.6124 
2046 2 16.0092 -0.372579 12.4465 
2047 2 14.1802 1.44872 12.3962 
2722 5 16.0074 -0.434437 16.1338 
2770 4 12.3891 3.27097 16.0779 
2094 5 12.3499 3.27535 12.4714 
2721 3 14.0971 -0.398723 14.2343 
2098 2 16.0193 3.29218 12.3517 
2724 5 15.9545 1.4318 14.2571 
2718 2 12.36 -0.354581 16.133 
2723 2 14.1412 1.4071 16.1276 
2720 3 12.4189 1.43785 14.276 
4125 3 14.276 3.25843 21.6007 
3394 3 12.4088 -0.31067 19.7878 
3395 3 10.5756 1.46328 19.7376 
3396 1 12.3559 1.429 17.9852 
3397 4 14.1994 -0.352308 17.995 
3398 1 16.0711 -0.347881 19.7546 
3399 2 14.2558 1.42021 19.7913 
3400 4 16.0628 1.37487 17.9875 
4076 1 16.0833 1.41943 21.6291 
3446 1 12.4319 3.22243 19.7609 
3449 5 14.2319 3.22864 17.9489 
3450 2 16.0594 3.24819 19.8631 
4073 1 14.2813 -0.296081 21.6052 
4072 4 12.4914 1.4933 21.5697 
4070 5 12.514 -0.330066 23.4379 
4802 4 16.1103 3.31392 27.1292 
4074 3 16.0691 -0.251552 23.4808 
4075 3 14.2923 1.51321 23.4496 
4122 2 12.4871 3.30251 23.4658 
4126 2 16.0774 3.2795 23.3881 
4801 3 14.23 3.30351 25.2583 
4746 2 12.4474 -0.346124 27.1391 
4747 3 10.6623 1.50587 27.1155 
4748 1 12.455 1.526 25.3105 
4749 4 14.3182 -0.274138 25.267 
4750 2 16.12 -0.323369 27.0895 
4751 5 14.2654 1.52644 27.1095 
4752 4 16.1113 1.55168 25.2548 
4798 3 12.3784 3.32382 27.1281 
5421 1 10.6675 -0.393116 28.9164 
5422 1 12.4347 -0.367935 30.6636 
5423 4 10.6418 1.4066 30.6809 
5424 1 12.4141 1.4926 28.928 
5425 4 14.2639 -0.331729 28.9164 
5426 2 16.1043 -0.325501 30.7101 
5427 1 14.2454 1.44339 30.6575 
5428 4 16.1144 1.47331 28.9017 
5473 4 10.6376 3.31322 28.938 
5474 4 12.4634 3.29371 30.6356 
5477 3 14.2286 3.31022 28.9179 
5478 5 16.075 3.31023 30.6865 
6153 2 14.2688 3.27266 32.4834 
6100 2 12.4691 1.4122 32.4475 
6101 1 14.2668 -0.349472 32.4895 
6104 3 16.066 1.43241 32.5146 
6098 4 12.4678 -0.401908 34.2399 
6102 2 16.0727 -0.386196 34.3034 
6103 2 14.2888 1.45177 34.3215 
6830 3 16.038 3.30469 38.0277 
7505 1 14.2967 3.26672 39.8463 
6829 4 14.3195 3.3171 36.2128 
6826 4 12.4502 3.26131 37.9956 
6150 5 12.4509 3.2945 34.3877 
6154 3 16.0175 3.30919 34.3405 
7456 3 16.059 1.4533 39.8996 
6774 3 12.3575 -0.41149 38.0562 
7453 4 14.3203 -0.390282 39.9109 
6776 5 12.4241 1.3872 36.2067 
6777 2 14.3147 -0.412777 36.1365 
6778 3 16.1296 -0.463678 38.0363 
6779 5 14.3207 1.39349 38.0252 
6780 3 16.0656 1.45755 36.1377 
7452 5 12.4049 1.40932 39.8707 
7450 1 12.4248 -0.354321 41.7862 
8182 2 16.0807 3.24602 45.3239 
7454 3 16.0815 -0.357339 41.7129 
7455 1 14.277 1.43655 41.71 
7502 5 12.4216 3.28356 41.7426 
7506 4 15.9949 3.26061 41.6987 
8125 2 10.5741 -0.413102 43.5328 
8126 3 12.4271 -0.367568 45.328 
8127 5 10.5908 1.44422 45.2863 
8128 3 12.4915 1.43282 43.5327 
8129 3 14.2473 -0.315876 43.505 
8130 5 16.0808 -0.286086 45.3967 
8131 3 14.1782 1.45383 45.3547 
8132 4 16.0133 1.49567 43.5181 
8181 4 14.2559 3.27724 43.5659 
8178 4 12.4325 3.28452 45.2915 
67 5 10.6117 5.12018 1.52274 
68 5 12.419 5.13204 -0.383555 
71 3 14.2384 5.12592 1.47607 
72 5 16.0937 5.09138 -0.316211 
800 3 16.0799 8.74063 3.26998 
118 2 12.4544 6.96447 1.53255 
797 1 14.286 6.92915 3.29234 
120 5 12.4312 8.72968 -0.348174 
121 1 14.2819 6.94122 -0.353093 
122 3 16.0516 6.96971 1.46799 
123 1 14.2858 8.73769 1.52929 
124 4 16.0677 8.70671 -0.33183 
744 2 12.4455 5.08473 3.33058 
748 5 16.1104 5.12637 3.29172 
793 2 10.5973 7.04244 3.32047 
796 4 12.4425 8.80439 3.26032 
169 5 10.6383 10.6566 -0.298037 
173 5 14.2335 10.6264 -0.30816 
174 2 16.1082 10.5509 1.49011 
849 1 14.2263 10.6203 3.22695 
743 2 10.6122 5.04336 5.12162 
747 1 14.2624 5.12092 5.21133 
794 5 12.4045 6.9147 5.14022 
1476 3 16.0999 8.69062 7.00132 
798 1 16.0732 6.92514 5.19787 
799 5 14.274 8.76043 5.12025 
1419 4 10.5784 5.03817 8.75408 
1420 2 12.4073 5.06927 7.00221 
1423 4 14.2616 5.09426 8.73776 
1424 4 16.0774 5.13756 6.99554 
1475 2 14.3019 8.72847 8.78808 
1470 1 12.3876 6.89607 8.73055 
1474 4 16.117 6.90932 8.77383 
1472 5 12.423 8.79686 7.02086 
1473 3 14.2873 6.87777 7.01317 
850 5 16.0915 10.5887 5.14745 
1526 5 16.079 10.576 8.82902 
2096 5 12.4012 5.09548 10.5572 
2100 3 16.0843 5.11655 10.5382 
2148 5 12.46 8.74248 10.6169 
2149 2 14.3077 6.90309 10.555 
2828 5 16.1009 8.80688 14.2503 
2878 1 16.1208 10.6214 16.1479 
2099 5 14.2618 5.159 12.4771 
2874 3 12.4059 10.6058 16.1224 
2827 3 14.2775 8.91633 16.1187 
2146 1 12.3894 6.92595 12.5189 
2826 2 16.0494 7.02806 16.1059 
2822 1 12.3968 6.96241 16.0524 
2824 5 12.4474 8.81466 14.2728 
2150 1 16.1077 6.94927 12.4159 
2151 2 14.308 8.74569 12.4152 
2152 4 16.1182 8.75202 10.655 
2825 3 14.2448 6.95821 14.3232 
2772 3 12.3739 5.15762 14.3442 
2775 3 14.2242 5.13558 16.0261 
2776 4 16.0335 5.16736 14.2801 
4180 1 16.039 8.82508 21.5725 
3448 5 12.4191 5.11213 17.9309 
3451 1 14.27 5.11304 19.8433 
3452 5 16.0359 5.15808 18.0056 
3497 2 10.6522 6.98688 17.9083 
3498 2 12.4566 6.99898 19.8292 
3499 2 10.6967 8.77901 19.7657 
3500 2 12.4275 8.85091 17.8983 
3501 5 14.2307 7.04569 17.9388 
3502 4 16.0489 7.00125 19.8432 
3503 4 14.2759 8.81683 19.8302 
3504 3 16.0992 8.84006 17.9834 
4124 5 12.4678 5.10343 21.5792 
4128 1 16.0403 5.14348 21.5993 
4177 1 14.3131 6.97875 21.5999 
4176 1 12.5011 8.76578 21.6394 
3549 1 10.6412 10.6238 17.9003 
3553 3 14.324 10.5759 17.9929 
3554 1 16.0436 10.6206 19.8009 
4229 1 14.2489 10.6224 21.5873 
4856 2 16.0324 8.74844 25.2884 
4127 1 14.2951 5.10875 23.4204 
4174 5 12.4523 6.93172 23.4686 
4855 1 14.3004 8.74139 27.0795 
4178 4 16.0413 6.91137 23.388 
4179 2 14.3333 8.79138 23.4198 
4799 3 10.6369 5.14101 27.0944 
4800 3 12.4248 5.08381 25.2943 
4803 2 14.2221 5.06709 27.1157 
4804 5 16.0821 5.08593 25.2653 
4854 2 16.0655 6.92018 27.1407 
4850 1 12.4548 6.88611 27.0457 
4853 4 14.2731 6.90798 25.2888 
4852 2 12.4941 8.74937 25.2882 
4226 2 12.5156 10.6056 23.5251 
4230 1 16.0783 10.6354 23.3817 
4902 5 12.4457 10.6349 27.0096 
4905 3 14.371 10.6009 25.2751 
4906 4 16.0966 10.5546 27.1519 
6208 5 16.1376 8.69421 32.5656 
5476 4 12.4125 5.12045 28.9005 
5479 4 14.2547 5.14777 30.6148 
5480 1 16.0957 5.12421 28.8746 
6205 2 14.2635 6.93106 32.4681 
5526 2 12.401 6.95965 30.6819 
6204 2 12.3932 8.73677 32.5283 
5528 5 12.4555 8.74315 28.8536 
5529 4 14.2684 6.91744 28.8848 
5530 3 16.0904 6.88842 30.6257 
5531 3 14.3091 8.70524 30.6822 
5532 1 16.0616 8.72618 28.8912 
6152 5 12.4497 5.14011 32.4821 
6156 2 16.0894 5.18812 32.5152 
5578 5 12.483 10.5813 30.7285 
5581 1 14.3144 10.5932 28.8674 
6203 3 10.6453 8.76389 34.339 
6207 5 14.2194 8.75271 34.3701 
7560 4 16.1006 8.8062 39.8227 
6155 2 14.2752 5.1617 34.3777 
6202 1 12.388 6.90975 34.3703 
7508 4 15.9983 5.0779 39.8213 
6206 2 16.1485 6.88669 34.4208 
7504 5 12.4437 5.09089 39.8017 
7557 1 14.3311 6.92064 39.7968 
6828 2 12.4216 5.11962 36.2212 
6831 1 14.2776 5.11034 37.9917 
6832 3 16.0613 5.12116 36.1779 
6877 4 10.6305 6.92074 36.1545 
6878 1 12.4062 6.92567 38.0091 
7556 5 12.432 8.79667 39.8085 
6880 5 12.3732 8.79018 36.2086 
6881 3 14.2322 6.8749 36.222 
6882 1 16.0711 6.92059 37.953 
6883 5 14.3045 8.80263 37.9938 
6884 5 16.1603 8.80142 36.1406 
8236 5 16.0252 8.7638 43.4832 
7507 2 14.3173 5.0949 41.7333 
7554 5 12.4752 6.90426 41.7108 
8235 1 14.2625 8.74024 45.3563 
7558 3 16.0104 6.94739 41.6669 
7559 2 14.2738 8.81358 41.6108 
8179 1 10.5881 5.11711 45.3061 
8180 4 12.423 5.11502 43.5884 
8183 1 14.2546 5.11478 45.2906 
8184 1 16.0681 5.09315 43.5526 
8234 2 16.1024 6.92234 45.3292 
8230 3 12.4188 6.91623 45.2891 
8233 1 14.2708 6.87892 43.5602 
8232 5 12.4698 8.80867 43.5476 
7610 4 16.0708 10.5982 41.5993 
8286 2 16.0394 10.5733 45.3591 
901 1 14.2094 14.296 3.31321 
170 4 12.4653 10.6611 1.53024 
171 4 10.638 12.5006 1.53576 
172 1 12.4321 12.5194 -0.304627 
900 4 12.3746 16.0579 3.32868 
897 4 10.6383 14.2834 3.3006 
175 3 14.183 12.5569 1.48882 
176 5 16.0707 12.5268 -0.31996 
221 2 10.6567 14.3437 -0.334122 
222 4 12.387 14.2853 1.48954 
223 3 10.6165 16.097 1.53657 
224 4 12.3999 16.1279 -0.374203 
225 1 14.1707 14.308 -0.377791 
226 3 16.085 14.3262 1.48515 
227 5 14.1898 16.0929 1.50284 
228 5 16.0631 16.1097 -0.401149 
904 1 16.0428 16.1399 3.2978 
848 3 12.4673 12.5093 3.26912 
852 5 16.0753 12.4511 3.24172 
846 2 12.45 10.6524 5.10942 
847 2 10.6705 12.4946 5.11013 
1577 4 14.2146 14.3037 7.01269 
851 2 14.1955 12.4752 5.13086 
898 1 12.4206 14.2924 5.12676 
1580 2 16.0213 16.1058 7.06529 
902 5 16.0817 14.3614 5.14921 
903 3 14.2031 16.0644 5.09609 
1579 3 14.2487 16.0586 8.88443 
1522 3 12.5194 10.6501 8.8308 
1523 5 10.669 12.4608 8.8297 
1524 3 12.4652 12.4978 6.98436 
1525 3 14.2271 10.6635 7.00521 
1576 5 12.4255 16.0934 7.02613 
1527 2 14.2002 12.5209 8.85821 
1528 5 16.0789 12.5089 7.04119 
1573 1 10.6479 14.3034 6.99419 
1574 3 12.4518 14.3059 8.89234 
1578 1 16.0676 14.365 8.87646 
2249 3 10.6257 14.2631 10.6271 
2252 1 12.4061 16.0847 10.6232 
2253 1 14.2482 14.3406 10.6988 
2256 1 16.0974 16.1013 10.6582 
2932 2 16.1303 16.1827 14.2915 
2198 4 12.4672 10.6292 12.4398 
2199 1 10.6058 12.4501 12.4328 
2200 1 12.4901 12.4759 10.7157 
2201 4 14.2611 10.6257 10.6821 
2202 3 16.1033 10.6277 12.4096 
2203 1 14.2946 12.4335 12.4455 
2204 5 16.1031 12.5022 10.657 
2926 3 12.4746 14.3295 16.1007 
2250 4 12.4242 14.2749 12.405 
2251 5 10.6192 16.1249 12.4716 
2930 5 16.1273 14.3079 16.1405 
2880 4 16.1426 12.4202 14.2285 
2254 2 16.1407 14.3243 12.4759 
2255 4 14.2389 16.141 12.4408 
2879 5 14.2821 12.3922 16.1468 
2931 1 14.2648 16.1615 16.1278 
2928 2 12.453 16.1479 14.2953 
2875 3 10.6673 12.4276 16.0878 
2876 5 12.4065 12.4355 14.2436 
2877 4 14.3254 10.6554 14.2231 
2929 5 14.2848 14.3174 14.2381 
4280 2 12.4565 16.0782 21.6287 
3550 2 12.487 10.6381 19.7772 
3551 3 10.6885 12.5239 19.8273 
3552 2 12.4629 12.4253 17.9724 
4281 3 14.2893 14.3138 21.5762 
4232 2 16.0747 12.4601 21.5583 
3555 3 14.2814 12.4718 19.7704 
3556 3 16.0557 12.424 18.0124 
3601 5 10.6875 14.3022 17.905 
3602 1 12.518 14.2888 19.8073 
4284 5 16.1122 16.1301 21.6231 
3604 2 12.4873 16.1644 17.9034 
3605 1 14.2569 14.3179 17.9601 
3606 4 16.0328 14.2747 19.719 
3607 1 14.2904 16.1099 19.7272 
3608 3 16.0535 16.1534 17.9364 
4225 5 10.7456 10.646 21.6777 
4228 3 12.5125 12.5286 21.5587 
4956 4 12.4609 16.1142 25.2354 
4960 5 16.1147 16.1538 25.2338 
4955 2 10.6187 16.1119 27.0658 
4231 5 14.2744 12.4889 23.4524 
4278 2 12.4524 14.3358 23.4356 
4959 3 14.3019 16.1271 27.083 
4282 1 16.1372 14.2928 23.4307 
4283 1 14.2766 16.1056 23.4491 
4958 2 16.1229 14.3535 27.1409 
4954 1 12.4501 14.3665 27.0321 
4957 1 14.2598 14.3631 25.261 
4904 3 12.4362 12.5397 25.289 
4953 1 10.6527 14.3311 25.25 
4908 2 16.163 12.4768 25.2305 
4907 5 14.349 12.5041 27.0438 
6312 1 16.0877 16.1225 32.5075 
6256 5 12.4787 12.501 32.6053 
6309 4 14.2699 14.3064 32.5393 
5580 5 12.4505 12.5317 28.8833 
6257 2 14.2922 10.6411 32.5978 
5582 5 16.0633 10.6354 30.7032 
5583 1 14.2792 12.5169 30.7003 
5584 1 16.106 12.4637 28.9291 
6308 4 12.471 16.15 32.5566 
5630 3 12.5169 14.3646 30.7225 
6260 3 16.0871 12.4815 32.546 
5632 4 12.5045 16.0683 28.8872 
5633 4 14.2873 14.375 28.8966 
5634 5 16.1153 14.3187 30.7051 
5635 3 14.2561 16.14 30.7507 
5636 4 16.0922 16.1931 28.9189 
6310 2 16.1055 14.2192 34.3417 
6311 5 14.2685 16.1147 34.3587 
6254 3 12.4096 10.6448 34.3829 
7664 3 16.0287 16.1929 39.7982 
6258 1 16.0976 10.6887 34.3683 
6259 1 14.3111 12.4818 34.3963 
6306 4 12.4369 14.3263 34.4341 
6307 4 10.6064 16.1281 34.4328 
7608 3 12.4655 12.4336 39.8226 
6988 5 16.1196 16.1333 36.2027 
7661 5 14.2602 14.2382 39.7674 
6930 1 12.4426 10.6855 37.9513 
7660 5 12.4699 16.1533 39.7916 
6932 2 12.4618 12.4706 36.1064 
6933 1 14.2788 10.6889 36.1463 
6934 4 16.1352 10.653 37.9812 
6935 1 14.2529 12.403 37.9429 
6936 4 16.0689 12.4163 36.1977 
7612 3 16.1224 12.3721 39.7661 
6982 4 12.4707 14.2796 37.9049 
7609 2 14.2753 10.6924 39.8009 
6984 4 12.4385 16.1039 36.2098 
6985 1 14.2755 14.2534 36.2081 
6986 2 16.0955 14.1995 38.0077 
6987 3 14.2731 16.164 37.9491 
7606 4 12.454 10.7084 41.6873 
7607 3 10.6384 12.4864 41.6954 
8339 4 14.1867 16.1389 45.3005 
7611 3 14.2677 12.3975 41.6403 
7658 2 12.4708 14.2512 41.6932 
8340 5 16.0857 16.1444 43.4864 
7662 5 16.1004 14.2982 41.5977 
7663 4 14.2407 16.1888 41.6477 
8281 4 10.6506 10.6785 43.5106 
8282 3 12.4294 10.6709 45.3092 
8283 2 10.7013 12.533 45.3067 
8284 4 12.4394 12.4611 43.4732 
8285 4 14.2227 10.6625 43.503 
8338 4 16.0469 14.3201 45.3027 
8287 2 14.1609 12.5033 45.3299 
8288 5 16.0377 12.4542 43.5185 
8333 3 10.6604 14.3236 43.4736 
8334 4 12.429 14.3598 45.2995 
8335 3 10.6202 16.0795 45.2453 
8336 4 12.4458 16.1363 43.4638 
8337 2 14.2028 14.3138 43.4907 
1005 1 14.2926 21.564 3.28966 
274 3 12.3639 17.9181 1.57556 
956 3 16.0371 19.7392 3.32777 
276 5 12.3617 19.6687 -0.328917 
277 2 14.2325 17.918 -0.346228 
278 1 16.0263 17.9538 1.52327 
279 3 14.2692 19.6978 1.54158 
280 3 16.0466 19.7141 -0.329003 
953 1 14.2321 17.9419 3.29767 
326 5 12.4106 21.6112 1.53582 
329 5 14.245 21.5791 -0.351816 
330 1 16.0412 21.5406 1.48609 
949 4 10.5722 17.8807 3.29937 
952 3 12.4133 19.7365 3.27021 
950 5 12.455 17.9177 5.11728 
1682 4 15.9935 21.6439 8.80873 
954 5 15.9936 17.9076 5.20043 
955 4 14.2576 19.7945 5.11489 
1002 5 12.4365 21.6285 5.11109 
1006 2 16.0259 21.5697 5.1863 
1681 3 14.2703 21.6532 7.01118 
1626 3 12.4087 17.9167 8.86437 
1678 1 12.417 21.6491 8.86662 
1628 5 12.4821 19.7891 7.02081 
1629 1 14.234 17.9117 7.10267 
1630 2 16.1032 17.8954 8.84177 
1631 4 14.1906 19.8455 8.86218 
1632 2 16.0094 19.7416 7.07971 
2301 1 10.6371 17.9435 10.6343 
2308 5 16.0624 19.8096 10.655 
3030 4 12.3603 21.6184 16.0617 
2302 1 12.4086 17.9833 12.4485 
2303 1 10.6246 19.789 12.4646 
2304 3 12.3814 19.806 10.6678 
2305 5 14.2156 17.9311 10.6416 
2306 3 16.0837 17.8847 12.4633 
2307 1 14.1858 19.7714 12.465 
2984 5 16.0908 19.7139 14.2656 
2353 1 10.6089 21.6459 10.6646 
2354 4 12.3399 21.6096 12.447 
2357 1 14.1451 21.5887 10.7072 
2358 3 16.0522 21.6078 12.4998 
3034 5 16.1064 21.6061 16.1256 
2978 3 12.4642 17.9247 16.1068 
3033 5 14.1764 21.6244 14.272 
2980 2 12.3981 19.7364 14.2954 
2981 3 14.2236 17.9215 14.2439 
2982 2 16.0981 17.9254 16.1321 
2983 1 14.2322 19.7072 16.1075 
4385 2 14.2984 21.5794 21.5608 
3654 5 12.416 17.9791 19.7668 
4381 1 10.5584 21.5269 21.6267 
3656 5 12.4044 19.7783 17.8809 
3657 3 14.3132 17.936 17.9248 
3658 1 16.0818 17.9574 19.6971 
3659 2 14.3171 19.7977 19.7172 
3660 4 16.0879 19.7469 17.8954 
4336 2 16.1536 19.7957 21.5818 
3706 3 12.4227 21.5127 19.7765 
3709 4 14.2503 21.5684 17.891 
3710 3 16.0739 21.5817 19.6804 
4333 5 14.2732 17.963 21.6129 
4332 2 12.374 19.8185 21.6398 
4330 2 12.4065 17.8956 23.4665 
5062 2 16.1502 21.5277 27.1006 
4334 1 16.1528 18.0227 23.4607 
4335 5 14.2923 19.8366 23.4686 
4382 3 12.3495 21.6078 23.4374 
4386 3 16.1681 21.5885 23.4447 
5061 4 14.2775 21.6078 25.3162 
5006 5 12.468 17.9073 27.0742 
5058 1 12.4368 21.6255 27.0992 
5008 5 12.3862 19.8012 25.2661 
5009 3 14.2988 17.9344 25.2452 
5010 3 16.071 18.0005 27.071 
5011 4 14.2913 19.7719 27.0614 
5012 3 16.1457 19.7666 25.2862 
6413 2 14.2964 21.5807 32.5945 
5682 2 12.5255 17.9148 30.6697 
6364 1 16.085 19.7748 32.5538 
5684 4 12.497 19.7721 28.8521 
5685 4 14.298 17.9334 28.8836 
5686 2 16.0693 17.9375 30.7231 
5687 1 14.291 19.7157 30.7079 
5688 2 16.1245 19.7303 28.8887 
5733 3 10.6366 21.5887 28.8306 
5734 5 12.452 21.5842 30.7155 
5737 2 14.2747 21.5697 28.871 
5738 5 16.1116 21.5775 30.7218 
6361 1 14.3168 17.9395 32.5457 
6360 5 12.4585 19.7058 32.5985 
6359 2 10.5881 19.7435 34.3942 
6362 1 16.095 17.9881 34.35 
6414 4 16.1157 21.5995 34.3571 
6358 1 12.4161 17.8846 34.4223 
7761 5 10.6143 21.5619 39.8395 
7716 4 16.0945 19.7863 39.8049 
6363 2 14.2924 19.7393 34.4034 
6410 3 12.4228 21.577 34.3934 
7713 1 14.2945 17.9531 39.8065 
7033 4 10.6148 17.8791 36.183 
7034 4 12.4431 17.9342 37.9339 
7035 2 10.6121 19.7666 37.9816 
7036 2 12.4034 19.7866 36.1426 
7037 3 14.2429 17.939 36.1823 
7038 1 16.1102 17.9818 38.0157 
7039 5 14.2577 19.7809 37.9756 
7040 2 16.1274 19.7728 36.1677 
7085 3 10.5789 21.6004 36.2167 
7086 3 12.4558 21.5828 38.0233 
7089 1 14.2981 21.6006 36.1305 
7090 4 16.1185 21.59 37.9942 
7765 3 14.2496 21.5679 39.8276 
7712 3 12.4776 19.7206 39.8466 
7710 1 12.4561 17.9618 41.6748 
7711 3 10.6273 19.7152 41.6471 
7714 1 16.0725 17.9417 41.6129 
7715 2 14.2718 19.7325 41.6431 
7762 4 12.4575 21.5711 41.6198 
7766 3 16.0912 21.5511 41.5914 
8385 4 10.6346 17.887 43.4465 
8386 3 12.3729 17.8578 45.2386 
8387 4 10.6368 19.6956 45.272 
8388 3 12.3881 19.6987 43.4619 
8389 1 14.2285 17.9152 43.4528 
8390 1 16.111 17.9436 45.2727 
8391 5 14.2384 19.6847 45.2654 
8392 1 16.1169 19.6846 43.437 
8437 5 10.6386 21.6063 43.4553 
8438 4 12.4163 21.6363 45.2871 
8441 5 14.2871 21.6029 43.4799 
8442 2 16.1122 21.5733 45.3397 
1060 2 16.133 27.1181 3.36733 
328 3 12.4559 23.4554 -0.412109 
331 3 14.2296 23.466 1.46265 
332 5 16.0936 23.4605 -0.302644 
377 5 10.5945 25.2451 -0.416766 
378 2 12.4437 25.2406 1.41037 
1057 5 14.2458 25.3257 3.33414 
380 3 12.4708 27.0741 -0.36758 
381 1 14.2617 25.2998 -0.376912 
382 2 16.1089 25.3535 1.48055 
383 3 14.2612 27.174 1.40144 
384 4 16.0963 27.1074 -0.372144 
1004 2 12.4534 23.4523 3.33362 
1008 5 16.0656 23.4431 3.29652 
1056 5 12.3964 27.1729 3.27726 
1736 5 16.0652 27.0948 6.94687 
1007 1 14.2714 23.4388 5.1982 
1054 4 12.4265 25.2254 5.19234 
1735 4 14.1603 27.102 8.79895 
1058 1 16.0756 25.2652 5.17576 
1059 3 14.2254 27.1376 5.17031 
1679 3 10.6004 23.3807 8.87009 
1680 4 12.4104 23.3856 7.00047 
1683 2 14.1613 23.4128 8.82452 
1684 3 16.041 23.4486 6.96768 
1729 5 10.5826 25.1882 7.03023 
1730 3 12.3933 25.2042 8.84893 
1734 5 16.0189 25.233 8.80073 
1732 2 12.4066 27.0926 7.02547 
1733 2 14.1745 25.2486 6.95629 
2408 5 12.3484 27.0641 10.6363 
2412 5 15.9758 27.1421 10.6432 
3088 1 16.0082 27.1315 14.3297 
2356 4 12.3696 23.4379 10.6685 
2359 4 14.1165 23.4241 12.4512 
2360 5 15.998 23.397 10.7007 
3087 3 14.1937 27.124 16.1654 
2406 1 12.3203 25.2287 12.4669 
3086 5 16.0567 25.2262 16.1298 
3083 1 10.6061 27.0852 16.0936 
2409 1 14.1481 25.2505 10.6851 
2410 2 15.9916 25.2784 12.5155 
2411 1 14.1492 27.1216 12.4972 
3082 1 12.3762 25.296 16.1173 
3085 5 14.1437 25.2631 14.2868 
3032 3 12.3063 23.4226 14.2851 
3035 3 14.1673 23.4221 16.1121 
3036 2 16.1062 23.4081 14.256 
3084 3 12.3464 27.1333 14.2796 
3707 5 10.5802 23.3706 19.7621 
3708 5 12.4113 23.402 17.9162 
3711 2 14.2761 23.3874 19.7228 
3712 4 16.0402 23.3968 17.9249 
3757 3 10.6162 25.3054 17.8845 
3758 3 12.3669 25.3025 19.7338 
3759 3 10.6509 27.0995 19.7657 
3760 3 12.388 27.0828 17.9361 
3761 1 14.208 25.2798 17.9393 
3762 3 16.0538 25.2113 19.7061 
3763 1 14.1868 27.032 19.727 
3764 3 16.0108 27.0583 18.0016 
4384 5 12.4074 23.3891 21.6304 
4388 3 16.0929 23.3411 21.5982 
4433 4 10.6274 25.2871 21.6717 
4436 1 12.408 27.0193 21.5622 
4437 2 14.2592 25.1678 21.5501 
4440 2 16.0409 26.9993 21.4599 
4383 3 10.5804 23.4242 23.4822 
4387 3 14.2938 23.3212 23.4173 
4434 3 12.4115 25.2083 23.4752 
5116 2 16.1365 26.9452 25.2875 
4438 4 16.1296 25.0831 23.3642 
4439 5 14.2855 26.9632 23.3967 
5115 2 14.2698 27.0173 27.094 
5060 2 12.4484 23.3432 25.2102 
5063 3 14.2851 23.3608 27.123 
5064 5 16.1469 23.3645 25.2756 
5114 2 16.09 25.2119 27.1336 
5110 5 12.4649 25.1601 27.0393 
5113 2 14.2912 25.1579 25.2296 
5112 1 12.4464 27.0326 25.24 
5735 4 10.6204 23.4332 30.766 
5736 2 12.4361 23.4061 28.9132 
5739 1 14.293 23.4365 30.7364 
5740 2 16.1194 23.3914 28.8802 
5785 2 10.6339 25.2028 28.9323 
5786 4 12.4903 25.2073 30.7531 
5787 2 10.6156 27.0462 30.8006 
5788 5 12.4958 27.043 28.9697 
5789 1 14.2851 25.1644 28.9379 
5790 2 16.1013 25.1902 30.708 
5791 4 14.3112 27.0243 30.7378 
5792 2 16.0845 27.0234 28.954 
6412 5 12.4477 23.4477 32.6208 
6416 3 16.0999 23.385 32.5735 
6468 4 16.1447 27.0542 32.4795 
6464 3 12.4663 27.0261 32.4832 
6465 2 14.3271 25.2437 32.5634 
6415 1 14.3319 23.3935 34.364 
6462 4 12.4339 25.3375 34.3794 
6467 2 14.3247 27.0306 34.354 
7820 4 16.1663 27.0746 39.8146 
7768 1 16.106 23.3516 39.7615 
7764 3 12.4416 23.4425 39.7981 
7817 2 14.3261 25.2471 39.7569 
6466 4 16.1391 25.1822 34.3687 
7144 3 16.1497 27.0285 36.2134 
7087 2 10.6087 23.4117 37.9726 
7088 5 12.4412 23.4035 36.1546 
7091 2 14.2808 23.3559 38.031 
7092 2 16.1312 23.3656 36.1852 
7816 5 12.4265 27.0721 39.8151 
7138 3 12.4096 25.2665 37.9944 
7813 2 10.6285 25.24 39.823 
7140 3 12.4048 27.0577 36.2748 
7141 5 14.3021 25.2567 36.1989 
7142 4 16.1433 25.2366 37.9929 
7143 3 14.3134 27.0632 38.002 
7763 4 10.6589 23.4399 41.6772 
7767 5 14.3004 23.4411 41.599 
7814 4 12.4084 25.2205 41.6785 
7815 3 10.6874 27.0974 41.7099 
7818 4 16.1581 25.2727 41.6517 
7819 5 14.3187 27.0927 41.681 
8439 4 10.6007 23.4502 45.2723 
8440 1 12.4433 23.453 43.5196 
8443 1 14.245 23.4628 45.3408 
8444 4 16.1317 23.44 43.5524 
8489 2 10.6442 25.2502 43.5204 
8490 4 12.463 25.2913 45.3208 
8496 1 16.1416 27.1167 43.543 
8492 3 12.4268 27.0823 43.4833 
8493 5 14.3093 25.2572 43.537 
8494 1 16.1252 25.2902 45.3548 
8495 3 14.3075 27.0823 45.3381 
1161 5 14.2133 32.5541 3.19369 
430 3 12.4257 28.8829 1.34852 
1112 5 16.108 30.6648 3.27247 
432 1 12.4058 30.7138 -0.345975 
433 3 14.2716 28.8934 -0.391658 
434 1 16.1213 28.8378 1.4396 
435 3 14.223 30.58 1.44025 
436 5 16.1429 30.685 -0.367243 
1109 3 14.3008 28.8583 3.31146 
482 3 12.3306 32.5399 1.43931 
485 5 14.1993 32.4947 -0.347774 
486 2 16.1802 32.5164 1.46712 
1108 5 12.3754 30.6203 3.25328 
483 1 10.5964 34.3542 1.43885 
1106 2 12.3882 28.9271 5.21342 
1838 2 16.041 32.5464 8.74007 
1110 1 16.0886 28.9103 5.17016 
1111 1 14.2538 30.6436 5.19887 
1158 5 12.4032 32.5271 5.11964 
1162 5 16.0496 32.5403 5.15323 
1837 3 14.1784 32.5501 6.96909 
1782 1 12.3394 28.9051 8.78084 
1783 1 10.6115 30.6878 8.82356 
1784 3 12.3685 30.6864 6.97086 
1785 4 14.2221 28.9004 6.97079 
1786 2 16.0649 28.9111 8.76527 
1787 5 14.1662 30.7262 8.77641 
1788 4 16.0972 30.6833 6.95103 
1833 5 10.5834 32.5392 6.97374 
1834 3 12.3711 32.5547 8.80159 
1839 4 14.1659 34.3046 8.78377 
1840 3 15.999 34.3458 6.94477 
2512 2 12.3761 34.3484 10.6154 
3190 3 16.0626 32.4563 16.1615 
2458 3 12.2986 28.9065 12.4689 
2459 1 10.5913 30.7313 12.4498 
2460 3 12.3443 30.7051 10.6361 
2461 1 14.1107 28.9051 10.6385 
2462 2 16.0069 28.9328 12.5261 
2463 2 14.1165 30.683 12.4428 
2464 5 16.0379 30.684 10.6354 
2509 2 10.6085 32.5479 10.6167 
2510 1 12.345 32.5253 12.4501 
2513 4 14.1418 32.5542 10.651 
2514 2 16.0148 32.495 12.457 
3133 3 10.5569 28.8646 14.2921 
3134 3 12.3761 28.8817 16.142 
3189 5 14.1488 32.4414 14.3062 
3136 3 12.2798 30.6583 14.2991 
3137 2 14.1679 28.9203 14.327 
3138 1 15.998 28.9008 16.1552 
3139 1 14.1922 30.6727 16.1781 
3140 1 16.0413 30.6989 14.3553 
3186 2 12.3215 32.4593 16.1607 
3192 5 16.0275 34.3236 14.3243 
2515 1 14.1621 34.3112 12.4446 
2516 4 15.9655 34.2745 10.6398 
3188 2 12.348 34.3513 14.2789 
3809 3 10.6197 28.859 17.9686 
3810 3 12.4341 28.86 19.7725 
4541 3 14.1566 32.5688 21.5367 
3812 1 12.4069 30.6726 17.9766 
3813 4 14.1962 28.8873 17.9604 
3814 1 15.9503 28.8735 19.7326 
3815 3 14.1948 30.7235 19.7468 
3816 4 15.9917 30.7288 17.9631 
4537 5 10.6072 32.5485 21.594 
3862 4 12.4109 32.5145 19.7441 
3865 1 14.2159 32.4724 17.9559 
3866 1 16.0394 32.548 19.7769 
4492 2 15.9917 30.7585 21.5111 
4488 3 12.4566 30.6968 21.5413 
4489 3 14.2043 28.8691 21.4819 
3864 5 12.3174 34.3974 17.9725 
3867 5 14.2277 34.4276 19.783 
3868 5 16.0951 34.391 17.9378 
4486 5 12.427 28.8575 23.394 
4487 3 10.6629 30.7239 23.3758 
4490 5 16.0143 28.9295 23.3725 
4491 2 14.1888 30.7515 23.3785 
4538 1 12.4941 32.5887 23.3881 
4542 5 16.0154 32.5937 23.3727 
5161 4 10.646 28.8709 25.2525 
5162 3 12.5182 28.8779 27.0864 
5163 2 10.6734 30.6768 27.1087 
5164 2 12.4611 30.7059 25.2696 
5165 2 14.256 28.8444 25.2963 
5166 5 16.089 28.8512 27.1383 
5167 4 14.2261 30.6974 27.1106 
5168 2 15.9963 30.7484 25.2852 
5213 5 10.6821 32.5895 25.2608 
5214 3 12.4549 32.5528 27.0938 
5217 2 14.2116 32.5895 25.2816 
5218 4 16.0344 32.5609 27.0538 
5837 5 10.6122 28.9207 28.9383 
5838 4 12.466 28.9099 30.7597 
5839 4 10.6294 30.7169 30.7384 
5840 3 12.4861 30.6942 28.9209 
5841 1 14.2584 28.901 28.9691 
5842 1 16.1487 28.8489 30.6914 
5843 4 14.281 30.6815 30.7075 
5844 2 16.1159 30.6607 28.9396 
5889 1 10.6735 32.4759 28.89 
5890 3 12.4382 32.4569 30.7302 
5893 5 14.3005 32.5312 28.9118 
5894 4 16.1281 32.5402 30.7225 
6569 2 14.3093 32.4443 32.4955 
6516 1 12.4292 30.6823 32.5011 
6517 5 14.3199 28.8784 32.5133 
6520 2 16.1584 30.7073 32.4899 
6565 3 10.621 32.4484 32.5045 
5895 1 14.3078 34.3798 30.6909 
6572 5 16.0701 34.3347 32.5959 
6515 1 10.6093 30.6614 34.3065 
6566 5 12.495 32.4759 34.3474 
6514 5 12.4405 28.8632 34.3678 
7248 2 16.1307 34.3565 36.1979 
6518 2 16.1142 28.8738 34.3882 
6519 1 14.3433 30.7144 34.3914 
7247 1 14.2594 34.3456 38.0331 
6570 1 16.0693 32.5311 34.435 
7189 4 10.6017 28.8597 36.2234 
7190 4 12.4398 28.8781 37.9922 
7191 2 10.6548 30.6626 38.0787 
7192 2 12.4872 30.6751 36.2327 
7193 2 14.3041 28.8456 36.2143 
7194 2 16.1057 28.8763 37.9867 
7195 4 14.2827 30.7366 37.9826 
7196 3 16.0429 30.7416 36.1818 
7241 5 10.6598 32.5176 36.248 
7242 1 12.4869 32.5495 38.0466 
7245 1 14.2723 32.5505 36.2238 
7246 2 16.0909 32.5466 37.9799 
7865 3 10.6337 28.8846 39.8598 
7868 4 12.4228 30.671 39.8478 
7869 5 14.3084 28.965 39.8403 
7872 1 16.1381 30.7072 39.9354 
7917 2 10.6428 32.5147 39.8418 
7921 5 14.2906 32.476 39.8758 
7244 4 12.4704 34.3548 36.2267 
7866 3 12.4103 28.948 41.7358 
7867 4 10.619 30.6815 41.6597 
7870 1 16.1685 28.9147 41.7179 
7871 4 14.3038 30.6773 41.7786 
7918 5 12.4298 32.5054 41.7443 
7922 4 16.0983 32.4971 41.7834 
8541 1 10.6318 28.8807 43.4982 
8542 5 12.4423 28.8823 45.322 
8598 4 16.1463 32.537 45.2861 
8544 4 12.4497 30.7052 43.5153 
8545 1 14.3006 28.8856 43.5195 
8546 1 16.0872 28.8733 45.3188 
8547 3 14.2653 30.7205 45.2754 
8548 2 16.1107 30.6971 43.543 
8593 2 10.5779 32.5843 43.5388 
8594 4 12.4185 32.5165 45.265 
8597 3 14.2954 32.5201 43.5654 
7923 2 14.2912 34.331 41.7944 
8596 1 12.4178 34.3548 43.5556 
8599 2 14.2346 34.3433 45.2897 
8600 1 16.1432 34.3364 43.5423 
1265 2 14.158 39.8861 3.20404 
484 2 12.3537 34.3814 -0.399372 
487 1 14.1457 34.3883 1.39763 
488 5 16.1064 34.3417 -0.34478 
533 1 10.5654 36.1874 -0.378779 
534 1 12.3384 36.1891 1.40872 
535 3 10.6083 37.9936 1.42711 
536 3 12.3859 37.9817 -0.332242 
537 4 14.1915 36.2055 -0.328446 
538 3 16.0354 36.1752 1.37867 
539 4 14.1418 37.987 1.43187 
540 2 16.0577 38.0662 -0.282676 
585 5 10.5831 39.8864 -0.38293 
586 2 12.3477 39.8698 1.47208 
589 5 14.2078 39.9106 -0.320837 
590 2 16.0828 39.948 1.47415 
1160 3 12.3275 34.3414 3.22903 
1164 2 16.0921 34.3548 3.2144 
1209 2 10.6253 36.1683 3.28394 
1212 1 12.3321 38.033 3.22056 
1213 5 14.1599 36.1209 3.24589 
1216 5 16.0548 38.0082 3.19985 
1261 4 10.5732 39.866 3.29497 
1942 5 16.0054 39.9336 8.78695 
1163 1 14.1893 34.3865 5.16384 
1210 4 12.3428 36.094 5.1445 
1211 2 10.6227 37.9778 5.09185 
1214 3 16.0317 36.1085 5.14163 
1215 5 14.1044 37.9916 5.09413 
1262 1 12.3601 39.8937 5.0116 
1266 5 16.0466 39.8845 5.02355 
1835 1 10.6058 34.4398 8.81216 
1836 4 12.3933 34.4008 7.00315 
1938 4 12.4004 39.8147 8.82241 
1892 5 16.0077 38.0286 6.94279 
1941 2 14.0963 39.8712 6.92146 
1886 4 12.3979 36.1461 8.8037 
1887 2 10.6105 37.9352 8.80613 
1888 2 12.3722 37.933 6.97466 
1889 3 14.1871 36.1121 6.96065 
1890 5 16.004 36.1105 8.8357 
1891 2 14.1232 37.9949 8.79074 
2564 4 12.4059 38.0044 10.6087 
2565 4 14.1475 36.1423 10.5924 
3294 2 16.0769 39.7967 16.0942 
3243 3 14.1774 38.0725 16.0903 
3242 2 16.0446 36.3206 16.1424 
3241 1 14.1754 36.2672 14.3192 
3293 3 14.1661 39.8318 14.3001 
2562 5 12.4055 36.2082 12.4389 
3290 1 12.3646 39.8399 16.1152 
3238 3 12.3698 36.2956 16.1239 
3244 4 16.0048 38.0619 14.2885 
2566 5 15.9623 36.1628 12.4185 
2567 4 14.1783 38.0523 12.4801 
2568 5 16.0067 38.0528 10.6146 
2613 2 10.6088 39.7901 10.6163 
2614 2 12.405 39.8088 12.4797 
2617 4 14.1554 39.8541 10.6472 
2618 5 16.0192 39.9341 12.5023 
3289 3 10.6045 39.8167 14.2776 
3240 3 12.3969 38.0777 14.3191 
3191 5 14.1608 34.3898 16.1441 
3239 1 10.6059 38.0925 16.1501 
4645 5 14.238 39.8754 21.6335 
4593 4 14.1979 36.2633 21.6316 
4592 3 12.401 38.0512 21.6739 
4589 3 10.6441 36.2464 21.609 
4596 5 16.1038 38.0048 21.6296 
3914 4 12.374 36.3004 19.8252 
3915 2 10.6091 38.0788 19.7645 
3916 3 12.3639 38.0618 17.9199 
3917 2 14.2046 36.3493 17.9552 
3918 3 16.1059 36.2822 19.7412 
3919 4 14.2159 38.019 19.7951 
3920 3 16.1016 38.0623 17.9869 
3965 3 10.6193 39.8881 17.9583 
3966 2 12.3906 39.8405 19.7686 
3969 2 14.2111 39.8033 17.9542 
3970 2 16.0864 39.8557 19.7688 
4540 3 12.4326 34.4488 21.5969 
4544 2 16.0633 34.4574 21.583 
4539 5 10.6017 34.456 23.4443 
4543 4 14.1977 34.4448 23.4014 
4590 3 12.4449 36.246 23.4569 
4591 2 10.6244 38.0411 23.513 
4594 1 16.0579 36.185 23.4561 
4595 2 14.2245 38.0389 23.4727 
4642 1 12.4246 39.888 23.5321 
4646 2 16.1099 39.8823 23.491 
5215 1 10.6291 34.4524 27.0799 
5216 1 12.4917 34.4361 25.2845 
5219 4 14.3069 34.4038 27.0287 
5220 1 16.0279 34.4349 25.2011 
5265 3 10.6138 36.1971 25.3101 
5266 3 12.5052 36.2242 26.9923 
5322 1 16.0471 39.9024 26.9922 
5268 4 12.4673 38.0565 25.2616 
5269 4 14.2525 36.2139 25.2304 
5270 4 15.9944 36.2246 27.0087 
5271 3 14.262 38.1012 26.9851 
5272 2 16.0637 38.0376 25.2073 
5317 4 10.6159 39.9324 25.2363 
5318 3 12.4494 39.9452 27.0048 
5321 1 14.2333 39.9094 25.25 
6673 5 14.2609 39.8988 32.5449 
5892 5 12.4498 34.4112 28.8778 
6620 2 12.4324 38.085 32.532 
5896 3 16.0777 34.4051 28.8901 
6669 1 10.6231 39.8803 32.5043 
5942 4 12.516 36.2955 30.7123 
6624 2 16.1346 38.0763 32.5642 
5944 5 12.4934 38.0982 28.8698 
5945 2 14.2826 36.2251 28.8361 
5946 5 16.0787 36.2516 30.7011 
5947 1 14.2711 38.1172 30.7169 
5948 2 16.0068 38.0916 28.8448 
5993 3 10.6365 39.9421 28.8645 
5994 4 12.4027 39.9044 30.6967 
5997 3 14.2923 39.9067 28.8369 
5998 1 16.0799 39.8766 30.6912 
6568 5 12.5246 34.3853 32.4918 
6621 2 14.2673 36.2884 32.5882 
6622 3 16.1126 36.2156 34.3725 
6623 4 14.2707 38.0503 34.3743 
6670 2 12.4292 39.924 34.3287 
6567 5 10.6146 34.4124 34.3243 
6571 3 14.2781 34.368 34.4213 
6618 1 12.4508 36.2564 34.3726 
8025 2 14.3089 39.9071 39.945 
7920 2 12.4273 34.3631 39.901 
7350 5 16.222 39.9086 38.0714 
7349 4 14.2586 39.9571 36.1491 
6674 5 16.143 39.9518 34.392 
7243 1 10.6365 34.358 38.0704 
7972 5 12.3829 38.1239 39.9617 
7973 5 14.2952 36.2298 39.9613 
7924 5 16.1328 34.3843 39.8916 
7293 2 10.6207 36.2493 36.1547 
7294 5 12.3714 36.1949 38.0728 
8021 3 10.5936 39.9667 39.8936 
7296 5 12.4013 38.143 36.1708 
7297 5 14.2846 36.1834 36.2002 
7298 2 16.1866 36.2185 38.078 
7299 5 14.2845 38.1256 38.073 
7300 5 16.1817 38.055 36.1867 
7976 4 16.1987 38.0856 39.9582 
7346 3 12.3912 39.9793 38.0514 
8702 4 16.1518 39.9204 45.3855 
8698 4 12.398 39.8903 45.3495 
7970 4 12.3976 36.1916 41.7406 
7971 2 10.5677 38.0087 41.7508 
7974 2 16.1961 36.277 41.7784 
7975 4 14.3174 38.1286 41.7304 
8022 3 12.3301 39.9262 41.7664 
8026 1 16.2239 39.8885 41.7186 
8701 5 14.2732 39.8656 43.5742 
8697 2 10.5982 39.9177 43.6078 
8652 1 16.1715 38.1303 43.5223 
8651 2 14.2152 38.0481 45.3793 
8645 2 10.6074 36.1452 43.5305 
8646 2 12.4061 36.2007 45.3296 
8647 2 10.6397 38.0032 45.3465 
8648 1 12.4005 38.0681 43.4865 
8649 5 14.254 36.254 43.4827 
8650 5 16.1153 36.2291 45.3397 
587 3 10.5806 41.7657 1.46022 
588 1 12.3475 41.7774 -0.332289 
591 4 14.2034 41.746 1.49318 
592 4 16.1193 41.7272 -0.315318 
637 1 10.5732 43.561 -0.355394 
638 1 12.3359 43.5817 1.49995 
1320 4 16.1135 45.4152 3.19944 
640 1 12.3378 45.3504 -0.33372 
641 5 14.2246 43.5471 -0.27801 
642 3 16.0912 43.539 1.47577 
643 3 14.2477 45.4148 1.51757 
644 3 16.0977 45.3759 -0.208897 
1264 2 12.3304 41.7306 3.23464 
1268 1 16.0565 41.7649 3.2104 
1317 1 14.2552 43.5633 3.17205 
1316 1 12.3355 45.373 3.24979 
1996 3 16.115 45.3552 6.9012 
1267 2 14.2155 41.7599 4.97588 
1314 5 12.3366 43.571 5.04428 
1995 1 14.2155 45.3643 8.78981 
1318 1 16.0696 43.6054 5.02947 
1319 5 14.2573 45.3822 5.01245 
1994 5 16.0404 43.5504 8.76368 
1940 5 12.4075 41.7532 6.90575 
1943 2 14.155 41.7485 8.8062 
1944 5 16.0026 41.7511 6.8723 
1993 2 14.219 43.6361 6.91252 
1990 4 12.399 43.6567 8.76015 
1992 4 12.3361 45.34 6.93734 
2616 5 12.4324 41.7328 10.6423 
3348 2 16.0125 45.3365 14.2357 
3344 3 12.3484 45.3687 14.2523 
2619 1 14.1674 41.7324 12.5271 
2620 3 15.9192 41.7414 10.6717 
3347 2 14.122 45.3388 16.0849 
2666 4 12.4112 43.5664 12.4816 
3346 2 16.1071 43.6453 16.1143 
2668 2 12.4094 45.3534 10.6325 
2669 3 14.1818 43.5637 10.6575 
2670 2 15.9811 43.5108 12.506 
2671 4 14.1293 45.3625 12.4759 
2672 5 16.0082 45.3749 10.6552 
3291 4 10.6306 41.6227 16.0884 
3292 4 12.385 41.657 14.272 
3295 5 14.1863 41.6899 16.0861 
3296 2 16.0569 41.7717 14.3307 
3341 5 10.5589 43.535 14.2792 
3342 4 12.3488 43.5334 16.0825 
3345 3 14.1096 43.5683 14.2859 
4700 5 16.0986 45.3943 21.6563 
3968 4 12.3694 41.6419 17.9722 
3971 4 14.2065 41.6714 19.7344 
3972 5 16.1276 41.6743 17.9222 
4017 5 10.6099 43.5039 17.9614 
4018 4 12.3702 43.4933 19.8005 
4697 5 14.2455 43.4777 21.657 
4020 2 12.3509 45.4084 17.9939 
4021 5 14.1628 43.5557 17.9567 
4022 5 16.1131 43.5237 19.7778 
4023 2 14.2022 45.4144 19.7899 
4024 4 16.0939 45.3686 17.9869 
4644 5 12.3632 41.6847 21.6451 
4648 2 16.124 41.6733 21.6257 
4696 2 12.4198 45.3094 21.5984 
4643 4 10.5865 41.6944 23.4877 
4647 1 14.2612 41.6863 23.5161 
4694 3 12.3472 43.4906 23.4722 
5376 2 16.1012 45.3485 25.2578 
4698 3 16.15 43.4778 23.4539 
4699 2 14.3054 45.3356 23.4743 
5319 4 10.6332 41.7183 27.0681 
5320 3 12.4056 41.7367 25.2417 
5323 2 14.2586 41.7022 27.0567 
5324 4 16.1134 41.7044 25.2652 
5369 3 10.6044 43.4987 25.3163 
5370 3 12.4179 43.4607 27.1128 
5375 2 14.3161 45.3545 27.1213 
5372 5 12.4707 45.2724 25.3218 
5373 2 14.3105 43.4724 25.2471 
5374 3 16.1202 43.5193 27.0807 
5995 1 10.6707 41.6733 30.6783 
5996 1 12.4221 41.6744 28.8581 
5999 5 14.2737 41.7303 30.6595 
6000 1 16.0914 41.7051 28.8157 
6045 4 10.6336 43.4801 28.8787 
6046 1 12.4182 43.5131 30.6245 
6047 3 10.6698 45.3526 30.6353 
6048 3 12.4238 45.2949 28.8471 
6049 4 14.2695 43.5229 28.8078 
6050 2 16.0949 43.5441 30.6687 
6051 5 14.255 45.32 30.6774 
6052 3 16.1284 45.3635 28.8616 
6672 4 12.4338 41.7224 32.5225 
6676 1 16.0801 41.7524 32.5496 
6721 5 10.6591 43.5383 32.5075 
6724 4 12.4559 45.3582 32.5064 
6725 4 14.229 43.5192 32.5543 
6728 1 16.0889 45.376 32.523 
6722 3 12.4589 43.531 34.3467 
6723 4 10.6082 45.3865 34.3183 
6727 3 14.2674 45.318 34.2648 
6671 2 10.6047 41.6626 34.3401 
6675 3 14.2487 41.7865 34.3762 
8076 5 12.3674 45.3868 39.9315 
8028 1 16.2194 41.7425 39.9629 
6726 2 16.0931 43.556 34.3533 
8024 3 12.3391 41.6782 39.9277 
7347 3 10.585 41.64 38.0261 
7348 2 12.4098 41.7114 36.1467 
7351 5 14.3079 41.7085 38.0367 
7352 3 16.1437 41.7753 36.1648 
8080 3 16.1453 45.368 39.9095 
7398 5 12.3522 43.5086 38.0437 
8077 5 14.2944 43.5608 39.9196 
7400 5 12.4346 45.3535 36.1566 
7401 4 14.3043 43.5652 36.1557 
7402 2 16.1312 43.6319 38.0389 
7403 3 14.2853 45.4033 38.0414 
7404 3 16.0878 45.3499 36.1673 
8023 1 10.5771 41.7591 41.7445 
8027 5 14.2682 41.6879 41.7094 
8074 1 12.3254 43.5284 41.7452 
8756 3 16.1313 45.3433 43.4847 
8078 1 16.2079 43.5446 41.7099 
8079 2 14.2693 45.3754 41.775 
8755 5 14.2384 45.3667 45.3429 
8700 2 12.3447 41.7404 43.5846 
8703 2 14.245 41.7302 45.3827 
8704 2 16.1893 41.7001 43.5498 
8754 4 16.1302 43.5208 45.3879 
8750 4 12.3206 43.5513 45.3546 
8753 5 14.2698 43.5189 43.5374 
8752 1 12.3508 45.3322 43.5198 
21 3 17.9861 -0.30546 -0.279843 
22 1 19.7661 -0.331941 1.5164 
23 1 17.9695 1.46793 1.50247 
24 2 19.7645 1.44202 -0.295282 
25 2 21.6371 -0.339445 -0.318822 
27 2 21.5767 1.48229 1.48082 
73 4 17.9554 3.28315 -0.302224 
74 4 19.7262 3.29509 1.47162 
77 2 21.5998 3.30817 -0.301436 
697 1 17.97 -0.345586 3.26929 
700 1 19.7429 1.46549 3.26851 
701 4 21.5641 -0.290116 3.30669 
749 4 17.9722 3.26119 3.26939 
753 2 21.5188 3.30902 3.27677 
698 1 19.7458 -0.308922 5.05601 
699 4 18.0011 1.46473 5.07554 
703 3 21.5068 1.48458 5.10158 
750 2 19.7482 3.27626 5.14526 
1373 5 17.9225 -0.312618 6.92735 
1374 5 19.7987 -0.388011 8.79881 
1375 3 17.9057 1.46386 8.85175 
1376 3 19.8042 1.50797 6.97267 
1377 2 21.5586 -0.336401 6.8827 
1379 3 21.5958 1.50614 8.77701 
1425 2 17.9546 3.24481 7.02616 
1426 1 19.7416 3.30757 8.7715 
1429 3 21.5456 3.31819 6.97652 
2049 3 17.8786 -0.398895 10.5615 
2052 2 19.7755 1.47754 10.561 
2101 3 17.8801 3.32303 10.523 
2105 5 21.64 3.32252 10.6026 
2781 5 21.6807 3.28005 14.2612 
2050 5 19.7867 -0.376078 12.4191 
2051 5 17.8688 1.42798 12.368 
2778 5 19.8453 3.28464 16.1296 
2053 4 21.6651 -0.397834 10.6245 
2055 4 21.6744 1.40247 12.4186 
2777 5 17.8711 3.30521 14.2582 
2102 5 19.7578 3.31093 12.4192 
2731 1 21.6705 1.3829 16.111 
2725 4 17.9271 -0.453564 14.2811 
2726 1 19.7663 -0.389727 16.0954 
2727 5 17.9064 1.39115 16.1151 
2728 2 19.8148 1.39578 14.2862 
2729 1 21.6367 -0.347873 14.2672 
3401 1 17.9225 -0.40856 17.986 
3402 1 19.7683 -0.403268 19.8057 
3403 3 17.8603 1.36373 19.7751 
3404 5 19.8239 1.40392 18.0158 
3405 2 21.6214 -0.402532 18.0018 
3407 3 21.6685 1.4829 19.7993 
3453 5 17.8667 3.2537 18.0315 
3454 4 19.786 3.30709 19.7861 
3457 3 21.6704 3.2932 17.98 
4077 2 17.8991 -0.323765 21.6351 
4080 5 19.7341 1.4981 21.568 
4081 2 21.6033 -0.368604 21.5574 
4129 2 17.8841 3.29507 21.5709 
4133 2 21.6245 3.31792 21.5574 
4078 5 19.7273 -0.375815 23.4972 
4079 3 17.8935 1.51908 23.4831 
4083 5 21.5667 1.54976 23.5017 
4130 4 19.6576 3.33337 23.4722 
4753 4 17.8552 -0.295222 25.252 
4754 5 19.6831 -0.317235 27.074 
4755 3 17.8674 1.53993 27.0713 
4756 3 19.6678 1.56183 25.2875 
4757 1 21.585 -0.313289 25.3273 
4759 2 21.5958 1.49103 27.0919 
4805 1 17.9318 3.31474 25.2935 
4806 4 19.7364 3.31746 27.0813 
4809 4 21.5708 3.28924 25.3703 
5429 3 17.8657 -0.338303 28.8767 
5430 5 19.7468 -0.320351 30.6716 
5431 4 17.8961 1.45668 30.7292 
5432 2 19.7178 1.52246 28.8653 
5433 1 21.6149 -0.328565 28.9093 
5435 3 21.5914 1.5129 30.662 
5481 2 17.9256 3.32832 28.8806 
5482 5 19.7766 3.33902 30.7264 
5485 1 21.5781 3.34857 28.8624 
6105 3 17.9225 -0.352975 32.5213 
6108 4 19.7961 1.45548 32.5534 
6109 1 21.5783 -0.299088 32.4977 
6157 5 17.9143 3.31604 32.5949 
6161 1 21.5907 3.35079 32.5495 
6106 3 19.7582 -0.325407 34.3301 
6107 2 17.912 1.39965 34.3219 
6158 2 19.8369 3.29113 34.3581 
7513 2 21.6491 3.30157 39.8071 
7509 3 17.8321 3.29669 39.8125 
6111 4 21.5563 1.47119 34.3645 
7461 3 21.6375 -0.322942 39.8456 
6781 2 17.9411 -0.375017 36.183 
6782 4 19.7933 -0.367203 38.0536 
6783 5 17.8873 1.44522 38.0376 
6784 4 19.7987 1.43834 36.1735 
6785 4 21.5341 -0.31194 36.1777 
6787 2 21.5694 1.49574 38.0226 
6833 5 17.9028 3.26091 36.1007 
6834 4 19.7935 3.27475 37.9575 
6837 4 21.5682 3.31755 36.186 
7457 3 17.8898 -0.404017 39.8733 
7460 2 19.7871 1.50712 39.8065 
7458 5 19.8111 -0.332824 41.6596 
7459 5 17.899 1.53933 41.6664 
7463 2 21.6628 1.48638 41.6491 
7510 2 19.8221 3.24605 41.6832 
8133 5 17.9541 -0.316071 43.5363 
8134 4 19.8015 -0.303884 45.3787 
8135 1 17.9717 1.49157 45.3646 
8136 4 19.8064 1.4965 43.5532 
8137 2 21.6093 -0.322548 43.5439 
8139 2 21.6435 1.47226 45.3663 
8185 4 17.8662 3.24536 43.5655 
8186 5 19.7686 3.30052 45.367 
8189 2 21.6411 3.29686 43.5101 
75 3 17.9651 5.09166 1.4621 
76 3 19.707 5.10729 -0.310015 
79 4 21.5456 5.11001 1.39696 
125 1 17.8903 6.93897 -0.301104 
126 2 19.7324 6.94965 1.41572 
127 4 17.8777 8.73589 1.44366 
128 3 19.719 8.74204 -0.366685 
129 4 21.601 6.91883 -0.333897 
131 2 21.569 8.72962 1.41877 
752 2 19.7219 5.07878 3.30989 
801 5 17.9481 6.97956 3.31876 
804 4 19.7361 8.79075 3.35742 
805 5 21.4944 6.9154 3.32677 
177 2 17.8833 10.5581 -0.386961 
178 5 19.7191 10.5424 1.47343 
181 2 21.5813 10.5183 -0.443707 
853 1 17.8944 10.5078 3.30373 
857 4 21.5705 10.5838 3.38884 
751 2 17.9508 5.11601 5.21603 
755 3 21.5254 5.09802 5.20717 
802 1 19.7249 6.93521 5.23133 
803 4 17.9071 8.72355 5.18088 
807 2 21.5507 8.75329 5.18454 
1427 1 17.8927 5.10645 8.77496 
1428 1 19.7394 5.09644 6.98569 
1431 4 21.6017 5.10077 8.7571 
1477 3 17.8829 6.93784 6.9689 
1478 5 19.7127 6.9273 8.79694 
1479 3 17.874 8.71883 8.80708 
1480 1 19.6818 8.73219 6.98228 
1481 2 21.5632 6.93051 6.96044 
1483 1 21.515 8.74755 8.81403 
854 2 19.7041 10.5459 5.15516 
1529 2 17.9192 10.5435 7.01143 
1530 2 19.6706 10.5632 8.82529 
1533 5 21.5625 10.5863 7.00507 
2104 1 19.7093 5.09262 10.5656 
2153 4 17.8316 6.93324 10.5958 
2156 4 19.6864 8.76218 10.6171 
2157 3 21.5521 6.87313 10.5929 
2103 2 17.8171 5.11299 12.3755 
2205 2 17.9303 10.6056 10.6506 
2107 1 21.6398 5.18087 12.4429 
2835 5 21.6032 8.85033 16.0692 
2154 5 19.6986 6.90428 12.43 
2155 1 17.8999 8.78357 12.3994 
2833 4 21.6686 6.92069 14.3196 
2832 3 19.6082 8.81933 14.2755 
2159 5 21.497 8.7772 12.5154 
2779 5 17.8645 5.16208 16.1011 
2780 2 19.8101 5.14185 14.2696 
2783 1 21.6683 5.15677 16.1451 
2829 4 17.8662 6.96029 14.2248 
2830 5 19.7432 6.98876 16.0652 
2831 3 17.874 8.7994 16.1331 
3455 3 17.887 5.15633 19.8483 
3456 5 19.7748 5.16166 18.0194 
3459 4 21.6261 5.07113 19.7748 
3505 2 17.8555 7.02267 18.0495 
3506 1 19.7383 6.95455 19.8278 
3507 4 17.8516 8.81781 19.8513 
3508 5 19.7163 8.81183 18.0064 
3509 4 21.6081 6.94773 17.9561 
3511 1 21.5515 8.80489 19.754 
4132 4 19.7109 5.06903 21.5555 
4181 2 17.8685 6.9225 21.5744 
4184 1 19.7166 8.7982 21.5105 
4185 5 21.5892 6.92158 21.5843 
3558 4 19.6921 10.6405 19.7686 
4233 3 17.8519 10.6372 21.549 
4131 4 17.8991 5.08965 23.3904 
4135 5 21.6048 5.0303 23.4796 
4182 5 19.747 6.93494 23.4281 
4183 5 17.8413 8.78369 23.388 
4187 1 21.6061 8.7665 23.4781 
4807 1 17.9522 5.08398 27.1136 
4808 1 19.7364 5.07073 25.3104 
4811 3 21.5683 5.10673 27.0557 
4857 5 17.9273 6.94148 25.3157 
4858 4 19.8118 6.8963 27.0968 
4859 2 17.9249 8.75523 27.1677 
4860 3 19.8311 8.74224 25.3146 
4861 3 21.6006 6.92383 25.2994 
4863 4 21.639 8.69144 27.0957 
4234 5 19.7311 10.5844 23.4299 
4909 2 17.8558 10.5602 25.3022 
4910 5 19.8251 10.5522 27.1457 
4913 1 21.6111 10.5526 25.2461 
5483 4 17.9268 5.18657 30.687 
5484 4 19.7859 5.13599 28.8547 
5487 3 21.641 5.11878 30.7377 
5533 1 17.9316 6.85036 28.8486 
5534 2 19.8144 6.84169 30.7282 
5535 5 17.9723 8.68028 30.655 
5536 2 19.8303 8.67922 28.9084 
5537 3 21.6151 6.85916 28.9118 
5539 2 21.5819 8.71651 30.774 
6160 1 19.7898 5.14466 32.5945 
6209 4 18.0005 6.87799 32.5493 
6212 1 19.781 8.72475 32.5302 
6213 1 21.6017 6.86748 32.5469 
5589 3 21.6252 10.5464 28.9911 
6159 4 17.9438 5.16517 34.3834 
6163 1 21.6058 5.13133 34.355 
6210 4 19.7681 6.90092 34.3605 
6215 5 21.5617 8.72071 34.344 
7613 4 17.8951 10.5359 39.7806 
6938 3 19.7891 10.5748 37.9293 
7565 3 21.6314 6.88052 39.7608 
6211 2 18.0567 8.75744 34.3669 
7564 5 19.8016 8.78451 39.7768 
6835 5 17.9104 5.10505 37.973 
6836 2 19.8107 5.13094 36.1503 
6839 3 21.6017 5.09523 37.964 
6885 3 17.9882 6.94134 36.1955 
6886 3 19.8323 6.95132 37.9308 
6887 1 17.9365 8.77804 37.9578 
6888 4 19.7806 8.75111 36.2113 
6889 1 21.6237 6.88934 36.1771 
6891 3 21.6427 8.7321 37.9368 
7512 5 19.7962 5.08498 39.836 
7561 5 17.8573 6.97434 39.8335 
7511 5 17.8283 5.05807 41.6954 
7515 1 21.6293 5.16649 41.6302 
7562 3 19.7628 6.96864 41.6837 
7563 3 17.9141 8.7713 41.6577 
7567 5 21.6812 8.69981 41.66 
8187 3 17.8768 5.09851 45.3077 
8188 5 19.781 5.11096 43.4674 
8191 3 21.6352 5.10639 45.4314 
8237 3 17.8661 6.96222 43.4476 
8238 5 19.7231 6.91737 45.3624 
8239 1 17.8935 8.72196 45.3804 
8240 4 19.7365 8.69995 43.4944 
8241 2 21.6598 6.90432 43.5224 
8243 3 21.5725 8.70349 45.372 
7614 1 19.7838 10.5367 41.6572 
8289 5 17.9457 10.541 43.5324 
8290 3 19.744 10.4753 45.3566 
909 5 21.6488 14.3672 3.36103 
908 5 19.7538 16.2738 3.31281 
179 3 17.9169 12.469 1.45491 
180 5 19.7551 12.4662 -0.44232 
905 2 17.8792 14.3678 3.28908 
183 5 21.6128 12.4499 1.47195 
229 1 17.9154 14.3388 -0.389971 
230 5 19.734 14.351 1.45055 
231 2 17.8636 16.2063 1.47759 
232 2 19.7738 16.1296 -0.365398 
233 3 21.6332 14.3821 -0.372468 
235 1 21.641 16.1945 1.45412 
856 5 19.6988 12.4218 3.36045 
1587 5 21.5599 16.1328 8.81559 
855 2 17.8938 12.4511 5.16587 
859 3 21.5961 12.4388 5.15668 
906 5 19.7311 14.3862 5.19988 
907 4 17.9078 16.213 5.20102 
911 1 21.6347 16.2169 5.20622 
1585 1 21.5794 14.3204 6.96626 
1584 4 19.738 16.1906 7.03393 
1531 1 17.9272 12.5157 8.83665 
1532 5 19.7166 12.4691 7.00827 
1583 1 17.9316 16.1386 8.84974 
1535 4 21.5467 12.5458 8.80673 
1581 2 17.9046 14.3867 7.07827 
1582 3 19.7438 14.3254 8.81094 
2208 2 19.714 12.4907 10.6106 
2209 2 21.4665 10.6165 10.5803 
2257 2 17.9403 14.3329 10.6157 
2261 1 21.5188 14.3207 10.6487 
2939 2 21.5798 16.1293 16.1556 
2206 4 19.6575 10.6279 12.461 
2207 4 17.9373 12.466 12.4817 
2937 5 21.5009 14.28 14.3305 
2936 2 19.7139 16.1329 14.3368 
2211 2 21.4397 12.4415 12.4833 
2935 4 17.951 16.1497 16.1573 
2258 2 19.7004 14.3116 12.4772 
2259 2 17.9105 16.1511 12.4972 
2260 2 19.7313 16.1212 10.6725 
2934 2 19.6528 14.2541 16.1688 
2263 3 21.5377 16.1785 12.4747 
2881 2 17.8983 10.6407 14.2576 
2882 2 19.644 10.6462 16.1427 
2883 4 17.8767 12.4303 16.1304 
2884 1 19.6334 12.4605 14.2987 
2885 2 21.4672 10.6797 14.2927 
2887 5 21.5382 12.4163 16.1806 
2933 4 17.9235 14.2691 14.2991 
3557 2 17.8469 10.6529 17.9931 
4289 4 21.649 14.2599 21.4995 
3559 4 17.8634 12.4675 19.7526 
3560 3 19.7086 12.43 18.0302 
3561 1 21.5792 10.671 18.0364 
3563 1 21.622 12.4841 19.7031 
3609 2 17.9117 14.2403 17.9725 
3610 1 19.7758 14.2889 19.7021 
3611 5 17.9047 16.146 19.6971 
3612 4 19.7577 16.1181 17.9239 
3613 2 21.5783 14.3005 17.9547 
3615 4 21.6601 16.0785 19.738 
4288 5 19.7574 16.1315 21.5269 
4236 5 19.7158 12.4967 21.5195 
4237 5 21.5961 10.6474 21.5554 
4285 4 17.8629 14.2604 21.5597 
4967 1 21.556 16.1694 27.074 
4235 3 17.8449 12.4388 23.3913 
4239 1 21.6216 12.4675 23.4176 
4286 5 19.7421 14.2954 23.4308 
4287 2 17.978 16.1993 23.4553 
4291 5 21.6014 16.171 23.4462 
4965 3 21.5478 14.3707 25.3467 
4964 1 19.7625 16.1888 25.2951 
4911 5 17.9168 12.4843 27.1583 
4912 5 19.7626 12.457 25.2694 
4963 5 17.9587 16.1875 27.1282 
4915 2 21.5394 12.5064 27.1319 
4961 1 17.9412 14.311 25.2567 
4962 1 19.7649 14.3678 27.0942 
5585 3 17.9283 10.6167 28.9389 
5586 1 19.7958 10.5944 30.6832 
5587 3 17.9701 12.462 30.6894 
5588 2 19.7922 12.4736 28.9779 
6317 3 21.5929 14.2682 32.4571 
5591 4 21.5724 12.4333 30.7596 
5637 1 17.9966 14.3286 28.9564 
5638 4 19.7764 14.315 30.7536 
5639 3 17.9793 16.1373 30.7043 
5640 2 19.7939 16.1761 28.9489 
5641 2 21.5536 14.3751 28.9229 
5643 1 21.5801 16.1679 30.7487 
6261 5 17.9991 10.637 32.5494 
6264 1 19.8114 12.4354 32.4682 
6265 1 21.5242 10.6016 32.5025 
6313 1 17.9669 14.2582 32.4676 
6316 3 19.8092 16.1276 32.4671 
6314 5 19.8199 14.207 34.3099 
6315 5 17.9367 16.0936 34.3092 
6319 2 21.6005 16.1234 34.2868 
6262 1 19.8303 10.6538 34.3752 
6263 2 17.9307 12.4451 34.3586 
6267 3 21.6001 12.4042 34.3212 
7665 3 17.9665 14.2308 39.7692 
7617 2 21.7121 10.5976 39.7918 
7616 5 19.8177 12.3635 39.7987 
6937 2 17.9898 10.6589 36.157 
7669 4 21.5817 14.2372 39.8431 
6939 4 17.9565 12.3789 38.0084 
6940 3 19.8353 12.4243 36.2251 
6941 4 21.579 10.6213 36.185 
6943 4 21.6449 12.4216 37.9611 
6989 2 17.946 14.1527 36.2323 
6990 3 19.8305 14.2195 38.011 
6991 5 17.9322 16.1065 38.0792 
6992 5 19.7825 16.0741 36.1938 
6993 3 21.6207 14.2167 36.2032 
6995 1 21.5877 16.0448 38.0321 
7668 3 19.8111 16.0497 39.8222 
8347 4 21.5715 16.1231 45.2908 
7615 5 17.927 12.3968 41.6167 
7619 4 21.6239 12.4652 41.68 
7666 3 19.7326 14.2912 41.6334 
7667 2 17.9618 16.1389 41.5617 
7671 2 21.522 16.0583 41.6515 
8345 1 21.5595 14.3118 43.4477 
8344 1 19.7108 16.0956 43.4511 
8291 2 17.8976 12.5068 45.3146 
8292 5 19.7784 12.4795 43.5222 
8293 5 21.587 10.5648 43.5539 
8295 1 21.5985 12.493 45.3027 
8341 3 17.9667 14.325 43.519 
8342 3 19.7942 14.3848 45.3065 
8343 1 17.936 16.0824 45.2782 
281 2 17.8867 17.9348 -0.384033 
282 3 19.8125 17.9386 1.38116 
283 5 17.8899 19.711 1.45272 
284 4 19.7831 19.7905 -0.298154 
285 1 21.6054 17.9532 -0.332649 
287 3 21.6047 19.7277 1.43689 
333 1 17.887 21.5845 -0.298825 
334 4 19.7413 21.6149 1.44846 
337 4 21.5427 21.6122 -0.265281 
957 3 17.8143 17.9386 3.35188 
960 5 19.7739 19.62 3.3336 
961 4 21.6888 17.9449 3.32424 
1009 5 17.9006 21.5685 3.33942 
1013 5 21.5813 21.56 3.28735 
958 3 19.748 17.9186 5.24386 
959 3 17.8562 19.6607 5.18035 
963 3 21.6575 19.6995 5.20158 
1010 5 19.7662 21.5973 5.19518 
1633 1 17.9054 17.9124 7.0455 
1634 3 19.6993 17.922 8.86515 
1635 3 17.9292 19.698 8.85851 
1636 5 19.7585 19.7206 7.03936 
1637 4 21.626 17.947 6.9803 
1639 2 21.5992 19.7336 8.81883 
1685 5 17.848 21.5932 7.0428 
1686 1 19.817 21.6306 8.80659 
1689 1 21.6177 21.6085 6.99444 
2309 4 17.9274 17.9025 10.652 
2312 3 19.7775 19.728 10.5603 
2361 5 17.9915 21.638 10.5863 
2365 4 21.5272 21.6149 10.6234 
3041 3 21.5152 21.5858 14.2906 
2310 1 19.7496 17.8915 12.5014 
2311 5 18.0176 19.7501 12.477 
3038 1 19.7465 21.5597 16.1122 
2313 4 21.5339 17.9248 10.6616 
2315 5 21.5137 19.72 12.5026 
3037 4 18.0113 21.5932 14.3146 
2362 4 19.8153 21.6482 12.479 
2991 4 21.5629 19.7571 16.0828 
2985 1 17.9827 17.9331 14.3478 
2986 1 19.7381 17.9511 16.1364 
2987 1 17.9716 19.7455 16.1295 
2988 4 19.7581 19.7437 14.3835 
2989 4 21.5513 17.9174 14.3415 
3661 1 17.9365 17.9578 17.8667 
3662 2 19.7696 18.0093 19.715 
3663 5 17.9237 19.782 19.7177 
3664 3 19.7732 19.7888 17.872 
3665 5 21.6088 17.9589 17.9494 
3667 1 21.6188 19.8444 19.7442 
3713 1 17.9627 21.5672 17.8785 
3714 1 19.7989 21.5403 19.7345 
3717 4 21.572 21.5338 17.9451 
4337 1 17.9335 18.0071 21.633 
4340 2 19.7616 19.811 21.6301 
4341 5 21.6375 18.0166 21.5682 
4389 4 17.9348 21.5784 21.6406 
4393 4 21.5827 21.5405 21.6201 
4338 1 19.7436 18.0342 23.4648 
4339 1 17.944 19.7875 23.4578 
4343 1 21.5961 19.8002 23.4968 
4390 1 19.7642 21.5639 23.4666 
5013 3 17.9813 18.0452 25.2627 
5014 4 19.8016 17.9768 27.0648 
5015 3 17.9585 19.7175 27.0786 
5016 3 19.7763 19.7737 25.2609 
5017 1 21.5633 17.987 25.2517 
5019 2 21.5881 19.7437 27.0516 
5065 3 17.9875 21.5124 25.2563 
5066 4 19.7249 21.5555 27.0474 
5069 1 21.5602 21.5699 25.2916 
5689 4 17.9388 17.974 28.9554 
5690 1 19.7857 17.9444 30.7227 
5691 4 17.9359 19.7764 30.713 
5692 2 19.7449 19.7104 28.8842 
5693 4 21.5911 17.9386 28.9042 
5695 2 21.5851 19.6945 30.7326 
5741 1 17.9786 21.5633 28.8631 
5742 5 19.7501 21.593 30.7301 
5745 5 21.5852 21.5874 28.8374 
6365 5 17.9336 17.9723 32.5025 
6368 2 19.7699 19.8013 32.5618 
6369 1 21.5669 17.9655 32.5574 
6417 3 17.9083 21.6379 32.5758 
6421 4 21.5619 21.6193 32.5846 
6366 1 19.7626 17.9908 34.3367 
6371 1 21.5743 19.7971 34.3193 
7773 1 21.5688 21.639 39.8162 
6367 2 17.9281 19.8356 34.3521 
7769 3 17.8659 21.6026 39.7599 
6418 4 19.7466 21.6313 34.3616 
7041 3 17.9614 18.0374 36.1399 
7042 5 19.7629 18.0173 38.0584 
7043 4 17.8987 19.7951 38.0042 
7044 3 19.7192 19.8322 36.1341 
7045 5 21.5757 18.0056 36.1382 
7047 4 21.5615 19.8892 38.0003 
7093 4 17.9269 21.5895 36.1906 
7094 2 19.7034 21.5793 38.0109 
7097 2 21.5509 21.6066 36.1409 
7717 3 17.8737 17.9996 39.8417 
7720 1 19.7409 19.8154 39.8434 
7721 2 21.5571 17.9881 39.917 
7718 1 19.6923 17.9692 41.5863 
7719 2 17.8508 19.7697 41.6044 
7723 3 21.5928 19.867 41.6425 
7770 5 19.703 21.647 41.5729 
8393 3 17.9171 17.9354 43.4448 
8394 5 19.727 17.941 45.3236 
8395 2 17.8475 19.7777 45.3542 
8396 5 19.6832 19.8489 43.4554 
8397 5 21.563 17.959 43.3752 
8399 5 21.5967 19.879 45.3256 
8445 1 17.7574 21.5762 43.48 
8446 2 19.6548 21.5948 45.4142 
8449 4 21.6605 21.6625 43.4506 
335 4 17.9416 23.4006 1.48526 
336 3 19.6911 23.3626 -0.333832 
339 1 21.5107 23.3987 1.45291 
385 1 17.8853 25.3024 -0.329698 
386 5 19.7103 25.2445 1.45711 
387 3 17.9212 27.115 1.4549 
388 3 19.7021 27.1204 -0.337851 
389 4 21.5401 25.1889 -0.364929 
391 4 21.503 27.0749 1.44373 
1012 1 19.7365 23.462 3.32398 
1061 1 17.9167 25.2873 3.34323 
1064 2 19.7349 27.0707 3.32604 
1065 4 21.5042 25.2374 3.35239 
1011 2 17.9182 23.5062 5.17775 
1015 3 21.5351 23.4406 5.17561 
1062 3 19.7459 25.2565 5.12981 
1063 1 17.9369 27.0516 5.1663 
1067 1 21.5234 27.1152 5.13214 
1687 3 17.9522 23.4456 8.76678 
1688 1 19.7869 23.4151 7.02465 
1691 4 21.5707 23.389 8.81266 
1737 2 17.9734 25.2504 6.97742 
1738 2 19.7765 25.2679 8.8295 
1739 2 17.9458 27.1328 8.79346 
1740 3 19.7235 27.1137 6.93942 
1741 5 21.5383 25.292 6.99064 
1743 1 21.5801 27.1226 8.8446 
2364 3 19.8349 23.432 10.6154 
2416 3 19.7731 27.1002 10.6186 
2417 4 21.5847 25.2182 10.6004 
2363 2 17.956 23.395 12.5182 
3095 4 21.5911 26.9848 16.0878 
2367 4 21.5695 23.4364 12.4659 
2413 5 17.9537 25.2269 10.6504 
2414 3 19.7862 25.1643 12.4528 
2415 5 17.8711 27.0883 12.5126 
3093 1 21.6201 25.1855 14.2707 
3092 5 19.7494 27.0064 14.3358 
2419 5 21.5966 27.0148 12.4293 
3039 3 18.0031 23.3911 16.1128 
3040 1 19.7646 23.4287 14.2887 
3043 5 21.5647 23.3932 16.1233 
3089 3 17.9237 25.1873 14.3078 
3090 3 19.7121 25.1789 16.1183 
3091 2 17.8268 27.0883 16.1034 
3715 5 17.91 23.3329 19.7567 
3716 3 19.7431 23.3564 17.9453 
3719 3 21.5341 23.278 19.7498 
3765 2 17.9183 25.2017 17.9426 
3766 1 19.7561 25.1405 19.819 
3767 1 17.9019 26.965 19.767 
3768 5 19.7752 27.0119 17.9723 
3769 2 21.5514 25.1466 17.9929 
3771 2 21.5793 27.0701 19.8331 
4392 3 19.7962 23.2686 21.5763 
4441 4 17.8943 25.1477 21.533 
4444 1 19.7364 27.0087 21.5188 
4445 2 21.5451 25.1494 21.5627 
4391 1 17.9614 23.3335 23.4065 
4395 1 21.559 23.2595 23.4719 
4442 5 19.7706 25.1271 23.3736 
4443 5 17.8593 26.9712 23.3637 
4447 1 21.5944 27.0415 23.3847 
5067 2 17.9909 23.39 27.1069 
5068 3 19.739 23.3535 25.2748 
5071 4 21.5293 23.3861 27.0375 
5117 1 17.9554 25.161 25.2974 
5118 4 19.7753 25.1845 27.1063 
5119 4 17.9454 26.9759 27.1454 
5120 5 19.7765 26.9914 25.275 
5121 1 21.5521 25.1397 25.2684 
5123 1 21.5459 26.9808 27.1444 
5743 3 17.9482 23.3778 30.6943 
5744 4 19.7577 23.4192 28.8915 
5747 1 21.56 23.4696 30.7259 
5793 2 17.9588 25.2117 28.9357 
5794 4 19.7692 25.1987 30.6987 
5795 1 17.959 27.0561 30.6967 
5796 1 19.7528 26.992 28.9244 
5797 4 21.5277 25.1931 28.9125 
5799 1 21.5261 26.9906 30.7015 
6420 4 19.7807 23.3868 32.5581 
6469 5 17.9421 25.1714 32.5006 
6472 4 19.7462 27.0627 32.4561 
6473 1 21.5369 25.2154 32.5073 
6423 3 21.5541 23.4197 34.3422 
6475 5 21.5269 27.0418 34.3383 
6419 1 17.9186 23.3591 34.3834 
7825 3 21.5607 25.1681 39.7953 
6470 2 19.7476 25.1525 34.3939 
6471 5 17.9416 27.0444 34.3685 
7824 5 19.6491 27.0273 39.7757 
7095 1 17.9087 23.3866 37.9793 
7096 4 19.6914 23.375 36.1805 
7099 2 21.5491 23.3907 38.0026 
7145 3 17.9078 25.1784 36.2109 
7146 1 19.7013 25.166 37.9737 
7147 3 17.8858 27.0466 37.9426 
7148 2 19.7404 27.0317 36.2635 
7149 2 21.5555 25.1533 36.2081 
7151 4 21.583 26.9616 38.0085 
7772 1 19.7162 23.4217 39.7543 
7821 2 17.8466 25.1817 39.7689 
7771 2 17.7767 23.3804 41.6354 
7775 3 21.6017 23.3962 41.5962 
7822 5 19.6544 25.1876 41.6704 
7823 3 17.8341 27.0779 41.7206 
7827 5 21.5659 27.0508 41.7003 
8447 4 17.8526 23.4153 45.3663 
8448 5 19.6626 23.3262 43.5506 
8451 1 21.5688 23.3079 45.4006 
8497 3 17.8185 25.2808 43.5305 
8498 5 19.6773 25.2306 45.3833 
8499 4 17.8843 27.1078 45.3554 
8500 4 19.645 27.0929 43.536 
8501 5 21.588 25.1483 43.538 
8503 2 21.5078 27.0615 45.3526 
437 3 17.9702 28.8561 -0.349909 
438 4 19.72 28.8697 1.48493 
439 4 17.9999 30.6913 1.45806 
440 4 19.6965 30.7064 -0.373598 
441 4 21.4422 28.8855 -0.356836 
443 5 21.5119 30.7473 1.49327 
489 3 17.9721 32.5367 -0.383037 
490 4 19.6963 32.5345 1.44577 
493 3 21.5346 32.5393 -0.368585 
1113 2 17.9511 28.8766 3.31722 
1116 1 19.6924 30.7322 3.30955 
1117 3 21.5342 28.8639 3.29664 
1165 3 17.9646 32.5219 3.28706 
1169 4 21.5593 32.5387 3.31949 
491 4 17.9753 34.3175 1.45094 
492 4 19.7232 34.317 -0.345663 
495 2 21.5599 34.3017 1.47437 
1168 2 19.7598 34.2961 3.27889 
1114 2 19.7118 28.8803 5.14714 
1115 4 17.9205 30.7138 5.14106 
1119 5 21.571 30.6687 5.10311 
1166 1 19.6797 32.5109 5.0894 
1789 1 17.9025 28.9166 6.92221 
1790 2 19.7246 28.8821 8.77732 
1791 1 17.8928 30.6903 8.75418 
1792 2 19.6861 30.7131 6.95175 
1793 1 21.5817 28.8144 6.96523 
1795 5 21.6076 30.6714 8.76536 
1841 1 17.8858 32.496 6.97388 
1842 3 19.6767 32.4605 8.79119 
1845 5 21.6321 32.5293 6.92697 
1167 4 17.8838 34.2942 5.11027 
1171 2 21.6026 34.3331 5.06377 
1843 2 17.8609 34.3086 8.82387 
1844 5 19.7205 34.3151 6.97027 
2465 3 17.9123 28.936 10.6065 
2468 1 19.6929 30.7026 10.593 
2469 3 21.5922 28.9033 10.6067 
2517 2 17.8783 32.4613 10.6023 
3195 3 17.9008 34.3711 16.1346 
2466 5 19.7337 28.9702 12.4531 
2467 4 17.8477 30.7187 12.5173 
2519 2 17.8448 34.3085 12.4049 
3197 1 21.5989 32.5332 14.2128 
2471 3 21.602 30.7225 12.4787 
3194 5 19.6732 32.5217 16.1173 
2518 2 19.6982 32.464 12.4937 
2521 5 21.6031 32.5009 10.6525 
3141 4 17.8236 28.9796 14.3539 
3142 5 19.7673 28.9476 16.116 
3143 3 17.8076 30.7106 16.1346 
3144 1 19.7159 30.742 14.288 
3145 4 21.5852 28.9426 14.2831 
3147 4 21.5766 30.7917 16.0601 
3193 3 17.8297 32.47 14.3142 
3817 5 17.8476 28.897 18.0148 
3818 1 19.7799 28.8884 19.7885 
3819 2 17.8586 30.7828 19.7701 
3820 2 19.7701 30.7249 17.9826 
3821 1 21.5488 28.8978 17.9912 
3823 4 21.5289 30.7087 19.786 
3869 3 17.8319 32.5158 17.9452 
3870 5 19.7092 32.5978 19.7611 
3873 3 21.5683 32.5972 17.9428 
4493 5 17.8861 28.892 21.4727 
4496 4 19.754 30.742 21.55 
4497 2 21.5873 28.887 21.5829 
4545 1 17.877 32.6196 21.5681 
4549 2 21.5564 32.6023 21.6178 
4494 5 19.773 28.9148 23.3639 
4495 4 17.8984 30.7631 23.328 
4499 1 21.5763 30.7526 23.4559 
4546 5 19.7355 32.5754 23.4007 
5169 5 17.8972 28.9448 25.2437 
5170 5 19.7616 28.8927 27.143 
5171 4 17.9304 30.7209 27.1225 
5172 3 19.8039 30.7416 25.27 
5173 2 21.5772 28.8946 25.2497 
5175 1 21.5696 30.7632 27.1057 
5221 5 17.89 32.5213 25.2666 
5222 4 19.7924 32.488 27.0538 
5225 3 21.5582 32.5522 25.2555 
5227 2 21.5561 34.3564 27.0283 
5845 4 17.9546 28.8418 28.9596 
5846 1 19.7338 28.838 30.6875 
5847 3 17.9546 30.6486 30.7163 
5848 1 19.7447 30.7252 28.9428 
5849 2 21.5528 28.8554 28.9664 
5851 1 21.5162 30.7019 30.6893 
5897 5 17.8978 32.5327 28.9021 
5898 3 19.743 32.501 30.7415 
5901 1 21.5555 32.4719 28.9037 
6521 3 17.9278 28.8343 32.463 
6524 2 19.7552 30.6366 32.4927 
6525 3 21.5341 28.8076 32.4576 
6573 2 17.9632 32.5424 32.5245 
6577 3 21.4947 32.5114 32.541 
5899 4 17.9412 34.365 30.7298 
5903 5 21.5044 34.4023 30.7566 
6576 3 19.738 34.3662 32.5812 
6522 4 19.747 28.8723 34.3599 
6523 5 17.9231 30.6979 34.3906 
6527 2 21.5262 30.6326 34.367 
6574 2 19.7638 32.5522 34.3903 
7197 1 17.9328 28.8607 36.198 
7198 3 19.7265 28.8814 37.972 
7199 5 17.9089 30.6966 37.977 
7200 3 19.7763 30.6629 36.2032 
7201 1 21.545 28.8738 36.256 
7203 3 21.4916 30.7386 37.9976 
7249 4 17.9513 32.569 36.1857 
7250 3 19.7403 32.5275 37.9755 
7253 2 21.5431 32.508 36.1925 
7873 4 17.885 28.8934 39.8686 
7876 3 19.7286 30.6956 39.8196 
7877 5 21.5626 28.8524 39.7692 
7925 5 17.9431 32.5294 39.8991 
7929 1 21.493 32.5122 39.8343 
6575 1 17.9512 34.3492 34.4018 
7255 5 21.5307 34.3604 38.012 
7928 2 19.7192 34.39 39.9092 
7874 2 19.6402 28.8764 41.727 
7875 4 17.9355 30.6949 41.7235 
7879 5 21.5247 30.6793 41.7062 
7926 3 19.7275 32.4955 41.7134 
8549 4 17.8994 28.8923 43.5574 
8550 3 19.7113 28.8806 45.3305 
8551 4 17.9536 30.6813 45.3375 
8552 3 19.7011 30.6656 43.5802 
8553 3 21.5116 28.8852 43.5642 
8555 4 21.4998 30.7141 45.3839 
8601 2 17.9662 32.511 43.5306 
8602 4 19.7087 32.5221 45.3842 
8605 5 21.533 32.5473 43.5713 
7931 2 21.5619 34.329 41.6763 
8603 1 17.9602 34.3546 45.327 
8607 2 21.545 34.3691 45.3981 
1273 5 21.6284 39.9412 3.25026 
1269 3 17.9411 39.8974 3.19563 
1221 4 21.6031 36.1569 3.226 
541 2 18.0011 36.1742 -0.282979 
542 4 19.7796 36.1451 1.47978 
543 2 17.9464 38.0559 1.40192 
544 4 19.7777 38.078 -0.274067 
545 2 21.4997 36.1447 -0.298748 
547 2 21.5418 38.0208 1.49648 
593 4 17.9458 39.9527 -0.294552 
594 1 19.7441 39.9332 1.43166 
597 3 21.5598 39.9411 -0.257885 
1220 2 19.7195 38.0518 3.21527 
1217 5 17.8953 36.1545 3.24334 
1949 1 21.6528 39.9059 6.889 
1946 5 19.741 39.9075 8.76979 
1218 5 19.7783 36.2008 5.07069 
1219 3 17.896 38.0556 5.08595 
1223 5 21.6907 38.0293 5.08572 
1270 5 19.7478 39.8645 5.12461 
1945 3 17.9136 39.8325 6.93764 
1899 5 21.587 38.0128 8.78759 
1847 5 21.6524 34.3872 8.79594 
1893 5 17.8885 36.196 6.93737 
1894 3 19.706 36.2369 8.81755 
1895 2 17.9319 38.0465 8.83867 
1896 1 19.7396 38.0374 6.94865 
1897 2 21.615 36.1975 6.94701 
3301 2 21.618 39.8995 14.2572 
2520 5 19.7208 34.3639 10.6312 
2523 3 21.6156 34.3719 12.4783 
2569 3 17.912 36.1914 10.6349 
2570 3 19.7479 36.199 12.4029 
2571 2 17.886 38.0335 12.4143 
2572 1 19.723 38.0054 10.6366 
2573 2 21.6174 36.2068 10.6482 
2575 2 21.5925 38.0265 12.3838 
2621 2 17.8765 40.0316 10.6355 
2622 5 19.7345 39.9228 12.4262 
2625 1 21.5853 39.8977 10.6168 
3298 5 19.6896 39.9126 16.1387 
3196 2 19.6993 34.3679 14.196 
3199 5 21.523 34.4044 16.0866 
3245 5 17.879 36.2117 14.289 
3246 1 19.6688 36.2013 16.1658 
3247 1 17.882 38.0507 16.1568 
3248 5 19.7381 38.0231 14.2654 
3249 4 21.5676 36.1897 14.2181 
3251 5 21.6073 38.0094 16.1248 
3297 3 17.8745 39.8735 14.2937 
3871 1 17.8769 34.4111 19.7803 
3872 1 19.6424 34.4288 17.9419 
3875 2 21.5227 34.4081 19.7571 
3921 3 17.898 36.2618 17.9454 
3922 2 19.7163 36.2101 19.7867 
3923 1 17.9116 38.0288 19.7468 
3924 2 19.7386 38.0155 17.9762 
3925 1 21.5215 36.197 17.946 
3927 1 21.52 38.0238 19.8182 
3973 4 17.9138 39.8269 17.9834 
3974 2 19.7571 39.8511 19.7516 
3977 1 21.5749 39.8876 17.9661 
4548 3 19.7163 34.4331 21.6229 
4597 2 17.9158 36.209 21.6128 
4600 4 19.7213 38.0248 21.5745 
4601 3 21.551 36.1797 21.6267 
4649 2 17.9418 39.8435 21.5731 
4653 4 21.5214 39.8696 21.6038 
4547 1 17.8783 34.4225 23.4264 
4551 3 21.5699 34.4158 23.4651 
4598 2 19.7258 36.1935 23.4258 
4599 4 17.9231 38.0301 23.4685 
4603 5 21.588 38.0312 23.4335 
4650 5 19.723 39.9054 23.4568 
5223 5 17.8667 34.4681 27.0247 
5224 1 19.7606 34.4206 25.2507 
5329 1 21.6292 39.9222 25.2451 
5273 4 17.8993 36.2028 25.1666 
5274 3 19.8174 36.2603 27.0243 
5275 5 17.9023 37.9948 27.007 
5276 1 19.7365 38.0292 25.2381 
5277 3 21.5532 36.1999 25.2425 
5279 2 21.5618 38.0912 27.0086 
5325 3 17.9092 39.8989 25.283 
5326 4 19.7433 39.8784 26.9744 
6681 2 21.5804 39.8822 32.5009 
5900 5 19.7661 34.4191 28.8561 
6677 2 17.9399 39.9201 32.5116 
5949 2 17.8972 36.2659 28.9062 
5950 2 19.7349 36.3081 30.7236 
5951 3 17.9231 38.122 30.698 
5952 4 19.7545 38.0486 28.8923 
5953 3 21.5661 36.3492 28.906 
5955 4 21.5828 38.0471 30.746 
6001 5 17.8974 39.8768 28.8493 
6002 3 19.7511 39.8525 30.7319 
6005 5 21.5931 39.8461 28.9397 
6629 1 21.5344 36.2883 32.575 
6625 5 17.9691 36.2277 32.5869 
6628 2 19.7547 38.112 32.5546 
6631 4 21.5477 38.066 34.3326 
8033 2 21.5075 39.8904 39.9321 
6579 2 21.5271 34.4069 34.3812 
6626 3 19.7752 36.2137 34.3835 
6627 3 18.0154 38.0737 34.3871 
7980 2 19.7323 38.0821 39.9202 
6678 1 19.7246 39.9282 34.3422 
7251 4 18.0021 34.3785 37.9972 
7252 3 19.7177 34.3899 36.1952 
8029 4 17.9922 39.8957 39.9578 
7301 2 17.9786 36.1919 36.1676 
7302 3 19.7185 36.2501 38.0141 
7303 3 18.0063 38.0567 38.0712 
7304 4 19.727 38.0557 36.2022 
7305 2 21.5386 36.2581 36.1848 
7307 4 21.5386 38.0836 38.0477 
7353 3 18.0567 39.9191 36.1828 
7354 3 19.6973 39.8542 38.0608 
7357 5 21.5402 39.8889 36.1661 
7981 5 21.5483 36.247 39.904 
7977 2 17.9833 36.2606 39.8963 
7927 2 17.9369 34.3977 41.7736 
8709 2 21.4949 39.8863 43.4986 
7978 1 19.7031 36.265 41.749 
7979 1 17.9648 38.0934 41.7699 
7983 4 21.5495 38.0867 41.7425 
8030 3 19.7213 39.9163 41.7383 
8706 3 19.7495 39.9467 45.4241 
8604 2 19.7078 34.3922 43.5298 
8705 1 17.9934 39.9235 43.5304 
8653 1 17.9621 36.2319 43.5485 
8654 1 19.7081 36.1755 45.3696 
8655 5 17.9781 38.1028 45.3905 
8656 4 19.7175 38.0663 43.4998 
8657 5 21.5782 36.1964 43.5164 
8659 5 21.5123 38.0701 45.377 
595 3 17.9266 41.7077 1.47722 
596 3 19.7663 41.7265 -0.262181 
599 1 21.6195 41.767 1.43625 
645 2 17.9619 43.5221 -0.253904 
646 1 19.7925 43.5843 1.45805 
647 1 17.9853 45.4285 1.44089 
648 3 19.8131 45.4226 -0.298557 
649 2 21.5778 43.5856 -0.281211 
651 2 21.5912 45.3925 1.53277 
1272 2 19.7854 41.7446 3.21935 
1321 5 17.9451 43.5962 3.23607 
1324 4 19.7668 45.3992 3.28701 
1325 2 21.6096 43.5018 3.2701 
1271 5 17.9252 41.7443 5.08346 
1275 4 21.6404 41.7681 5.14403 
1322 4 19.8009 43.5606 5.11478 
1323 4 17.929 45.3874 5.06843 
1327 5 21.6307 45.3549 5.08924 
1947 2 17.9167 41.7333 8.68395 
1948 4 19.7929 41.7653 6.87641 
1951 5 21.6377 41.7573 8.74713 
1997 4 17.9042 43.6322 6.84337 
1998 5 19.7273 43.5934 8.70324 
1999 1 17.8799 45.3714 8.75361 
2000 4 19.7437 45.3384 6.84743 
2001 3 21.6707 43.5424 6.88071 
2003 2 21.6676 45.3099 8.69309 
2623 3 17.9022 41.7664 12.55 
2624 3 19.7796 41.7579 10.6541 
2627 2 21.6086 41.7634 12.4201 
2673 5 17.902 43.4828 10.6774 
2674 1 19.7526 43.585 12.4921 
2675 1 17.9185 45.3626 12.4617 
2676 4 19.7256 45.3429 10.6388 
2677 5 21.642 43.6075 10.6443 
2679 4 21.635 45.367 12.48 
3299 2 17.912 41.7643 16.068 
3300 4 19.7237 41.7876 14.2344 
3303 5 21.5525 41.7547 16.1433 
3349 3 17.9354 43.6386 14.2458 
3350 2 19.7005 43.5698 16.105 
3351 3 17.9736 45.3776 16.1315 
3352 3 19.7588 45.3492 14.2655 
3353 1 21.5724 43.5729 14.2052 
3355 5 21.5765 45.3672 16.1037 
3975 2 17.9758 41.7105 19.7941 
3976 3 19.6698 41.7509 17.9919 
3979 2 21.5168 41.7495 19.7364 
4025 3 17.965 43.5993 17.9457 
4026 1 19.7154 43.5898 19.7914 
4027 2 17.9467 45.3797 19.7874 
4028 1 19.7315 45.378 17.9831 
4029 2 21.5363 43.5769 18.019 
4031 1 21.5628 45.3352 19.7884 
4652 2 19.7765 41.7316 21.5688 
4701 1 17.9353 43.545 21.6223 
4704 4 19.7412 45.3388 21.5797 
4705 4 21.5418 43.5777 21.5768 
4651 2 17.8916 41.7061 23.4473 
4655 4 21.593 41.7392 23.4707 
4702 5 19.7192 43.5363 23.4437 
4703 4 17.8755 45.3387 23.484 
4707 2 21.589 45.3293 23.4704 
5327 3 17.8859 41.7104 27.0069 
5328 3 19.7248 41.7187 25.2991 
5331 5 21.6113 41.7584 27.0575 
5377 1 17.8797 43.5225 25.2945 
5378 1 19.6871 43.5439 27.0359 
5379 1 17.8865 45.3335 27.0762 
5380 3 19.6833 45.3133 25.2918 
5381 3 21.5769 43.5229 25.2176 
5383 5 21.5631 45.3072 27.0877 
6003 2 17.869 41.6852 30.7276 
6004 5 19.7321 41.748 28.9032 
6007 1 21.5778 41.7181 30.7407 
6053 2 17.8761 43.549 28.8727 
6054 2 19.7576 43.5877 30.7369 
6055 1 17.8824 45.3958 30.6822 
6056 1 19.7054 45.3166 28.8948 
6057 3 21.5821 43.5441 29.0051 
6059 4 21.5759 45.3704 30.7146 
6680 4 19.779 41.6861 32.4902 
6729 5 17.9092 43.5627 32.5115 
6732 1 19.7407 45.4192 32.5108 
6733 3 21.5911 43.5414 32.4304 
6683 2 21.6023 41.7169 34.3014 
6735 5 21.6069 45.3974 34.3136 
6679 3 17.9672 41.7209 34.3791 
8085 1 21.5433 43.5784 39.9121 
6730 5 19.788 43.5428 34.3348 
6731 4 17.949 45.4273 34.3348 
8084 3 19.7596 45.3635 39.8545 
7355 5 18.0041 41.7946 38.0495 
7356 1 19.741 41.7406 36.1696 
7359 5 21.4977 41.7439 38.0734 
7405 2 17.9578 43.6269 36.1706 
7406 1 19.767 43.6417 38.0486 
7407 3 17.9771 45.3762 38.0486 
7408 3 19.778 45.4165 36.2127 
7409 2 21.6004 43.5543 36.2229 
7411 2 21.5947 45.3668 38.0684 
8032 4 19.7349 41.764 39.9486 
8081 1 17.9773 43.6019 39.92 
8031 3 17.9874 41.7219 41.7136 
8035 1 21.4977 41.7733 41.6989 
8082 3 19.7507 43.5819 41.6978 
8083 3 17.9388 45.3568 41.6943 
8087 2 21.5956 45.3491 41.6872 
8707 2 17.9872 41.7341 45.3888 
8708 4 19.7641 41.7458 43.5233 
8711 2 21.5269 41.7029 45.4101 
8757 2 17.9817 43.5492 43.5248 
8758 3 19.8344 43.5507 45.3974 
8759 5 17.9634 45.3313 45.4246 
8760 4 19.8067 45.337 43.5574 
8761 3 21.5226 43.5721 43.5058 
8763 4 21.5548 45.3936 45.3453 
26 1 23.4097 -0.324642 1.52031 
28 4 23.3942 1.51667 -0.309553 
29 5 25.1869 -0.336247 -0.3166 
30 5 27.0626 -0.323446 1.50912 
31 2 25.2317 1.56318 1.47359 
32 1 27.1186 1.56564 -0.336676 
78 1 23.4289 3.32629 1.42036 
81 4 25.2601 3.31918 -0.315061 
82 4 27.089 3.32382 1.47438 
704 5 23.4138 1.5363 3.32374 
705 4 25.2295 -0.343293 3.30805 
708 4 27.0561 1.52553 3.27163 
757 1 25.26 3.36961 3.2732 
702 1 23.461 -0.342736 5.09814 
706 3 27.0242 -0.303268 5.03868 
707 3 25.2725 1.47533 5.08991 
754 1 23.3901 3.36504 5.14526 
758 5 27.0498 3.32154 5.08971 
1378 5 23.4647 -0.359505 8.77158 
1380 5 23.3912 1.5064 6.89211 
1381 3 25.2737 -0.324403 6.87454 
1382 3 27.004 -0.312038 8.82294 
1383 4 25.2736 1.48015 8.81712 
1384 1 27 1.46371 6.98692 
1430 1 23.3936 3.27947 8.7821 
1433 2 25.2313 3.29208 6.96998 
1434 3 27.0731 3.23421 8.84517 
2060 4 27.0472 1.48133 10.6431 
2054 1 23.4386 -0.363404 12.4096 
2056 3 23.4226 1.42301 10.6035 
2057 3 25.2762 -0.335411 10.6533 
2058 1 27.0527 -0.320855 12.4584 
2059 2 25.2179 1.45175 12.4615 
2786 4 26.9896 3.29234 16.1456 
2106 2 23.4516 3.29999 12.4322 
2109 2 25.1848 3.25214 10.6126 
2110 1 27.0385 3.23696 12.445 
2730 4 23.4408 -0.389467 16.1084 
2732 1 23.4093 1.38764 14.2564 
2733 4 25.2339 -0.369979 14.2137 
2734 5 27.0351 -0.354127 16.0639 
2735 5 25.1742 1.47339 16.1005 
2736 1 27.0275 1.53852 14.2286 
2782 3 23.377 3.30693 16.1404 
2785 3 25.1398 3.28802 14.2989 
3406 1 23.4055 -0.377392 19.7851 
3408 2 23.3807 1.45495 17.9746 
3409 4 25.2052 -0.37114 17.9989 
3410 4 27.0026 -0.262949 19.7698 
3411 4 25.1513 1.44509 19.7435 
3412 4 26.9944 1.47728 17.948 
3458 1 23.4343 3.30517 19.7698 
3461 4 25.1646 3.30619 17.9316 
3462 5 27.0045 3.20423 19.7609 
4084 3 23.3901 1.48716 21.5615 
4085 5 25.2255 -0.338085 21.6182 
4088 4 27.0433 1.42339 21.6819 
4137 2 25.1942 3.18994 21.6452 
4082 5 23.4141 -0.320251 23.5031 
4086 3 27.0531 -0.35764 23.5278 
4087 4 25.2872 1.43853 23.5306 
4134 2 23.4845 3.22869 23.5033 
4138 4 27.0105 3.2219 23.5373 
4758 1 23.4607 -0.320569 27.0693 
4760 3 23.4597 1.46838 25.3784 
4761 1 25.2838 -0.331108 25.329 
4762 2 27.067 -0.332408 27.1341 
4763 1 25.2626 1.47326 27.1128 
4764 1 27.0632 1.44702 25.3294 
4810 3 23.4076 3.29298 27.0939 
4813 2 25.2374 3.26526 25.3469 
4814 1 27.0721 3.23894 27.1052 
5434 3 23.395 -0.289044 30.7104 
5436 2 23.4128 1.49157 28.8947 
5437 2 25.2669 -0.317464 28.925 
5438 2 27.0815 -0.32759 30.7048 
5439 3 25.2659 1.51059 30.6901 
5440 3 27.0947 1.4889 28.9 
5486 3 23.3672 3.31182 30.6725 
5489 4 25.2458 3.24537 28.8735 
5490 2 27.1025 3.28845 30.6787 
6112 5 23.3883 1.52862 32.5127 
6113 1 25.24 -0.30615 32.4606 
6116 3 27.0816 1.46049 32.482 
6165 2 25.279 3.34979 32.4998 
6110 3 23.3966 -0.296781 34.334 
6114 2 27.1455 -0.329585 34.331 
6115 5 25.309 1.54138 34.3403 
7517 1 25.2401 3.32831 39.7999 
7468 1 27.0665 1.57162 39.8356 
7465 2 25.2489 -0.262305 39.842 
6162 3 23.3604 3.38039 34.3731 
6166 3 27.0741 3.36055 34.4113 
6786 2 23.3725 -0.2941 38.0691 
6788 5 23.392 1.53263 36.194 
6789 5 25.2928 -0.305073 36.2216 
6790 3 27.0952 -0.261506 38.0289 
6791 4 25.2803 1.5787 38.0543 
6792 4 27.1051 1.56319 36.2581 
6838 4 23.4398 3.34401 38.0146 
6841 4 25.2782 3.37472 36.2108 
6842 4 27.0898 3.32464 38.0174 
7464 3 23.4214 1.51712 39.793 
7462 4 23.3982 -0.343976 41.6451 
7466 1 27.0246 -0.260804 41.734 
7467 5 25.2185 1.54298 41.6796 
7514 2 23.4121 3.3595 41.6303 
7518 4 27.0754 3.34468 41.6551 
8138 4 23.391 -0.388741 45.3222 
8140 2 23.4071 1.50083 43.5213 
8141 3 25.1763 -0.361398 43.4766 
8142 5 27.0861 -0.306326 45.2863 
8143 5 25.2112 1.55868 45.3082 
8144 1 27.0681 1.56262 43.4662 
8190 3 23.399 3.35471 45.3959 
8193 3 25.268 3.4018 43.4938 
8194 1 27.0972 3.31739 45.3239 
80 1 23.4326 5.10019 -0.299193 
83 1 25.2813 5.07368 1.40477 
84 4 27.1137 5.09672 -0.369394 
130 4 23.423 6.91543 1.37514 
132 1 23.4606 8.719 -0.405718 
133 2 25.3086 6.9226 -0.378354 
134 2 27.135 6.92356 1.41034 
135 2 25.2983 8.74911 1.4012 
136 1 27.1151 8.77029 -0.425163 
756 5 23.3757 5.09625 3.2582 
760 1 27.1242 5.10389 3.24738 
808 5 23.3862 8.74113 3.3126 
809 5 25.2978 6.89041 3.2378 
812 4 27.094 8.76308 3.26151 
182 5 23.4576 10.5382 1.43643 
185 3 25.3138 10.5412 -0.430381 
186 4 27.0486 10.5416 1.40125 
861 4 25.3221 10.5567 3.34105 
759 3 25.2131 5.16289 5.15752 
806 1 23.3835 6.87151 5.19668 
810 1 27.1194 6.87632 5.0745 
811 5 25.2502 8.73964 5.14553 
1432 1 23.3647 5.09754 6.94856 
1435 5 25.1705 5.14596 8.83454 
1436 5 27.0622 5.16196 7.02307 
1482 1 23.3497 6.93325 8.78377 
1484 2 23.3974 8.73887 7.01582 
1485 3 25.184 6.92608 6.98039 
1486 3 27.0535 6.9963 8.90986 
1487 3 25.2291 8.71321 8.80475 
1488 5 27.0868 8.73783 6.98835 
1534 3 23.3691 10.5767 8.79631 
2160 5 23.3551 8.73341 10.6023 
2108 3 23.3802 5.21834 10.6276 
2111 2 25.1773 5.13652 12.4393 
2112 5 27.0803 5.09517 10.6703 
2158 2 23.415 6.94876 12.488 
2213 5 25.2607 10.5972 10.6767 
2161 1 25.25 7.00088 10.6718 
2162 1 27.0811 6.95412 12.4574 
2163 4 25.2512 8.74493 12.5197 
2164 4 27.0593 8.75189 10.7237 
2784 1 23.4405 5.14673 14.3302 
2787 1 25.1749 5.08384 16.1358 
2788 5 27.0132 5.07168 14.2306 
2834 1 23.4472 6.91833 16.1379 
2836 1 23.4689 8.76617 14.3197 
2837 1 25.1852 6.93785 14.29 
2838 5 27.0352 6.94871 16.1406 
2839 2 25.2032 8.79876 16.1147 
2840 5 27.0923 8.77811 14.2472 
3460 4 23.4073 5.09023 17.9169 
3463 4 25.1969 5.07069 19.7199 
3464 4 27.0082 5.06573 17.9793 
3510 5 23.4367 6.91104 19.7297 
3512 5 23.4432 8.85199 17.9621 
3513 3 25.2516 6.90479 17.9397 
3514 1 26.9731 6.95571 19.7318 
3515 4 25.3158 8.8668 19.7671 
3516 3 27.0169 8.82303 17.9805 
4136 1 23.4825 5.05017 21.6315 
4140 5 26.9899 5.04483 21.6315 
4188 5 23.4422 8.84006 21.6188 
4189 5 25.234 6.95398 21.6433 
4192 3 27.0303 8.88271 21.6182 
3566 4 27.037 10.6672 19.7566 
4139 3 25.1905 5.05957 23.5309 
4186 1 23.397 6.90893 23.5049 
4190 5 27.0316 6.98926 23.5407 
4191 2 25.2108 8.87679 23.5113 
4812 3 23.3894 5.07478 25.3394 
4815 4 25.2202 5.06866 27.119 
4816 3 27.0265 5.01904 25.327 
4862 4 23.3643 6.89433 27.0892 
4864 3 23.3382 8.77791 25.2331 
4865 2 25.1453 6.88298 25.2868 
4866 5 27.0484 6.91905 27.1079 
4867 5 25.1558 8.78551 27.0779 
4868 2 27.0637 8.86818 25.3213 
4242 1 27.0201 10.6463 23.4365 
4914 3 23.2781 10.5528 27.1043 
5488 2 23.4018 5.09601 28.8656 
5491 2 25.1906 5.09287 30.6903 
5492 2 27.0709 5.06322 28.8766 
5538 3 23.4124 6.89845 30.7532 
5540 4 23.344 8.70881 28.9693 
5541 3 25.1554 6.95751 28.912 
5542 5 27.024 6.92702 30.7045 
5543 3 25.1894 8.71352 30.7607 
5544 1 27.0529 8.78791 28.9023 
6164 3 23.3969 5.09283 32.5448 
6168 4 27.0713 5.14326 32.5578 
6216 1 23.4252 8.69015 32.5219 
6217 3 25.199 6.88529 32.5773 
6220 1 27.0489 8.72995 32.5386 
5590 3 23.3623 10.5696 30.8189 
5594 1 27.0405 10.5399 30.7405 
6269 3 25.2152 10.5599 32.4402 
6167 1 25.2426 5.06926 34.3375 
6214 1 23.4071 6.85301 34.321 
6270 5 27.0245 10.5664 34.3365 
6218 4 27.0756 6.89695 34.311 
6219 4 25.2212 8.6954 34.2892 
6946 4 27.054 10.5916 37.9683 
7572 5 27.087 8.72175 39.7835 
7569 4 25.2058 6.84859 39.7675 
7568 3 23.3884 8.66748 39.7341 
6840 4 23.3787 5.06327 36.1811 
6843 3 25.2563 5.06916 38.0212 
6844 3 27.0923 5.09528 36.2078 
6890 3 23.3769 6.84455 37.997 
6892 2 23.4252 8.72903 36.1679 
6893 5 25.2279 6.84775 36.169 
6894 4 27.1085 6.83506 38.0344 
6895 2 25.1827 8.72449 37.9988 
6896 5 27.0865 8.70813 36.2119 
7516 4 23.4316 5.10335 39.7845 
7520 2 27.0869 5.06995 39.8194 
7519 4 25.246 5.06362 41.617 
7566 4 23.447 6.82665 41.586 
7570 5 27.1105 6.87786 41.65 
7571 5 25.1642 8.74749 41.6565 
8192 2 23.3958 5.07089 43.5178 
8195 2 25.2716 5.05357 45.3842 
8196 4 27.1161 5.06468 43.5024 
8242 2 23.4139 6.8986 45.4017 
8244 2 23.4543 8.71673 43.5926 
8245 5 25.2551 6.85297 43.5366 
8246 3 27.1396 6.91687 45.3055 
8247 3 25.3397 8.75597 45.3256 
8248 1 27.0731 8.76975 43.5019 
8294 2 23.4864 10.5465 45.3205 
8298 3 27.0559 10.5779 45.2884 
916 4 27.0259 16.147 3.35046 
184 5 23.4451 12.4323 -0.412263 
913 3 25.1937 14.3571 3.36652 
912 1 23.44 16.2075 3.34626 
187 2 25.2925 12.3894 1.44525 
188 4 27.023 12.3487 -0.441463 
234 2 23.4611 14.3931 1.49407 
236 3 23.3891 16.1906 -0.326798 
237 5 25.2311 14.3596 -0.369279 
238 5 27.008 14.3581 1.49813 
239 4 25.2077 16.2379 1.53874 
240 2 27.0752 16.2522 -0.388094 
860 5 23.5012 12.4264 3.36744 
864 5 27.0012 12.4828 3.3887 
858 1 23.4109 10.618 5.15531 
862 4 27.0638 10.6327 5.18236 
863 1 25.2294 12.4898 5.23341 
910 4 23.4071 14.3131 5.20878 
914 4 27.0754 14.3242 5.19291 
915 5 25.24 16.1451 5.17077 
1592 4 27.1006 16.1284 6.97529 
1536 2 23.351 12.4933 6.95867 
1537 2 25.1814 10.6149 6.96944 
1538 5 27.1249 10.6379 8.82287 
1539 5 25.2025 12.4687 8.74393 
1540 2 27.1071 12.4691 6.90819 
1586 1 23.372 14.3333 8.76966 
1588 2 23.4085 16.1287 6.98542 
1589 1 25.2336 14.3242 6.97167 
1590 5 27.1244 14.3029 8.76914 
1591 3 25.2073 16.119 8.74911 
2212 5 23.312 12.4561 10.6241 
2265 5 25.2202 14.3274 10.6403 
2210 5 23.3778 10.634 12.5486 
2943 2 25.2214 16.0969 16.1174 
2944 1 27.0496 16.1017 14.3397 
2214 4 27.0925 10.676 12.4916 
2215 3 25.2595 12.4542 12.5377 
2216 2 27.1573 12.4687 10.691 
2262 5 23.37 14.3227 12.5144 
2264 2 23.3978 16.1804 10.6486 
2942 1 27.0341 14.2375 16.092 
2266 5 27.096 14.3094 12.5246 
2267 3 25.2333 16.1753 12.5437 
2268 2 27.0459 16.1402 10.6411 
2886 4 23.4771 10.6872 16.0834 
2888 4 23.4514 12.4671 14.3414 
2889 3 25.2464 10.6582 14.2718 
2890 5 27.0604 10.6459 16.1375 
2891 3 25.2329 12.4782 16.1251 
2892 4 27.0496 12.4542 14.3072 
2938 2 23.4284 14.2824 16.1558 
2940 2 23.3831 16.1598 14.3328 
2941 4 25.2427 14.2742 14.3293 
3562 3 23.4551 10.692 19.7524 
3564 3 23.4676 12.4234 17.9551 
3565 3 25.2523 10.703 17.9806 
4296 3 26.9698 16.0677 21.6566 
3567 1 25.2085 12.4696 19.7593 
3568 1 26.9941 12.4883 17.9513 
3614 4 23.4398 14.2646 19.7364 
3616 3 23.4511 16.1022 17.9512 
3617 3 25.2201 14.2544 17.925 
3618 2 26.9706 14.3136 19.7764 
3619 3 25.1626 16.0676 19.7494 
3620 1 26.9736 16.0554 17.8821 
4240 4 23.4548 12.4588 21.5683 
4241 4 25.2384 10.6779 21.6014 
4244 5 27.0352 12.5037 21.6345 
4292 3 23.4331 16.109 21.5501 
4293 3 25.1774 14.3254 21.5935 
4238 1 23.3987 10.6709 23.4624 
4972 1 27.0289 16.1158 25.3101 
4243 3 25.21 12.4346 23.443 
4290 5 23.4239 14.2871 23.4441 
4294 2 26.9871 14.3153 23.4973 
4295 1 25.1888 16.1388 23.4946 
4971 2 25.1945 16.1436 27.0452 
4916 5 23.3709 12.4673 25.3438 
4917 2 25.201 10.6585 25.305 
4918 4 27.0541 10.6756 27.1489 
4919 4 25.2453 12.4728 27.0988 
4920 2 27.0159 12.4768 25.2651 
4966 3 23.3502 14.3978 27.0753 
4968 4 23.3946 16.1599 25.2968 
4969 3 25.2353 14.3157 25.3412 
4970 4 27.0732 14.2587 27.0601 
6324 2 27.0025 16.1315 32.478 
5592 5 23.3344 12.4464 28.9203 
5593 5 25.1967 10.6024 28.9714 
6321 2 25.1626 14.3211 32.4733 
5595 3 25.2102 12.4471 30.7585 
5596 4 27.0491 12.4816 28.9101 
5642 4 23.3463 14.3346 30.7359 
5644 4 23.3327 16.1572 28.9285 
5645 5 25.1825 14.3022 28.9163 
5646 1 27.0528 14.3159 30.7101 
5647 3 25.1558 16.1636 30.7181 
5648 5 27.0482 16.1291 28.8812 
6268 4 23.3789 12.446 32.4747 
6320 2 23.3699 16.1545 32.5171 
6272 5 27.041 12.4531 32.5198 
6266 5 23.4368 10.5972 34.2981 
7672 5 23.3835 16.0826 39.9088 
7676 3 27.0346 16.1087 39.8084 
6271 4 25.1741 12.4652 34.3443 
6318 2 23.3491 14.2341 34.3312 
6322 5 27.0512 14.3467 34.3527 
6323 2 25.1523 16.1416 34.3896 
6942 3 23.3766 10.6045 37.9235 
6944 3 23.3891 12.4381 36.1464 
6945 4 25.1972 10.6028 36.2011 
7673 3 25.1651 14.2438 39.8797 
6947 2 25.129 12.4958 37.9653 
6948 5 27.0517 12.4821 36.2256 
6994 4 23.3457 14.252 37.9826 
6996 4 23.3484 16.0709 36.156 
6997 3 25.1474 14.2725 36.1436 
6998 1 27.0832 14.3113 38.028 
6999 5 25.2319 16.0667 37.9773 
7000 3 27.058 16.0735 36.2034 
7620 3 23.3761 12.5076 39.853 
7621 5 25.139 10.6203 39.7969 
7624 5 27.0422 12.4444 39.7949 
7618 4 23.4 10.6663 41.7051 
7622 4 27.0672 10.5771 41.6949 
7623 3 25.1695 12.3996 41.7153 
7670 3 23.429 14.1995 41.7057 
7674 5 27.0139 14.2724 41.6591 
7675 1 25.2659 16.1519 41.6598 
8352 2 27.0255 16.2273 43.499 
8296 3 23.4157 12.4323 43.5004 
8297 1 25.2554 10.5857 43.495 
8351 2 25.2458 16.2044 45.2532 
8299 1 25.264 12.3836 45.2308 
8300 2 27.0807 12.3595 43.4533 
8346 5 23.4005 14.3419 45.2318 
8348 2 23.44 16.1274 43.353 
8349 1 25.2031 14.2481 43.4351 
8350 5 27.0332 14.2851 45.253 
286 4 23.3938 17.9479 1.48345 
288 2 23.4118 19.8065 -0.321303 
289 1 25.2338 17.926 -0.338521 
290 3 27.0466 17.9429 1.50249 
291 5 25.2489 19.7481 1.48047 
292 3 27.0576 19.6977 -0.344776 
338 4 23.3976 21.5858 1.44925 
341 1 25.277 21.627 -0.306674 
342 1 27.1006 21.5621 1.45271 
964 1 23.39 19.7298 3.33254 
965 4 25.2503 17.9839 3.34485 
968 3 27.1013 19.7703 3.35223 
1017 5 25.255 21.5744 3.35545 
962 3 23.4068 17.9845 5.16251 
966 2 27.0832 17.9945 5.19871 
967 2 25.2013 19.7545 5.19417 
1014 1 23.3741 21.5613 5.22081 
1018 2 27.0785 21.58 5.18627 
1638 4 23.4268 17.9312 8.78485 
1640 1 23.3845 19.7749 6.98209 
1641 2 25.2174 17.9462 6.99285 
1642 2 27.0534 17.8985 8.76376 
1643 5 25.2619 19.7874 8.78617 
1644 2 27.0969 19.7932 6.96928 
1690 2 23.3898 21.6107 8.80132 
1693 4 25.227 21.6064 6.95971 
1694 4 27.0541 21.634 8.78242 
2316 5 23.4146 19.7279 10.6392 
2369 3 25.2928 21.6331 10.6011 
2314 3 23.3858 17.8808 12.5075 
3046 1 26.9839 21.569 16.1313 
2317 4 25.2467 17.8764 10.6399 
2318 4 27.0305 17.8976 12.4693 
2319 2 25.2452 19.6976 12.4642 
2320 3 27.0206 19.7409 10.6333 
2366 5 23.4279 21.6033 12.4924 
3045 3 25.2774 21.6213 14.3036 
2370 2 26.9719 21.5925 12.4327 
2990 4 23.4026 17.9868 16.1199 
2992 4 23.4112 19.7006 14.3047 
2993 2 25.2247 17.9221 14.3258 
2994 3 27.0004 17.9211 16.1388 
2995 1 25.2396 19.7367 16.1231 
2996 2 26.9834 19.747 14.3238 
3042 5 23.4333 21.5435 16.0773 
3666 4 23.4587 17.9571 19.7473 
3668 4 23.4159 19.7769 17.962 
3669 2 25.1842 17.9485 17.909 
3670 5 26.9706 17.9003 19.78 
3671 4 25.1858 19.806 19.7575 
3672 4 26.9998 19.7719 17.9271 
3718 1 23.3926 21.5851 19.741 
3721 2 25.2382 21.5636 17.9683 
3722 1 27.0334 21.5512 19.7628 
4344 2 23.4338 19.8216 21.6181 
4345 2 25.1517 17.9127 21.6588 
4348 5 27.0477 19.7517 21.6514 
4397 2 25.2168 21.5788 21.615 
4342 3 23.4223 17.9883 23.4974 
4346 2 27.0202 17.9005 23.4979 
4347 1 25.1703 19.7678 23.5052 
4394 1 23.3942 21.5539 23.4981 
4398 2 27.0007 21.5708 23.4931 
5018 2 23.3509 17.9363 27.0655 
5020 4 23.3869 19.7706 25.2552 
5021 1 25.1884 17.9518 25.2589 
5022 3 27.0177 17.9547 26.9939 
5023 4 25.1545 19.7225 27.036 
5024 3 26.993 19.6987 25.249 
5070 4 23.4098 21.5743 27.0389 
5073 1 25.1841 21.5715 25.2685 
5074 5 26.9738 21.5649 27.1346 
5694 4 23.3639 17.9402 30.7138 
5696 1 23.3923 19.7222 28.8629 
5697 2 25.1537 17.9295 28.8809 
5698 4 26.9665 17.9268 30.7179 
5699 4 25.1179 19.7032 30.71 
5700 2 26.9607 19.6843 28.8906 
5746 5 23.3575 21.5655 30.7651 
5749 3 25.0822 21.5436 28.8481 
5750 5 26.9917 21.5642 30.6207 
6372 3 23.3888 19.7141 32.5703 
6373 4 25.1473 17.9145 32.518 
6376 5 26.9654 19.7326 32.5227 
6425 1 25.1788 21.6046 32.5549 
6370 3 23.3981 17.9897 34.3587 
6422 2 23.3543 21.6067 34.3117 
7777 4 25.2354 21.6709 39.8322 
6374 4 26.992 17.8694 34.3823 
6375 2 25.191 19.7415 34.3703 
7728 2 27.0632 19.7951 39.8047 
6426 2 27.0407 21.6572 34.3274 
7046 5 23.3838 17.9699 37.9952 
7048 3 23.3817 19.8166 36.165 
7049 4 25.2327 17.9671 36.162 
7050 1 27.046 17.9391 37.9805 
7051 2 25.2638 19.8108 37.9844 
7052 3 27.0468 19.7967 36.1978 
7098 4 23.3613 21.6347 37.9745 
7101 5 25.2056 21.6244 36.1722 
7102 3 27.0817 21.6333 38.03 
7724 5 23.4171 19.8563 39.8412 
7725 2 25.2873 17.9659 39.869 
7722 4 23.4698 18.0232 41.6636 
7726 3 27.0451 17.983 41.6353 
7727 3 25.2386 19.8032 41.6665 
7774 4 23.4186 21.6581 41.658 
7778 5 27.0697 21.6126 41.6673 
8398 5 23.4129 17.9542 45.2849 
8400 1 23.4288 19.8312 43.406 
8401 1 25.2368 18.0142 43.415 
8402 3 27.0601 17.9907 45.3272 
8403 2 25.2348 19.7653 45.3298 
8404 2 27.0689 19.7273 43.4753 
8450 2 23.465 21.6294 45.3362 
8453 2 25.2115 21.6149 43.4695 
8454 5 27.0514 21.6009 45.3479 
340 2 23.3911 23.3516 -0.314762 
343 4 25.3006 23.3806 1.46881 
344 3 27.0937 23.4131 -0.321938 
390 5 23.3493 25.2255 1.47403 
392 4 23.3287 27.0045 -0.363276 
393 2 25.2761 25.1306 -0.327628 
394 3 27.0758 25.1943 1.52487 
395 5 25.2774 27.0292 1.44929 
396 2 27.1078 27.0155 -0.347042 
1016 5 23.4091 23.411 3.33092 
1020 2 27.0673 23.424 3.35658 
1068 2 23.3147 27.0631 3.3304 
1069 4 25.2896 25.2231 3.32577 
1072 3 27.068 26.9908 3.32843 
1019 4 25.2499 23.3877 5.22193 
1066 5 23.4308 25.2685 5.15565 
1070 2 27.029 25.209 5.18102 
1071 4 25.2644 27.0445 5.1711 
1692 2 23.4062 23.3942 6.97726 
1695 2 25.2346 23.4048 8.79893 
1696 4 27.0253 23.3835 6.98252 
1742 2 23.3991 25.2142 8.8094 
1744 2 23.41 27.1041 6.97322 
1745 4 25.2634 25.2028 6.97273 
1746 2 27.0336 25.1886 8.79815 
1747 5 25.2487 27.0299 8.79674 
1748 3 27.0061 27.0702 6.94352 
2368 2 23.3991 23.4093 10.6192 
2420 1 23.4066 27.0268 10.5914 
3100 5 27.0415 27.1208 14.2712 
2371 1 25.2558 23.4266 12.4193 
2372 1 27.0223 23.4576 10.623 
2418 1 23.4086 25.1981 12.4151 
3099 1 25.2305 27.0656 16.1349 
2421 1 25.2178 25.2062 10.663 
2422 4 27.0656 25.2225 12.3862 
2423 4 25.1994 27.0225 12.3754 
2424 4 27.0405 27.012 10.6734 
3044 1 23.4073 23.4145 14.2461 
3047 1 25.2564 23.3778 16.1131 
3048 3 27.0095 23.4064 14.2745 
3094 2 23.4294 25.1893 16.1298 
3096 1 23.3918 27.0042 14.2893 
3097 5 25.2218 25.2169 14.2613 
3098 1 27.021 25.1939 16.1469 
3720 3 23.4448 23.3413 17.9782 
3723 3 25.265 23.3221 19.7701 
3724 4 26.9983 23.3631 17.9376 
3770 5 23.4181 25.1093 19.8196 
3772 5 23.3814 27.0485 17.9499 
3773 4 25.2302 25.1291 17.9078 
3774 2 27.0084 25.1603 19.7395 
3775 5 25.2026 27.048 19.8388 
3776 5 27.0682 27.0592 17.9183 
4396 2 23.3983 23.2757 21.628 
4400 4 26.993 23.3407 21.6239 
4448 3 23.3554 27.0673 21.6239 
4449 1 25.2792 25.1232 21.6395 
4452 4 27.046 27.0304 21.5991 
4399 3 25.2176 23.3491 23.4912 
4446 5 23.3464 25.1413 23.427 
4450 4 26.9999 25.1435 23.4867 
4451 5 25.1961 27.0184 23.4433 
5072 1 23.3817 23.3182 25.2658 
5075 4 25.1745 23.3832 27.103 
5076 3 26.9754 23.4219 25.287 
5122 5 23.3757 25.2127 27.0698 
5124 1 23.3201 27.0375 25.2559 
5125 4 25.21 25.1656 25.2769 
5126 2 26.9937 25.2287 27.0871 
5127 3 25.2017 27.0373 27.046 
5128 3 27.0024 27.0078 25.3183 
5748 4 23.361 23.437 28.8785 
5751 5 25.185 23.4665 30.6929 
5752 4 27.0308 23.4611 28.8703 
5798 1 23.3178 25.2545 30.6967 
5800 4 23.3674 26.983 28.9389 
5801 4 25.2194 25.2802 28.8955 
5802 1 27.0757 25.2555 30.6839 
5803 4 25.2022 27.0052 30.6879 
5804 1 27.021 27.0408 28.8995 
6424 1 23.3031 23.4648 32.5394 
6428 1 27.0571 23.4398 32.498 
6476 3 23.3367 27.0345 32.4759 
6477 2 25.1586 25.259 32.4912 
6480 2 27.047 27.0478 32.4859 
6427 2 25.1455 23.4365 34.2877 
6474 1 23.322 25.1877 34.3271 
7832 5 27.0687 27.0187 39.9095 
7829 3 25.1992 25.1373 39.8642 
6478 5 27.0516 25.1942 34.3656 
6479 5 25.1603 27.0524 34.3707 
7100 1 23.348 23.4294 36.1521 
7103 2 25.1784 23.4162 38.0227 
7104 2 27.1051 23.3781 36.1702 
7150 3 23.3594 25.1592 38.0445 
7152 2 23.3154 27.0168 36.2045 
7153 4 25.1253 25.1649 36.1672 
7154 5 27.0908 25.194 37.9696 
7155 5 25.1658 27.0027 38.0045 
7156 3 27.0932 27.0416 36.1701 
7776 4 23.381 23.3777 39.8276 
7780 3 27.0527 23.4307 39.833 
7828 4 23.3886 26.9863 39.8202 
7779 1 25.2289 23.4241 41.6664 
7826 2 23.407 25.1561 41.6298 
7830 1 27.0225 25.1589 41.6845 
7831 2 25.1818 26.985 41.658 
8452 4 23.4303 23.3964 43.4874 
8455 2 25.2452 23.4405 45.3126 
8456 4 27.0547 23.4584 43.4972 
8502 2 23.3842 25.1545 45.3715 
8504 2 23.3928 27.0233 43.5285 
8505 1 25.2217 25.1736 43.4684 
8506 2 27.1399 25.1836 45.3052 
8507 5 25.2528 26.9735 45.3543 
8508 2 27.103 26.9861 43.454 
442 5 23.3476 28.8699 1.40189 
444 1 23.3414 30.8054 -0.360768 
445 3 25.3136 28.8929 -0.350212 
446 3 27.074 28.9204 1.49307 
447 5 25.2278 30.7642 1.46879 
448 1 27.0929 30.7429 -0.311173 
494 1 23.3635 32.5473 1.50358 
497 1 25.2058 32.552 -0.354873 
498 4 27.0803 32.5023 1.52191 
1120 1 23.3944 30.7397 3.33061 
1121 5 25.229 28.8646 3.36404 
1124 2 27.0523 30.7339 3.40802 
1173 4 25.2222 32.5444 3.36019 
496 2 23.4019 34.3427 -0.324353 
499 5 25.2444 34.3348 1.53722 
500 5 27.0406 34.3646 -0.377745 
1172 4 23.3917 34.3139 3.30979 
1118 1 23.3795 28.849 5.13756 
1122 1 27.037 28.8362 5.16041 
1123 1 25.1636 30.7281 5.12291 
1170 4 23.449 32.5496 5.06872 
1174 4 26.9835 32.5737 5.15499 
1794 4 23.4194 28.8481 8.81466 
1796 2 23.4712 30.6539 6.94487 
1797 4 25.2115 28.8603 6.91334 
1798 1 27.0106 28.8955 8.7566 
1799 4 25.1822 30.6444 8.77805 
1800 5 27.0165 30.6864 6.89664 
1846 1 23.5305 32.5493 8.76476 
1849 4 25.1688 32.5591 6.88849 
1850 5 26.9471 32.5429 8.75782 
1175 1 25.2297 34.3672 5.0723 
2472 2 23.4706 30.6996 10.6148 
2473 1 25.2626 28.8476 10.5927 
2476 3 26.9622 30.665 10.5476 
2525 4 25.1697 32.5709 10.6076 
2470 5 23.4335 28.8881 12.4513 
2524 4 23.4646 34.3532 10.6368 
3202 2 27.0756 32.532 16.0831 
2474 3 26.9811 28.8689 12.3906 
2475 2 25.2556 30.7158 12.433 
3201 5 25.209 32.5664 14.3279 
2522 3 23.4187 32.5716 12.4621 
3198 3 23.3422 32.5792 16.0875 
2526 5 27.0111 32.5852 12.4056 
3146 5 23.3678 28.8853 16.0713 
3148 4 23.369 30.7759 14.2769 
3149 2 25.2224 28.8905 14.2865 
3150 3 27.0415 28.945 16.1643 
3151 1 25.2407 30.6886 16.1006 
3152 4 27.0399 30.6267 14.3109 
3822 1 23.3826 28.9152 19.7717 
3824 5 23.3331 30.7411 17.9571 
3825 3 25.2268 28.9569 17.9374 
3826 5 27.072 28.9542 19.7966 
3827 4 25.2121 30.7789 19.7652 
3828 1 27.0414 30.7274 17.9248 
3874 2 23.3378 32.6222 19.7914 
3877 5 25.2106 32.5744 17.893 
3878 3 27.0623 32.5333 19.7598 
4500 5 23.3715 30.758 21.6178 
4501 2 25.1439 28.9291 21.6223 
4504 5 27.0218 30.8413 21.6412 
4553 1 25.1505 32.5987 21.656 
3879 2 25.1987 34.3397 19.8228 
4552 1 23.3316 34.3612 21.6875 
4556 2 27.0704 34.258 21.602 
4498 4 23.3612 28.884 23.4634 
4502 5 26.9967 28.9384 23.4393 
4503 3 25.1451 30.7964 23.5066 
4550 1 23.3473 32.5849 23.4736 
4554 1 26.977 32.5876 23.4958 
5174 5 23.3548 28.8479 27.1215 
5176 2 23.3714 30.749 25.2546 
5177 3 25.1704 28.8748 25.2789 
5178 2 26.9743 28.8626 27.0966 
5179 1 25.1591 30.6997 27.089 
5180 1 26.9148 30.7436 25.2697 
5226 4 23.3656 32.5181 27.074 
5229 3 25.1631 32.5629 25.2718 
5230 5 26.986 32.5441 27.1121 
4555 4 25.1449 34.305 23.4905 
5228 4 23.368 34.3445 25.2489 
5231 4 25.1772 34.3785 27.037 
5232 1 26.9888 34.3765 25.2495 
5850 2 23.3705 28.8127 30.6941 
5852 3 23.3468 30.7159 28.9391 
5853 2 25.1955 28.8399 28.922 
5854 1 27.01 28.8069 30.6906 
5855 4 25.204 30.6275 30.7042 
5856 1 27.0003 30.6242 28.9396 
5902 1 23.3115 32.4784 30.7358 
5905 5 25.1847 32.5178 28.971 
5906 2 27.0486 32.5406 30.7793 
6528 5 23.3398 30.6587 32.5089 
6529 4 25.2028 28.8033 32.4902 
6532 2 27.005 30.6018 32.4898 
6581 2 25.212 32.5138 32.4725 
5904 5 23.3541 34.4033 28.9336 
6526 3 23.3219 28.8452 34.3424 
6582 2 27.0569 32.5569 34.2738 
7936 5 26.949 34.3515 39.8292 
6530 1 27.0676 28.8245 34.3717 
6531 5 25.2298 30.677 34.3753 
6578 2 23.3487 32.5134 34.3829 
7932 2 23.3978 34.2952 39.8501 
7202 4 23.3812 28.8731 37.9905 
7204 2 23.3421 30.6733 36.2254 
7205 2 25.2024 28.884 36.1917 
7206 5 27.0591 28.8938 38.0175 
7207 4 25.2151 30.723 37.9958 
7208 3 27.051 30.7187 36.1999 
7254 4 23.395 32.5284 37.9871 
7257 1 25.2086 32.5073 36.2252 
7258 3 26.9895 32.4758 38.0049 
7880 5 23.4044 30.743 39.8124 
7881 1 25.1569 28.8607 39.8874 
7884 2 27.0139 30.6925 39.8884 
7933 3 25.2185 32.5203 39.8057 
7256 2 23.39 34.3712 36.1639 
7259 1 25.1415 34.3182 37.9944 
7260 5 27.0472 34.3846 36.1994 
7878 3 23.3988 28.8493 41.6875 
7882 4 27.0968 28.8786 41.6672 
7883 2 25.2108 30.7375 41.6767 
7930 4 23.404 32.5577 41.6902 
7934 1 26.9626 32.5408 41.7213 
8554 5 23.3495 28.8885 45.4067 
8556 2 23.3887 30.7175 43.5195 
8557 5 25.258 28.8521 43.4526 
8558 4 27.0824 28.8457 45.3083 
8559 5 25.2731 30.738 45.3581 
8560 1 27.0327 30.7135 43.4512 
8606 1 23.3856 32.5592 45.3635 
8609 1 25.204 32.5621 43.5268 
8610 1 27.0457 32.5569 45.3054 
7935 2 25.1522 34.3328 41.7155 
8608 3 23.3922 34.3188 43.5398 
8611 1 25.1881 34.3279 45.3237 
8612 3 26.9996 34.3569 43.5545 
1277 4 25.2335 39.9005 3.28295 
1228 3 27.0609 38.0373 3.32873 
1225 4 25.2509 36.1846 3.31124 
546 2 23.4136 36.1575 1.52056 
548 5 23.3972 38.0064 -0.256765 
549 4 25.2585 36.24 -0.341707 
550 2 27.0806 36.2562 1.53934 
551 1 25.2848 38.016 1.56233 
552 1 27.048 38.0295 -0.312842 
598 2 23.441 39.9351 1.4944 
601 5 25.2521 39.8613 -0.312279 
602 1 27.0431 39.8347 1.55253 
1224 3 23.4468 38.0298 3.2017 
1176 1 27.0435 34.3813 3.40019 
1954 2 27.0385 39.8941 8.73005 
1222 2 23.4206 36.1334 5.0553 
1226 4 27.0185 36.2069 5.11405 
1227 5 25.1939 38.0527 5.08863 
1274 3 23.4453 39.9688 5.10502 
1278 4 27.0323 39.8688 5.11099 
1848 2 23.4839 34.3836 6.89444 
1851 3 25.2038 34.4018 8.74531 
1852 1 26.9413 34.3938 6.8823 
1898 2 23.4962 36.219 8.76558 
1900 3 23.4464 38.0443 6.94153 
1901 4 25.2438 36.2048 6.91474 
1902 3 26.9881 36.1902 8.6708 
1903 4 25.2607 38.0166 8.70371 
1904 3 27.0437 38.0292 6.9338 
1950 5 23.4738 39.881 8.7758 
1953 2 25.253 39.9252 6.91068 
2577 2 25.2131 36.1885 10.6093 
2580 5 27.0307 37.9915 10.5697 
2629 3 25.2704 39.8944 10.5631 
3306 5 27.0787 39.893 16.06 
2527 1 25.1859 34.4045 12.4461 
2528 2 27.0061 34.4729 10.5975 
2574 2 23.3981 36.1967 12.4427 
2576 4 23.4951 38.0347 10.5926 
3305 1 25.1902 39.8293 14.2907 
2578 3 27.0643 36.1782 12.481 
2579 4 25.2214 37.9703 12.4783 
3302 1 23.3851 39.9062 16.1166 
2626 5 23.4572 39.8522 12.3797 
3256 3 27.0574 37.9372 14.2317 
2630 5 27.0189 39.8371 12.4736 
3200 3 23.3818 34.3839 14.2556 
3203 3 25.1792 34.4723 16.0769 
3204 1 27.0347 34.4534 14.2411 
3250 3 23.3772 36.1618 16.0846 
3252 3 23.3723 38.0136 14.2405 
3253 1 25.2003 36.1682 14.2293 
3254 3 27.0376 36.1807 16.025 
3255 5 25.1535 37.9737 16.0643 
3876 1 23.3634 34.394 17.8922 
4657 3 25.2064 39.8621 21.6656 
3880 5 27.0712 34.4409 17.9683 
3926 5 23.3385 36.1991 19.7752 
3928 4 23.3449 38.0053 17.9706 
3929 1 25.1591 36.1744 17.9595 
3930 3 27.0465 36.1818 19.8593 
3931 3 25.2159 38.0099 19.8249 
3932 5 27.0374 37.9397 17.9695 
3978 5 23.3611 39.8582 19.8112 
3981 5 25.1799 39.9166 17.9439 
3982 5 27.034 39.9295 19.8057 
4608 4 26.9865 38.0615 21.6329 
4605 5 25.1822 36.175 21.6522 
4604 3 23.3765 38.0554 21.6262 
5334 5 27.0507 39.8815 27.2048 
4602 4 23.3705 36.1739 23.4792 
4606 5 27.0568 36.1266 23.4407 
4607 3 25.1467 38.0745 23.4202 
4654 4 23.3746 39.9126 23.406 
4658 1 27.0185 39.9207 23.3682 
5333 5 25.1984 39.9516 25.2255 
5330 2 23.4567 39.8936 27.1082 
5284 5 27.0294 38.0467 25.255 
5278 5 23.3859 36.2641 27.0679 
5280 3 23.4279 38.065 25.2349 
5281 3 25.152 36.2129 25.2136 
5282 5 27.0082 36.2237 27.1295 
5283 1 25.1857 38.0811 27.1504 
6685 1 25.2291 39.8785 32.4693 
5907 2 25.2277 34.4283 30.7775 
5908 3 27.047 34.4359 29.016 
5954 1 23.3525 36.3135 30.762 
5956 4 23.4365 38.0657 28.9835 
5957 2 25.2248 36.2575 29.004 
5958 3 27.0846 36.2421 30.7559 
5959 4 25.2379 38.0808 30.7599 
5960 3 27.0554 38.0579 29.0053 
6006 4 23.4326 39.853 30.7666 
6009 3 25.2141 39.8653 29.0022 
6010 1 27.0601 39.9007 30.728 
6580 5 23.3545 34.4005 32.548 
6584 1 27.0914 34.4364 32.4969 
6632 3 23.3712 38.0511 32.5176 
6633 4 25.2287 36.2745 32.4817 
6636 4 27.0773 38.0844 32.4695 
6583 5 25.2215 34.3988 34.3261 
6630 3 23.3284 36.2927 34.3348 
6634 2 27.1018 36.2458 34.307 
6635 5 25.2138 38.0605 34.3098 
6682 3 23.3728 39.8699 34.276 
6686 4 27.071 39.8796 34.2248 
7984 3 23.311 38.1202 39.8993 
7362 3 27.0774 39.9359 38.0855 
7361 5 25.1581 39.9339 36.1844 
7358 3 23.3201 39.9008 38.0847 
7312 2 27.0667 38.0857 36.169 
7311 5 25.1525 38.1092 38.0608 
8037 4 25.1505 39.9129 39.8449 
7988 2 27.0803 38.1158 39.833 
7985 2 25.0817 36.2292 39.8719 
7306 2 23.3577 36.2387 38.0179 
7308 3 23.3172 38.0645 36.1658 
7309 2 25.1288 36.2388 36.177 
7310 5 27.016 36.2513 38.0051 
8714 3 27.0542 39.8795 45.3062 
7982 4 23.3556 36.2439 41.6968 
7986 5 27.0007 36.2802 41.6853 
7987 2 25.1129 38.1107 41.6587 
8034 4 23.3279 39.8656 41.7017 
8038 5 27.0343 39.8503 41.6991 
8713 1 25.1958 39.8469 43.5743 
8710 2 23.3723 39.8894 45.378 
8664 4 26.9912 38.0922 43.5558 
8658 2 23.3978 36.1816 45.3925 
8660 1 23.3822 38.1191 43.5234 
8661 5 25.1453 36.2229 43.539 
8662 3 26.9952 36.2111 45.336 
8663 4 25.2451 38.0563 45.3452 
600 1 23.4253 41.7481 -0.289914 
603 4 25.2216 41.767 1.53026 
604 5 27.0421 41.7265 -0.303018 
650 3 23.4529 43.5244 1.48395 
652 4 23.4011 45.3586 -0.262661 
653 3 25.2136 43.5861 -0.287519 
654 1 27.0033 43.5749 1.5211 
655 3 25.2291 45.3106 1.51601 
656 1 27.0439 45.3165 -0.337643 
1276 4 23.4655 41.766 3.31356 
1280 4 27.0017 41.6695 3.27157 
1328 2 23.4498 45.3446 3.2661 
1329 1 25.2574 43.533 3.31271 
1332 3 27.0366 45.3573 3.35689 
1279 1 25.2633 41.7115 5.08413 
1326 1 23.4826 43.5044 5.10528 
1330 4 26.9964 43.5122 5.11011 
1331 3 25.2191 45.3479 5.07361 
1952 1 23.4619 41.7462 6.88843 
1955 1 25.2471 41.7452 8.76986 
1956 4 27.0228 41.7253 6.9379 
2002 4 23.5149 43.5691 8.72953 
2004 1 23.5228 45.3226 6.89151 
2005 4 25.2158 43.4836 6.91012 
2006 2 27.0334 43.5056 8.7474 
2007 3 25.2637 45.3636 8.7988 
2008 5 27.0177 45.3414 6.91899 
2632 1 27.0278 41.6753 10.559 
2628 4 23.49 41.7554 10.6059 
2631 2 25.2818 41.7668 12.3901 
3360 4 27.0569 45.3771 14.2147 
2678 1 23.479 43.6065 12.4413 
2680 3 23.508 45.3694 10.6481 
2681 2 25.2625 43.5617 10.5981 
2682 4 27.0344 43.5798 12.4254 
2683 4 25.285 45.3866 12.4142 
2684 4 27.0327 45.3985 10.6015 
3304 5 23.4679 41.7563 14.2405 
3307 4 25.2212 41.7078 16.1142 
3308 2 27.0013 41.7466 14.2631 
3354 5 23.4744 43.5858 16.135 
3356 2 23.4612 45.3822 14.224 
3357 4 25.2754 43.6283 14.2159 
3358 5 27.0279 43.5692 16.1001 
3359 3 25.2179 45.4141 16.1186 
3980 3 23.3857 41.7403 17.9828 
3983 1 25.2169 41.7891 19.8157 
3984 4 27.0896 41.7409 17.9487 
4030 4 23.3996 43.5773 19.7517 
4032 4 23.4496 45.3825 18.0126 
4033 2 25.2356 43.5202 18.0021 
4034 3 27.0093 43.5131 19.7991 
4035 1 25.2461 45.3427 19.7692 
4036 4 26.9703 45.3665 17.9812 
4656 5 23.3705 41.7851 21.6246 
4660 4 27.0076 41.7546 21.5983 
4708 2 23.4004 45.289 21.5929 
4709 3 25.2463 43.6037 21.5937 
4712 2 27.0587 45.4005 21.6154 
4659 1 25.2378 41.7656 23.3955 
4706 3 23.4582 43.5771 23.4751 
4710 5 27.0782 43.5793 23.4594 
4711 3 25.2568 45.3446 23.5151 
5332 1 23.4205 41.7769 25.1986 
5335 3 25.2381 41.7585 27.1594 
5336 2 27.0689 41.7526 25.3245 
5382 2 23.4902 43.513 27.1112 
5384 2 23.467 45.3363 25.3116 
5385 3 25.248 43.5078 25.299 
5386 1 27.059 43.5641 27.1291 
5387 4 25.3041 45.3409 27.1006 
5388 4 27.0628 45.3718 25.3239 
6008 2 23.4588 41.7295 28.9828 
6011 4 25.2499 41.706 30.7321 
6012 2 27.0782 41.7493 28.9692 
6058 4 23.4426 43.5175 30.7357 
6060 5 23.4559 45.3608 28.9372 
6061 3 25.3032 43.5496 28.9495 
6062 2 27.069 43.5588 30.7545 
6063 4 25.2723 45.3476 30.7405 
6064 1 27.0656 45.3415 28.9274 
6684 2 23.4092 41.714 32.4831 
6688 2 27.0525 41.7214 32.5083 
6736 2 23.4147 45.3769 32.446 
6737 3 25.2398 43.5256 32.4979 
6740 2 27.0878 45.3675 32.5119 
6687 2 25.1974 41.7056 34.2479 
6734 4 23.3679 43.5006 34.2758 
6738 1 27.0881 43.556 34.2924 
6739 5 25.2154 45.3674 34.2972 
8092 2 27.0235 45.3849 39.8988 
8089 4 25.1567 43.5282 39.8986 
8088 1 23.3677 45.3427 39.8917 
8040 4 27.0315 41.6962 39.832 
7360 1 23.3546 41.7278 36.1964 
7363 3 25.1387 41.6881 38.1083 
7364 5 27.0594 41.7132 36.1453 
7410 4 23.3777 43.5172 38.105 
7412 2 23.3485 45.4017 36.2098 
7413 5 25.1523 43.5138 36.1661 
7414 5 27.0659 43.5183 38.0725 
7415 5 25.1944 45.3692 38.0801 
7416 2 27.1606 45.3559 36.1812 
8036 2 23.3296 41.7275 39.9199 
8039 5 25.2094 41.7178 41.6997 
8086 1 23.343 43.5751 41.7048 
8090 3 27.0281 43.5176 41.641 
8091 2 25.1983 45.3676 41.6703 
8712 5 23.3371 41.7108 43.5029 
8715 2 25.2228 41.7454 45.3254 
8716 3 27.0019 41.7025 43.575 
8762 5 23.3766 43.5858 45.3523 
8764 4 23.3849 45.3756 43.4866 
8765 4 25.2561 43.5939 43.4698 
8766 1 26.9877 43.5824 45.3291 
8767 2 25.2188 45.3621 45.3084 
8768 4 27.0094 45.3857 43.467 
33 4 28.848 -0.300808 -0.335264 
34 4 30.6668 -0.269978 1.50504 
35 3 28.8716 1.53101 1.52007 
36 5 30.6919 1.52967 -0.350979 
37 2 32.6083 -0.333959 -0.350028 
39 4 32.5757 1.49915 1.41934 
85 1 28.8476 3.31662 -0.358531 
86 3 30.6773 3.27744 1.47346 
89 3 32.6291 3.27885 -0.383895 
709 3 28.8723 -0.335212 3.33494 
712 4 30.664 1.48479 3.28674 
713 5 32.5839 -0.266573 3.31596 
761 3 28.9267 3.32217 3.24507 
765 5 32.5319 3.24426 3.27441 
40 3 34.3699 1.46549 -0.42408 
90 3 34.4002 3.19473 1.43173 
710 4 30.6869 -0.28915 5.12213 
711 2 28.8854 1.4956 5.06061 
715 1 32.5572 1.53549 5.13883 
762 1 30.6919 3.29715 5.10382 
1385 5 28.8641 -0.287361 6.94145 
1386 5 30.7005 -0.287814 8.81929 
1387 4 28.8498 1.51375 8.86013 
1388 4 30.7377 1.53584 6.93633 
1389 5 32.5479 -0.293938 6.89739 
1391 2 32.5242 1.57773 8.83305 
1437 5 28.9184 3.28577 7.00045 
1438 3 30.6985 3.29729 8.86966 
1441 2 32.506 3.28276 6.97718 
1442 2 34.3871 3.29647 8.8432 
2061 2 28.801 -0.328526 10.6239 
2113 1 28.8895 3.268 10.6704 
2744 1 34.3722 1.51227 14.2606 
2062 5 30.6931 -0.260478 12.4415 
2063 1 28.8302 1.50805 12.455 
2064 4 30.6765 1.56148 10.657 
2065 2 32.5686 -0.239559 10.671 
2067 4 32.5698 1.5378 12.4758 
2794 5 34.3954 3.266 16.0952 
2114 4 30.6898 3.28027 12.4666 
2117 2 32.5299 3.28798 10.6846 
2737 1 28.8232 -0.279224 14.2235 
2738 5 30.7219 -0.288203 16.0523 
2739 2 28.8303 1.5902 16.0485 
2740 3 30.7143 1.5356 14.2335 
2741 4 32.6018 -0.237038 14.2615 
2743 4 32.5918 1.48738 16.0777 
2789 3 28.8964 3.25943 14.1945 
2790 2 30.7902 3.25381 16.0437 
2793 1 32.5283 3.26956 14.2172 
2066 2 34.3906 -0.281468 12.4592 
2068 1 34.3934 1.5472 10.7021 
2118 1 34.3839 3.27638 12.4852 
2742 3 34.3418 -0.250595 16.1283 
3413 5 28.8618 -0.309083 17.9427 
3414 3 30.7442 -0.345837 19.7954 
3415 4 28.8905 1.41612 19.8212 
3416 5 30.747 1.54859 17.9756 
3417 4 32.578 -0.308312 17.9747 
3419 2 32.5759 1.49976 19.8201 
3465 3 28.8418 3.25378 18.0077 
3466 1 30.7454 3.27052 19.8589 
3469 1 32.6324 3.25982 17.9632 
4089 1 28.8472 -0.284921 21.6442 
4092 1 30.7355 1.38541 21.594 
4093 3 32.5493 -0.38363 21.5142 
4141 5 28.9151 3.20924 21.6324 
4145 3 32.5762 3.28616 21.6705 
3420 1 34.3765 1.4357 17.9561 
4096 2 34.3793 1.41527 21.5747 
4090 4 30.6193 -0.326863 23.4726 
4091 2 28.8423 1.42963 23.5197 
4095 5 32.5557 1.3632 23.4367 
4142 2 30.7363 3.22572 23.463 
4765 4 28.8545 -0.358925 25.3274 
4766 3 30.658 -0.389798 27.1258 
4767 4 28.8689 1.44378 27.1177 
4768 1 30.6384 1.40781 25.3508 
4769 1 32.4696 -0.342035 25.3376 
4771 2 32.4585 1.43118 27.1481 
4817 1 28.8685 3.21636 25.345 
4818 3 30.6423 3.26364 27.1321 
4821 5 32.538 3.24109 25.3053 
4094 3 34.4247 -0.373391 23.4002 
4146 4 34.3857 3.30587 23.4815 
4770 5 34.3461 -0.325763 27.1732 
5441 1 28.881 -0.377318 28.9122 
5442 3 30.6501 -0.390076 30.7462 
5443 3 28.9023 1.4082 30.6919 
5444 1 30.6341 1.40521 28.8695 
5445 3 32.4498 -0.434936 28.9462 
5447 5 32.4822 1.39249 30.72 
5493 4 28.8748 3.26949 28.8694 
5494 5 30.6946 3.31046 30.6756 
5497 4 32.5158 3.27291 28.8365 
6117 1 28.9067 -0.337786 32.517 
6120 3 30.6865 1.41226 32.5829 
6121 3 32.4914 -0.415373 32.5781 
6169 5 28.8846 3.30179 32.5652 
6173 3 32.4141 3.32038 32.6244 
5498 5 34.3224 3.32615 30.7177 
6118 1 30.6234 -0.353672 34.3596 
7476 4 34.3642 1.48107 39.8372 
6119 2 28.8603 1.49071 34.4005 
6123 2 32.4686 1.45942 34.3805 
6170 3 30.7135 3.31633 34.4266 
6793 3 28.8578 -0.280387 36.2517 
6794 1 30.6765 -0.271635 38.0234 
6795 4 28.8642 1.52523 38.0176 
6796 1 30.6409 1.47063 36.1891 
6797 5 32.5416 -0.334889 36.2216 
6799 2 32.5537 1.50232 38.018 
6845 4 28.8785 3.33085 36.1922 
6846 5 30.7023 3.29228 38.0285 
6849 1 32.5002 3.2709 36.1677 
7469 5 28.8758 -0.261847 39.8542 
7472 4 30.7083 1.52097 39.8993 
7473 2 32.5052 -0.290128 39.8124 
7521 4 28.8725 3.28959 39.8761 
7525 4 32.524 3.28632 39.8914 
7470 3 30.7473 -0.272632 41.6929 
7471 1 28.8631 1.53918 41.6756 
7475 3 32.5311 1.492 41.659 
7522 4 30.7161 3.28532 41.6457 
8145 1 28.8721 -0.236489 43.4362 
8146 5 30.6838 -0.295233 45.2466 
8147 3 28.8645 1.56522 45.2735 
8148 3 30.7131 1.52045 43.4102 
8149 3 32.5718 -0.305328 43.4311 
8151 2 32.5654 1.51922 45.2655 
8197 2 28.9011 3.30925 43.4698 
8198 4 30.7098 3.3115 45.2406 
8201 1 32.4915 3.30797 43.4433 
7474 3 34.3534 -0.306425 41.642 
7526 2 34.3379 3.30211 41.6939 
8152 2 34.3484 1.48628 43.4775 
8202 3 34.3264 3.31253 45.2138 
87 1 28.873 5.09737 1.45126 
88 5 30.7323 5.0822 -0.382995 
91 2 32.5712 5.1461 1.41005 
137 3 28.8561 6.93474 -0.40341 
138 2 30.6594 6.98435 1.43296 
139 4 28.8578 8.77321 1.39337 
140 4 30.6649 8.7996 -0.408616 
141 3 32.5455 7.02245 -0.433804 
143 5 32.5472 8.81801 1.40879 
764 2 30.7008 5.13637 3.21851 
813 3 28.8404 6.95859 3.25664 
816 2 30.6913 8.80361 3.24767 
817 3 32.5685 6.99253 3.22695 
92 2 34.3019 5.15336 -0.454762 
142 2 34.3825 7.0506 1.36029 
144 1 34.3736 8.83003 -0.442673 
768 5 34.3518 5.13402 3.27829 
820 2 34.3983 8.93469 3.23943 
189 3 28.8575 10.5755 -0.420352 
193 4 32.5806 10.6136 -0.402637 
865 5 28.861 10.5941 3.29854 
763 1 28.9413 5.10709 5.05275 
767 2 32.5084 5.07036 5.15433 
814 5 30.7552 6.93445 5.07105 
815 2 28.8665 8.7753 5.10416 
819 5 32.5614 8.93417 5.08646 
1439 1 28.9566 5.0963 8.90014 
1440 1 30.758 5.06987 7.03084 
1443 3 32.4608 5.07149 8.88649 
1489 5 28.9744 6.88898 7.01925 
1490 4 30.7594 6.88897 8.95199 
1491 5 28.9631 8.78519 8.94379 
1492 5 30.7396 8.86932 7.00239 
1493 2 32.4825 6.95371 7.09382 
1495 3 32.4816 8.84862 8.87651 
818 5 34.3115 7.0092 5.18247 
1444 5 34.3676 5.09537 7.0427 
1496 3 34.334 8.83452 7.03344 
1545 1 32.5699 10.6588 7.02825 
1546 5 34.3782 10.6172 8.87724 
2116 3 30.7023 5.05152 10.6676 
2165 4 28.8949 6.91186 10.6793 
2168 4 30.7986 8.85727 10.6923 
2169 4 32.5177 6.96252 10.6645 
2115 1 28.9233 5.082 12.4762 
2221 1 32.5148 10.6413 10.7127 
2119 4 32.4905 5.07801 12.4523 
2848 1 34.2948 8.84215 14.2602 
2166 5 30.7227 6.95465 12.4533 
2167 2 28.9198 8.82572 12.4106 
2846 2 34.3099 7.0167 16.0285 
2172 2 34.338 8.81151 10.7067 
2171 3 32.5406 8.87337 12.4966 
2791 5 28.9137 5.03366 16.0956 
2792 1 30.7273 5.06934 14.2428 
2795 2 32.5247 5.11884 16.0603 
2841 1 28.9227 6.92899 14.2706 
2842 4 30.7253 6.95498 16.0382 
2843 3 28.9367 8.79465 16.1128 
2844 2 30.7115 8.8422 14.3056 
2845 2 32.5142 6.99216 14.2732 
2847 1 32.5272 8.86474 16.0484 
2170 2 34.3483 7.00374 12.4756 
3467 3 28.9018 5.06624 19.778 
3468 5 30.7677 5.04946 17.9783 
3471 5 32.6271 5.10535 19.8536 
3517 5 28.8855 6.96164 18.0247 
3518 3 30.7795 6.93541 19.8331 
3519 4 28.7909 8.8685 19.7898 
3520 5 30.7625 8.79766 17.9247 
3521 2 32.5767 6.95081 17.8966 
3523 2 32.5912 8.76756 19.8059 
4144 4 30.7589 5.09998 21.6169 
4193 5 28.8397 6.96689 21.5409 
4196 5 30.7413 8.81131 21.6395 
4197 4 32.6003 6.943 21.7081 
3524 2 34.2698 8.84401 17.8998 
4200 2 34.3501 8.81063 21.704 
4245 2 28.8517 10.6473 21.6719 
4249 1 32.5737 10.6169 21.69 
3574 3 34.2633 10.6239 19.8027 
4143 5 28.8775 5.05212 23.5389 
4147 3 32.5587 5.08391 23.4378 
4194 5 30.7372 6.94602 23.5036 
4195 3 28.839 8.84927 23.4476 
4199 3 32.5826 8.8448 23.5092 
4819 1 28.8766 5.04281 27.0538 
4820 3 30.702 5.03434 25.3242 
4823 5 32.5613 5.13166 27.1342 
4869 2 28.8817 7.0037 25.3187 
4870 5 30.6905 6.99461 27.0865 
4871 3 28.8562 8.82999 27.153 
4872 1 30.7053 8.85743 25.2693 
4873 2 32.5972 6.97111 25.2441 
4875 3 32.5381 8.7953 27.055 
4874 3 34.3855 7.01035 27.0798 
4246 4 30.7132 10.6226 23.4768 
4921 5 28.861 10.6601 25.2883 
4922 4 30.6838 10.5648 27.1078 
4925 1 32.5435 10.5582 25.2947 
4250 3 34.3816 10.5702 23.5247 
5495 3 28.8999 5.17002 30.7012 
5496 1 30.6265 5.1265 28.8693 
5499 2 32.4947 5.18688 30.6368 
5545 4 28.892 6.95245 28.904 
5546 3 30.6671 6.92991 30.6569 
5547 2 28.8785 8.7735 30.6956 
5548 1 30.6973 8.77764 28.9196 
5549 3 32.542 7.02922 28.9201 
5551 4 32.4847 8.74586 30.7194 
6172 4 30.7071 5.17196 32.5427 
6221 4 28.8963 6.92325 32.5138 
6224 2 30.6725 8.73522 32.4802 
6225 2 32.5076 6.9377 32.5039 
5500 3 34.3639 5.1816 28.8896 
5550 3 34.3411 6.98809 30.6797 
5552 2 34.3647 8.77223 28.8595 
6176 5 34.3201 5.10244 32.6015 
6228 4 34.3174 8.75995 32.5086 
5597 2 28.8742 10.6056 28.8825 
5598 4 30.6953 10.567 30.7168 
5601 2 32.4851 10.541 28.8645 
6273 1 28.8763 10.5449 32.5131 
6277 3 32.501 10.5876 32.5023 
6223 4 28.8909 8.68504 34.3258 
6227 5 32.5285 8.73433 34.3599 
6171 2 28.8896 5.13734 34.4051 
6175 1 32.4669 5.11899 34.4102 
6222 2 30.6859 6.91741 34.3938 
6953 5 32.4919 10.6111 36.2199 
6949 5 28.9844 10.6092 36.2303 
6847 4 28.8896 5.10889 38.0186 
6848 3 30.7242 5.11438 36.2016 
6851 3 32.5017 5.08773 38.0061 
6897 3 28.8909 6.88042 36.2162 
6898 3 30.6798 6.86185 37.9939 
6899 4 28.9683 8.66581 38.0271 
6900 3 30.6779 8.66331 36.2295 
6901 4 32.508 6.91913 36.263 
6903 3 32.4687 8.71794 38.0522 
7524 4 30.6805 5.07925 39.8873 
7573 1 28.9746 6.88496 39.844 
7576 3 30.6875 8.71528 39.863 
7577 5 32.4722 6.91258 39.8668 
6226 4 34.3411 6.9336 34.4145 
6852 5 34.3637 5.11236 36.2226 
7523 4 28.9415 5.07993 41.6616 
7527 4 32.4691 5.08474 41.7153 
7574 3 30.655 6.93772 41.7332 
7575 1 28.931 8.73702 41.6957 
7579 1 32.4869 8.77222 41.6402 
8199 3 28.8548 5.1026 45.2961 
8200 1 30.6925 5.09592 43.4546 
8203 3 32.5458 5.06197 45.2131 
8249 1 28.8822 6.92316 43.4904 
8250 5 30.7243 6.96788 45.2534 
8251 4 28.8566 8.78072 45.2778 
8252 3 30.7623 8.8014 43.4584 
8253 4 32.5165 6.91476 43.4197 
8255 3 32.535 8.86195 45.316 
7578 2 34.3723 6.90451 41.6547 
8204 4 34.3371 5.0845 43.4609 
8254 2 34.2954 6.95346 45.2834 
8256 5 34.3155 8.8067 43.4467 
7626 2 30.7528 10.6002 41.6285 
8301 2 28.8931 10.5597 43.461 
8302 3 30.7057 10.5406 45.323 
8305 1 32.5357 10.5933 43.4557 
921 5 32.6134 14.2559 3.21386 
190 2 30.7022 10.6177 1.37296 
191 5 28.8608 12.4406 1.41467 
192 3 30.7174 12.3811 -0.420039 
920 2 30.7864 16.157 3.30081 
195 1 32.5535 12.379 1.40371 
241 5 28.9197 14.2903 -0.439767 
242 1 30.74 14.2656 1.45618 
243 5 28.9453 16.1554 1.47119 
244 1 30.7387 16.159 -0.372689 
245 5 32.5688 14.2722 -0.30866 
247 1 32.5754 16.1274 1.45305 
917 2 28.893 14.3338 3.36739 
868 2 30.7111 12.4388 3.25916 
869 4 32.5207 10.6815 3.22038 
866 1 30.668 10.6835 5.13298 
867 3 28.9045 12.4583 5.16489 
871 5 32.5647 12.389 5.16395 
918 5 30.7272 14.2829 5.14336 
919 4 28.8501 16.1265 5.20955 
923 2 32.626 16.1274 5.10835 
1541 4 28.9215 10.6908 6.94241 
1542 3 30.7146 10.6747 8.86316 
1543 1 28.959 12.4508 8.7998 
1544 4 30.6838 12.4281 6.99683 
1600 5 34.3668 16.068 7.03111 
1547 5 32.5292 12.4889 8.84205 
1593 4 28.9089 14.2608 6.9495 
1594 2 30.7089 14.2995 8.83011 
1595 2 28.9353 16.1354 8.7687 
1596 5 30.774 16.1359 6.98898 
1597 4 32.5675 14.2555 7.01008 
1599 2 32.5753 16.0792 8.91535 
870 4 34.4447 10.697 5.15378 
2217 1 28.9443 10.6767 10.7208 
2218 3 30.753 10.6687 12.4835 
2219 3 28.9288 12.4355 12.5291 
2220 2 30.7019 12.4647 10.6898 
2900 4 34.3447 12.4375 14.2743 
2223 1 32.572 12.4447 12.4522 
2269 2 28.9463 14.3248 10.6547 
2270 2 30.7229 14.2567 12.4617 
2271 3 28.9107 16.1181 12.4773 
2272 4 30.7631 16.1132 10.6651 
2273 1 32.5969 14.2783 10.6878 
2275 2 32.5933 16.098 12.3887 
2893 2 28.949 10.657 14.2826 
2894 3 30.7439 10.6731 16.1124 
2895 4 28.9124 12.461 16.0699 
2896 4 30.734 12.4485 14.285 
2897 1 32.5281 10.6684 14.2641 
2899 4 32.5221 12.4441 16.0852 
2945 4 28.8965 14.2447 14.3337 
2946 3 30.7134 14.215 16.089 
2947 1 28.8312 16.0468 16.0984 
2948 5 30.7301 16.09 14.2794 
2949 2 32.577 14.1977 14.2574 
2951 5 32.5465 16.0586 16.1551 
2222 3 34.3112 10.6569 12.4774 
2274 3 34.3848 14.2405 12.425 
2898 4 34.2857 10.6482 16.0394 
3569 2 28.8746 10.6714 17.9331 
3570 5 30.738 10.6674 19.7865 
3571 2 28.8745 12.4873 19.7957 
3572 4 30.7453 12.4431 17.8889 
3573 3 32.5595 10.6648 17.886 
3575 2 32.5216 12.4509 19.8086 
3621 5 28.8863 14.2378 17.9138 
3622 3 30.763 14.2546 19.8207 
3623 5 28.8898 16.0556 19.8426 
3624 3 30.7063 16.0462 17.901 
3625 3 32.4517 14.2191 17.9182 
3627 2 32.467 16.1096 19.7235 
4252 2 34.3015 12.4376 21.6564 
4248 2 30.6815 12.489 21.6737 
3626 5 34.3189 14.2818 19.7672 
4297 3 28.8941 14.297 21.6748 
4300 3 30.7051 16.0643 21.6737 
4301 3 32.5019 14.3284 21.668 
3576 2 34.3089 12.4418 17.914 
4980 1 34.3372 16.1333 25.2912 
4247 1 28.8676 12.4927 23.4767 
4251 5 32.5245 12.4483 23.5179 
4298 2 30.6665 14.3058 23.4999 
4299 2 28.8379 16.0929 23.4762 
4303 4 32.5052 16.0686 23.4769 
4978 5 34.3686 14.2906 27.0756 
4302 1 34.2952 14.3244 23.5173 
4923 4 28.8562 12.4961 27.1262 
4924 2 30.6576 12.4867 25.3142 
4979 1 32.4874 16.095 27.1058 
4927 5 32.5057 12.4156 27.0827 
4973 4 28.8442 14.277 25.3061 
4974 4 30.6607 14.316 27.0835 
4975 4 28.8516 16.0918 27.0162 
4976 4 30.6448 16.0823 25.2962 
4977 4 32.4916 14.3614 25.3013 
5656 5 34.354 16.119 28.9537 
6329 5 32.525 14.3013 32.472 
5599 5 28.887 12.4436 30.6818 
5600 1 30.647 12.4751 28.8299 
6328 4 30.6838 16.1362 32.5086 
5603 5 32.4699 12.4249 30.6482 
5649 3 28.8713 14.2968 28.8485 
5650 4 30.6469 14.3051 30.6709 
5651 4 28.8987 16.0595 30.7093 
5652 2 30.6908 16.0931 28.8827 
5653 1 32.4638 14.2875 28.8939 
5655 2 32.4849 16.1545 30.6965 
6325 4 28.9289 14.3393 32.508 
6276 3 30.6559 12.3999 32.5022 
6274 2 30.6653 10.5635 34.2924 
6275 2 28.9558 12.4765 34.3492 
6279 5 32.5139 12.4513 34.3441 
6327 1 28.9001 16.1084 34.3448 
7681 2 32.5749 14.3082 39.8558 
7680 1 30.7164 16.0539 39.799 
7677 1 28.9454 14.2632 39.8076 
6326 2 30.6642 14.3019 34.3623 
7629 4 32.511 10.6069 39.8738 
6331 5 32.5646 16.1346 34.3679 
7008 1 34.3894 16.0617 36.1765 
6950 2 30.7758 10.6329 38.0852 
6951 3 28.9649 12.5173 38.0284 
6952 3 30.7199 12.5632 36.2614 
6956 4 34.3312 12.5095 36.2372 
6955 4 32.5367 12.53 38.0726 
7001 1 28.9054 14.3341 36.2486 
7002 4 30.7255 14.2906 38.0327 
7003 3 28.8408 16.0701 38.0803 
7004 2 30.7307 16.0621 36.2019 
7005 1 32.5909 14.2626 36.2296 
7007 2 32.5934 16.0516 37.9908 
7625 5 28.9213 10.6075 39.8259 
7628 1 30.7619 12.5078 39.86 
8306 4 34.3861 10.6393 45.2881 
7627 1 28.9319 12.4608 41.609 
7631 1 32.5728 12.4629 41.629 
7678 4 30.7694 14.2841 41.6222 
7679 5 28.8786 16.1405 41.6033 
7683 2 32.585 16.0703 41.7241 
7682 1 34.3778 14.2496 41.659 
7630 2 34.3326 10.6428 41.6025 
8303 1 28.9029 12.3417 45.3281 
8304 5 30.7331 12.4178 43.4559 
8359 5 32.6046 16.0674 45.2515 
8307 5 32.5895 12.4293 45.2975 
8353 5 28.9312 14.2945 43.5004 
8354 3 30.7332 14.3032 45.302 
8355 1 28.9365 16.2164 45.3007 
8356 4 30.7506 16.1177 43.5097 
8357 4 32.6056 14.2486 43.4268 
293 4 28.936 17.9722 -0.381754 
294 3 30.773 17.9764 1.42665 
295 2 28.8669 19.7451 1.43546 
296 4 30.7424 19.7591 -0.414091 
297 5 32.6127 17.9525 -0.359783 
299 2 32.6422 19.7354 1.47746 
345 1 28.8771 21.573 -0.359767 
346 5 30.7942 21.5548 1.43511 
349 4 32.6216 21.5284 -0.393271 
969 5 28.886 17.9449 3.37044 
972 5 30.759 19.7711 3.3472 
973 2 32.6265 17.904 3.27782 
1021 1 28.8649 21.5393 3.37132 
1025 1 32.6316 21.6165 3.35396 
970 4 30.7248 17.918 5.19251 
971 1 28.9175 19.7964 5.20169 
975 5 32.638 19.7576 5.1701 
1022 3 30.7251 21.5825 5.23132 
1645 1 28.8975 17.9586 6.96219 
1646 2 30.773 17.9527 8.81537 
1647 4 28.8264 19.7375 8.77208 
1648 2 30.7207 19.7254 6.98451 
1649 2 32.6215 17.9492 7.03018 
1651 4 32.6402 19.7437 8.8106 
1697 2 28.8821 21.6261 6.98314 
1698 5 30.745 21.5818 8.76124 
1701 1 32.6401 21.5494 6.97854 
974 4 34.4165 17.9043 5.10953 
1652 1 34.3993 19.7305 7.04236 
1702 4 34.3867 21.535 8.80906 
2328 4 34.3748 19.7803 10.613 
2321 5 28.8827 17.9201 10.6404 
2322 1 30.7779 17.9037 12.425 
2323 1 28.825 19.7334 12.4388 
2324 5 30.782 19.7475 10.6597 
2325 4 32.6248 17.9413 10.6394 
2327 1 32.656 19.7913 12.4408 
2373 5 28.8301 21.5966 10.6315 
2374 4 30.7548 21.6107 12.4097 
2377 3 32.5945 21.5596 10.628 
2997 5 28.8463 17.9491 14.3061 
2998 2 30.762 17.9789 16.147 
2999 1 28.7939 19.7801 16.1531 
3000 5 30.7692 19.7824 14.2245 
3001 2 32.6059 17.9865 14.224 
3003 4 32.6179 19.7853 16.1517 
3049 5 28.7961 21.5823 14.2473 
3050 5 30.7193 21.5484 16.1971 
3053 3 32.6704 21.582 14.3095 
2326 1 34.3824 17.9497 12.404 
3004 3 34.396 19.7983 14.2854 
2378 1 34.422 21.5685 12.4772 
3673 5 28.8526 17.9066 17.8927 
3674 2 30.6602 17.9477 19.7696 
3675 1 28.8099 19.7632 19.7478 
3676 3 30.6951 19.7283 17.9368 
3677 4 32.5526 17.9559 17.9587 
3679 5 32.5916 19.7575 19.7384 
3725 1 28.7695 21.5236 17.9312 
3726 5 30.6452 21.5661 19.7096 
3729 3 32.6476 21.5801 17.8985 
4349 4 28.8718 17.8894 21.6656 
4352 2 30.5893 19.7369 21.6216 
4353 5 32.5249 17.9012 21.6393 
4401 4 28.8109 21.6195 21.6119 
4405 3 32.5566 21.5534 21.5651 
4350 4 30.6284 17.8925 23.4756 
4351 3 28.8557 19.6857 23.498 
4355 2 32.5156 19.7555 23.423 
4402 5 30.6854 21.5865 23.4271 
5025 3 28.8637 17.9299 25.2885 
5026 2 30.6982 17.9245 27.0862 
5027 2 28.8794 19.7278 27.0805 
5028 1 30.6905 19.7373 25.2661 
5029 5 32.4949 17.8913 25.2698 
5031 2 32.5062 19.793 27.1462 
5077 5 28.8436 21.5771 25.2953 
5078 1 30.7042 21.5517 27.113 
5081 1 32.4841 21.5969 25.3359 
4406 5 34.3595 21.6052 23.3989 
5032 5 34.3486 19.7564 25.3406 
5082 1 34.3592 21.6019 27.1789 
5701 5 28.891 17.9458 28.917 
5702 3 30.7409 17.9577 30.6947 
5703 4 28.9301 19.7665 30.6762 
5704 1 30.724 19.799 28.9191 
5705 1 32.5014 17.9642 28.8827 
5707 4 32.5031 19.7324 30.643 
5753 1 28.8985 21.5611 28.8859 
5754 1 30.7075 21.601 30.6372 
5757 3 32.5372 21.5831 28.9184 
6377 5 28.8912 17.9099 32.4915 
6380 1 30.7522 19.7292 32.4867 
6381 4 32.516 17.9385 32.4976 
6429 5 28.9321 21.6285 32.48 
6433 5 32.4741 21.6098 32.5009 
5706 3 34.3496 17.975 30.6813 
5708 1 34.3585 19.7311 28.9119 
6378 4 30.7484 17.9355 34.3561 
7110 1 34.4174 21.6187 37.946 
6379 5 28.9017 19.7831 34.3821 
6383 2 32.5014 19.7407 34.4047 
6430 1 30.7267 21.6051 34.4036 
7053 5 28.8565 17.8933 36.1868 
7054 5 30.7327 17.9317 38.0022 
7055 1 28.8311 19.8283 37.9578 
7056 1 30.7391 19.7941 36.1911 
7057 1 32.5743 17.9683 36.1717 
7059 2 32.588 19.8399 37.9372 
7105 1 28.8868 21.6078 36.1894 
7106 2 30.7029 21.6311 37.9588 
7109 4 32.5371 21.6298 36.1706 
7729 4 28.8112 17.9527 39.7677 
7732 5 30.6868 19.8412 39.8213 
7733 5 32.6034 17.8865 39.8679 
7781 3 28.8523 21.6374 39.8016 
7785 2 32.5878 21.6454 39.8267 
6382 1 34.3648 17.9536 34.384 
7058 5 34.4167 17.9303 37.9761 
7060 1 34.4008 19.8057 36.1602 
7730 5 30.7278 17.9375 41.6775 
7731 3 28.8437 19.7307 41.6493 
7735 2 32.6219 19.8029 41.6952 
7782 2 30.6552 21.6171 41.675 
8405 4 28.8633 17.9454 43.5268 
8406 1 30.746 17.9306 45.3042 
8407 2 28.8856 19.7435 45.3693 
8408 5 30.711 19.7784 43.5478 
8409 3 32.5971 17.9682 43.5015 
8411 1 32.6076 19.7947 45.3361 
8457 2 28.8979 21.6259 43.5411 
8458 1 30.7035 21.6134 45.4014 
8461 5 32.5756 21.6361 43.5271 
347 5 28.8791 23.412 1.50544 
348 2 30.7289 23.4222 -0.321504 
351 3 32.5947 23.4693 1.43312 
397 4 28.8607 25.243 -0.339969 
398 2 30.7702 25.2737 1.47362 
399 2 28.9057 26.9794 1.53319 
400 4 30.7446 27.0846 -0.330174 
401 4 32.5931 25.3014 -0.29858 
403 1 32.5388 27.0532 1.49343 
1024 5 30.7826 23.4105 3.36281 
1073 3 28.914 25.254 3.35727 
1076 3 30.8169 27.0251 3.33877 
1077 1 32.587 25.2675 3.28785 
402 2 34.3842 25.2804 1.46704 
1028 1 34.352 23.4339 3.29998 
1080 4 34.345 27.0866 3.34169 
1023 2 28.8998 23.4026 5.15372 
1027 2 32.5815 23.376 5.23038 
1074 4 30.8174 25.2693 5.15879 
1075 5 28.9285 27.0324 5.18468 
1079 4 32.5564 27.0917 5.1537 
1699 2 28.8924 23.4708 8.80451 
1700 4 30.7463 23.4498 6.92985 
1703 5 32.5813 23.4395 8.76856 
1749 2 28.8984 25.1686 6.95077 
1750 3 30.7512 25.2535 8.77118 
1751 5 28.8564 27.0061 8.72727 
1752 1 30.8232 27.0482 6.97243 
1753 3 32.5435 25.2937 6.99502 
1755 3 32.6044 27.0684 8.75811 
1078 5 34.3457 25.2466 5.18876 
1754 2 34.4277 25.3174 8.72464 
1756 4 34.3836 27.1323 6.96816 
2428 2 30.7292 27.0548 10.5814 
2429 2 32.5983 25.3093 10.6026 
2375 4 28.8611 23.4565 12.4059 
2376 3 30.7094 23.4794 10.6412 
2379 5 32.5804 23.4297 12.446 
2425 1 28.8859 25.2319 10.6436 
2426 3 30.6688 25.2831 12.4185 
2427 1 28.9052 27.0894 12.435 
3107 3 32.5896 27.1835 16.1175 
3105 5 32.5609 25.2938 14.3436 
2431 5 32.5869 27.1129 12.4519 
3051 2 28.7813 23.3925 16.1844 
3052 5 30.7312 23.3894 14.3191 
3055 3 32.6078 23.3812 16.179 
3101 5 28.8673 25.2408 14.2992 
3102 1 30.7088 25.2831 16.1587 
3103 1 28.8745 27.1115 16.1163 
3104 3 30.7002 27.1075 14.3167 
3727 2 28.8 23.357 19.6981 
3728 3 30.6977 23.4652 17.8587 
3731 5 32.5741 23.3916 19.7119 
3777 3 28.8507 25.2119 17.9083 
3778 5 30.7025 25.249 19.7497 
3779 1 28.8718 27.0989 19.8002 
3780 5 30.6906 27.1369 17.9153 
3781 1 32.5544 25.2965 17.8616 
3783 1 32.5464 27.1348 19.7459 
4404 3 30.699 23.3563 21.5837 
4453 5 28.8133 25.1816 21.5715 
4456 3 30.7779 27.1125 21.5813 
4457 3 32.5077 25.2615 21.6018 
3784 4 34.3741 27.2092 17.9475 
4460 5 34.3218 27.1119 21.6066 
4403 4 28.795 23.4052 23.4625 
4407 2 32.519 23.3651 23.4089 
4454 5 30.691 25.19 23.4388 
4455 5 28.8353 27.0455 23.4532 
4459 4 32.4889 27.1193 23.461 
5079 4 28.8368 23.4256 27.1173 
5080 3 30.6634 23.3898 25.3809 
5083 1 32.5149 23.31 27.1091 
5129 1 28.8207 25.1797 25.3115 
5130 3 30.5943 25.2206 27.0967 
5131 1 28.8385 27.0328 27.0909 
5132 4 30.6516 27.0601 25.3083 
5133 5 32.5069 25.1812 25.3116 
5135 5 32.4839 27.1004 27.1027 
5755 3 28.8192 23.4291 30.6348 
5756 2 30.6549 23.3541 28.8534 
5759 4 32.5552 23.388 30.6965 
5805 1 28.8128 25.2628 28.8709 
5806 5 30.6368 25.2285 30.698 
5807 1 28.8245 27.0635 30.6876 
5808 3 30.5971 27.0852 28.8746 
5809 5 32.5183 25.1933 28.8844 
5811 1 32.489 27.0524 30.6836 
6432 1 30.689 23.4442 32.5249 
6481 1 28.8489 25.1888 32.5065 
6484 1 30.6804 27.0194 32.5257 
6485 4 32.5155 25.175 32.4915 
6488 5 34.3536 27.0028 32.5124 
6487 1 32.453 26.9892 34.3263 
6486 5 34.3757 25.1228 34.3654 
6431 3 28.9509 23.4057 34.3528 
6435 1 32.4568 23.4233 34.3588 
6482 4 30.6911 25.2159 34.3095 
6483 2 28.8844 27.0331 34.3363 
7840 5 34.3937 27.0378 39.8255 
7107 3 28.8844 23.3537 38.0307 
7108 3 30.6916 23.3888 36.1351 
7111 3 32.5371 23.3624 37.9855 
7157 4 28.942 25.2094 36.1495 
7158 5 30.6962 25.1836 38.0269 
7159 4 28.919 27.0568 37.9974 
7160 3 30.6654 27.0221 36.14 
7161 3 32.4455 25.1874 36.1388 
7163 2 32.4503 27.0523 38.0627 
7784 3 30.7085 23.3707 39.8495 
7833 4 28.9042 25.1956 39.8918 
7836 1 30.6608 27.0376 39.9106 
7837 3 32.4813 25.1546 39.8961 
7788 1 34.3995 23.3628 39.8153 
7112 4 34.3832 23.3729 36.2192 
7783 2 28.8986 23.4493 41.6734 
7787 4 32.4961 23.3938 41.6427 
7834 3 30.7093 25.2164 41.6588 
7835 3 28.8952 27.0046 41.6893 
7839 3 32.5263 27.0194 41.6396 
8459 1 28.9025 23.4003 45.3529 
8460 3 30.6729 23.4149 43.5273 
8463 5 32.603 23.4297 45.4197 
8509 4 28.8899 25.2043 43.4697 
8510 5 30.6662 25.2743 45.3662 
8511 1 28.8849 27.0862 45.2957 
8512 2 30.6776 27.0597 43.4701 
8513 5 32.5679 25.2262 43.4858 
8515 2 32.5882 27.0712 45.3568 
7838 5 34.4312 25.1605 41.6336 
8516 1 34.3714 27.0777 43.51 
449 5 28.9006 28.8454 -0.295351 
450 1 30.8003 28.8318 1.53192 
451 1 28.9093 30.7415 1.50401 
452 5 30.7634 30.7195 -0.334072 
453 4 32.5527 28.8195 -0.365343 
455 5 32.591 30.7364 1.50975 
501 4 28.8598 32.5082 -0.343876 
502 3 30.7039 32.5355 1.523 
505 1 32.6466 32.5591 -0.374114 
1125 5 28.9169 28.8805 3.30637 
1128 3 30.7559 30.6763 3.37033 
1129 1 32.5459 28.8488 3.36889 
1177 5 28.9228 32.5124 3.41831 
1181 5 32.5649 32.5628 3.39843 
454 5 34.3709 28.8184 1.4747 
456 1 34.3624 30.7216 -0.387692 
503 5 28.859 34.3687 1.5596 
504 5 30.7129 34.3514 -0.415948 
507 5 32.5672 34.3641 1.48838 
1126 3 30.8008 28.8781 5.16918 
1127 3 28.9533 30.6563 5.17431 
1131 2 32.6153 30.6714 5.18842 
1178 4 30.7739 32.5286 5.221 
1801 2 28.9124 28.884 6.96358 
1802 2 30.8 28.8641 8.71441 
1803 4 28.8978 30.7185 8.72995 
1804 2 30.7645 30.6955 6.95375 
1805 4 32.6226 28.8526 6.95221 
1807 2 32.6402 30.7331 8.70676 
1853 2 28.9001 32.5315 6.88678 
1854 3 30.791 32.5496 8.65546 
1857 4 32.6052 32.5523 6.94522 
1130 1 34.3906 28.8529 5.1355 
1808 4 34.4074 30.7096 6.97642 
1856 1 30.7915 34.3691 6.90239 
1859 3 32.6048 34.3451 8.7181 
1860 2 34.3945 34.3454 6.95931 
2480 5 30.8163 30.7215 10.5685 
2481 2 32.6275 28.888 10.5637 
2529 5 28.8961 32.5343 10.5742 
2533 1 32.6292 32.5326 10.5248 
2477 5 28.8537 28.8754 10.5643 
2478 3 30.7429 28.8733 12.5147 
2479 5 28.8676 30.6555 12.4619 
2532 5 30.7934 34.3249 10.5817 
3160 3 34.3977 30.6648 14.3004 
2483 3 32.5903 30.6442 12.4712 
3158 1 34.3991 28.9129 16.0974 
2530 1 30.835 32.5263 12.4675 
2534 5 34.3628 32.5125 12.4049 
3153 4 28.8937 28.877 14.2919 
3154 2 30.7384 28.9445 16.0707 
3155 2 28.9067 30.6934 16.0999 
3156 3 30.7941 30.6995 14.2337 
3157 3 32.5976 28.908 14.2895 
3159 2 32.5665 30.7129 16.0825 
3205 5 28.9334 32.5465 14.2535 
3206 1 30.7566 32.466 16.075 
3209 1 32.5589 32.4839 14.2723 
3829 3 28.8835 28.9823 17.924 
3830 2 30.7057 28.9385 19.7927 
3831 2 28.9303 30.7834 19.7926 
3832 4 30.7528 30.7159 17.9613 
3833 4 32.5675 28.9388 17.9609 
3835 3 32.527 30.7089 19.8339 
3881 2 28.9076 32.4814 17.9463 
3882 3 30.7532 32.5356 19.8413 
3885 2 32.5253 32.4813 17.9906 
4505 4 28.9331 28.8771 21.6004 
4508 3 30.7187 30.7685 21.5965 
4509 3 32.5225 28.9441 21.5754 
4557 3 28.942 32.5927 21.6359 
4561 1 32.5472 32.5473 21.5696 
3834 4 34.3533 28.9468 19.773 
3886 2 34.4165 32.5008 19.7915 
4512 3 34.3842 30.7525 21.6041 
3887 3 32.5572 34.3646 19.794 
4560 1 30.73 34.3211 21.596 
4506 2 30.726 28.9004 23.4161 
4507 2 28.9408 30.7459 23.3947 
4511 5 32.5502 30.7784 23.4317 
4558 1 30.7238 32.578 23.4127 
5181 5 28.8601 28.9449 25.3078 
5182 2 30.6807 28.937 27.1124 
5183 2 28.8394 30.6959 27.1579 
5184 4 30.7528 30.7402 25.2763 
5185 4 32.4772 28.9253 25.262 
5187 1 32.5179 30.7266 27.0647 
5233 5 28.871 32.5051 25.2339 
5234 2 30.7409 32.5134 27.0721 
5237 4 32.5514 32.5517 25.2955 
4510 2 34.3442 28.9564 23.4984 
5186 5 34.3593 28.9332 27.0833 
4559 3 28.9271 34.3433 23.4589 
4563 2 32.5659 34.2823 23.4679 
5239 1 32.4697 34.3438 27.0532 
5857 3 28.8244 28.8206 28.8968 
5858 1 30.6747 28.7734 30.7075 
5859 5 28.8768 30.6385 30.7341 
5860 4 30.6987 30.6624 28.8992 
5861 1 32.4669 28.8845 28.9213 
5863 5 32.4542 30.743 30.7387 
5909 5 28.9043 32.5616 28.9752 
5910 3 30.6967 32.6419 30.8121 
5913 2 32.447 32.5676 28.9017 
6533 1 28.8729 28.7768 32.5081 
6536 2 30.6642 30.6992 32.5316 
6537 1 32.4397 28.7919 32.5567 
6585 1 28.886 32.6319 32.5156 
6589 4 32.5337 32.6509 32.5633 
5862 5 34.3488 28.8778 30.6788 
5914 3 34.3477 32.5603 30.7359 
5915 2 32.546 34.4073 30.7846 
6588 4 30.6805 34.4465 32.548 
6534 3 30.658 28.7869 34.3151 
6591 4 32.5201 34.445 34.2818 
6535 5 28.8597 30.67 34.3065 
6539 5 32.4426 30.7269 34.3407 
6586 1 30.6665 32.6456 34.2674 
7892 3 34.3787 30.7413 39.8699 
7941 3 32.5798 32.588 39.8813 
7937 5 28.843 32.5437 39.8754 
7889 2 32.5452 28.8577 39.8783 
7209 4 28.8816 28.833 36.1677 
7210 4 30.6002 28.8286 38.0476 
7211 1 28.8613 30.6848 38.0261 
7212 2 30.6447 30.6736 36.2208 
7213 5 32.4677 28.8187 36.1827 
7215 5 32.5509 30.7095 38.0499 
7261 5 28.8921 32.5459 36.1956 
7262 2 30.7242 32.6159 38.0659 
7265 5 32.4915 32.6636 36.1628 
7885 3 28.8896 28.847 39.8947 
7888 5 30.6918 30.6861 39.8934 
7886 2 30.7037 28.845 41.7037 
7887 4 28.8454 30.6556 41.72 
7891 3 32.6152 30.7586 41.6527 
7938 3 30.7781 32.522 41.6798 
8561 4 28.8505 28.8526 43.4734 
8562 1 30.7302 28.8364 45.2787 
8563 5 28.8806 30.6768 45.2723 
8564 3 30.7731 30.6737 43.4296 
8565 2 32.5731 28.8606 43.4794 
8567 2 32.5967 30.6565 45.3166 
8613 5 28.8738 32.5466 43.4505 
8614 2 30.7937 32.5005 45.2849 
8617 2 32.6259 32.5246 43.4929 
7890 4 34.3452 28.8728 41.6748 
7942 3 34.4027 32.6061 41.6158 
8566 3 34.3865 28.8338 45.3917 
8568 2 34.3767 30.7171 43.4988 
8618 1 34.3984 32.5865 45.3523 
7939 2 28.8987 34.3887 41.6831 
7943 2 32.571 34.3728 41.6574 
1236 2 34.3557 38.008 3.41525 
560 2 34.3549 38.0332 -0.382447 
1285 4 32.5106 39.8444 3.38543 
553 3 28.8322 36.2318 -0.412338 
554 5 30.6789 36.2246 1.5637 
555 4 28.8292 38.0599 1.53205 
556 5 30.6976 38.0452 -0.328802 
557 3 32.6143 36.193 -0.422702 
559 5 32.5736 38.0577 1.54831 
605 3 28.8029 39.8693 -0.279584 
606 1 30.6608 39.8542 1.5448 
609 3 32.5755 39.8522 -0.357651 
1180 1 30.7139 34.4005 3.4524 
1229 1 28.8633 36.2514 3.42279 
1232 3 30.6686 38.0459 3.39951 
1233 2 32.5292 36.1951 3.44153 
1281 2 28.8636 39.8444 3.32347 
1179 2 28.8668 34.4094 5.19036 
1183 4 32.5623 34.3837 5.20283 
1230 4 30.7131 36.2257 5.16864 
1231 4 28.822 38.0562 5.13343 
1235 4 32.507 38.0391 5.15378 
1282 2 30.7068 39.8426 5.15344 
1855 5 28.8568 34.3936 8.66074 
1912 5 34.362 38.0473 6.93813 
1910 3 34.36 36.1452 8.78716 
1905 2 28.834 36.2559 6.88609 
1906 5 30.7636 36.237 8.71259 
1907 4 28.8421 38.0057 8.70743 
1908 4 30.7004 38.0412 6.86438 
1909 3 32.572 36.185 6.89624 
1911 2 32.5522 38.0433 8.74143 
1957 3 28.8053 39.8057 6.93793 
1958 5 30.6879 39.8419 8.7259 
1961 1 32.5437 39.8891 6.92137 
1234 4 34.3913 36.1675 5.13736 
1286 1 34.3123 39.8821 5.13916 
2633 2 28.8795 39.8628 10.5575 
2531 1 28.8997 34.4087 12.4504 
3314 5 34.3332 39.8173 16.2192 
2535 2 32.605 34.3783 12.4573 
2581 2 28.8701 36.2183 10.5846 
2582 5 30.7514 36.2337 12.4301 
2583 4 28.8728 38.0014 12.452 
2584 4 30.718 38.0291 10.5899 
2585 1 32.5991 36.1988 10.5808 
2587 4 32.5598 38.0577 12.3902 
3264 5 34.321 37.983 14.2554 
2634 2 30.709 39.7796 12.3831 
2637 4 32.5261 39.8542 10.5547 
3207 5 28.9273 34.415 16.0683 
3208 4 30.7718 34.3704 14.2294 
3211 5 32.5709 34.3403 16.0611 
3257 3 28.8895 36.1934 14.2197 
3258 1 30.7706 36.1905 16.088 
3259 5 28.9377 37.9745 16.0997 
3260 2 30.793 38.0306 14.2834 
3261 1 32.5596 36.1955 14.2745 
3263 2 32.5165 37.9857 16.2016 
3309 2 28.9643 39.8464 14.2834 
3310 3 30.7571 39.8973 16.1672 
3313 3 32.4905 39.856 14.3109 
2586 4 34.3698 36.1594 12.3788 
2588 5 34.3869 38.0377 10.5873 
2638 1 34.3473 39.8639 12.4269 
3883 1 28.9023 34.3243 19.8107 
3884 5 30.7377 34.3314 17.978 
4665 5 32.5703 39.8691 21.5111 
3933 1 28.9534 36.1882 17.9989 
3934 1 30.7264 36.144 19.7711 
3935 5 28.9153 38.0136 19.8221 
3936 1 30.7132 38.0177 17.9447 
3937 4 32.5763 36.173 17.9525 
3939 5 32.5626 37.9957 19.7008 
3985 4 28.9251 39.9176 17.9401 
3986 4 30.6802 39.8855 19.719 
3989 3 32.4963 39.8893 17.9892 
4661 2 28.8725 39.9419 21.5859 
4609 2 28.9223 36.1118 21.5854 
4612 4 30.7215 38.0204 21.584 
4613 5 32.5462 36.1739 21.6047 
5342 5 34.3555 39.9718 27.122 
5290 4 34.3453 36.2168 27.0257 
4610 4 30.6872 36.1419 23.4343 
4611 5 28.8992 38.0409 23.3948 
4615 5 32.534 38.0915 23.4824 
4662 5 30.675 39.93 23.4795 
5235 5 28.9197 34.4235 27.1013 
5236 3 30.721 34.3483 25.232 
5341 4 32.5013 39.9335 25.3563 
5285 3 28.9746 36.1867 25.2526 
5286 4 30.6791 36.2518 27.1219 
5287 3 28.9202 38.0149 27.1732 
5288 1 30.6632 38.064 25.3514 
5289 5 32.5 36.2067 25.309 
5291 1 32.4841 38.1199 27.0824 
5337 2 28.8658 39.9015 25.3504 
5338 1 30.674 39.8808 27.1356 
5911 3 28.8891 34.4506 30.754 
5912 1 30.7015 34.4161 28.9718 
6592 4 34.3402 34.4678 32.5948 
5961 3 28.9027 36.2468 29.0014 
5962 4 30.6959 36.2239 30.7684 
5963 2 28.8896 38.0688 30.743 
5964 4 30.6896 38.0952 28.9292 
5965 5 32.4874 36.2341 28.9002 
5967 1 32.4672 38.0603 30.7506 
6013 1 28.8945 39.8781 28.9707 
6014 4 30.6661 39.896 30.7546 
6017 3 32.4558 39.8716 28.982 
6018 1 34.3342 39.9071 30.7196 
6637 3 28.8737 36.2135 32.5094 
6640 2 30.6846 38.0385 32.5391 
6641 1 32.5077 36.2489 32.552 
6689 1 28.8696 39.9222 32.4821 
6693 5 32.5101 39.9248 32.5253 
5968 5 34.3373 38.0794 28.9518 
6587 3 28.8742 34.4338 34.2838 
6638 1 30.6647 36.2235 34.303 
6639 2 28.8805 38.0526 34.284 
6643 4 32.492 38.0037 34.3504 
6690 2 30.6649 39.9286 34.2877 
8045 5 32.5781 39.9869 39.8923 
7996 5 34.377 38.0183 39.7986 
8041 4 28.8811 39.9079 39.851 
7993 3 32.5195 36.1753 39.7944 
7992 5 30.7439 38.0586 39.8691 
7989 5 28.9251 36.215 39.8667 
7263 4 28.9151 34.4063 38.0281 
7264 2 30.6335 34.4526 36.1244 
7267 3 32.5354 34.4155 38.0812 
7313 4 28.9077 36.259 36.1546 
7314 4 30.6961 36.2054 37.9924 
7315 4 28.8863 38.0636 37.9818 
7316 3 30.6801 37.9883 36.15 
7317 5 32.5339 36.1921 36.1597 
7319 4 32.5305 37.9999 37.9654 
7365 5 28.8885 39.8834 36.137 
7366 5 30.7031 39.9277 38.0092 
7369 5 32.4559 39.921 36.1181 
7940 3 30.7634 34.3893 39.88 
8722 3 34.3544 39.8789 45.3152 
8672 2 34.3552 38.0668 43.5124 
7990 1 30.7982 36.2149 41.6919 
7991 4 28.9351 38.0994 41.7079 
7995 2 32.5658 38.0428 41.6994 
8042 1 30.6869 39.9354 41.6798 
8615 3 28.8438 34.3883 45.3184 
8616 5 30.7878 34.4028 43.5377 
8619 4 32.6605 34.3807 45.3402 
8665 5 28.8727 36.2491 43.5386 
8666 3 30.7697 36.2477 45.3431 
8667 2 28.7926 38.065 45.3556 
8668 2 30.7616 38.0353 43.4727 
8669 4 32.5891 36.212 43.5877 
8671 4 32.5956 38.0253 45.3187 
8717 2 28.8619 39.8956 43.4942 
8718 5 30.6942 39.8622 45.3095 
8721 2 32.5771 39.8815 43.4386 
7994 5 34.3879 36.1567 41.7068 
8046 1 34.413 39.9584 41.6952 
8670 1 34.4044 36.1481 45.307 
607 1 28.881 41.6326 1.53141 
608 3 30.6464 41.6059 -0.306786 
611 5 32.5061 41.6478 1.48847 
657 5 28.8898 43.5356 -0.338208 
658 2 30.7174 43.4834 1.48258 
659 4 28.8428 45.3934 1.48966 
660 5 30.7378 45.4189 -0.310974 
661 2 32.5762 43.5972 -0.305607 
663 4 32.6275 45.3767 1.49539 
1284 1 30.7187 41.6586 3.34972 
1333 5 28.8532 43.5023 3.29279 
1336 5 30.7186 45.3732 3.28819 
1337 2 32.5254 43.5212 3.30219 
664 1 34.4015 45.3969 -0.344491 
1288 2 34.3337 41.6791 3.27976 
1283 5 28.8497 41.6799 5.17448 
1287 4 32.5042 41.6645 5.12279 
1334 1 30.7316 43.5006 5.15104 
1335 1 28.8833 45.3457 5.1187 
1339 2 32.5268 45.34 5.16103 
1959 3 28.8309 41.6935 8.6835 
1960 2 30.7157 41.687 6.94865 
1963 3 32.559 41.6779 8.76 
2009 1 28.8857 43.5398 6.94032 
2010 4 30.6745 43.4663 8.70827 
2011 1 28.8616 45.3416 8.75734 
2012 4 30.6626 45.2868 6.91484 
2013 4 32.5211 43.4506 6.94128 
2015 5 32.5821 45.2731 8.73699 
1338 5 34.3482 43.5214 5.11685 
1964 4 34.3267 41.6282 6.94662 
2014 3 34.3783 43.4054 8.68545 
2636 1 30.7101 41.6972 10.5164 
2685 5 28.8398 43.5047 10.5755 
2689 2 32.5765 43.439 10.5673 
2635 5 28.9157 41.6848 12.4444 
3368 2 34.3058 45.398 14.3104 
2639 5 32.4694 41.6213 12.4348 
3366 2 34.3037 43.4957 16.0822 
2686 1 30.7314 43.4887 12.4586 
2687 4 28.8013 45.3562 12.4515 
2688 5 30.7212 45.3069 10.6371 
3316 2 34.3242 41.628 14.3184 
2691 2 32.562 45.3483 12.4724 
3311 3 28.9062 41.6843 16.1136 
3312 1 30.729 41.6635 14.3502 
3315 3 32.5261 41.6659 16.1738 
3361 2 28.8649 43.5201 14.2541 
3362 5 30.7175 43.5318 16.1669 
3363 1 28.868 45.3655 16.0989 
3364 5 30.7033 45.3474 14.2369 
3365 4 32.4938 43.468 14.3153 
3367 2 32.5936 45.4012 16.1412 
2692 2 34.3618 45.3856 10.6867 
3987 1 28.8431 41.777 19.7391 
3988 2 30.707 41.7024 17.985 
3991 1 32.5597 41.7467 19.6815 
4037 2 28.846 43.5626 17.9578 
4038 4 30.7445 43.5929 19.6934 
4039 5 28.8417 45.3683 19.7792 
4040 3 30.7659 45.403 17.9594 
4041 1 32.596 43.5638 17.9733 
4043 3 32.5522 45.3915 19.7205 
4664 5 30.6941 41.7711 21.4967 
4713 4 28.8256 43.525 21.5459 
4716 2 30.6563 45.397 21.5838 
4717 2 32.5666 43.5968 21.5042 
3992 1 34.3407 41.708 17.9955 
4042 3 34.3611 43.6103 19.7267 
4044 3 34.3523 45.4325 17.9596 
4663 2 28.8136 41.7025 23.4754 
4667 5 32.5892 41.7061 23.4621 
4714 5 30.5967 43.5589 23.4677 
4715 4 28.8525 45.439 23.4785 
4719 5 32.5079 45.4315 23.4088 
5339 3 28.8693 41.7756 27.1362 
5340 1 30.6356 41.7181 25.3866 
5343 1 32.4722 41.7037 27.1554 
5389 3 28.8713 43.5912 25.3703 
5390 2 30.6448 43.6007 27.1435 
5391 1 28.8435 45.3615 27.1411 
5392 4 30.6346 45.4305 25.3271 
5393 5 32.4923 43.5241 25.3551 
5395 4 32.4652 45.3779 27.165 
5394 2 34.3359 43.473 27.1829 
5396 5 34.3787 45.3464 25.2969 
6015 1 28.8856 41.7322 30.7684 
6016 5 30.6741 41.754 28.9526 
6019 2 32.5127 41.7883 30.7442 
6065 1 28.8428 43.5923 28.9561 
6066 1 30.673 43.6136 30.7606 
6067 1 28.8846 45.364 30.719 
6068 1 30.656 45.3614 28.9527 
6069 1 32.4982 43.6289 28.9496 
6071 1 32.4878 45.3721 30.7595 
6692 4 30.6781 41.7859 32.4974 
6741 4 28.8973 43.5712 32.5088 
6744 4 30.6646 45.3719 32.5437 
6745 4 32.4898 43.5893 32.5425 
6020 2 34.2964 41.7353 28.9923 
6070 2 34.3375 43.6089 30.7752 
6072 4 34.3355 45.3419 28.9786 
6748 1 34.3522 45.3885 32.5409 
6691 2 28.8959 41.7628 34.2684 
6695 1 32.483 41.8388 34.3161 
6746 1 34.3735 43.5415 34.3204 
6742 3 30.6714 43.554 34.2896 
6743 4 28.8891 45.3312 34.3178 
6747 2 32.5411 45.3343 34.3285 
8048 4 34.3994 41.8112 39.858 
8097 3 32.5496 43.5037 39.7892 
8096 1 30.7448 45.3804 39.795 
8093 3 28.8763 43.5382 39.8673 
8044 1 30.6936 41.7353 39.8626 
7367 4 28.9014 41.7417 38.0661 
7368 4 30.681 41.8441 36.1556 
7371 3 32.5217 41.8395 37.9917 
7417 3 28.8885 43.5139 36.1406 
7418 3 30.6481 43.5219 38.0923 
7419 4 28.8825 45.3728 38.0652 
7420 5 30.6429 45.3431 36.2097 
7421 2 32.532 43.5497 36.1745 
7423 3 32.5226 45.2967 38.0496 
8043 2 28.8262 41.7178 41.6421 
8047 3 32.5871 41.7485 41.7118 
8094 5 30.7732 43.5446 41.6327 
8095 5 28.8753 45.3914 41.6906 
8099 4 32.549 45.4161 41.6559 
8719 1 28.8476 41.6632 45.3427 
8720 2 30.7284 41.7142 43.4543 
8723 5 32.5474 41.7229 45.3218 
8769 5 28.8182 43.5059 43.5513 
8770 2 30.7448 43.5497 45.3299 
8771 1 28.8318 45.3773 45.3099 
8772 2 30.7546 45.3746 43.5121 
8773 3 32.5869 43.5915 43.4815 
8775 3 32.6094 45.4027 45.2735 
8098 2 34.3685 43.5454 41.697 
8776 3 34.3625 45.4514 43.4413 
38 2 34.4155 -0.299328 1.45945 
773 5 39.8944 3.37316 3.38411 
41 4 36.1595 -0.288512 -0.417275 
42 3 37.9668 -0.350181 1.48274 
43 3 36.1751 1.44163 1.44743 
44 2 38.0025 1.43729 -0.436764 
45 5 39.8799 -0.348871 -0.407327 
47 5 39.8663 1.51626 1.48571 
769 4 36.1516 3.29792 3.29421 
93 5 36.153 3.26777 -0.476775 
94 5 38.0016 3.34048 1.42425 
97 1 39.8156 3.32165 -0.442832 
716 1 34.45 1.49691 3.32119 
717 4 36.1647 -0.375103 3.32401 
720 5 37.9524 1.4529 3.34385 
721 2 39.8232 -0.377198 3.35724 
714 4 34.4277 -0.332575 5.12425 
718 3 37.9652 -0.379949 5.12672 
719 2 36.1643 1.51006 5.18405 
723 3 39.8725 1.45149 5.09858 
766 1 34.3922 3.2744 5.15643 
770 4 37.9815 3.30283 5.15368 
1390 5 34.3686 -0.235581 8.81111 
1392 4 34.3919 1.55785 6.92249 
1393 4 36.2069 -0.326379 6.90206 
1394 3 37.987 -0.325863 8.79927 
1395 5 36.2789 1.5475 8.81574 
1396 3 38.0055 1.47324 6.89855 
1397 5 39.7978 -0.353268 6.92438 
1399 4 39.7466 1.50451 8.79368 
1449 5 39.8167 3.32865 6.89879 
1445 1 36.2796 3.33964 7.00456 
1446 3 38.0815 3.38234 8.80258 
2072 1 38.0615 1.52412 10.6852 
2073 5 39.9052 -0.286925 10.6422 
2801 3 39.895 3.33447 14.2798 
2798 5 38.0179 3.30054 16.0789 
2069 3 36.2098 -0.270584 10.6844 
2070 5 38.04 -0.292441 12.5574 
2071 2 36.2053 1.5425 12.4648 
2748 4 38.0538 1.52443 14.3108 
2747 4 36.1927 1.44956 16.0992 
2075 3 39.9097 1.56124 12.5512 
2797 1 36.2213 3.30049 14.2235 
2121 2 36.2813 3.3546 10.694 
2122 4 38.0711 3.32329 12.5399 
2125 2 39.8107 3.3168 10.6986 
2751 3 39.8985 1.49842 16.0701 
2749 2 39.9066 -0.328447 14.3719 
2745 2 36.1671 -0.268825 14.3206 
2746 3 38.0542 -0.318096 16.0566 
3418 3 34.3904 -0.339916 19.7347 
4153 1 39.8605 3.30399 21.6647 
3421 4 36.2053 -0.312805 17.9073 
3422 3 38.106 -0.3153 19.6949 
3423 4 36.195 1.39404 19.7269 
3424 2 38.0511 1.44066 17.8982 
3425 1 39.8523 -0.318821 17.8207 
3427 3 39.8664 1.52541 19.7175 
3470 4 34.3838 3.25354 19.7761 
3473 2 36.1564 3.27404 18.0004 
3474 2 38.0243 3.24435 19.7283 
3477 3 39.9142 3.25682 17.8817 
4149 5 36.1789 3.28478 21.5888 
4097 3 36.2426 -0.324685 21.5441 
4100 2 38.0774 1.44308 21.5424 
4101 1 39.8754 -0.320155 21.5705 
4829 3 39.87 3.32975 25.2886 
4098 1 38.1077 -0.363316 23.4554 
4099 5 36.2574 1.46881 23.4542 
4103 5 39.8488 1.47253 23.489 
4826 1 38.1025 3.29215 27.0665 
4150 3 38.0526 3.33918 23.5531 
4825 3 36.2331 3.25625 25.319 
4772 1 34.4021 1.4524 25.3047 
4773 5 36.3016 -0.33743 25.3074 
4774 2 38.1452 -0.315467 27.1542 
4775 1 36.2726 1.47944 27.1118 
4776 4 38.1071 1.50933 25.355 
4777 3 39.8843 -0.370425 25.3191 
4779 1 39.9021 1.49919 27.1037 
4822 4 34.4206 3.23054 27.1064 
5446 3 34.3846 -0.428609 30.7094 
5448 2 34.3772 1.4392 28.9407 
5449 1 36.2353 -0.327936 28.9506 
5450 5 38.0856 -0.32397 30.7626 
5451 2 36.241 1.46505 30.7421 
5452 4 38.1157 1.48484 28.883 
5453 4 39.9543 -0.343704 28.9205 
5455 2 39.938 1.47696 30.7212 
6181 4 39.8999 3.23564 32.5535 
5501 5 36.261 3.29765 28.8817 
5502 1 38.1045 3.23723 30.7068 
5505 1 39.8803 3.27247 28.8985 
6124 5 34.3699 1.42647 32.5788 
6125 1 36.2094 -0.359873 32.5583 
6128 2 38.0542 1.51218 32.6008 
6129 4 39.8953 -0.319088 32.5782 
6177 1 36.247 3.25824 32.5981 
6122 3 34.3836 -0.343588 34.3974 
6126 1 38.044 -0.303953 34.3493 
7529 1 36.1998 3.27638 39.8177 
7481 5 39.9088 -0.338534 39.8834 
6127 1 36.2343 1.44803 34.3956 
6131 4 39.853 1.46159 34.4054 
6174 2 34.3564 3.25286 34.4035 
6178 3 38.0632 3.26167 34.4295 
6798 1 34.4215 -0.29945 38.0075 
6800 3 34.4056 1.46528 36.1757 
6801 4 36.1946 -0.278942 36.2041 
6802 1 37.9719 -0.300777 37.9896 
6803 1 36.1865 1.45285 38.0209 
6804 1 38.0309 1.44417 36.1504 
6805 3 39.8436 -0.331601 36.1576 
6807 5 39.8896 1.48284 37.9893 
6850 2 34.3787 3.23206 37.9937 
6853 4 36.2142 3.23178 36.1702 
6854 5 38.0097 3.30001 38.0233 
6857 3 39.8785 3.31402 36.1695 
7533 3 39.8856 3.33301 39.866 
7477 3 36.2058 -0.290991 39.8102 
7480 1 38.0261 1.46797 39.8418 
8209 5 39.8663 3.29112 43.4381 
7478 4 38.0362 -0.289979 41.6842 
7479 5 36.203 1.49481 41.6663 
7483 4 39.8828 1.48651 41.6305 
8206 3 38.0648 3.28617 45.268 
7530 2 38.0411 3.32481 41.6099 
8150 1 34.3776 -0.347351 45.2943 
8205 4 36.239 3.34178 43.5209 
8153 1 36.1694 -0.334772 43.4738 
8154 4 38.0125 -0.284622 45.2174 
8155 4 36.1763 1.45785 45.2104 
8156 1 38.0379 1.46451 43.4956 
8157 1 39.9071 -0.288207 43.4245 
8159 3 39.8894 1.47389 45.2583 
825 3 39.804 7.04969 3.30814 
95 5 36.1634 5.16888 1.36908 
96 1 38.0902 5.16888 -0.467188 
99 3 39.8621 5.12488 1.47175 
824 1 38.0894 8.88685 3.27767 
821 5 36.227 7.06429 3.26643 
145 1 36.2173 7.0087 -0.443745 
146 5 38.0857 7.01437 1.39258 
147 2 36.2139 8.9152 1.39305 
148 2 38.077 8.89537 -0.383648 
149 4 39.862 6.99538 -0.404648 
151 3 39.8524 8.89048 1.43141 
772 2 38.0369 5.18129 3.3151 
877 1 39.8331 10.6352 3.28123 
771 5 36.2571 5.15316 5.17913 
775 2 39.8168 5.25545 5.14649 
1503 4 39.8532 8.82107 8.82527 
822 4 38.079 7.04105 5.20005 
823 5 36.2471 8.85139 5.1695 
827 3 39.7682 8.83074 5.15905 
1501 4 39.8212 7.05372 7.02614 
1447 1 36.292 5.14608 8.82022 
1448 4 38.0374 5.21846 7.03106 
1451 1 39.8218 5.20549 8.80105 
1494 5 34.3944 7.01856 8.85636 
1500 3 38.0831 8.81578 7.03695 
1497 1 36.2591 7.03258 7.03852 
1498 2 38.0438 7.00776 8.84606 
1499 1 36.275 8.7949 8.86454 
1550 3 38.0683 10.6018 8.82934 
1553 3 39.8054 10.5863 7.01564 
2124 2 38.0627 5.15477 10.6686 
2176 1 38.0408 8.84707 10.625 
2229 4 39.9016 10.6147 10.5927 
2177 2 39.8433 6.99044 10.6488 
2120 5 34.4033 5.12853 10.6927 
2123 1 36.2761 5.1532 12.492 
2905 3 39.8909 10.5878 14.3399 
2127 4 39.8558 5.16048 12.5353 
2855 3 39.8547 8.768 16.049 
2853 3 39.8298 6.9539 14.2883 
2173 1 36.2827 6.96291 10.6714 
2174 4 38.0369 6.95501 12.4876 
2175 5 36.2144 8.81882 12.4818 
2226 3 38.0362 10.627 12.4796 
2850 3 38.0744 6.97029 16.03 
2179 5 39.8508 8.81646 12.4888 
2796 5 34.3655 5.13477 14.2095 
2799 2 36.1979 5.17983 16.0295 
2800 1 38.0421 5.16079 14.2543 
2803 1 39.8601 5.14931 16.0709 
2852 3 38.0494 8.81168 14.3275 
2851 2 36.1461 8.78707 16.0031 
2849 1 36.2455 6.97516 14.2638 
3472 2 34.3622 5.11289 17.9183 
3475 3 36.0953 5.13871 19.8132 
3476 5 38.0123 5.15428 17.9284 
3479 5 39.8815 5.07283 19.7826 
3522 2 34.3949 6.98128 19.858 
4205 4 39.8601 6.9283 21.6722 
3525 5 36.0998 6.99253 17.908 
3526 5 37.9847 7.00277 19.8423 
3527 2 36.1229 8.86047 19.8569 
3528 5 38.0306 8.79508 17.912 
3529 3 39.87 7.01317 17.905 
3531 4 39.8603 8.80977 19.8513 
4148 4 34.3986 5.13011 21.7256 
4152 5 38.0047 5.11813 21.6804 
4204 1 37.9948 8.77487 21.6474 
4201 3 36.1526 6.9547 21.7063 
4253 4 36.1485 10.5943 21.649 
4151 1 36.1989 5.1326 23.5427 
4155 3 39.8594 5.10236 23.4642 
4198 3 34.3936 6.94933 23.4742 
4202 4 37.9867 6.95541 23.4963 
4203 1 36.1887 8.74576 23.4769 
4207 5 39.8553 8.75965 23.4589 
4824 2 34.4206 5.11921 25.2728 
4827 2 36.2499 5.12362 27.038 
4828 1 38.0484 5.12998 25.2578 
4831 2 39.8893 5.08295 27.0852 
4883 3 39.8726 8.79985 26.996 
4876 1 34.3964 8.77384 25.2779 
4877 3 36.2029 6.99087 25.2917 
4878 1 38.0675 6.97045 27.0315 
4879 3 36.2328 8.79569 27.0549 
4880 4 38.0043 8.75622 25.2964 
4881 4 39.842 6.92435 25.2642 
4254 5 38.0158 10.6225 23.4224 
4926 4 34.3864 10.5462 27.055 
4929 3 36.1824 10.5358 25.2765 
4930 1 38.0428 10.529 27.0628 
4933 2 39.9098 10.6413 25.2551 
6233 5 39.9307 6.95322 32.5481 
5503 2 36.2453 5.10154 30.7111 
5504 3 38.1155 5.06962 28.9266 
5507 4 39.8904 5.02579 30.7031 
6232 5 38.0535 8.84402 32.5548 
6229 5 36.1573 6.96471 32.5266 
5553 5 36.265 6.94397 28.8815 
5554 1 38.0858 6.96557 30.7097 
5555 4 36.2379 8.77577 30.6761 
5556 1 38.071 8.8133 28.8708 
5557 5 39.8669 6.94409 28.9082 
5559 3 39.8534 8.87538 30.7228 
6180 5 38.0734 5.03661 32.5449 
5602 5 34.3865 10.5616 30.7113 
5605 1 36.237 10.5482 28.8722 
5606 4 37.9892 10.5835 30.6587 
5609 1 39.832 10.5808 28.8751 
6285 2 39.9153 10.6109 32.5992 
6281 2 36.1854 10.5876 32.5424 
6278 1 34.3075 10.5906 34.2943 
6179 3 36.2139 5.0447 34.4 
6183 4 39.9033 5.08003 34.4111 
7585 2 39.8426 6.87298 39.8249 
6230 5 38.036 6.9464 34.4376 
6231 2 36.1027 8.79816 34.3862 
6235 3 39.8861 8.80886 34.4549 
7584 4 37.9883 8.74309 39.8805 
6855 3 36.2112 5.16129 38.0462 
6856 2 38.0239 5.08728 36.2017 
6859 4 39.8876 5.11004 38.0209 
6902 3 34.3648 6.99071 38.0585 
6904 4 34.3047 8.71083 36.2517 
6905 2 36.1796 6.97919 36.2391 
6906 1 38.0062 6.9178 38.0219 
6907 4 36.199 8.71018 38.0958 
6908 3 38.0454 8.78195 36.1787 
6909 1 39.886 6.86262 36.2093 
6911 5 39.8386 8.72882 37.9917 
7528 5 34.3786 5.07696 39.8241 
7532 3 37.9887 5.12782 39.8245 
7580 1 34.3556 8.74073 39.8721 
7581 3 36.2165 6.9224 39.8386 
7633 3 36.1867 10.6145 39.881 
6282 3 38.0961 10.6007 34.4356 
6954 5 34.3348 10.5921 38.108 
6957 5 36.1198 10.5789 36.1864 
6958 5 37.9979 10.6202 38.0206 
7531 4 36.2247 5.06057 41.6555 
7535 4 39.8673 5.13119 41.622 
8263 5 39.8515 8.87649 45.2474 
7582 2 38.0394 6.90734 41.641 
7583 2 36.2025 8.81075 41.6308 
7587 2 39.8363 8.78653 41.7327 
8261 4 39.8258 6.92968 43.4495 
8207 2 36.2311 5.14917 45.285 
8208 3 38.0618 5.10796 43.4903 
8211 1 39.8374 5.14488 45.2657 
8260 3 38.0242 8.84932 43.4372 
8259 5 36.2519 8.8385 45.2872 
8257 5 36.2303 6.9172 43.4508 
8258 4 38.0862 6.95763 45.2802 
7634 3 37.9844 10.6096 41.6839 
194 4 34.381 10.6651 1.39901 
196 4 34.431 12.4341 -0.346073 
197 2 36.2077 10.6732 -0.389749 
198 3 38.0776 10.67 1.48488 
199 3 36.2268 12.3768 1.44918 
200 2 38.0387 12.4099 -0.38673 
201 4 39.8752 10.7058 -0.375674 
203 1 39.848 12.4554 1.49507 
246 4 34.4605 14.232 1.43808 
248 1 34.5001 16.0399 -0.332385 
249 1 36.1842 14.206 -0.369926 
250 2 38.0019 14.1918 1.44032 
251 3 36.2184 16.0262 1.48144 
252 3 37.9276 16.0175 -0.358917 
253 3 39.8993 14.1572 -0.379121 
255 5 39.8606 15.9782 1.4647 
872 2 34.4326 12.3671 3.24085 
873 3 36.2824 10.6729 3.28043 
876 1 38.0323 12.4279 3.28665 
929 1 39.8497 14.2234 3.32576 
924 1 34.4185 16.0777 3.23122 
925 2 36.2162 14.1986 3.26264 
928 4 38.0375 16.0142 3.30979 
1607 2 39.925 16.0309 8.75916 
874 1 38.0726 10.6586 5.13418 
875 1 36.2685 12.4601 5.13456 
879 5 39.8587 12.4597 5.15675 
922 2 34.3985 14.2078 5.13791 
926 4 38.0306 14.236 5.15554 
927 5 36.1888 16.0303 5.12756 
931 1 39.8528 15.9777 5.10771 
1605 4 39.8803 14.2913 6.95052 
1548 1 34.4185 12.5048 6.99869 
1549 5 36.2565 10.6795 7.02851 
1603 4 36.1905 16.0549 8.7881 
1551 3 36.1966 12.5067 8.8307 
1552 1 38.0519 12.483 7.02241 
1602 4 38.0333 14.2628 8.75676 
1555 2 39.8927 12.434 8.76322 
1598 4 34.397 14.2535 8.85617 
1604 4 38.0128 15.985 6.99006 
1601 3 36.2305 14.191 7.01225 
2228 5 38.0314 12.4459 10.6095 
2277 2 36.1374 14.2744 10.6407 
2281 2 39.9499 14.2752 10.6301 
2959 4 39.901 16.0573 16.0707 
2224 4 34.3763 12.4521 10.6976 
2225 4 36.2232 10.6404 10.652 
2954 3 37.9818 14.2711 16.0921 
2227 4 36.1228 12.3983 12.4643 
2950 1 34.3636 14.2089 16.1576 
2953 2 36.1268 14.2326 14.3065 
2231 5 39.9445 12.4229 12.4745 
2957 4 39.9153 14.2951 14.3823 
2276 4 34.4101 16.1102 10.6327 
2907 1 39.8947 12.4554 16.0953 
2278 5 37.9866 14.2901 12.5182 
2279 1 36.1523 16.1462 12.4291 
2280 5 38.0231 16.0673 10.613 
2952 5 34.3868 16.0741 14.2475 
2283 2 39.898 16.063 12.5586 
2956 2 37.9762 16.1082 14.3391 
2955 3 36.1707 16.0183 16.1451 
2901 2 36.134 10.6414 14.3062 
2902 4 38.0454 10.6086 16.0774 
2903 4 36.1402 12.4608 16.1179 
2904 5 38.0257 12.4141 14.333 
4309 4 39.8677 14.2036 21.5994 
4308 5 38.0052 16.1087 21.5724 
3577 5 36.1295 10.6025 17.902 
3578 1 38.036 10.598 19.8879 
3579 5 36.1952 12.4031 19.8149 
3580 2 37.9975 12.437 17.8975 
3581 5 39.8658 10.6526 17.9859 
3583 1 39.8354 12.4369 19.8264 
4305 2 36.1879 14.274 21.6193 
3628 2 34.3993 16.0713 17.949 
3629 3 36.2067 14.2396 17.9017 
3630 4 38.0005 14.235 19.7645 
3631 4 36.182 16.0821 19.7244 
3632 2 37.9566 16.05 17.9024 
3633 5 39.8577 14.2383 17.8905 
3635 5 39.8989 16.1065 19.7614 
4304 2 34.3487 16.0941 21.6077 
4257 1 39.8657 10.666 21.5755 
4256 3 38.0701 12.4728 21.6077 
4987 1 39.8444 16.036 27.0986 
4982 2 38.0235 14.3265 27.1046 
4255 5 36.1468 12.4805 23.4629 
4259 3 39.8903 12.4724 23.3955 
4985 3 39.8698 14.2471 25.2307 
4306 4 38.0731 14.2354 23.4522 
4307 5 36.178 16.1071 23.4803 
4311 5 39.9104 16.0999 23.3992 
4981 3 36.1951 14.3177 25.2603 
4928 4 34.3597 12.4113 25.2731 
4983 2 36.2187 16.1109 27.0985 
4984 4 38.0781 16.0732 25.2504 
4931 5 36.2339 12.3951 27.0584 
4932 2 38.0584 12.4647 25.2508 
4935 5 39.8622 12.4502 27.1083 
6336 2 38.0738 16.0785 32.5398 
5604 2 34.422 12.4224 28.9107 
6333 3 36.1378 14.2933 32.4557 
6332 3 34.3876 16.1419 32.4477 
5607 1 36.2238 12.4359 30.7298 
5608 2 37.9993 12.4153 28.9315 
6284 2 38.0258 12.3824 32.5455 
5611 5 39.8687 12.3993 30.7265 
5654 3 34.4167 14.2441 30.6892 
6337 4 39.8835 14.2271 32.5449 
5657 3 36.2532 14.2758 28.9876 
5658 1 38.013 14.2624 30.7533 
5659 3 36.2356 16.0856 30.7156 
5660 3 38.0525 16.0791 28.9814 
5661 3 39.855 14.2742 28.9594 
5663 3 39.8105 16.0524 30.7244 
6280 1 34.3673 12.4394 32.4896 
6283 5 36.143 12.4605 34.3306 
6287 1 39.9261 12.4393 34.3424 
6334 2 38.0378 14.2644 34.2753 
6335 4 36.1283 16.0415 34.309 
6339 3 39.8798 16.0816 34.3337 
7685 4 36.1526 14.2887 39.9116 
7684 4 34.4246 16.0529 39.8949 
7015 5 39.8552 16.0754 38.0676 
7013 2 39.9541 14.2773 36.1542 
6330 3 34.3854 14.3035 34.3391 
7012 5 38.0002 16.0415 36.1299 
7011 2 36.2075 16.0554 38.0719 
7010 2 37.9896 14.2727 38.073 
7637 5 39.879 10.6421 39.9005 
7689 1 39.8683 14.2707 39.8671 
7636 5 37.9995 12.4863 39.8943 
7632 4 34.3571 12.4973 39.8608 
6959 4 36.1086 12.5141 38.0633 
6960 5 38.0485 12.5215 36.1946 
6961 4 39.9118 10.6798 36.164 
6963 1 39.9502 12.5152 38.024 
7006 3 34.3798 14.2876 38.0443 
7688 3 38.017 16.083 39.9062 
7009 3 36.0922 14.2785 36.2177 
8367 5 39.8504 16.0314 45.339 
8363 1 36.2346 16.0378 45.3203 
7635 3 36.1496 12.4165 41.639 
7639 4 39.8801 12.454 41.7003 
8365 2 39.8598 14.2346 43.4932 
7686 1 38.0553 14.3175 41.6507 
7687 1 36.2315 16.0873 41.6505 
7691 1 39.8235 16.0864 41.6478 
8364 4 38.0183 16.0881 43.4484 
8308 4 34.3615 12.4082 43.4349 
8309 4 36.198 10.6788 43.4501 
8310 4 38.0423 10.7168 45.2269 
8311 1 36.1455 12.4071 45.2937 
8312 2 38.0459 12.4248 43.4302 
8313 4 39.8757 10.6743 43.4358 
8315 3 39.9136 12.4128 45.2926 
8358 1 34.45 14.2472 45.3022 
8360 1 34.4422 16.0671 43.4496 
8361 5 36.2122 14.2309 43.4533 
8362 2 38.0185 14.1886 45.3327 
298 2 34.4634 17.897 1.46155 
300 3 34.5101 19.7856 -0.385841 
301 1 36.2283 17.8618 -0.331288 
302 2 37.9584 17.8262 1.51294 
303 1 36.1466 19.7764 1.47859 
304 5 37.9575 19.7812 -0.296915 
305 5 39.8713 17.8759 -0.3222 
307 5 39.9144 19.7709 1.52434 
350 5 34.3914 21.6338 1.46227 
353 1 36.2336 21.6622 -0.343212 
354 4 37.9932 21.6971 1.47864 
357 1 39.8208 21.6586 -0.309781 
976 1 34.4468 19.769 3.30649 
977 3 36.1625 17.8594 3.27118 
980 5 37.9585 19.7854 3.23645 
981 1 39.8724 17.8233 3.27159 
1029 3 36.1845 21.696 3.30314 
1033 4 39.8235 21.699 3.29178 
1709 4 39.833 21.6025 6.96742 
978 5 38.0517 17.8616 5.16635 
979 5 36.1797 19.7725 5.17349 
983 5 39.8407 19.8063 5.06593 
1026 3 34.4227 21.6497 5.13722 
1030 1 38.0289 21.6419 5.10883 
1650 4 34.4119 17.9328 8.87316 
1706 1 38.0497 21.5503 8.85585 
1653 4 36.1545 17.9296 7.01483 
1654 5 38.0089 17.9484 8.73891 
1655 2 36.1925 19.7739 8.83555 
1656 3 38.0689 19.8373 6.99639 
1657 2 39.8735 17.8422 6.98577 
1659 3 39.8562 19.8322 8.80744 
1705 2 36.1954 21.5761 7.00179 
2332 1 38.0337 19.7764 10.6318 
2333 5 39.8884 17.9279 10.6183 
2381 3 36.2635 21.581 10.6306 
2385 1 39.8206 21.5704 10.6741 
3061 3 39.8558 21.6985 14.2588 
3058 2 38.0282 21.6541 16.0645 
2329 4 36.18 17.9049 10.6259 
2330 3 38.0201 17.8587 12.5024 
2331 5 36.2209 19.7396 12.443 
3011 2 39.8698 19.7832 16.0234 
3009 3 39.8594 17.8715 14.3715 
2335 5 39.8143 19.7878 12.5579 
3057 3 36.1829 21.6186 14.3022 
3008 2 37.9839 19.7602 14.3397 
2382 3 37.9841 21.6447 12.4794 
3007 1 36.1685 19.8186 16.086 
3002 5 34.4199 17.9633 16.1329 
3054 4 34.4268 21.6038 16.0997 
3005 4 36.1804 17.9252 14.2673 
3006 2 37.9276 17.8927 16.1006 
3678 3 34.417 17.8995 19.7198 
3680 4 34.4424 19.8082 17.9272 
3681 4 36.1813 17.926 17.9479 
3682 2 37.9592 17.9026 19.7272 
3683 2 36.1587 19.7808 19.7452 
3684 5 37.999 19.8139 17.8938 
3685 5 39.8834 17.8835 17.84 
3687 5 39.8913 19.7577 19.7739 
3730 1 34.4381 21.587 19.7562 
3733 1 36.2025 21.6347 17.9105 
3734 3 38.0403 21.6646 19.7516 
3737 1 39.8236 21.6983 17.9315 
4356 1 34.3999 19.7457 21.5696 
4357 1 36.1135 17.9037 21.5498 
4360 5 38.0135 19.7491 21.5664 
4361 3 39.9599 17.913 21.5856 
4409 1 36.2312 21.627 21.5584 
4413 3 39.8522 21.6837 21.5951 
4354 3 34.3609 17.911 23.4469 
4358 1 38.0345 17.8973 23.4711 
4359 5 36.2123 19.7062 23.4308 
4363 5 39.8976 19.7156 23.4019 
5089 5 39.8466 21.5717 25.2659 
4410 1 38.0433 21.6627 23.3855 
5030 4 34.3562 17.9065 27.1458 
5086 4 38.0579 21.5684 27.1804 
5033 1 36.1771 17.8902 25.3075 
5034 5 38.0559 17.9013 27.1116 
5035 2 36.1941 19.7286 27.1703 
5036 2 38.0277 19.7216 25.2948 
5037 4 39.8875 17.9421 25.2739 
5039 1 39.8653 19.7621 27.1316 
5085 5 36.2761 21.6307 25.3263 
6441 4 39.879 21.5813 32.5429 
6437 1 36.2348 21.6003 32.4851 
5709 4 36.221 17.9487 28.9809 
5710 4 38.0696 17.9437 30.6975 
5711 4 36.251 19.7826 30.6642 
5712 1 38.0637 19.7743 28.9243 
5713 3 39.8247 17.9243 28.9339 
5715 2 39.836 19.8051 30.7423 
5758 2 34.3845 21.5594 30.6579 
5761 1 36.2171 21.5583 28.896 
5762 3 38.025 21.5789 30.6566 
5765 3 39.8431 21.5878 28.9055 
6384 5 34.3627 19.7429 32.5138 
6385 5 36.2386 17.9311 32.5267 
6388 3 38.0122 19.8402 32.5102 
6389 1 39.7967 17.9706 32.5365 
6386 4 38.0724 17.9698 34.2921 
6391 2 39.8508 19.8228 34.2934 
7793 4 39.7881 21.603 39.8957 
7737 2 36.2506 17.9216 39.8795 
6387 4 36.2647 19.8349 34.3475 
7736 5 34.4281 19.8072 39.8514 
6434 5 34.3944 21.6402 34.3616 
6438 3 38.037 21.5929 34.3474 
7789 5 36.2992 21.624 39.8295 
7741 4 39.7964 17.9129 39.9163 
7061 5 36.2426 17.9623 36.1183 
7062 4 38.0089 17.945 38.0865 
7063 4 36.2775 19.8125 37.983 
7064 2 38.0587 19.8321 36.1811 
7065 5 39.8543 17.9571 36.1447 
7067 2 39.8151 19.7637 38.04 
7740 1 38.0647 19.7463 39.8655 
7113 4 36.242 21.5985 36.2121 
7114 3 38.1064 21.5932 38.0151 
7117 4 39.8971 21.5851 36.1317 
7734 2 34.4446 17.9039 41.7449 
7738 3 38.0366 17.888 41.6564 
7739 2 36.2932 19.7639 41.7217 
7743 3 39.7592 19.7431 41.6816 
7786 2 34.4607 21.6787 41.7125 
7790 1 38.0776 21.613 41.7089 
8410 5 34.496 17.9392 45.2678 
8412 2 34.4604 19.8127 43.4878 
8413 4 36.2976 17.8557 43.4589 
8414 1 37.9426 17.8497 45.322 
8415 2 36.2756 19.8104 45.2885 
8416 2 38.0332 19.7607 43.4935 
8417 2 39.8143 17.8698 43.4711 
8419 5 39.8199 19.7537 45.3373 
8462 1 34.4806 21.5827 45.3792 
8465 4 36.2853 21.6472 43.5319 
8466 1 38.0375 21.6682 45.3537 
8469 1 39.806 21.6284 43.5065 
352 4 34.4487 23.4805 -0.339664 
355 1 36.2367 23.4703 1.45018 
356 1 38.0263 23.4303 -0.332179 
359 4 39.8205 23.4544 1.50975 
1085 2 39.8415 25.2863 3.31074 
404 1 34.417 27.0366 -0.350258 
405 3 36.2596 25.2597 -0.339048 
406 4 38.0352 25.2649 1.45933 
407 1 36.254 27.0551 1.45518 
408 3 38.0377 27.0963 -0.326943 
409 5 39.8766 25.27 -0.337817 
411 3 39.8541 27.0619 1.4938 
1084 1 38.0312 27.0562 3.28474 
1032 2 38.0279 23.4487 3.33145 
1081 5 36.2076 25.2651 3.31565 
1031 3 36.1893 23.3912 5.12961 
1035 4 39.8414 23.4691 5.09199 
1763 1 39.8489 27.1025 8.80497 
1082 4 38.04 25.3229 5.13389 
1083 1 36.1899 27.1098 5.16011 
1087 4 39.8915 27.041 5.1578 
1704 3 34.4367 23.3783 6.98708 
1707 2 36.2383 23.3756 8.79685 
1708 5 38.0373 23.4236 6.91764 
1711 5 39.8627 23.4157 8.87904 
1761 2 39.8651 25.3333 6.92488 
1760 4 38.0223 27.0932 6.96722 
1757 2 36.2211 25.296 6.93589 
1758 5 38.0335 25.3176 8.81557 
1759 1 36.189 27.1527 8.77358 
2432 1 34.4306 27.1294 10.6084 
2380 5 34.45 23.3858 10.6362 
2383 4 36.225 23.4008 12.5181 
2384 1 37.9987 23.3932 10.6871 
2387 2 39.8273 23.4059 12.428 
2430 1 34.459 25.2962 12.5219 
3115 3 39.8467 27.0517 16.0002 
2433 5 36.2096 25.3051 10.6647 
2434 4 38.0199 25.2645 12.4623 
2435 1 36.2108 27.1386 12.4826 
2436 1 38.004 27.1352 10.6582 
2437 1 39.8189 25.311 10.6575 
2439 2 39.7991 27.0932 12.4693 
3056 1 34.4465 23.4066 14.3008 
3059 4 36.2479 23.4241 16.1007 
3060 3 37.9951 23.4151 14.2642 
3063 3 39.8154 23.4324 16.079 
3106 5 34.4346 25.2664 16.1557 
3108 4 34.4453 27.1543 14.2685 
3109 4 36.2561 25.2493 14.2428 
3110 4 38.0371 25.2073 16.0722 
3111 5 36.2605 27.1279 16.115 
3112 3 38.0115 27.094 14.2426 
3113 2 39.7975 25.2175 14.2855 
3732 3 34.4431 23.3618 17.8981 
3735 2 36.2449 23.3933 19.7258 
3736 1 38.0416 23.424 17.9124 
3739 1 39.8329 23.4305 19.7706 
3782 5 34.4058 25.297 19.6766 
4465 1 39.8688 25.216 21.6414 
3785 4 36.2897 25.2103 17.9374 
3786 2 38.0811 25.2103 19.8001 
3787 2 36.2733 27.1336 19.7275 
3788 5 38.1454 27.0606 17.9422 
3789 1 39.8474 25.1368 17.8746 
3791 2 39.852 27.0513 19.8421 
4408 2 34.4035 23.4178 21.5524 
4412 3 38.0594 23.3753 21.5744 
4464 1 38.0836 27.0922 21.611 
4461 2 36.267 25.24 21.5543 
4411 4 36.2587 23.3841 23.3912 
4415 4 39.8763 23.4231 23.4221 
4458 5 34.3856 25.1844 23.4467 
4462 5 38.0749 25.216 23.4266 
4463 5 36.2496 27.121 23.4742 
4467 3 39.8753 27.0705 23.4973 
5084 4 34.3678 23.319 25.3355 
5087 3 36.2701 23.3764 27.1775 
5088 1 38.0736 23.4277 25.2913 
5091 2 39.8409 23.4279 27.0799 
5134 5 34.4591 25.199 27.0983 
5136 2 34.3753 27.1047 25.2473 
5137 2 36.2376 25.1403 25.2801 
5138 1 38.008 25.2131 27.0687 
5139 4 36.2574 27.0586 27.0539 
5140 2 38.0659 27.0787 25.3016 
5141 3 39.8829 25.2284 25.2572 
5143 2 39.9054 27.039 27.0094 
5760 1 34.396 23.3525 28.9088 
5763 3 36.2002 23.3932 30.6452 
5764 3 38.0238 23.3785 28.924 
5767 3 39.8471 23.3801 30.6575 
5810 3 34.4049 25.1921 30.6663 
5812 3 34.4243 27.0197 28.9408 
5813 3 36.2609 25.2203 28.911 
5814 3 38.0177 25.2085 30.6633 
5815 3 36.2474 26.9866 30.6735 
5816 4 38.0255 27.0387 28.8466 
5817 5 39.8681 25.2584 28.8754 
5819 2 39.8691 27.0488 30.6942 
6436 1 34.4002 23.4062 32.4472 
6440 5 38.0739 23.3938 32.515 
6493 2 39.9299 25.2511 32.5317 
6489 3 36.2008 25.1585 32.4606 
6492 5 38.0431 27.0174 32.5297 
6439 3 36.2531 23.3843 34.3665 
6443 3 39.9247 23.3757 34.391 
7845 4 39.8562 25.203 39.8221 
6490 2 38.076 25.1912 34.4112 
6491 2 36.2517 27.001 34.4018 
6495 1 39.904 26.9995 34.4164 
7844 3 38.0992 26.9821 39.8086 
7115 3 36.2967 23.3824 37.9916 
7116 2 38.0821 23.3469 36.1749 
7119 2 39.8787 23.408 38.0106 
7162 5 34.3687 25.1436 38.0239 
7164 5 34.3666 27.0219 36.2106 
7165 3 36.2877 25.1596 36.2219 
7166 1 38.0742 25.1978 37.9995 
7167 3 36.3168 26.9724 37.9955 
7168 3 38.0961 26.994 36.2161 
7169 4 39.914 25.1971 36.17 
7171 3 39.846 26.9803 37.9606 
7841 1 36.315 25.1439 39.8007 
7792 3 38.0972 23.4202 39.8308 
7791 1 36.3176 23.4064 41.6651 
7795 4 39.8158 23.4211 41.6979 
8523 3 39.8803 27.0964 45.3413 
7842 2 38.0962 25.2254 41.667 
7843 2 36.306 27.0233 41.6475 
7847 3 39.803 27.0433 41.7209 
8464 2 34.4938 23.3927 43.571 
8467 1 36.2402 23.4306 45.4102 
8468 2 38.0546 23.4245 43.5418 
8471 4 39.8259 23.423 45.3291 
8514 3 34.4352 25.2852 45.3979 
8521 1 39.8344 25.2523 43.5954 
8517 5 36.2555 25.2694 43.5634 
8518 3 38.0422 25.2742 45.3903 
8519 1 36.2218 27.0605 45.4016 
8520 1 38.1219 27.0618 43.5668 
1189 4 39.8327 32.5418 3.36802 
1185 4 36.1513 32.5897 3.33939 
457 1 36.2279 28.8421 -0.351461 
458 3 38.0226 28.8443 1.48143 
459 5 36.1902 30.7021 1.49159 
460 3 38.0386 30.6503 -0.312814 
461 3 39.8432 28.8657 -0.293481 
463 4 39.8266 30.6595 1.48241 
506 4 34.4501 32.586 1.46278 
509 4 36.1778 32.6018 -0.346191 
510 5 38.0108 32.5929 1.53608 
513 5 39.8498 32.5454 -0.314745 
1132 4 34.3896 30.6936 3.36627 
1133 1 36.2102 28.8062 3.31348 
1136 4 38.04 30.7166 3.30177 
1137 5 39.9004 28.8465 3.29314 
508 4 34.4321 34.375 -0.369711 
1865 5 39.8105 32.5487 6.91533 
1134 5 38.0378 28.8591 5.16626 
1135 5 36.1898 30.7216 5.1348 
1139 2 39.8356 30.7165 5.12652 
1182 1 34.3997 32.5515 5.19806 
1186 1 37.9811 32.5563 5.09296 
1806 1 34.4076 28.8859 8.76162 
1862 4 37.9307 32.5092 8.78887 
1809 1 36.1578 28.8828 6.98296 
1810 2 37.9957 28.8915 8.75126 
1811 1 36.1627 30.701 8.76993 
1812 4 37.9991 30.7129 7.00633 
1813 3 39.8557 28.8386 6.98188 
1815 4 39.7943 30.7099 8.76806 
1858 1 34.4295 32.5377 8.77381 
1861 4 36.2144 32.5402 6.98219 
1187 1 36.2135 34.3192 5.13663 
1863 3 36.216 34.338 8.81142 
1864 3 37.9459 34.3261 6.9485 
1867 5 39.7936 34.3646 8.77213 
2484 3 34.4159 30.6799 10.5598 
2537 1 36.1775 32.5441 10.5801 
2482 3 34.4368 28.9488 12.4378 
3219 2 39.8238 34.3708 16.0575 
2485 1 36.1862 28.8895 10.6021 
2486 3 37.9658 28.8921 12.4493 
2487 1 36.1852 30.6901 12.3988 
2488 2 37.9477 30.7202 10.635 
2489 5 39.8313 28.9425 10.6579 
2491 1 39.9136 30.7286 12.4697 
3217 2 39.8592 32.571 14.2464 
3210 4 34.4125 32.5088 16.0847 
2538 4 37.9729 32.5882 12.4102 
2541 5 39.8404 32.5101 10.6492 
3214 4 38.041 32.569 16.119 
3213 5 36.2031 32.5818 14.2923 
3161 4 36.1965 28.9396 14.2538 
3162 2 38.1006 28.9426 16.0954 
3163 1 36.2318 30.689 16.1231 
3164 5 38.0473 30.7299 14.2308 
3165 2 39.8754 28.8955 14.2357 
3167 3 39.87 30.8055 16.0804 
4569 5 39.9128 32.5235 21.6502 
3836 5 34.4146 30.7206 17.9324 
3837 1 36.2621 28.9436 17.9609 
3838 4 38.1095 28.9624 19.7269 
3839 2 36.2892 30.7579 19.728 
3840 1 38.0611 30.7489 17.896 
3841 4 39.8517 28.9937 17.8894 
3843 4 39.811 30.7846 19.7518 
4565 3 36.2474 32.4387 21.6522 
3889 3 36.3053 32.532 17.8639 
3890 4 38.0267 32.5219 19.7496 
3893 4 39.7716 32.572 17.9086 
4517 5 39.8438 28.9463 21.696 
4513 5 36.2655 28.9735 21.5852 
4516 4 38.0629 30.757 21.6381 
3892 1 38.0001 34.372 17.915 
3895 5 39.8358 34.3918 19.7815 
4564 5 34.4763 34.3226 21.6043 
5245 2 39.92 32.5515 25.3287 
4514 3 38.0589 28.96 23.5104 
4515 3 36.1806 30.7141 23.5045 
4519 4 39.95 30.716 23.5446 
4562 3 34.4631 32.5223 23.4721 
4566 5 38.0373 32.5223 23.5232 
5242 1 38.0446 32.5244 27.0465 
5188 1 34.3796 30.7723 25.2962 
5189 4 36.2307 28.9497 25.304 
5190 4 38.0545 28.903 27.043 
5191 1 36.2137 30.7802 27.0498 
5192 2 38.0471 30.7 25.3151 
5193 2 39.9291 28.8977 25.258 
5195 3 39.9101 30.7052 27.06 
5238 3 34.3381 32.5231 27.0351 
5241 4 36.18 32.5531 25.3118 
4567 4 36.2429 34.3283 23.4983 
5240 4 34.3717 34.3093 25.3118 
5243 4 36.2091 34.3324 27.036 
5247 2 39.94 34.3809 27.0583 
6597 5 39.9426 32.5544 32.591 
5864 2 34.3318 30.8262 28.8675 
5865 5 36.2728 28.9033 28.8705 
5866 4 38.0705 28.8507 30.6681 
5867 2 36.2352 30.7537 30.6657 
5868 1 38.0767 30.7404 28.7643 
5869 2 39.8784 28.8183 28.7782 
5871 5 39.9226 30.6616 30.6026 
6593 5 36.1811 32.5656 32.6165 
5917 1 36.1984 32.5211 28.8114 
5918 5 38.0831 32.5495 30.638 
5921 3 39.9506 32.5242 28.7626 
6540 5 34.3593 30.7099 32.5876 
6541 2 36.2305 28.8526 32.5393 
6544 5 38.0889 30.6326 32.5914 
6545 4 39.9049 28.7866 32.5841 
5916 5 34.3421 34.3512 28.8295 
5920 5 38.0808 34.4082 28.7962 
6538 4 34.3586 28.8216 34.3345 
6590 3 34.3398 32.6609 34.3774 
7948 1 38.0555 34.4028 39.7822 
6542 2 38.1011 28.8175 34.4476 
6543 1 36.212 30.6544 34.3876 
6547 3 39.9166 30.6615 34.461 
7944 3 34.3894 34.4071 39.8 
6594 2 38.0356 32.551 34.4351 
7214 3 34.4122 28.9001 38.0403 
7216 5 34.4235 30.719 36.158 
7217 2 36.2222 28.8223 36.2354 
7218 3 38.0781 28.7868 37.9863 
7219 4 36.1937 30.7744 38.0687 
7220 5 38.0112 30.6953 36.2605 
7221 3 39.8913 28.83 36.2437 
7223 2 39.9054 30.6652 38.0541 
7266 2 34.3987 32.623 38.0505 
7269 2 36.1848 32.6206 36.1591 
7270 1 37.9743 32.6286 38.0261 
7273 5 39.9007 32.5503 36.2697 
7949 2 39.8226 32.5957 39.7511 
7893 5 36.2824 28.8737 39.8032 
7896 1 38.0259 30.778 39.7376 
7897 2 39.7996 28.8313 39.7909 
7945 4 36.2277 32.6344 39.8139 
8625 5 39.833 32.5547 43.4714 
7894 1 38.0916 28.83 41.6841 
7895 5 36.2636 30.7655 41.6506 
7899 5 39.8086 30.7212 41.5956 
8622 4 37.983 32.5568 45.3549 
7946 3 38.0303 32.6395 41.5959 
8621 2 36.2276 32.6035 43.4973 
8575 2 39.8313 30.6595 45.3629 
8569 5 36.2298 28.8227 43.5085 
8570 1 38.0698 28.8425 45.3732 
8571 5 36.2171 30.7196 45.3636 
8572 3 38.0579 30.696 43.5097 
8573 4 39.8428 28.8734 43.5357 
7947 1 36.2189 34.3534 41.6365 
8620 3 34.4191 34.3466 43.5399 
1241 3 39.8519 36.207 3.34326 
511 3 36.1716 34.4307 1.53166 
512 2 37.9592 34.4228 -0.322289 
515 4 39.8811 34.4124 1.6021 
558 2 34.3765 36.164 1.49481 
1293 1 39.7955 39.8455 3.32958 
561 1 36.1849 36.1441 -0.36913 
562 1 38.0188 36.1379 1.58422 
563 5 36.1891 37.9486 1.49878 
564 5 38.0456 38.0465 -0.351919 
565 5 39.8761 36.2105 -0.299307 
567 2 39.8474 38.0677 1.5526 
610 4 34.3885 39.8509 1.49504 
613 1 36.1644 39.8557 -0.320566 
614 2 38.0447 39.8814 1.51173 
617 1 39.9223 39.8503 -0.353382 
1184 2 34.4147 34.3865 3.38247 
1188 4 37.9894 34.3877 3.34355 
1289 5 36.2039 39.8459 3.30064 
1237 3 36.1954 36.1703 3.37581 
1240 4 38.0536 37.9712 3.3432 
1917 2 39.7803 36.1995 6.88048 
1191 2 39.8194 34.3737 5.09744 
1969 5 39.8422 39.896 6.91235 
1238 2 38.0081 36.1884 5.0964 
1239 4 36.203 38.0348 5.10711 
1243 4 39.8662 38.0313 5.08648 
1966 1 37.9424 39.887 8.79938 
1290 4 38.0266 39.8021 5.08749 
1965 3 36.1953 39.833 6.9401 
1916 2 37.982 38.0646 6.92686 
1915 4 36.2242 38.076 8.80895 
1914 1 37.9547 36.1796 8.81472 
1962 4 34.3623 39.9019 8.75504 
1919 5 39.7745 38.054 8.80457 
1913 5 36.2152 36.1805 6.96623 
2536 3 34.3909 34.3901 10.5417 
2589 1 36.1997 36.1608 10.5831 
2641 1 36.1629 39.8847 10.6427 
3268 1 38.0757 37.9806 14.2759 
2539 3 36.192 34.4083 12.3757 
2540 4 37.9374 34.3575 10.64 
2543 4 39.8266 34.3533 12.5014 
3321 4 39.8564 39.8329 14.3024 
3318 2 38.0826 39.7873 16.1035 
3267 4 36.2498 37.9793 16.1505 
2590 1 37.9915 36.1689 12.4797 
2591 2 36.225 37.9874 12.4259 
2592 2 37.971 38.0612 10.6581 
2593 5 39.8166 36.1736 10.719 
2595 1 39.7937 38.04 12.5207 
3317 5 36.2307 39.7935 14.2722 
3266 2 38.0213 36.1919 16.0751 
2642 4 38.0519 39.807 12.5024 
2645 1 39.848 39.8419 10.7257 
3212 2 34.4109 34.4458 14.285 
3215 3 36.2441 34.3968 16.1389 
3216 1 38.0168 34.3864 14.2366 
3269 3 39.8114 36.1786 14.2356 
3262 3 34.4282 36.2179 16.151 
3271 1 39.8612 37.9734 16.0397 
3265 2 36.2186 36.1827 14.2662 
3888 5 34.4394 34.3491 17.9623 
3891 2 36.3106 34.3505 19.77 
4673 5 39.8634 39.901 21.5233 
4669 1 36.2892 39.8364 21.5622 
3938 1 34.4727 36.2013 19.7686 
3940 1 34.4743 37.9371 17.95 
3941 3 36.266 36.2076 17.9358 
3942 4 38.0017 36.2514 19.7853 
3943 4 36.2506 38.0108 19.7416 
3944 1 37.9966 38.0104 17.9531 
3945 5 39.859 36.2593 17.9157 
3947 3 39.8839 37.9664 19.8253 
3990 2 34.4534 39.8237 19.6425 
3993 1 36.2808 39.8066 17.9391 
3994 4 38.0136 39.8278 19.7373 
3997 5 39.8932 39.7418 17.9495 
4621 3 39.8669 36.2307 21.5768 
4568 2 37.9889 34.3826 21.6416 
4616 2 34.5086 38.0734 21.5881 
4617 3 36.262 36.2604 21.6125 
4620 3 37.9956 38.0276 21.5762 
5345 3 36.2447 39.9369 25.237 
4571 2 39.8648 34.4206 23.4686 
4614 5 34.4573 36.2247 23.471 
4618 4 38.0106 36.2128 23.3982 
4619 3 36.2954 38.1259 23.4519 
4623 5 39.8547 38.0576 23.4045 
4666 4 34.4588 39.8631 23.4789 
4670 1 38.0358 39.9114 23.4236 
5346 5 38.0917 39.9736 27.1286 
5299 3 39.8794 38.1111 27.0809 
5244 1 38.059 34.3755 25.3358 
5297 2 39.8086 36.2343 25.2723 
5349 4 39.8837 39.891 25.2437 
5292 1 34.3926 38.1303 25.2922 
5293 5 36.2875 36.2148 25.3016 
5294 3 38.1429 36.2938 27.1058 
5295 5 36.2489 38.108 27.1023 
5296 1 38.0692 38.1235 25.2488 
6648 4 38.0066 38.1137 32.5817 
5919 5 36.138 34.4294 30.7213 
6645 3 36.1591 36.3326 32.5669 
5923 2 39.9484 34.4371 30.6354 
5966 3 34.3391 36.2658 30.8039 
6701 2 39.9194 39.805 32.5624 
5969 2 36.1973 36.2455 28.8362 
5970 5 38.0506 36.3299 30.699 
5971 3 36.1885 38.0683 30.7046 
5972 1 38.1221 38.1044 28.8982 
5973 1 39.9366 36.3202 28.8924 
5975 4 39.9778 38.1153 30.6825 
6697 5 36.1887 39.8639 32.5397 
6021 1 36.236 39.9621 29.0056 
6022 2 38.1001 39.8484 30.6926 
6025 3 39.9323 39.9164 28.9304 
6649 5 39.9377 36.3587 32.5513 
6596 5 38.0475 34.4444 32.5811 
6644 2 34.3242 38.0322 32.5385 
6642 4 34.3781 36.2486 34.3478 
6595 4 36.1404 34.4747 34.4091 
6599 5 39.9396 34.4597 34.481 
8000 5 38.0399 38.0576 39.7411 
6646 5 37.9927 36.3068 34.4568 
6647 4 36.1781 38.0665 34.459 
6651 2 39.9003 38.1236 34.4417 
6694 5 34.3712 39.9277 34.4043 
6698 4 38.0277 39.8713 34.4226 
7268 3 34.394 34.4269 36.182 
7271 3 36.2075 34.4154 37.982 
7272 4 37.9823 34.4224 36.2375 
7275 3 39.8341 34.4677 37.9379 
7318 1 34.3786 36.1799 37.9932 
7320 1 34.3781 38.0189 36.1835 
7321 3 36.1307 36.2313 36.2354 
7322 4 38.0451 36.2247 37.9143 
7323 3 36.1995 38.0571 37.8938 
7324 4 38.0263 38.1193 36.2393 
7325 3 39.9185 36.3066 36.2228 
7327 4 39.8504 38.1102 37.9305 
7370 5 34.3759 39.9695 37.917 
7373 4 36.257 39.9295 36.169 
7374 1 38.0372 39.9507 37.9339 
7377 1 39.8397 39.9148 36.1913 
8049 5 36.2265 39.9653 39.821 
8001 3 39.8096 36.1843 39.7624 
8053 4 39.813 39.9405 39.7952 
7997 2 36.2464 36.167 39.7572 
8677 1 39.8537 36.2068 43.5266 
7951 1 39.8264 34.4191 41.669 
8729 4 39.8548 39.8911 43.5136 
7998 2 38.0263 36.1403 41.6841 
7999 5 36.2649 38.0591 41.7412 
8003 5 39.8076 38.056 41.6915 
8726 2 38.0856 39.8795 45.2871 
8050 1 38.0756 39.9648 41.717 
8676 1 38.083 38.0213 43.5524 
8623 3 36.2052 34.3852 45.3197 
8624 4 37.9901 34.394 43.4849 
8627 5 39.8543 34.418 45.3132 
8725 2 36.2289 39.9434 43.4849 
8679 3 39.8993 38.0332 45.2978 
8673 3 36.2146 36.1251 43.5325 
8674 1 37.9974 36.2011 45.2738 
8675 5 36.1826 38.0412 45.2889 
612 5 34.436 41.6979 -0.304412 
615 4 36.2005 41.7442 1.54213 
616 5 37.989 41.6666 -0.32582 
619 1 39.8566 41.6539 1.47893 
662 1 34.3871 43.588 1.53022 
1345 3 39.7836 43.5365 3.26184 
665 2 36.1921 43.5677 -0.307866 
666 4 38.0202 43.5335 1.53684 
667 2 36.1711 45.3772 1.49842 
668 5 37.9738 45.3806 -0.387578 
669 5 39.8758 43.5194 -0.346371 
671 1 39.8193 45.3385 1.51727 
1344 1 37.9925 45.3602 3.29551 
1292 3 38.055 41.7342 3.25089 
1340 3 34.3808 45.3603 3.30206 
1341 4 36.2146 43.551 3.26839 
1291 5 36.2273 41.6781 5.12653 
1295 2 39.7474 41.6889 5.06579 
2023 5 39.8915 45.3242 8.80972 
1342 1 37.9855 43.562 5.07318 
1343 4 36.1935 45.3516 5.09487 
1347 4 39.7834 45.313 5.08455 
2021 5 39.8304 43.4462 6.93869 
1967 3 36.129 41.6056 8.71854 
1968 4 37.9532 41.6233 6.95393 
1971 2 39.8923 41.6288 8.82776 
2020 4 37.9447 45.3327 6.88131 
2016 3 34.4125 45.3393 6.89573 
2017 3 36.1775 43.4994 6.93483 
2018 5 37.9719 43.4363 8.76066 
2019 5 36.1393 45.36 8.7661 
2640 4 34.3478 41.5865 10.5788 
3370 2 38.1236 43.5019 16.1346 
2643 1 36.1792 41.6266 12.5177 
2644 5 38.0192 41.6081 10.7065 
2647 2 39.9029 41.6471 12.5557 
2690 5 34.3424 43.4836 12.5424 
3375 4 39.8722 45.3389 16.114 
2693 5 36.1106 43.4326 10.6614 
2694 1 38.0105 43.4798 12.569 
2695 2 36.1887 45.3495 12.5813 
2696 5 37.9782 45.3385 10.6973 
2697 5 39.9405 43.4482 10.6776 
2699 5 39.9413 45.2821 12.5467 
3373 4 39.9228 43.4688 14.3418 
3319 5 36.2393 41.6745 16.1462 
3320 2 38.0809 41.6791 14.2932 
3323 1 39.9003 41.6502 16.0835 
3372 1 38.0731 45.2834 14.3416 
3371 5 36.1874 45.3749 16.0738 
3369 1 36.2335 43.4744 14.2973 
4725 2 39.886 43.4132 21.568 
3995 4 36.2741 41.6128 19.6732 
3996 4 38.1238 41.6193 17.9114 
3999 4 39.8878 41.6932 19.704 
4724 5 38.0978 45.4005 21.5412 
4721 2 36.236 43.542 21.4441 
4045 5 36.1787 43.5487 17.9576 
4046 5 38.1001 43.5007 19.6793 
4047 1 36.227 45.4657 19.7006 
4048 1 38.0794 45.4286 17.8786 
4049 4 39.9253 43.4933 17.8668 
4051 2 39.8995 45.3237 19.6369 
4668 5 34.4576 41.6776 21.4753 
4672 1 38.006 41.6503 21.5328 
4720 4 34.425 45.4304 21.4948 
4671 2 36.2432 41.6526 23.4156 
4675 3 39.8458 41.6663 23.4285 
4718 5 34.4687 43.5572 23.3756 
4722 5 38.0525 43.4914 23.4224 
4723 2 36.2629 45.3961 23.3926 
4727 2 39.8991 45.3717 23.4995 
5344 3 34.4372 41.7171 25.2885 
5347 1 36.2344 41.7388 27.1231 
5348 1 38.0973 41.6936 25.2505 
5351 4 39.9374 41.7363 27.1496 
5403 4 39.9418 45.3149 27.0935 
5401 3 39.8939 43.4986 25.2968 
5397 3 36.2375 43.4465 25.3054 
5398 2 38.1117 43.4327 27.099 
5399 5 36.237 45.2735 27.1689 
5400 2 38.1083 45.3017 25.3224 
6753 2 39.8558 43.561 32.5906 
6023 2 36.188 41.7432 30.7532 
6024 3 38.085 41.733 28.9932 
6027 4 39.9179 41.6907 30.69 
6752 4 38.0645 45.3629 32.5581 
6749 1 36.2098 43.5675 32.5461 
6073 2 36.2089 43.4783 28.9979 
6074 2 38.0798 43.5534 30.7836 
6075 4 36.1925 45.3602 30.7726 
6076 5 38.1209 45.3154 28.9451 
6077 2 39.9411 43.5023 28.9462 
6079 1 39.9449 45.3657 30.7555 
6696 2 34.3671 41.8007 32.5501 
6700 5 38.0851 41.6932 32.563 
6750 1 38.0124 43.5218 34.3616 
6751 5 36.2029 45.3579 34.3655 
6699 1 36.2208 41.7829 34.3873 
6703 4 39.857 41.629 34.4057 
8105 2 39.8787 43.5265 39.8545 
8101 4 36.2177 43.4839 39.8417 
8100 5 34.3944 45.3618 39.8018 
6755 2 39.8286 45.3945 34.3856 
7372 4 34.3939 41.8331 36.1338 
7375 3 36.2398 41.783 37.9387 
7376 1 38.018 41.7063 36.1493 
7379 3 39.8123 41.6978 37.9549 
7422 3 34.4214 43.4928 37.9931 
7424 2 34.3925 45.3271 36.2408 
7425 3 36.2346 43.5136 36.1843 
7426 1 37.9977 43.4993 37.9745 
7427 4 36.2219 45.3383 37.9748 
7428 2 38.0066 45.3992 36.1924 
7429 5 39.8652 43.5008 36.1413 
7431 5 39.8879 45.354 37.9819 
8104 5 37.9811 45.342 39.8751 
8052 2 38.0758 41.7493 39.8296 
8051 3 36.2315 41.7262 41.6955 
8055 3 39.8716 41.6802 41.6903 
8783 2 39.9033 45.3501 45.2222 
8102 4 38.0365 43.4797 41.6654 
8103 3 36.1585 45.4347 41.6709 
8107 4 39.9411 45.3374 41.683 
8724 4 34.3849 41.6971 43.4632 
8727 2 36.2139 41.6656 45.268 
8728 1 38.0674 41.7209 43.4515 
8731 2 39.8765 41.6754 45.305 
8774 5 34.4246 43.6084 45.2816 
8781 2 39.8861 43.4949 43.4419 
8777 2 36.2148 43.5502 43.4282 
8778 2 37.991 43.5057 45.2683 
8779 4 36.1771 45.4464 45.2777 
8780 5 38.0415 45.3781 43.4381 
46 5 41.6994 -0.333741 1.52251 
48 2 41.6933 1.61743 -0.357018 
49 5 43.5254 -0.311887 -0.386302 
50 5 45.4415 -0.33522 1.4832 
51 4 43.5533 1.56728 1.54439 
52 4 45.4147 1.56242 -0.286858 
98 3 41.7338 3.32888 1.55235 
101 4 43.6065 3.30366 -0.224633 
102 3 45.3875 3.29087 1.56612 
724 4 41.7399 1.51729 3.37828 
725 5 43.5877 -0.369309 3.36797 
728 1 45.4139 1.51053 3.30367 
777 4 43.549 3.34069 3.30941 
722 1 41.7107 -0.388293 5.0954 
726 4 45.4281 -0.391547 5.13824 
727 2 43.5872 1.48352 5.103 
774 3 41.7678 3.35535 5.09197 
778 2 45.3805 3.35386 5.05368 
1398 2 41.808 -0.322143 8.83382 
1400 5 41.7411 1.42836 6.93075 
1401 4 43.6108 -0.384532 6.92548 
1402 2 45.3446 -0.384927 8.7906 
1403 4 43.5819 1.45261 8.84444 
1404 5 45.4028 1.47386 6.97975 
1450 5 41.6638 3.31206 8.83058 
1453 5 43.5571 3.35449 6.95924 
1454 1 45.3798 3.28761 8.80554 
2077 4 43.5421 -0.35075 10.6149 
2080 4 45.362 1.44496 10.5939 
2129 2 43.551 3.32627 10.6035 
2074 2 41.6882 -0.332639 12.522 
2076 2 41.6893 1.52312 10.6487 
2806 1 45.4009 3.30935 16.0854 
2078 1 45.3901 -0.324018 12.4552 
2079 5 43.5001 1.46005 12.4651 
2805 4 43.4953 3.31115 14.354 
2126 3 41.6827 3.32397 12.539 
2802 3 41.6438 3.3254 16.0484 
2130 5 45.3839 3.30886 12.4932 
2750 3 41.7131 -0.343382 16.1323 
2752 3 41.6999 1.50825 14.3551 
2753 1 43.4832 -0.357427 14.3721 
2754 4 45.3459 -0.393509 16.1115 
2755 1 43.5112 1.46731 16.1099 
2756 5 45.3819 1.42509 14.34 
3426 5 41.6376 -0.330124 19.6517 
3428 1 41.6576 1.4882 17.8203 
3429 4 43.5654 -0.346372 17.8289 
3430 3 45.3882 -0.368113 19.7404 
3431 5 43.5713 1.43866 19.7038 
3432 3 45.3972 1.46054 17.8659 
3478 2 41.7055 3.28662 19.7795 
3481 5 43.5361 3.32215 17.8741 
3482 4 45.3884 3.2908 19.7705 
4104 5 41.7217 1.47194 21.6355 
4105 4 43.5192 -0.392804 21.7113 
4108 5 45.3401 1.41544 21.6386 
4157 4 43.5483 3.32203 21.6464 
4102 3 41.6875 -0.388179 23.4803 
4106 4 45.3312 -0.431634 23.4881 
4107 1 43.5211 1.47825 23.4812 
4154 4 41.7023 3.33548 23.4527 
4158 3 45.3371 3.26967 23.4782 
4778 2 41.6714 -0.376859 27.1096 
4780 2 41.6782 1.4851 25.2937 
4781 5 43.5008 -0.405686 25.276 
4782 1 45.3262 -0.415996 27.053 
4783 1 43.4912 1.47831 27.0765 
4784 1 45.3355 1.42215 25.2659 
4830 1 41.6817 3.25316 27.1074 
4833 4 43.4932 3.23735 25.2161 
4834 5 45.3667 3.26998 27.0307 
5454 1 41.7163 -0.364741 30.7244 
5456 2 41.7236 1.48127 28.9028 
5457 2 43.4997 -0.426262 28.8739 
5458 5 45.3506 -0.423128 30.7752 
5459 2 43.4793 1.46768 30.7738 
5460 5 45.3161 1.46614 28.9099 
5506 4 41.6933 3.28883 30.7477 
5509 4 43.4873 3.30948 28.9531 
5510 3 45.3455 3.29934 30.7371 
6132 3 41.691 1.42604 32.5307 
6133 3 43.5258 -0.364799 32.546 
6136 4 45.385 1.53899 32.5174 
6185 4 43.5504 3.27794 32.5197 
6134 2 45.3738 -0.378337 34.3463 
6186 3 45.3588 3.30949 34.3888 
6130 2 41.7002 -0.316525 34.4177 
7537 1 43.4823 3.32518 39.784 
6135 5 43.5924 1.45976 34.3763 
6182 5 41.7003 3.27256 34.3744 
7488 3 45.3335 1.45541 39.7587 
6806 2 41.7465 -0.361459 37.9719 
6808 4 41.7122 1.48975 36.2148 
6809 3 43.5467 -0.345333 36.2399 
6810 1 45.3365 -0.334799 38.038 
6811 2 43.516 1.50598 38.0138 
6812 1 45.3593 1.45629 36.2589 
6858 4 41.6885 3.35075 38.0023 
6861 4 43.5694 3.28928 36.2376 
6862 4 45.3637 3.291 38.0531 
7484 4 41.7184 1.5326 39.8461 
7485 1 43.4692 -0.346293 39.7951 
7482 3 41.7495 -0.354215 41.6594 
7486 5 45.2852 -0.344438 41.5902 
7487 3 43.4372 1.4937 41.5899 
7534 4 41.6983 3.31506 41.594 
7538 5 45.3335 3.27594 41.5374 
8158 3 41.6755 -0.353875 45.2435 
8160 1 41.6994 1.45187 43.4228 
8161 2 43.4936 -0.398665 43.4923 
8162 2 45.384 -0.377352 45.3513 
8163 5 43.5059 1.5917 45.3168 
8164 5 45.3324 1.51218 43.4887 
8210 3 41.6246 3.31595 45.2521 
8213 3 43.4056 3.30948 43.3962 
8214 1 45.4442 3.32162 45.4054 
100 5 41.6639 5.07158 -0.325765 
103 2 43.5852 5.15552 1.53778 
104 2 45.3788 5.14415 -0.286198 
150 5 41.6536 7.02381 1.50037 
152 4 41.6971 8.86283 -0.373377 
153 2 43.5201 7.01837 -0.30466 
154 4 45.359 7.01642 1.52257 
155 1 43.5266 8.82842 1.50754 
156 5 45.3482 8.86434 -0.318633 
776 4 41.728 5.18108 3.30691 
780 4 45.3477 5.19377 3.30565 
828 4 41.6565 8.83223 3.28303 
829 1 43.5657 7.04222 3.29074 
832 2 45.3818 8.81899 3.28669 
206 3 45.3708 10.608 1.53647 
881 2 43.5324 10.6115 3.30782 
779 4 43.5365 5.20962 5.04262 
826 5 41.6901 7.0801 5.09744 
830 2 45.3549 7.02776 5.10928 
831 4 43.5777 8.80687 5.15063 
1452 5 41.7004 5.23958 6.96339 
1455 3 43.5341 5.24982 8.79405 
1456 5 45.3687 5.21388 6.97253 
1502 1 41.6511 7.02003 8.79214 
1504 4 41.63 8.80177 7.02947 
1505 4 43.54 7.06887 6.97135 
1506 4 45.3798 7.1039 8.7418 
1507 2 43.5049 8.8286 8.74894 
1508 3 45.3827 8.82327 6.94523 
878 5 41.677 10.5546 5.15926 
882 2 45.3606 10.6152 5.1321 
1554 1 41.6381 10.6021 8.76217 
1557 1 43.514 10.5497 6.96746 
1558 3 45.4064 10.498 8.76775 
2132 5 45.3619 5.18655 10.5894 
2180 2 41.6651 8.80826 10.6246 
2181 5 43.5254 7.05295 10.649 
2184 4 45.4339 8.80174 10.6241 
2128 5 41.6665 5.17538 10.6812 
2131 2 43.5242 5.14466 12.5664 
2910 1 45.3512 10.6109 16.2109 
2178 1 41.6987 6.98221 12.5598 
2909 2 43.5962 10.5386 14.2929 
2906 5 41.7549 10.575 16.1458 
2182 2 45.3907 6.9996 12.5253 
2183 3 43.52 8.77575 12.5135 
2234 2 45.3677 10.5232 12.4448 
2804 4 41.6713 5.14633 14.281 
2807 2 43.5723 5.14397 16.0302 
2808 4 45.4126 5.12756 14.3178 
2854 5 41.7205 6.9948 16.1026 
2856 1 41.7293 8.78379 14.2632 
2857 3 43.5632 7.00781 14.2655 
2858 2 45.3718 6.9223 16.0842 
2859 2 43.6217 8.7689 16.1806 
2860 1 45.3788 8.75665 14.3246 
2230 1 41.7517 10.5802 12.4696 
2233 2 43.502 10.5287 10.6318 
3480 2 41.6877 5.10978 17.8865 
3483 3 43.5793 5.07297 19.8413 
3484 1 45.3668 5.06509 17.9624 
3530 5 41.7181 6.91208 19.7838 
3532 4 41.6866 8.79932 18.0033 
3533 2 43.6329 6.88154 17.9643 
3534 1 45.3238 6.87564 19.8593 
3535 5 43.5911 8.82464 19.7492 
3536 4 45.3921 8.8307 17.9639 
4156 1 41.7158 5.07609 21.6645 
4160 3 45.346 5.03578 21.6343 
4208 5 41.7343 8.83563 21.6227 
4209 3 43.5696 6.86369 21.643 
4212 3 45.301 8.80019 21.5922 
4159 3 43.5555 5.04395 23.4059 
4206 2 41.7169 6.8962 23.4146 
4210 1 45.3364 6.90949 23.3258 
4211 3 43.5967 8.80574 23.3732 
4832 2 41.6706 5.08687 25.2273 
4835 5 43.4798 5.09085 27.0686 
4836 2 45.3725 5.07707 25.1884 
4882 3 41.6317 6.96657 27.0192 
4884 1 41.6809 8.77711 25.2376 
4885 5 43.5718 6.96203 25.1897 
4886 4 45.4129 6.94423 27.1232 
4887 5 43.5614 8.80477 27.0665 
4888 1 45.3724 8.83636 25.19 
4262 3 45.373 10.6632 23.3232 
4937 5 43.4924 10.6407 25.1634 
4938 2 45.3843 10.6239 27.1107 
5508 3 41.6778 5.04128 28.9451 
5511 1 43.5365 5.03408 30.7491 
5512 1 45.3939 5.05539 28.9218 
5558 2 41.7411 6.9179 30.7607 
5560 5 41.6836 8.85161 28.9195 
5561 5 43.518 6.91406 28.9261 
5562 5 45.3437 6.91425 30.7775 
5563 1 43.5276 8.83054 30.776 
5564 3 45.3655 8.80167 28.9543 
6184 2 41.7235 5.07459 32.528 
6188 1 45.3111 5.02812 32.5796 
6236 2 41.731 8.795 32.5877 
6237 4 43.5045 6.90906 32.5771 
6240 2 45.2933 8.80594 32.5351 
5614 1 45.3123 10.6049 30.7228 
6289 1 43.4729 10.6092 32.5671 
6187 2 43.5362 5.09026 34.3991 
6239 3 43.5304 8.72617 34.341 
6290 2 45.2853 10.5744 34.3525 
6966 3 45.3656 10.6144 38.049 
6234 4 41.7286 6.8843 34.409 
6238 2 45.2949 6.90046 34.383 
6965 5 43.5267 10.6219 36.2251 
6860 4 41.7041 5.10906 36.2185 
6863 2 43.5577 5.09989 38.0098 
6864 2 45.3742 5.11467 36.2084 
6910 3 41.7204 6.84684 38.004 
6912 5 41.7219 8.73211 36.1885 
6913 3 43.5309 6.9142 36.231 
6914 1 45.3867 6.95939 38.0159 
6915 3 43.5668 8.72572 38.0264 
6916 4 45.3017 8.70283 36.2419 
7536 3 41.6711 5.09685 39.8414 
7540 1 45.4212 5.13992 39.8132 
7588 5 41.6959 8.74798 39.88 
7589 5 43.5581 6.91812 39.8706 
7592 4 45.3891 8.7995 39.8391 
7539 1 43.4717 5.09496 41.6106 
7586 1 41.6382 6.92946 41.6873 
7590 4 45.4253 7.00003 41.6083 
7591 1 43.5857 8.8689 41.687 
8212 4 41.6572 5.12949 43.414 
8215 5 43.5214 5.03128 45.3236 
8216 5 45.3582 5.09675 43.4462 
8262 5 41.6945 7.00408 45.2745 
8264 3 41.7178 8.87513 43.4064 
8265 5 43.5311 7.01853 43.3927 
8266 5 45.3637 7.01107 45.3487 
8267 1 43.4999 8.90819 45.2718 
8268 4 45.3894 8.88089 43.4563 
8317 1 43.5515 10.6369 43.476 
8318 3 45.3827 10.6145 45.2615 
202 5 41.6904 10.6668 1.47187 
204 1 41.7087 12.4387 -0.407378 
205 4 43.4959 10.631 -0.365625 
936 3 45.342 16.1057 3.28642 
207 4 43.5248 12.4373 1.49029 
208 5 45.3565 12.3984 -0.311112 
254 2 41.7081 14.1776 1.45859 
256 3 41.7608 16.0282 -0.337097 
257 4 43.4853 14.2217 -0.346284 
258 2 45.3352 14.2715 1.53402 
259 2 43.5153 16.0571 1.50177 
260 4 45.3122 16.0481 -0.281574 
880 4 41.682 12.4866 3.30365 
933 4 43.4733 14.2468 3.28975 
884 2 45.3423 12.396 3.28038 
932 1 41.6814 15.9954 3.30149 
1612 5 45.3192 16.0994 6.95035 
1611 5 43.4701 16.0892 8.82604 
883 2 43.4518 12.4301 5.12991 
930 1 41.7025 14.2856 5.13034 
934 5 45.3384 14.2214 5.05214 
935 1 43.5081 16.0465 5.07442 
1610 4 45.3594 14.306 8.8523 
1556 4 41.6819 12.4315 6.96813 
1609 1 43.4629 14.2521 6.92773 
1608 3 41.7115 16.0454 6.9118 
1559 5 43.4843 12.3984 8.79411 
1560 5 45.3572 12.3995 6.98144 
1606 2 41.6787 14.237 8.78702 
2236 5 45.3822 12.403 10.5874 
2964 1 45.4075 16.1062 14.3444 
2232 1 41.7119 12.4022 10.6347 
2963 3 43.5933 16.0622 16.1253 
2962 4 45.4037 14.3315 16.1754 
2235 2 43.5073 12.4327 12.4179 
2912 5 45.3196 12.4597 14.3453 
2282 4 41.7665 14.3274 12.4758 
2284 3 41.7055 16.0735 10.6771 
2285 1 43.4833 14.2839 10.6511 
2286 5 45.3718 14.3197 12.4549 
2287 4 43.5589 16.0777 12.471 
2288 3 45.401 16.0857 10.6444 
2961 1 43.5685 14.3619 14.3466 
2908 5 41.795 12.4861 14.3257 
2960 3 41.7486 16.0275 14.3639 
2958 1 41.7822 14.2978 16.1627 
2911 2 43.597 12.4906 16.2233 
3582 3 41.7231 10.6992 19.7652 
3584 4 41.7555 12.4547 17.9415 
3585 3 43.5866 10.6521 17.9767 
3586 4 45.3908 10.6754 19.775 
3587 2 43.5897 12.4356 19.7529 
3588 4 45.3923 12.4873 17.974 
3634 5 41.7542 14.2394 19.7792 
3636 1 41.7921 16.0953 17.8775 
3637 1 43.5943 14.3138 17.9493 
3638 3 45.4007 14.2672 19.7337 
3639 1 43.5781 16.0811 19.7757 
3640 2 45.4256 16.0816 17.98 
4260 3 41.6969 12.3961 21.6021 
4261 4 43.5618 10.695 21.6223 
4264 2 45.4051 12.491 21.5807 
4312 3 41.7693 16.1224 21.5796 
4313 1 43.5728 14.2496 21.5516 
4316 2 45.4082 16.1065 21.4968 
4258 1 41.6774 10.6899 23.4014 
4992 1 45.3621 16.0398 25.2543 
4263 3 43.5163 12.5139 23.3514 
4310 4 41.7214 14.2003 23.3469 
4314 2 45.4122 14.274 23.3865 
4315 5 43.5779 16.0689 23.384 
4934 1 41.6707 10.6357 27.0589 
4936 1 41.6904 12.5138 25.1922 
4991 1 43.5977 16.0598 27.053 
4990 4 45.3763 14.2749 27.0557 
4939 2 43.4986 12.4211 27.0729 
4940 5 45.3841 12.46 25.1885 
4986 1 41.6836 14.2253 27.0699 
4988 5 41.7262 16.0541 25.2795 
4989 3 43.5378 14.2234 25.2706 
5610 4 41.7184 10.6254 30.7677 
5612 1 41.6883 12.3963 28.9239 
5613 2 43.563 10.6694 28.9451 
6344 3 45.3775 16.1451 32.5871 
5615 4 43.4874 12.3989 30.7672 
5616 3 45.4071 12.4148 28.9153 
5662 3 41.7081 14.2075 30.7426 
5664 5 41.6934 16.0623 28.9257 
5665 5 43.5533 14.2162 28.8986 
5666 5 45.3924 14.2856 30.7564 
5667 4 43.5965 16.139 30.7631 
5668 1 45.3702 16.1195 28.8704 
6288 4 41.7347 12.4561 32.569 
6341 4 43.5011 14.2742 32.5549 
6292 5 45.321 12.4198 32.6092 
6340 5 41.6741 16.0696 32.5365 
6286 1 41.7163 10.6532 34.3639 
6291 1 43.4295 12.4857 34.3535 
6342 1 45.3321 14.3301 34.3276 
6343 4 43.5462 16.0629 34.3363 
7644 1 45.3472 12.4424 39.8652 
7696 4 45.363 16.115 39.9004 
7641 5 43.535 10.6418 39.8165 
6338 3 41.6749 14.242 34.3409 
7640 4 41.6971 12.4878 39.8409 
7020 3 45.354 16.0632 36.1469 
6962 3 41.6656 10.6934 38.0048 
6964 1 41.6901 12.4745 36.1935 
7693 4 43.5177 14.2518 39.8571 
7692 4 41.7098 16.0925 39.8637 
6967 3 43.4716 12.5031 38.0401 
6968 5 45.3349 12.52 36.1462 
7014 3 41.7279 14.2797 38.0704 
7016 4 41.7022 16.0765 36.1277 
7017 2 43.449 14.3195 36.1719 
7018 5 45.3305 14.3344 38.0581 
7019 1 43.4699 16.0762 38.0672 
7638 4 41.7347 10.6893 41.727 
7642 3 45.3773 10.6471 41.6692 
7643 1 43.5468 12.4183 41.6792 
7690 5 41.678 14.2735 41.6681 
7694 2 45.3643 14.2219 41.6537 
7695 2 43.5726 16.0917 41.6319 
8314 4 41.715 10.6478 45.2891 
8316 4 41.7045 12.3935 43.5258 
8372 1 45.4151 16.0758 43.471 
8371 1 43.4647 16.0678 45.3829 
8319 1 43.5212 12.3679 45.3093 
8320 1 45.348 12.3793 43.4631 
8366 1 41.7076 14.2054 45.3448 
8368 3 41.6658 16.1141 43.5164 
8369 5 43.5204 14.2634 43.5131 
8370 5 45.3613 14.2915 45.3486 
306 4 41.732 17.8478 1.534 
308 1 41.7437 19.7294 -0.337977 
309 3 43.4959 17.8626 -0.308863 
310 4 45.3744 17.8714 1.48327 
311 5 43.5697 19.7023 1.49332 
312 1 45.4276 19.7447 -0.322827 
358 5 41.7543 21.6417 1.53763 
361 1 43.6003 21.5924 -0.359146 
362 5 45.4158 21.6108 1.54135 
984 4 41.7543 19.7237 3.3159 
985 4 43.55 17.8405 3.29897 
988 2 45.3932 19.7265 3.37253 
1037 3 43.5842 21.6426 3.40357 
982 5 41.6852 17.8465 5.07723 
986 1 45.3029 17.8895 5.0753 
987 1 43.5366 19.7309 5.05095 
1034 2 41.6752 21.6407 5.021 
1038 3 45.4234 21.6181 5.06687 
1658 1 41.682 17.9059 8.79133 
1660 5 41.6615 19.7649 6.96863 
1661 3 43.4853 17.9065 6.89978 
1662 5 45.4129 17.9473 8.84275 
1663 5 43.5202 19.7783 8.8446 
1664 5 45.4069 19.7315 6.87517 
1710 3 41.651 21.5971 8.84743 
1713 5 43.5425 21.6122 6.87239 
1714 4 45.4321 21.5323 8.84203 
2336 2 41.6834 19.8305 10.6539 
2334 5 41.7161 17.909 12.5454 
3066 3 45.3944 21.6135 16.1297 
2337 2 43.5394 17.9222 10.7145 
2338 4 45.4109 17.8972 12.423 
2339 4 43.5637 19.8122 12.4508 
2340 3 45.3835 19.7903 10.6585 
2386 3 41.7246 21.5953 12.5111 
2389 1 43.5093 21.6045 10.6636 
2390 2 45.3487 21.5938 12.423 
3010 4 41.7399 17.8888 16.0335 
3012 3 41.748 19.7967 14.3124 
3013 5 43.6341 17.9328 14.3258 
3014 1 45.4433 17.9257 16.1594 
3015 4 43.6408 19.8201 16.1108 
3016 2 45.3916 19.8261 14.2887 
3062 5 41.7036 21.6508 16.0919 
3065 1 43.5165 21.5846 14.2662 
3686 4 41.7963 17.8936 19.7916 
3688 5 41.7485 19.7745 17.8995 
3689 5 43.6111 17.9273 17.928 
3690 3 45.4324 17.9637 19.7553 
3691 4 43.6182 19.7968 19.7687 
3692 3 45.4223 19.8316 17.9722 
3738 5 41.7234 21.6543 19.802 
3741 3 43.6146 21.6207 17.9282 
3742 1 45.4164 21.5981 19.8029 
4364 3 41.807 19.7161 21.5564 
4365 3 43.5858 17.9329 21.5207 
4368 2 45.3663 19.7543 21.5733 
4417 4 43.6137 21.6063 21.6037 
4362 3 41.7926 17.9637 23.3785 
4366 3 45.3758 17.8908 23.3699 
4367 3 43.574 19.6857 23.3688 
4414 5 41.7799 21.584 23.3737 
4418 2 45.3643 21.6683 23.3902 
5038 5 41.7256 17.9616 27.1024 
5040 3 41.8324 19.7052 25.2319 
5041 3 43.5946 17.9113 25.2337 
5042 2 45.3263 17.8971 27.1073 
5043 4 43.5632 19.7539 27.146 
5044 5 45.3102 19.793 25.2621 
5090 5 41.7541 21.569 27.0701 
5093 2 43.5825 21.6571 25.2402 
5094 2 45.4362 21.6441 27.0818 
5714 5 41.6759 17.9755 30.752 
5716 4 41.6643 19.7814 28.8985 
5717 1 43.5894 17.8985 28.9111 
5718 3 45.3781 17.8824 30.6972 
5719 5 43.5628 19.7897 30.6895 
5720 2 45.4217 19.761 28.8872 
5766 2 41.707 21.5875 30.7085 
5769 2 43.6372 21.6392 28.8848 
5770 3 45.4016 21.6844 30.696 
6392 3 41.7536 19.8236 32.5884 
6393 3 43.5785 17.9146 32.6011 
6396 5 45.3852 19.746 32.5417 
6445 3 43.5747 21.6359 32.5349 
6390 2 41.6765 17.9708 34.289 
6394 4 45.412 17.9041 34.3744 
7797 3 43.5781 21.6378 39.9514 
7748 2 45.3509 19.7308 39.9131 
6395 3 43.5328 19.825 34.3299 
6442 1 41.7263 21.5972 34.3564 
6446 4 45.3541 21.6087 34.3461 
7066 5 41.7212 17.9479 38.0428 
7068 4 41.7063 19.8197 36.1245 
7069 5 43.5242 17.9455 36.1112 
7070 5 45.3337 17.8893 38.0246 
7071 4 43.547 19.7886 38.0214 
7072 3 45.3866 19.7908 36.1146 
7118 5 41.6845 21.5766 38.0258 
7121 3 43.5279 21.5333 36.1239 
7122 5 45.3853 21.5467 38.042 
7744 5 41.7076 19.7433 39.949 
7745 1 43.5474 17.8955 39.9172 
7742 4 41.6418 17.822 41.6421 
7746 3 45.4213 17.8988 41.6812 
7747 4 43.6402 19.7379 41.6857 
7794 5 41.6808 21.666 41.7201 
7798 3 45.3684 21.6177 41.7111 
8418 3 41.7529 17.8816 45.3785 
8420 5 41.6767 19.6968 43.4484 
8421 5 43.5509 17.8699 43.471 
8422 5 45.3789 17.8503 45.378 
8423 2 43.5904 19.7348 45.3961 
8424 1 45.4026 19.7598 43.4925 
8470 5 41.7097 21.5976 45.3377 
8473 2 43.6037 21.59 43.5184 
8474 3 45.3756 21.585 45.3272 
360 5 41.7629 23.458 -0.321829 
363 3 43.5816 23.5088 1.61456 
364 5 45.3711 23.4663 -0.349211 
410 1 41.7102 25.2883 1.54778 
412 2 41.7214 27.0962 -0.344135 
413 2 43.5169 25.2695 -0.320624 
414 4 45.403 25.2645 1.56497 
415 4 43.538 26.9929 1.51421 
416 5 45.418 27.0492 -0.357438 
1036 2 41.6986 23.5231 3.33112 
1040 1 45.4131 23.4485 3.3356 
1088 4 41.7024 27.004 3.32405 
1089 1 43.5577 25.3096 3.32286 
1092 1 45.4376 27.0445 3.32559 
1039 3 43.569 23.4975 5.06321 
1086 4 41.7265 25.2951 5.12688 
1090 5 45.4195 25.2861 5.1481 
1091 1 43.5052 27.0347 5.16942 
1712 5 41.6699 23.4604 6.91761 
1715 2 43.4853 23.3815 8.82243 
1716 5 45.4309 23.4133 7.00507 
1762 2 41.6571 25.3272 8.82783 
1764 1 41.7109 27.0634 6.95909 
1765 3 43.5067 25.2866 6.9867 
1766 2 45.4005 25.3051 8.80462 
1767 3 43.5499 27.0817 8.76878 
1768 2 45.383 27.1012 6.99883 
2441 5 43.5092 25.286 10.6217 
2444 3 45.3614 27.0778 10.6276 
2388 4 41.6853 23.3426 10.6788 
2391 1 43.4801 23.3866 12.4543 
2392 5 45.3897 23.4152 10.6265 
2438 5 41.6563 25.2576 12.4609 
2440 4 41.6754 27.1098 10.663 
3120 4 45.3165 27.0427 14.1965 
2442 4 45.3463 25.2804 12.4152 
2443 3 43.5189 27.1185 12.5015 
3119 5 43.4844 27.0341 16.0244 
3064 1 41.7158 23.4133 14.2564 
3067 3 43.519 23.4484 16.0802 
3068 5 45.3472 23.3909 14.2428 
3114 4 41.6397 25.1672 16.0252 
3116 4 41.6709 27.0891 14.2592 
3117 1 43.5131 25.2172 14.226 
3118 4 45.3426 25.2192 16.0533 
3740 1 41.6613 23.4438 17.9073 
3743 5 43.5559 23.4968 19.8406 
3744 5 45.3938 23.4755 17.9529 
3790 2 41.6034 25.2066 19.8036 
3792 5 41.5588 27.0523 17.8887 
3793 2 43.4404 25.2158 17.8906 
3794 1 45.4361 25.2618 19.9167 
3795 5 43.4862 27.0055 19.8671 
3796 5 45.3824 26.9688 17.9855 
4416 1 41.6832 23.5049 21.6723 
4420 3 45.4267 23.4278 21.6142 
4468 2 41.6739 27.0398 21.7327 
4469 3 43.549 25.2454 21.741 
4472 3 45.3771 27.0828 21.6596 
4419 4 43.5825 23.4732 23.4035 
4466 3 41.6766 25.2504 23.4771 
4470 4 45.417 25.2062 23.3903 
4471 4 43.5474 27.085 23.4312 
5092 2 41.7341 23.4742 25.2209 
5095 2 43.6511 23.4929 27.0183 
5096 1 45.4392 23.4752 25.2068 
5142 2 41.7693 25.2542 26.9845 
5144 1 41.7597 27.0468 25.1994 
5145 3 43.5909 25.2354 25.1543 
5146 1 45.4418 25.2381 27.0378 
5147 1 43.5475 27.0091 26.9902 
5148 5 45.3834 27.0803 25.2582 
5768 5 41.7761 23.4396 28.912 
5771 1 43.6339 23.4395 30.7423 
5772 4 45.4222 23.4581 28.8995 
5818 2 41.7962 25.3203 30.7003 
5820 1 41.7726 27.0252 28.7919 
5821 2 43.6235 25.2827 28.8766 
5822 2 45.4175 25.2364 30.716 
5823 1 43.6366 27.0394 30.7284 
5824 2 45.4654 27.0334 28.8222 
6444 5 41.7184 23.4333 32.5026 
6448 4 45.3781 23.4256 32.5242 
6496 3 41.7682 27.0065 32.579 
6497 1 43.5776 25.2768 32.5237 
6500 2 45.4378 27.0755 32.5195 
6447 2 43.5304 23.438 34.3357 
6498 2 45.4065 25.2335 34.2647 
6499 1 43.566 26.9992 34.3373 
7852 2 45.3657 27.0062 39.8749 
6494 4 41.7217 25.2533 34.377 
7849 2 43.5493 25.2065 39.8958 
7848 5 41.6902 27.0184 39.804 
7120 4 41.7057 23.4111 36.1246 
7123 5 43.5227 23.4398 38.0448 
7124 5 45.36 23.449 36.1506 
7170 3 41.6576 25.1854 37.9973 
7172 2 41.7303 27.0001 36.2543 
7173 4 43.488 25.2405 36.1839 
7174 3 45.3921 25.2386 38.1041 
7175 1 43.5471 26.9829 38.0316 
7176 5 45.3517 26.9988 36.1956 
7796 3 41.6652 23.4338 39.8774 
7800 1 45.3967 23.4344 39.9446 
7799 1 43.5871 23.4258 41.7347 
7846 5 41.6645 25.2208 41.755 
7850 2 45.3944 25.2479 41.7472 
7851 3 43.5663 27.0269 41.7418 
8472 4 41.6673 23.4523 43.5708 
8475 3 43.5687 23.4524 45.2545 
8476 3 45.3883 23.3965 43.5174 
8522 3 41.7184 25.2499 45.2583 
8524 3 41.6314 27.0708 43.5594 
8525 1 43.5538 25.2476 43.5202 
8526 2 45.4317 25.2397 45.2522 
8527 2 43.5352 27.0637 45.3056 
8528 3 45.4625 27.0749 43.5114 
462 2 41.7503 28.8775 1.45182 
464 3 41.7371 30.6349 -0.316423 
465 4 43.5485 28.8998 -0.352508 
466 5 45.3956 28.8759 1.51922 
467 3 43.5818 30.7418 1.52457 
468 2 45.3949 30.6901 -0.352488 
514 5 41.6823 32.5138 1.54693 
517 2 43.5781 32.5066 -0.299426 
518 1 45.4004 32.5316 1.52777 
1140 2 41.6861 30.7175 3.35295 
1141 5 43.5154 28.8214 3.33712 
1144 4 45.4305 30.7591 3.34473 
1193 4 43.5844 32.5269 3.36072 
519 5 43.552 34.3588 1.51551 
520 1 45.3505 34.3985 -0.329659 
1196 5 45.433 34.3634 3.40658 
1138 4 41.6733 28.7964 5.1934 
1142 2 45.4444 28.8446 5.13766 
1143 5 43.5739 30.7016 5.1441 
1190 1 41.7098 32.5834 5.07843 
1194 3 45.4539 32.474 5.18332 
1814 5 41.7213 28.8829 8.80432 
1816 5 41.6873 30.7096 6.93803 
1817 1 43.5608 28.8259 6.94661 
1818 3 45.327 28.8621 8.79899 
1819 2 43.5896 30.7177 8.7852 
1820 3 45.3929 30.6621 6.95403 
1866 2 41.7177 32.5231 8.79673 
1869 1 43.5416 32.552 6.8877 
1870 2 45.3733 32.5118 8.73281 
1195 1 43.5138 34.3596 5.12016 
1868 3 41.7225 34.3506 6.83899 
1871 5 43.5151 34.3504 8.75036 
2496 1 45.3128 30.7275 10.6229 
2490 4 41.7277 28.8957 12.4617 
2492 4 41.7298 30.7399 10.642 
2493 4 43.5634 28.8356 10.638 
2494 1 45.3076 28.8482 12.4466 
2495 5 43.527 30.7423 12.4707 
2548 5 45.4133 34.395 10.6201 
2542 3 41.6874 32.5629 12.4872 
2545 4 43.519 32.5512 10.6561 
2546 3 45.3473 32.6032 12.4694 
3166 3 41.6248 28.9474 16.0284 
3168 4 41.6774 30.7558 14.2937 
3169 3 43.4816 28.9041 14.2735 
3170 5 45.3846 28.9612 16.0992 
3171 1 43.4934 30.7727 16.0394 
3172 2 45.3485 30.767 14.2876 
3218 3 41.7023 32.5782 16.0333 
3221 4 43.5303 32.5888 14.3296 
3222 4 45.3584 32.5636 16.1339 
2544 3 41.6935 34.3185 10.7176 
2547 2 43.5239 34.3275 12.5333 
3842 5 41.6656 28.9577 19.8295 
3844 5 41.6474 30.8366 17.8971 
3845 5 43.5035 28.9571 17.9053 
3846 5 45.3978 28.9243 19.8064 
3847 2 43.5486 30.8053 19.7843 
3848 3 45.4386 30.803 17.9497 
3894 4 41.6805 32.5439 19.8041 
3897 2 43.6021 32.5495 17.9079 
3898 1 45.4108 32.6286 19.7385 
4520 4 41.7496 30.7201 21.6994 
4521 3 43.5175 28.9259 21.7046 
4524 5 45.3709 30.7966 21.6397 
4573 5 43.4903 32.6201 21.6467 
3896 5 41.7319 34.3368 17.8998 
3899 4 43.5221 34.3558 19.7528 
3900 3 45.3461 34.3835 17.8966 
4576 1 45.4039 34.3012 21.6014 
4518 1 41.7613 28.9294 23.5074 
4522 4 45.3273 28.9244 23.4365 
4523 1 43.5321 30.7248 23.5239 
4570 2 41.7201 32.5565 23.5303 
4574 1 45.3613 32.6128 23.4915 
5194 3 41.7439 28.8549 27.0108 
5196 3 41.7647 30.7186 25.346 
5197 4 43.5349 28.9134 25.2784 
5198 4 45.4585 28.9312 27.0237 
5199 3 43.5924 30.7383 27.0505 
5200 3 45.3502 30.6927 25.256 
5246 1 41.7631 32.5369 27.052 
5249 1 43.5848 32.5186 25.2617 
5250 2 45.4056 32.5233 27.1243 
4575 4 43.5599 34.3617 23.5196 
5248 4 41.7532 34.3622 25.258 
5251 5 43.5734 34.3915 27.0599 
5870 5 41.744 28.7602 30.6879 
5872 3 41.7346 30.701 28.719 
5873 5 43.6207 28.8221 28.7905 
5874 4 45.4887 28.8317 30.6722 
5875 5 43.5888 30.6802 30.632 
5876 3 45.4821 30.703 28.8353 
5922 2 41.7444 32.5824 30.6074 
5925 1 43.5204 32.5513 28.8429 
5926 5 45.4256 32.6275 30.606 
6548 5 41.764 30.6692 32.5807 
6549 3 43.6151 28.7657 32.5454 
6552 5 45.4467 30.6338 32.5387 
6601 5 43.613 32.602 32.5576 
5924 4 41.7286 34.4072 28.8917 
6550 4 45.3911 28.8383 34.3719 
6546 5 41.7436 28.8104 34.4217 
7956 2 45.483 34.3514 39.8146 
6551 2 43.6342 30.6706 34.4347 
6598 2 41.8054 32.5329 34.4874 
6602 1 45.4217 32.5602 34.3789 
7222 2 41.7609 28.8819 37.9963 
7224 3 41.7549 30.6783 36.2065 
7225 4 43.5938 28.8562 36.2091 
7226 5 45.3953 28.8897 38.0941 
7227 2 43.579 30.731 38.0165 
7228 4 45.4123 30.708 36.1799 
7274 2 41.7756 32.5298 38.0004 
7277 3 43.6344 32.5155 36.1819 
7278 3 45.4297 32.4748 38.0383 
7900 3 41.7556 30.7315 39.8163 
7901 3 43.5387 28.878 39.8435 
7904 3 45.4711 30.773 39.8357 
7953 3 43.6329 32.5053 39.8385 
7279 5 43.6174 34.3789 38.0114 
7952 5 41.6593 34.398 39.8115 
7898 5 41.6904 28.8718 41.6688 
7902 5 45.4263 28.8826 41.6287 
7903 2 43.595 30.7488 41.6077 
7950 2 41.6963 32.534 41.6286 
7954 4 45.4826 32.5434 41.6515 
8574 3 41.6541 28.9084 45.3638 
8576 1 41.6782 30.6752 43.5361 
8577 5 43.5659 28.8998 43.5392 
8578 3 45.4667 28.9243 45.312 
8579 4 43.5528 30.6408 45.3701 
8580 3 45.4499 30.7202 43.5301 
8626 5 41.7646 32.5222 45.3568 
8629 5 43.5705 32.5231 43.4747 
8630 5 45.3987 32.571 45.3242 
7955 5 43.6087 34.371 41.6456 
516 1 41.7539 34.4144 -0.341 
1297 2 43.5554 39.9209 3.29554 
1248 5 45.4381 38.1132 3.32577 
566 5 41.7447 36.2628 1.55642 
568 3 41.7072 38.0715 -0.382457 
569 4 43.5135 36.2519 -0.386241 
570 5 45.3643 36.2525 1.50962 
571 1 43.5215 38.123 1.47036 
572 2 45.3258 38.0845 -0.335567 
618 3 41.6737 39.8138 1.42939 
621 3 43.4601 39.8502 -0.338483 
622 1 45.3936 39.908 1.48166 
1192 4 41.6828 34.3877 3.39344 
1245 1 43.5323 36.2133 3.41752 
1244 2 41.6756 38.1109 3.35886 
1974 1 45.4595 39.9196 8.81319 
1242 1 41.6641 36.1934 5.12134 
1246 3 45.4659 36.2566 5.15391 
1247 5 43.5514 38.0697 5.15488 
1294 1 41.678 39.9213 5.16113 
1298 3 45.5076 39.924 5.1583 
1973 5 43.6176 39.9247 6.96594 
1970 5 41.7373 39.878 8.82516 
1872 5 45.4303 34.3796 6.89773 
1918 5 41.6736 36.1979 8.71835 
1920 3 41.6535 38.0192 6.87368 
1921 3 43.537 36.1824 6.8455 
1922 4 45.4753 36.201 8.70166 
1923 5 43.6217 37.9981 8.72763 
1924 4 45.4922 38.0427 6.92738 
3326 4 45.3385 39.7682 16.0777 
3325 1 43.5645 39.808 14.2744 
3322 2 41.7293 39.7895 16.0832 
2594 4 41.6802 36.1259 12.5276 
2596 5 41.7066 38.0774 10.7701 
2597 5 43.5155 36.1792 10.7096 
2598 2 45.437 36.1771 12.5387 
2599 4 43.6018 38.034 12.5414 
2600 5 45.4518 38.0008 10.6481 
2646 4 41.7093 39.8951 12.5405 
2649 2 43.6438 39.886 10.6822 
2650 3 45.3911 39.8156 12.5138 
3220 2 41.6974 34.4023 14.3153 
3223 3 43.5777 34.3909 16.0833 
3224 4 45.3561 34.3831 14.3345 
3270 4 41.7359 36.2036 16.0772 
3272 5 41.6997 37.9847 14.25 
3273 4 43.5903 36.1918 14.3125 
3274 3 45.3443 36.172 16.1317 
3275 4 43.5741 37.9842 16.1049 
3276 1 45.365 38 14.3042 
4677 1 43.5831 39.8483 21.5817 
4628 4 45.352 38.1078 21.6137 
4625 2 43.5465 36.1657 21.5787 
3946 3 41.7643 36.2376 19.7798 
3948 3 41.7858 37.9729 17.922 
3949 1 43.5394 36.207 17.8951 
3950 5 45.3458 36.171 19.7501 
3951 1 43.5521 38.0205 19.7558 
3952 4 45.355 38.0134 17.9175 
3998 2 41.8025 39.8125 19.7689 
4001 3 43.5623 39.7454 17.9262 
4002 1 45.3206 39.8001 19.7756 
4572 1 41.6961 34.4364 21.5951 
4624 3 41.7629 38.0047 21.5401 
5354 5 45.365 39.9767 27.1577 
4622 5 41.7542 36.2161 23.4628 
4626 5 45.36 36.1753 23.4086 
4627 4 43.5328 38.0945 23.3721 
4674 2 41.7304 39.8897 23.35 
4678 3 45.402 39.9178 23.3832 
5353 5 43.5559 39.9215 25.2371 
5350 2 41.7166 39.8701 27.1335 
5252 4 45.3922 34.4052 25.2797 
5298 5 41.6998 36.2901 27.0526 
5300 3 41.7242 38.1154 25.2627 
5301 3 43.5629 36.2735 25.2796 
5302 3 45.4018 36.2426 27.0697 
5303 4 43.5784 38.0648 27.1379 
5304 5 45.4043 38.0716 25.226 
6705 5 43.5367 39.9026 32.5412 
5927 3 43.5676 34.4688 30.6611 
5928 2 45.4362 34.4869 28.8877 
5974 1 41.7579 36.2956 30.6611 
5976 3 41.7116 38.1201 28.9155 
5977 2 43.5624 36.2635 28.9154 
5978 3 45.4006 36.2386 30.7276 
5979 1 43.5326 38.0479 30.6882 
5980 3 45.3858 37.9975 28.9385 
6026 1 41.7354 39.8864 30.6799 
6029 3 43.5209 39.9073 28.942 
6030 5 45.4046 39.904 30.6913 
6600 5 41.7855 34.4807 32.526 
6604 1 45.3807 34.5118 32.5312 
6652 3 41.7897 38.0614 32.5518 
6653 4 43.586 36.3038 32.5304 
6656 2 45.4414 38.0162 32.4989 
6654 1 45.4152 36.2888 34.3307 
6603 2 43.5844 34.4625 34.4079 
6650 3 41.772 36.3326 34.4353 
8004 5 41.6487 38.0913 39.8184 
6655 4 43.5605 38.0531 34.3894 
6702 4 41.7309 39.8575 34.4176 
6706 5 45.4413 39.8812 34.3441 
7276 1 41.7737 34.4543 36.2283 
8057 2 43.6103 39.8693 39.8195 
7280 5 45.4517 34.4335 36.169 
7326 2 41.6678 36.2749 37.9618 
7328 4 41.7144 38.1179 36.1723 
7329 2 43.5964 36.296 36.1743 
7330 3 45.4939 36.2763 38.0073 
7331 5 43.6223 38.1065 37.956 
7332 1 45.4617 38.0289 36.1314 
7378 2 41.6795 39.9036 37.94 
7381 1 43.5841 39.9004 36.1386 
7382 2 45.4328 39.9039 37.9644 
8008 4 45.504 38.0764 39.8705 
8005 5 43.6346 36.2907 39.848 
8734 5 45.3583 39.8358 45.2745 
8002 2 41.6364 36.2115 41.6876 
8006 2 45.508 36.2495 41.668 
8007 2 43.5303 38.1227 41.6783 
8054 3 41.6245 39.8862 41.6862 
8058 2 45.4315 39.8556 41.6901 
8628 3 41.6946 34.4233 43.4834 
8631 4 43.5496 34.4416 45.3564 
8632 4 45.4919 34.4133 43.4737 
8678 1 41.7197 36.2341 45.3288 
8680 2 41.6677 38.0717 43.5349 
8681 5 43.5577 36.2399 43.5012 
8682 2 45.3805 36.2389 45.3374 
8683 1 43.4787 38.0572 45.3669 
8684 2 45.4305 38.0298 43.4804 
8730 1 41.678 39.856 45.3589 
8733 2 43.4833 39.8446 43.5159 
620 4 41.6926 41.6325 -0.333279 
623 1 43.4881 41.6417 1.42167 
624 5 45.3415 41.6769 -0.374718 
670 3 41.6392 43.5152 1.47621 
672 3 41.6886 45.3255 -0.386361 
673 2 43.4466 43.4782 -0.401816 
674 5 45.4773 43.4654 1.50164 
675 5 43.5482 45.269 1.44352 
676 2 45.4375 45.2698 -0.411274 
1296 5 41.6435 41.6331 3.25921 
1300 2 45.4753 41.619 3.33451 
1348 2 41.6558 45.2906 3.33829 
1349 5 43.6011 43.4588 3.32338 
1352 4 45.4685 45.3213 3.36898 
1299 3 43.6095 41.6533 5.15503 
1346 5 41.7182 43.4736 5.13242 
1350 2 45.4404 43.4796 5.16253 
1351 1 43.6358 45.3191 5.16483 
1972 1 41.7746 41.715 6.98376 
1975 4 43.6194 41.7195 8.84871 
1976 2 45.4647 41.708 6.96175 
2022 1 41.808 43.446 8.81057 
2024 5 41.7878 45.3405 6.95818 
2025 4 43.603 43.4571 6.98509 
2026 2 45.3779 43.4922 8.8212 
2027 1 43.5446 45.2888 8.81067 
2028 2 45.3805 45.3003 6.9994 
2652 3 45.3871 41.707 10.6671 
2700 1 41.7959 45.288 10.6045 
2701 4 43.5261 43.4529 10.663 
2704 5 45.3497 45.3023 10.6443 
2648 2 41.7542 41.6405 10.6934 
2651 2 43.5602 41.666 12.5056 
3380 2 45.3837 45.4086 14.2341 
2698 1 41.7408 43.4477 12.5403 
3379 4 43.4977 45.3749 16.1065 
3378 5 45.3466 43.5898 16.0508 
2702 1 45.3728 43.5135 12.4922 
2703 5 43.485 45.3492 12.5073 
3377 2 43.4778 43.4956 14.3144 
3324 3 41.6898 41.6381 14.3219 
3327 2 43.4952 41.6146 16.0485 
3328 2 45.3243 41.6469 14.2872 
3374 4 41.6727 43.4959 16.0796 
3376 1 41.7025 45.322 14.4097 
4000 5 41.7538 41.6621 17.9293 
4003 4 43.5766 41.7005 19.8154 
4004 5 45.2875 41.6491 17.9047 
4050 1 41.705 43.5033 19.7206 
4052 4 41.677 45.3166 17.8154 
4053 2 43.5024 43.555 17.8871 
4054 3 45.3384 43.5552 19.7447 
4055 5 43.5419 45.3612 19.721 
4056 1 45.3723 45.3623 17.9126 
4676 2 41.7652 41.734 21.5521 
4680 1 45.3401 41.6672 21.6106 
4728 5 41.6738 45.3041 21.6073 
4729 3 43.6206 43.5199 21.5817 
4732 3 45.3106 45.3932 21.6226 
4679 2 43.5891 41.7304 23.3815 
4726 2 41.6971 43.4916 23.4357 
4730 1 45.3261 43.5387 23.471 
4731 4 43.5405 45.274 23.4488 
5352 5 41.6792 41.7223 25.2747 
5355 4 43.525 41.7732 27.1525 
5356 4 45.3846 41.78 25.2452 
5402 1 41.7017 43.5528 27.1233 
5404 4 41.68 45.2844 25.2981 
5405 2 43.5424 43.5344 25.309 
5406 4 45.369 43.5053 27.0676 
5407 1 43.5288 45.2841 27.1116 
5408 1 45.3664 45.273 25.3014 
6028 1 41.7355 41.6987 28.9245 
6031 3 43.5413 41.7719 30.6715 
6032 4 45.3607 41.8317 28.919 
6078 4 41.7166 43.5243 30.7082 
6080 4 41.6889 45.3351 28.9394 
6081 2 43.5021 43.5494 28.9014 
6082 1 45.3584 43.5478 30.7184 
6083 1 43.5328 45.2866 30.7219 
6084 1 45.3529 45.2468 28.8573 
6704 5 41.6795 41.7264 32.56 
6708 4 45.4048 41.7656 32.5094 
6756 5 41.7387 45.3413 32.557 
6757 3 43.5909 43.4804 32.523 
6760 3 45.3438 45.2622 32.5712 
6758 2 45.3814 43.4867 34.3648 
6759 3 43.5615 45.3387 34.3679 
6707 3 43.5777 41.7265 34.4153 
6754 2 41.7682 43.5214 34.3999 
8112 1 45.3111 45.3503 39.7368 
8109 3 43.5379 43.5262 39.7986 
7380 2 41.7402 41.6566 36.1758 
7383 1 43.5885 41.6703 37.9729 
7384 1 45.3781 41.6957 36.1944 
7430 2 41.7531 43.5085 37.9869 
7432 1 41.7871 45.3664 36.1573 
7433 3 43.5449 43.49 36.2033 
7434 2 45.3422 43.4768 38.0357 
7435 3 43.4998 45.3314 38.0293 
7436 5 45.3619 45.3428 36.229 
8056 5 41.6875 41.684 39.81 
8060 1 45.3811 41.684 39.7912 
8108 1 41.7597 45.3114 39.8744 
8059 5 43.5393 41.6564 41.6835 
8106 1 41.7026 43.5373 41.6686 
8110 5 45.3513 43.5306 41.6528 
8111 4 43.484 45.3094 41.6298 
8732 2 41.6661 41.6641 43.4917 
8735 1 43.46 41.6442 45.304 
8736 1 45.3968 41.7005 43.5384 
8782 2 41.6974 43.511 45.2727 
8784 3 41.6936 45.3636 43.4366 
8785 2 43.4981 43.5332 43.5228 
8786 2 45.337 43.5064 45.2813 
8787 4 43.4816 45.3374 45.3044 
8788 1 45.3348 45.3265 43.5432 
