# Supplementary material for: Simultaneously enhancing the ultimate strength and ductility of high-entropy alloys via short-range ordering
Source: Nat Commun. 2021 Aug 16;12:4953. doi: 10.1038/s41467-021-25264-5 (PMC8368001; doi:10.1038/s41467-021-25264-5)
Supplement: Supplementary file 5 — Source Code [file 41467_2021_25264_MOESM5_ESM.zip › Code_Software/CoCuFeNiPd-2M.txt]

LAMMPS FCC Model for CoCuFeNiPd

  8788 atoms

 5 atom types

-1.2151204467749379e+00 4.6215120446773646e+01 xlo xhi
-1.2274788693491190e+00 4.6227478869350719e+01 ylo yhi
-1.2226176983633918e+00 4.6222617698364239e+01 zlo zhi

Atoms

1 2 -0.0196555 -0.19159 -0.347743 
2 4 1.86542 -0.141314 1.51099 
3 3 0.00474379 1.69233 1.47969 
4 5 1.8606 1.63287 -0.348804 
5 5 3.76212 -0.154458 -0.368168 
7 2 3.78841 1.686 1.50485 
53 1 -0.00327888 3.46805 -0.339311 
54 3 1.88709 3.43095 1.44636 
57 3 3.81353 3.37265 -0.367326 
677 4 0.00454741 -0.109367 3.19213 
680 2 1.93473 1.69786 3.24583 
681 4 3.77221 -0.110333 3.25437 
729 1 0.0229744 3.44866 3.21953 
733 1 3.8028 3.44915 3.34398 
678 2 1.93142 -0.114745 5.09347 
679 5 0.0630578 1.64066 5.0425 
683 2 3.76784 1.64088 5.10317 
730 3 1.95796 3.44196 5.13212 
1353 3 0.0493574 -0.103249 6.98369 
1354 2 1.90653 -0.108934 8.78818 
1355 3 0.0326044 1.62699 8.77639 
1356 2 1.93389 1.62666 6.95705 
1357 3 3.78806 -0.0966008 6.95166 
1359 2 3.78309 1.63764 8.81501 
1405 2 0.0907718 3.38221 6.9701 
1406 2 1.91582 3.34334 8.85352 
1409 2 3.78166 3.38787 6.93889 
2029 5 -0.0059065 -0.104687 10.6373 
2030 2 1.90884 -0.16685 12.49 
2031 2 0.0408931 1.55955 12.6143 
2758 2 1.85356 3.41938 16.2197 
2757 2 0.0333479 3.36207 14.4195 
2035 3 3.78056 1.61097 12.463 
2761 5 3.72101 3.39499 14.3558 
2082 2 1.91441 3.35559 12.5256 
2711 3 3.76075 1.63689 16.238 
2705 2 0.0169197 -0.277244 14.3345 
2706 3 1.86464 -0.271405 16.2037 
2707 2 0.00230552 1.46115 16.1768 
2708 2 1.86511 1.58151 14.4114 
2709 5 3.72917 -0.141348 14.361 
2081 5 0.0322084 3.30969 10.7087 
2032 1 1.94801 1.59583 10.6838 
2085 2 3.75628 3.37757 10.7108 
2033 2 3.7576 -0.146055 10.6617 
3381 3 0.0284574 -0.312609 18.0878 
3382 1 1.83574 -0.29448 19.8984 
3383 2 -0.0255404 1.52881 19.9518 
3384 5 1.80429 1.57078 18.0395 
3385 5 3.72938 -0.204684 18.0511 
3387 2 3.75256 1.6663 19.8792 
3433 2 -0.0241429 3.4365 18.0268 
3434 5 1.82661 3.45185 19.8937 
3437 2 3.7288 3.45396 18.0146 
4057 5 -0.011553 -0.287362 21.7687 
4060 2 1.86826 1.62051 21.7158 
4061 5 3.70306 -0.213996 21.6789 
4109 2 -0.0584695 3.47339 21.7002 
4113 2 3.73943 3.45744 21.6997 
4058 2 1.87355 -0.269781 23.5623 
4059 5 -0.016175 1.64539 23.549 
4063 2 3.75884 1.63485 23.4871 
4110 2 1.85918 3.49956 23.449 
4733 2 -0.0476213 -0.263739 25.2972 
4734 5 1.87426 -0.251942 27.0417 
4735 2 0.0256097 1.69429 26.9977 
4736 2 1.88258 1.6559 25.2631 
4737 2 3.77214 -0.216664 25.255 
4739 5 3.7554 1.63146 27.1249 
4785 2 0.0370217 3.57017 25.2885 
4786 2 1.85787 3.53814 27.0901 
4789 5 3.72724 3.49333 25.2692 
5409 5 -0.0320112 -0.245284 28.8331 
5410 5 1.84979 -0.259015 30.6686 
5411 2 -0.0145654 1.68317 30.6804 
5412 2 1.81054 1.69735 28.8627 
5413 2 3.76431 -0.263555 28.8835 
5415 5 3.74344 1.64043 30.6463 
5461 2 0.0116618 3.55763 28.8568 
5462 2 1.85743 3.51485 30.6548 
5465 2 3.75371 3.52039 28.8779 
6085 5 -0.0184032 -0.223615 32.5405 
6088 2 1.83648 1.65094 32.535 
6089 5 3.73329 -0.232592 32.5567 
6137 5 0.00519508 3.47561 32.5356 
6141 5 3.73918 3.47251 32.5255 
7437 1 -0.013955 -0.249672 39.738 
7440 1 1.82694 1.58091 39.741 
7493 5 3.72581 3.38384 39.7199 
7489 1 0.0386057 3.41021 39.7238 
7441 5 3.71676 -0.194963 39.7712 
6761 2 0.00819842 -0.173854 36.2063 
6762 2 1.83315 -0.210859 37.9822 
6763 1 -0.00519508 1.57789 38.0403 
6764 2 1.82971 1.60823 36.1991 
6765 2 3.73776 -0.235657 36.1931 
6767 2 3.74714 1.588 37.9072 
6813 2 0.0109918 3.39491 36.1862 
6814 2 1.83993 3.39627 37.9592 
6817 2 3.74525 3.43695 36.1997 
6091 5 3.73107 1.61655 34.4114 
6138 2 1.86846 3.46635 34.395 
6086 2 1.84514 -0.24342 34.3924 
6087 2 0.00246557 1.63124 34.3791 
7438 3 1.85097 -0.284571 41.5306 
7439 5 0.00139574 1.56238 41.518 
7443 2 3.72305 1.61301 41.5685 
7490 2 1.86132 3.42823 41.5282 
8113 5 -0.0290476 -0.267289 43.4037 
8114 1 1.86256 -0.233938 45.228 
8115 5 -0.0781107 1.61669 45.228 
8116 2 1.89323 1.5983 43.377 
8117 5 3.71221 -0.188351 43.4058 
8119 3 3.77807 1.63155 45.235 
8165 5 -0.0326338 3.47245 43.3676 
8166 5 1.9026 3.43722 45.2064 
8169 2 3.7727 3.39246 43.3799 
55 5 -0.0220644 5.32756 1.47041 
56 5 1.88696 5.28691 -0.397996 
59 5 3.79552 5.22828 1.45522 
105 1 -0.0657 7.03694 -0.474825 
106 1 1.90561 7.06626 1.43543 
107 3 -0.063328 8.57039 1.41638 
108 3 1.84334 8.62412 -0.395141 
109 3 3.78192 7.08809 -0.365726 
111 3 3.7982 8.64461 1.54035 
732 5 1.92801 5.2617 3.32779 
781 3 -0.0570949 7.06206 3.3619 
784 5 1.94697 8.6003 3.40082 
785 3 3.87814 6.93944 3.39516 
833 5 -0.0430618 10.2655 3.33057 
161 5 3.69672 10.375 -0.35647 
837 3 3.7313 10.3854 3.36805 
158 3 1.88004 10.3237 1.50028 
157 5 -0.0195607 10.3871 -0.366533 
731 5 0.0181582 5.22301 5.14547 
735 3 3.7997 5.18881 5.18188 
782 4 1.96683 6.91498 5.28904 
783 4 0.0690799 8.60853 5.30141 
787 4 3.76734 8.64467 5.23769 
1407 5 0.023086 5.13017 8.85119 
1408 4 1.9381 5.15463 6.98577 
1411 5 3.7485 5.13857 8.84419 
1457 4 0.0670994 6.92926 7.0457 
1458 4 1.91692 6.89028 8.85106 
1459 5 0.0285889 8.64803 8.91402 
1460 4 1.92993 8.62819 7.05488 
1461 4 3.76315 6.9111 7.00952 
1463 4 3.69003 8.60446 8.86098 
1509 4 0.0840058 10.3474 7.02321 
834 4 1.90566 10.3786 5.25236 
1510 4 1.91285 10.3823 8.86121 
1513 4 3.66147 10.3506 7.04365 
2083 2 0.0530247 5.11014 12.5799 
2185 4 0.0533771 10.4451 10.7073 
2087 4 3.72055 5.1719 12.4983 
2134 4 1.89764 6.86059 12.547 
2135 5 0.0154503 8.65325 12.5436 
2861 4 0.0257861 10.3842 14.4137 
2815 4 3.58658 8.58312 16.1511 
2139 1 3.64503 8.60468 12.5343 
2759 4 0.00430878 5.16211 16.198 
2760 4 1.84187 5.17562 14.3726 
2763 1 3.68597 5.19005 16.186 
2809 1 0.00351895 6.8721 14.4026 
2810 1 1.81934 6.86423 16.1815 
2811 1 0.0124743 8.60828 16.1915 
2812 1 1.84344 8.59359 14.3717 
2813 4 3.66179 6.85228 14.3432 
2186 4 1.86855 10.3861 12.5259 
2862 1 1.79265 10.3568 16.1801 
2865 1 3.58438 10.3554 14.3429 
2133 2 0.0372304 6.82863 10.7388 
2084 1 1.91695 5.15617 10.723 
2189 4 3.64552 10.3549 10.686 
2136 4 1.91309 8.61453 10.7008 
2137 4 3.69042 6.89088 10.7125 
3435 4 -0.0408026 5.22817 19.8469 
3436 4 1.82018 5.18954 18.009 
3439 4 3.69815 5.2026 19.8537 
3485 1 -0.00747002 6.88077 18.0103 
3486 1 1.82386 6.88519 19.8278 
3487 1 -0.00780266 8.62546 19.8074 
3488 1 1.80519 8.60009 17.9967 
3489 1 3.60347 6.84438 18.0037 
3491 1 3.57438 8.61112 19.8272 
4112 4 1.84242 5.25297 21.6818 
4161 4 0.0154394 6.94358 21.6271 
4164 1 1.82222 8.64919 21.6307 
4165 1 3.66064 6.92529 21.6475 
3541 1 3.52418 10.3901 17.9766 
4217 4 3.57799 10.4039 21.6504 
3538 4 1.78496 10.3717 19.8121 
3537 4 0.000169977 10.3568 18.0073 
4213 4 -0.0179548 10.3723 21.6069 
4111 4 0.0258115 5.28636 23.465 
4115 4 3.69768 5.26112 23.4587 
4162 1 1.867 6.98034 23.4594 
4163 1 0.022484 8.68235 23.4282 
4167 1 3.66915 8.68024 23.4508 
4787 1 0.0380738 5.33763 27.0744 
4788 1 1.8689 5.30901 25.2723 
4791 1 3.73495 5.28277 27.1007 
4837 1 0.0437756 7.01053 25.2617 
4838 1 1.89781 6.99917 27.0807 
4839 1 0.0344408 8.69192 27.0705 
4840 1 1.86425 8.70566 25.2649 
4841 1 3.70555 6.97145 25.2769 
4843 1 3.69463 8.70601 27.0856 
4890 1 1.839 10.4376 27.0644 
4889 1 0.00706301 10.3959 25.2486 
4893 1 3.63665 10.4292 25.2637 
4214 1 1.81181 10.4012 23.4409 
5463 1 0.0406977 5.30381 30.6733 
5464 1 1.89934 5.29777 28.8846 
5467 1 3.75624 5.26537 30.6639 
5513 1 0.0713614 6.98648 28.8879 
5514 1 1.90016 6.97587 30.6783 
5515 2 0.04833 8.69838 30.7329 
5516 1 1.87584 8.70065 28.8754 
5517 1 3.7328 6.98636 28.8892 
5519 2 3.72588 8.71183 30.7077 
6140 2 1.88925 5.26259 32.5178 
6189 2 0.0232419 6.96586 32.557 
6192 2 1.89393 8.71116 32.5453 
6193 2 3.75443 6.95105 32.5247 
6241 2 -0.0119025 10.5093 32.5154 
5566 2 1.85032 10.5124 30.7074 
6245 2 3.70976 10.4859 32.5368 
5565 2 0.0154938 10.4751 28.8869 
5569 2 3.67855 10.4684 28.8864 
6242 2 1.85118 10.5184 34.3252 
6191 2 -0.00292667 8.74844 34.3439 
6195 1 3.75868 8.70331 34.3483 
7597 2 3.67226 10.5741 39.7692 
6921 2 3.67961 10.5267 36.1101 
7545 2 3.69278 6.95811 39.7421 
6918 2 1.82684 10.5456 37.9402 
6815 2 0.0233204 5.21552 37.9494 
6816 2 1.91055 5.2207 36.1786 
6819 1 3.74637 5.22162 37.9414 
6865 2 0.00450297 7.00582 36.1646 
6866 2 1.87942 6.9804 37.9445 
6867 2 -0.00472349 8.79165 37.9358 
6868 2 1.87522 8.74565 36.1286 
6869 1 3.79421 6.96378 36.1498 
6871 2 3.70624 8.72792 37.9416 
7492 1 1.86352 5.19782 39.7111 
7541 2 0.00396089 7.0078 39.7122 
7544 2 1.83544 8.78587 39.7423 
6917 1 -0.0134182 10.5232 36.1289 
7593 1 -0.0300981 10.5517 39.7567 
6143 1 3.78398 5.21669 34.3929 
6139 2 0.0175213 5.23736 34.412 
6190 2 1.9192 6.96758 34.373 
7491 2 0.0128486 5.24048 41.4729 
7495 2 3.73765 5.15905 41.5536 
7542 2 1.87112 6.97159 41.506 
7543 2 -0.0431351 8.73866 41.523 
7547 2 3.68556 8.78351 41.5426 
8167 2 -0.0563158 5.25025 45.1917 
8168 2 1.89394 5.22784 43.3341 
8171 2 3.79474 5.19262 45.248 
8217 2 -0.0506359 6.93424 43.3096 
8218 2 1.87135 6.98442 45.1539 
8219 2 -0.03293 8.68082 45.126 
8220 2 1.81831 8.72053 43.3099 
8221 2 3.70356 6.96308 43.3506 
8223 2 3.67407 8.74031 45.1544 
7594 2 1.79877 10.5434 41.5594 
8273 2 3.6855 10.5005 43.3741 
8270 2 1.80757 10.4701 45.1716 
8269 2 -0.0342709 10.5145 43.3492 
889 2 3.63746 13.8694 3.37767 
885 2 -0.0012516 13.8711 3.38162 
159 2 8.37236e-05 12.152 1.53028 
160 2 1.83222 12.1748 -0.354195 
836 1 1.87275 12.0721 3.35916 
163 1 3.65435 12.0937 1.56599 
209 2 -0.0425831 13.8785 -0.338344 
210 1 1.84939 13.8466 1.55349 
211 2 -0.0539365 15.6033 1.4941 
212 2 1.79846 15.6229 -0.30759 
213 2 3.62305 13.8657 -0.315951 
215 2 3.61345 15.7044 1.58222 
888 2 1.81178 15.6315 3.36083 
1564 2 1.73507 15.6346 7.01295 
835 2 0.0313342 12.0933 5.19436 
839 1 3.62554 12.1138 5.19147 
886 1 1.82705 13.8729 5.20287 
887 1 -0.0875641 15.6099 5.22082 
891 1 3.64188 15.6688 5.1649 
1567 1 3.60088 15.6495 8.83658 
1565 1 3.59625 13.9379 7.01098 
1511 1 0.0524338 12.0653 8.83181 
1512 1 1.86503 12.133 7.03348 
1563 1 -0.073084 15.6118 8.86346 
1515 1 3.60811 12.1553 8.84972 
1561 1 -0.018385 13.8297 7.00801 
1562 1 1.7727 13.8715 8.84272 
2919 1 3.489 15.7454 16.1927 
2187 3 0.00631993 12.0995 12.538 
2916 3 1.70492 15.6597 14.3437 
2915 1 -0.0726074 15.6575 16.1679 
2191 1 3.5727 12.1272 12.5268 
2914 1 1.73969 13.933 16.1754 
2238 1 1.7674 13.8809 12.5027 
2239 1 -0.0691398 15.6049 12.4594 
2913 1 -0.0060463 13.8825 14.3385 
2867 1 3.50906 12.1403 16.1585 
2243 3 3.49895 15.6802 12.4958 
2917 1 3.50474 13.9399 14.3483 
2864 1 1.78481 12.1319 14.3563 
2863 1 0.0202557 12.1534 16.2178 
2188 1 1.84737 12.1239 10.682 
2237 3 -0.0392914 13.7705 10.6787 
2240 1 1.71261 15.6065 10.6544 
2241 1 3.54877 13.9178 10.6481 
4268 1 1.7317 15.6668 21.6436 
4265 1 -0.0370006 13.9006 21.6252 
3539 1 -0.00487058 12.1378 19.8141 
3540 1 1.7504 12.1467 17.9967 
4269 1 3.53722 13.9353 21.6285 
3543 1 3.48609 12.1685 19.8027 
3589 1 -0.0194975 13.9299 18.017 
3590 1 1.73255 13.9424 19.8186 
3591 3 -0.0780313 15.6759 19.8299 
3592 1 1.71957 15.7204 17.99 
3593 1 3.4784 13.9358 17.9748 
3595 1 3.52696 15.7125 19.7736 
4216 1 1.76299 12.1473 21.624 
4943 1 -0.0877784 15.5811 27.0274 
4942 1 1.773 13.8965 27.0107 
4215 1 -0.014766 12.1237 23.4263 
4219 1 3.57137 12.1656 23.4469 
4266 4 1.75452 13.8835 23.4342 
4267 4 -0.0656879 15.6161 23.4384 
4271 4 3.5662 15.6416 23.447 
4947 4 3.59758 15.6249 27.0598 
4945 4 3.59826 13.908 25.249 
4891 4 -0.00850387 12.1633 27.0231 
4892 3 1.79138 12.1446 25.2326 
4944 4 1.73639 15.6172 25.2048 
4895 4 3.63205 12.1842 27.0507 
4941 3 -0.0516417 13.8616 25.2116 
6295 3 -0.0748622 15.6009 34.3175 
6297 4 3.68367 13.9302 32.5015 
6296 4 1.80249 15.5651 32.52 
5567 3 -0.018644 12.2754 30.6894 
5568 3 1.81554 12.2406 28.8558 
6293 4 -0.0399653 13.9045 32.5374 
5571 1 3.70031 12.2264 30.7096 
5617 3 -0.048585 13.8966 28.8393 
5618 1 1.83418 13.9013 30.6823 
5619 3 -0.0790653 15.526 30.6992 
5620 3 1.80197 15.5509 28.8639 
5621 4 3.6472 13.8875 28.8698 
5623 3 3.66429 15.6367 30.7077 
6294 3 1.80979 13.9366 34.3365 
6244 3 1.83782 12.2641 32.5233 
6299 3 3.67811 15.6125 34.2968 
6243 4 -0.0154288 12.2441 34.3509 
6247 4 3.67339 12.2878 34.3122 
6969 4 -0.053527 13.9378 36.1491 
6973 4 3.65863 13.953 36.1056 
6971 1 -0.10478 15.6357 37.9841 
7596 3 1.78279 12.2861 39.7607 
6970 1 1.7615 13.9488 37.9502 
6972 1 1.77573 15.6016 36.1366 
6975 3 3.65937 15.5451 37.9602 
7649 3 3.64367 13.9221 39.796 
7648 1 1.74933 15.5768 39.7946 
6919 1 -0.0402128 12.2291 37.938 
6920 1 1.80419 12.2633 36.1326 
7645 1 -0.0792361 13.9135 39.7527 
6923 1 3.63536 12.3359 37.9389 
8324 1 1.76072 15.6151 43.4109 
8327 3 3.63716 15.6053 45.2328 
7595 1 -0.0444662 12.2596 41.5634 
7599 1 3.67728 12.2557 41.6025 
7646 1 1.79072 13.917 41.6061 
7647 4 -0.0673986 15.6088 41.5594 
7651 1 3.61276 15.6012 41.6054 
8325 1 3.6446 13.9174 43.4277 
8322 1 1.80555 13.9241 45.2261 
8271 1 -0.0215393 12.2474 45.1992 
8272 1 1.80821 12.2509 43.4097 
8323 3 -0.0863051 15.6049 45.2602 
8275 1 3.67196 12.201 45.2099 
8321 1 -0.0507441 13.9325 43.405 
261 3 -0.10307 17.4719 -0.310542 
262 2 1.75493 17.4694 1.51361 
263 5 -0.119323 19.3458 1.51285 
264 3 1.70384 19.3425 -0.363319 
265 2 3.59916 17.5254 -0.345315 
267 5 3.5884 19.3194 1.52666 
313 5 -0.20358 21.2905 -0.351175 
314 5 1.69514 21.2949 1.55344 
317 5 3.59121 21.224 -0.325717 
937 5 -0.138786 17.4611 3.35085 
940 3 1.77854 19.3486 3.36223 
941 1 3.6383 17.5146 3.38355 
989 3 -0.177129 21.3063 3.30418 
993 5 3.68297 21.2794 3.33256 
938 5 1.76682 17.483 5.15985 
939 5 -0.160181 19.4292 5.12601 
943 3 3.6692 19.3485 5.10651 
990 5 1.7509 21.2963 5.09684 
1613 3 -0.136637 17.473 6.95354 
1614 5 1.69328 17.4881 8.88732 
1615 5 -0.157014 19.4333 8.84224 
1616 5 1.73995 19.4307 6.99561 
1617 5 3.65814 17.5051 7.00758 
1619 5 3.66111 19.4298 8.88607 
1665 3 -0.144662 21.3157 7.03331 
1666 3 1.74912 21.2942 8.83274 
1669 5 3.69502 21.2776 6.95685 
2968 3 1.66713 19.4352 14.3545 
3021 5 3.6466 21.3405 14.2896 
2290 5 1.68891 17.5193 12.4305 
2291 5 -0.197565 19.4209 12.462 
3018 5 1.69845 21.3234 16.1348 
3017 5 -0.223673 21.3133 14.3289 
2295 5 3.6021 19.4162 12.4952 
2971 5 3.59119 19.4171 16.1482 
2342 3 1.70802 21.2901 12.5078 
2969 5 3.54457 17.5209 14.337 
2965 5 -0.166115 17.5371 14.3544 
2966 1 1.69013 17.5233 16.1556 
2967 3 -0.2572 19.41 16.1387 
2289 3 -0.165843 17.5173 10.6814 
2345 5 3.66761 21.3199 10.7196 
2293 2 3.5994 17.5276 10.6652 
2341 5 -0.180669 21.328 10.6635 
2292 3 1.72043 19.4778 10.6512 
3641 5 -0.188437 17.5144 17.9757 
3642 3 1.71729 17.4673 19.8017 
3643 5 -0.196524 19.4104 19.8406 
3644 5 1.69368 19.4037 17.9731 
3645 3 3.52878 17.492 17.9867 
3647 5 3.54457 19.4421 19.8256 
3693 5 -0.239201 21.3126 17.9584 
3694 3 1.72303 21.3251 19.82 
3697 3 3.59562 21.3664 17.9574 
4317 5 -0.132634 17.499 21.6603 
4320 3 1.67737 19.4155 21.6306 
4321 5 3.57177 17.498 21.626 
4369 5 -0.212028 21.3216 21.6578 
4373 3 3.55869 21.3188 21.6334 
4318 3 1.70845 17.5231 23.4514 
4319 3 -0.156586 19.3774 23.4309 
4323 5 3.58989 19.4236 23.4152 
4370 5 1.69247 21.3036 23.485 
4993 5 -0.150256 17.4887 25.2231 
4994 5 1.73911 17.4624 27.0932 
4995 3 -0.205377 19.3316 27.0896 
4996 3 1.68018 19.3448 25.2753 
4997 5 3.58488 17.4956 25.2416 
4999 3 3.59764 19.3422 27.0833 
5045 5 -0.234854 21.2356 25.2679 
5046 5 1.67714 21.2468 27.0715 
5049 5 3.63812 21.2731 25.3025 
5669 5 -0.182326 17.3995 28.9067 
5670 5 1.77563 17.372 30.723 
5671 3 -0.185964 19.3016 30.7527 
5672 5 1.7214 19.356 28.9632 
5673 3 3.61635 17.4715 28.8933 
5675 3 3.66101 19.2736 30.7196 
5721 5 -0.194139 21.2393 28.9674 
5722 3 1.70405 21.3006 30.7321 
5725 5 3.62975 21.1987 28.9521 
6345 3 -0.132705 17.3858 32.4854 
6348 5 1.75383 19.3405 32.4867 
6349 1 3.68537 17.4354 32.528 
6397 5 -0.169272 21.2686 32.5147 
6401 5 3.6522 21.2278 32.462 
6346 5 1.76177 17.4087 34.2853 
6351 3 3.67068 19.3344 34.327 
6347 3 -0.145028 19.2983 34.2978 
6398 5 1.74675 21.3031 34.3506 
7753 3 3.57692 21.2443 39.8261 
7701 5 3.63674 17.3873 39.7622 
7749 5 -0.235998 21.2888 39.8125 
7021 2 -0.134639 17.4294 36.1151 
7022 5 1.69661 17.4234 37.987 
7023 3 -0.180317 19.3107 37.9834 
7024 5 1.74803 19.3417 36.1382 
7025 5 3.67418 17.4432 36.1768 
7027 3 3.62079 19.3865 38.0264 
7073 5 -0.188579 21.2752 36.1423 
7074 5 1.72544 21.2517 37.9717 
7077 3 3.61918 21.2088 36.1651 
7697 3 -0.125919 17.4401 39.8565 
7700 5 1.66479 19.3538 39.8382 
7698 3 1.71562 17.3679 41.5605 
7699 3 -0.209483 19.3452 41.6026 
7703 5 3.63952 19.3577 41.5444 
7750 3 1.69561 21.304 41.5991 
8373 5 -0.16386 17.4388 43.3575 
8374 5 1.72771 17.4499 45.3052 
8375 5 -0.222533 19.3689 45.2744 
8376 5 1.70964 19.3457 43.35 
8377 5 3.61275 17.4444 43.4102 
8379 3 3.60086 19.3334 45.2965 
8425 5 -0.245966 21.2548 43.3639 
8426 5 1.72522 21.2631 45.2294 
8429 5 3.58648 21.2836 43.3883 
315 3 -0.174584 23.203 1.61332 
316 5 1.70795 23.1952 -0.338588 
319 3 3.66723 23.1518 1.51483 
365 3 -0.178172 25.049 -0.331038 
366 5 1.71543 25.0477 1.51054 
367 5 -0.162698 27.0405 1.51347 
368 5 1.74073 26.9781 -0.355371 
369 5 3.61033 25.0779 -0.407649 
371 3 3.67832 27.0001 1.44805 
992 3 1.76228 23.1926 3.29597 
1041 3 -0.146024 25.0655 3.30409 
1044 5 1.80033 27.0473 3.28774 
1045 5 3.67539 25.0599 3.30387 
991 5 -0.140407 23.1822 5.09671 
995 3 3.67533 23.1808 5.13241 
1042 5 1.76034 25.0741 5.12467 
1043 5 -0.120594 27.0181 5.10115 
1047 3 3.69507 27.0107 5.14816 
1667 5 -0.144618 23.222 8.7798 
1668 5 1.77888 23.1896 7.00731 
1671 5 3.70125 23.193 8.85199 
1717 3 -0.129943 25.1023 7.00921 
1718 3 1.77838 25.1056 8.82946 
1719 5 -0.172351 27.0075 8.76654 
1720 5 1.75848 27.0214 6.98443 
1721 5 3.70198 25.1085 6.96224 
1723 5 3.71491 27.0089 8.84652 
2396 5 1.77421 27.0506 10.6042 
2343 3 -0.223693 23.2041 12.4758 
2347 3 3.74082 23.204 12.4873 
3072 3 1.74916 27.0772 14.2772 
2394 5 1.7538 25.126 12.4779 
2395 5 -0.196047 27.0462 12.5157 
3075 3 3.55343 26.9867 16.114 
3073 5 3.6575 25.0659 14.3465 
2399 5 3.64534 27.0604 12.4679 
3019 3 -0.234111 23.2744 16.1686 
3020 5 1.70367 23.1942 14.2614 
3023 3 3.66324 23.1704 16.1475 
3069 5 -0.246399 25.1048 14.2804 
3070 5 1.67148 25.1265 16.1371 
3071 5 -0.202743 27.0307 16.1072 
2344 5 1.76039 23.2017 10.7028 
2397 2 3.71465 25.0635 10.6954 
2393 5 -0.210868 25.1299 10.6407 
3695 3 -0.223532 23.2268 19.7738 
3696 5 1.6906 23.192 17.9895 
3699 3 3.55919 23.1284 19.7856 
3745 3 -0.244664 25.115 17.9852 
3746 5 1.65221 25.1571 19.7702 
3747 3 -0.236559 27.0166 19.7569 
3748 3 1.63247 27.0053 18.0017 
3749 5 3.59825 25.1433 17.9416 
3751 3 3.62729 27.0324 19.8138 
4372 5 1.70169 23.1878 21.6075 
4421 5 -0.27015 25.1107 21.6368 
4424 5 1.68139 27.0619 21.667 
4425 5 3.5809 25.1178 21.6405 
4371 3 -0.22529 23.2484 23.5256 
4375 3 3.59213 23.1337 23.4985 
4422 5 1.65789 25.0669 23.5181 
4423 5 -0.241902 27.054 23.539 
4427 3 3.60373 27.0587 23.4658 
5047 3 -0.158967 23.1712 27.1036 
5048 3 1.64309 23.1994 25.2866 
5051 5 3.60179 23.1627 27.1619 
5097 3 -0.204229 25.0629 25.3636 
5098 5 1.69791 25.0569 27.1619 
5099 3 -0.142909 26.9729 27.1207 
5100 5 1.70729 27.0325 25.346 
5101 5 3.59521 25.0695 25.2786 
5103 2 3.6461 26.9924 27.1594 
5723 3 -0.119032 23.166 30.7289 
5724 3 1.65937 23.1039 28.9467 
5727 5 3.63922 23.1662 30.6816 
5773 5 -0.238537 25.048 28.8995 
5774 5 1.72478 25.0592 30.6655 
5775 5 -0.227524 27.0122 30.6887 
5776 3 1.69919 27.036 28.88 
5777 2 3.66281 25.1015 28.9153 
5779 5 3.64959 27.0014 30.7042 
6400 3 1.68902 23.158 32.4845 
6449 5 -0.215334 25.077 32.5472 
6452 5 1.71361 27.0179 32.5233 
6453 5 3.70761 25.0408 32.5375 
6451 3 -0.251684 27.0157 34.3248 
6455 5 3.64533 27.0296 34.3453 
6450 5 1.68905 25.021 34.3436 
6399 3 -0.186074 23.1693 34.358 
7805 3 3.5572 25.0942 39.773 
7752 5 1.68618 23.2201 39.7652 
7804 5 1.66144 26.9686 39.8018 
7801 5 -0.222341 25.1087 39.7244 
7131 5 3.59468 26.9874 38.0047 
7075 3 -0.209297 23.1873 37.9601 
7076 3 1.66265 23.1847 36.2139 
7079 5 3.60443 23.1669 37.9668 
7125 5 -0.234356 25.0715 36.1938 
7126 3 1.67297 25.0631 37.9375 
7127 3 -0.208742 27.0366 38.0001 
7128 5 1.64941 26.9976 36.1602 
7129 5 3.65469 25.0684 36.1907 
6403 5 3.64641 23.1409 34.3802 
7751 5 -0.199211 23.2273 41.6233 
7755 5 3.55308 23.193 41.5784 
7802 3 1.65895 25.0984 41.635 
7803 3 -0.205636 26.9672 41.6011 
7807 5 3.59628 26.9973 41.6169 
8427 5 -0.188407 23.2558 45.1979 
8428 3 1.69158 23.2298 43.4151 
8431 3 3.54345 23.1843 45.2054 
8477 3 -0.171151 25.1234 43.3952 
8478 3 1.68717 25.0574 45.2468 
8479 5 -0.214845 26.9463 45.3119 
8480 5 1.66772 26.9739 43.4524 
8481 5 3.56783 25.0767 43.4716 
8483 3 3.59699 27.0195 45.2125 
417 3 -0.175701 28.9321 -0.341888 
418 3 1.71083 28.9411 1.3891 
419 5 -0.108813 30.8133 1.48594 
420 3 1.75015 30.8494 -0.316634 
421 5 3.61483 28.9377 -0.344615 
423 3 3.58066 30.8708 1.39218 
469 5 -0.111981 32.763 -0.346071 
470 3 1.77551 32.7333 1.43079 
473 2 3.5119 32.7679 -0.369042 
1093 3 -0.0911563 28.9116 3.29525 
1096 5 1.76781 30.8452 3.28941 
1097 5 3.58253 28.9485 3.25088 
1145 3 -0.0518274 32.7689 3.31318 
1149 5 3.64638 32.7631 3.24518 
1094 3 1.76172 28.9091 5.13413 
1095 5 -0.137453 30.8236 5.10139 
1099 3 3.64985 30.8864 5.09195 
1146 3 1.79302 32.7662 5.09631 
1769 3 -0.0905152 28.9436 6.95296 
1770 3 1.7648 28.9722 8.81042 
1771 5 -0.143814 30.823 8.74788 
1772 5 1.81994 30.811 6.91162 
1773 5 3.654 28.8986 6.9726 
1775 3 3.59844 30.7776 8.87514 
1821 5 -0.1441 32.7885 6.89276 
1822 5 1.80488 32.735 8.77351 
1825 3 3.59698 32.7313 6.86699 
2449 3 3.6517 28.9533 10.5843 
2445 5 -0.157307 28.9334 10.6208 
2497 5 -0.168965 32.7201 10.6072 
2448 3 1.76614 30.7388 10.6117 
2501 2 3.58655 32.7121 10.6097 
2446 3 1.72988 28.9042 12.4957 
2447 5 -0.198644 30.8169 12.4581 
2451 5 3.61191 30.7353 12.4223 
2498 5 1.78215 32.7303 12.4672 
3121 3 -0.182858 28.915 14.2616 
3122 5 1.70192 28.8745 16.1484 
3123 5 -0.22337 30.7938 16.1314 
3124 5 1.74809 30.7929 14.3211 
3125 3 3.56584 28.8609 14.3157 
3127 3 3.51908 30.8321 16.1806 
3173 5 -0.227499 32.7316 14.3182 
3174 3 1.69863 32.6859 16.1586 
3177 3 3.54226 32.7306 14.4106 
3797 3 -0.191939 28.9366 17.999 
3798 5 1.61743 28.8966 19.7945 
3799 3 -0.203497 30.7944 19.777 
3800 3 1.63825 30.8109 17.9563 
3801 5 3.58303 28.8449 17.9823 
3803 5 3.58697 30.7823 19.7991 
3849 5 -0.205533 32.715 17.9637 
3850 5 1.66814 32.7275 19.8161 
3853 5 3.55479 32.6826 17.9371 
4473 3 -0.234104 28.9276 21.6807 
4476 5 1.64615 30.8007 21.6578 
4477 3 3.59023 28.8304 21.6748 
4525 5 -0.229694 32.77 21.671 
4529 3 3.57269 32.7745 21.6403 
4474 3 1.68249 28.9089 23.4664 
4475 5 -0.25377 30.8122 23.5266 
4479 5 3.50925 30.859 23.4767 
4526 3 1.68941 32.7866 23.4527 
5149 5 -0.225331 28.9612 25.4091 
5150 3 1.6976 28.9115 27.1566 
5151 2 -0.186958 30.9505 27.172 
5152 5 1.6789 30.8793 25.3649 
5153 5 3.59153 28.879 25.3035 
5155 5 3.56445 30.8751 27.1847 
5201 5 -0.217301 32.8082 25.3332 
5202 3 1.7022 32.806 27.186 
5205 3 3.51741 32.7941 25.3273 
5825 5 -0.152008 28.9265 28.854 
5826 3 1.71176 28.9283 30.7132 
5827 5 -0.125345 30.8803 30.6514 
5828 3 1.65491 30.903 28.8578 
5829 5 3.57524 28.9028 28.9128 
5831 5 3.49615 30.8742 30.67 
5877 1 -0.116164 32.8446 28.8923 
5878 3 1.66332 32.8093 30.6778 
5881 2 3.49781 32.8363 28.9633 
6501 5 -0.22232 28.9174 32.5111 
6504 3 1.71773 30.848 32.463 
6505 3 3.58532 28.9377 32.4668 
6553 5 -0.164759 32.8581 32.4835 
6557 3 3.44062 32.831 32.4164 
6502 5 1.7262 28.9682 34.3222 
6554 5 1.75544 32.7989 34.2949 
6507 2 3.47666 30.8423 34.3167 
6503 5 -0.177785 30.8867 34.3584 
7177 5 -0.203569 28.9614 36.1644 
7178 5 1.72253 28.9565 38.0119 
7179 2 -0.142588 30.8779 38.0128 
7180 3 1.7471 30.869 36.2079 
7181 3 3.53923 28.9619 36.1431 
7183 2 3.48901 30.8965 37.9919 
7229 5 -0.11466 32.7792 36.1832 
7230 2 1.6908 32.836 38.0664 
7233 2 3.45372 32.8196 36.2432 
7853 3 -0.180979 28.8785 39.8001 
7856 5 1.69341 30.8933 39.8265 
7857 3 3.61608 28.9511 39.8803 
7905 3 -0.153354 32.8394 39.839 
7909 2 3.52622 32.8722 39.8485 
7854 5 1.67551 28.9365 41.6279 
7855 5 -0.2287 30.8931 41.6451 
7859 5 3.59479 30.8716 41.704 
7906 5 1.68957 32.8325 41.6904 
8529 5 -0.245524 28.9241 43.4559 
8530 5 1.70871 28.9545 45.2948 
8531 5 -0.17537 30.8417 45.2964 
8532 2 1.71063 30.8866 43.4764 
8533 2 3.57478 28.9354 43.491 
8535 2 3.52736 30.8878 45.2547 
8581 2 -0.178538 32.7617 43.5159 
8582 2 1.74574 32.7637 45.2702 
8585 2 3.54674 32.8192 43.5054 
1200 1 1.81689 38.4549 3.26395 
472 2 1.79531 34.688 -0.348018 
475 2 3.57525 34.7237 1.39726 
521 2 0.0260006 36.5927 -0.331559 
522 2 1.8006 36.6403 1.46739 
523 2 0.00614762 38.4503 1.50566 
524 1 1.79798 38.4943 -0.34617 
525 2 3.54756 36.6332 -0.355674 
527 1 3.56731 38.4851 1.45127 
471 5 -0.0760554 34.6471 1.46992 
1201 1 3.5759 36.6232 3.24174 
1197 3 -0.016532 36.5771 3.31611 
1148 5 1.79829 34.6823 3.27775 
577 1 3.58921 40.2545 -0.340147 
574 1 1.81903 40.2591 1.48993 
1253 3 3.59301 40.2429 3.2463 
573 2 0.028734 40.289 -0.332011 
1249 3 0.0188408 40.2922 3.2399 
1827 3 3.59934 34.6845 8.76702 
1147 3 -0.064804 34.6559 5.01252 
1151 3 3.63595 34.7084 5.05778 
1198 3 1.83091 36.5817 5.04774 
1199 5 -0.0355762 38.4756 5.0695 
1203 2 3.58408 38.4528 5.05945 
2552 3 1.71419 38.4719 10.6331 
1823 3 -0.16589 34.6607 8.78066 
1824 5 1.81131 34.6634 6.87502 
2549 3 -0.13832 36.5314 10.5678 
1873 5 -0.101127 36.5224 6.88042 
1874 5 1.77332 36.5546 8.78902 
1875 5 -0.110318 38.4407 8.77005 
1876 2 1.80502 38.4811 6.87755 
1877 3 3.58665 36.597 6.87281 
1879 5 3.61438 38.4631 8.80082 
2500 5 1.74981 34.6628 10.6226 
1250 1 1.80996 40.2877 5.04769 
3179 5 3.5231 34.6644 16.2196 
3176 5 1.69436 34.6448 14.3397 
2503 3 3.56926 34.6794 12.5217 
3231 4 3.5621 38.5446 16.1963 
2499 2 -0.164521 34.6539 12.4573 
3175 5 -0.197624 34.6586 16.1935 
2553 2 3.63385 36.5678 10.6743 
3229 5 3.55659 36.6314 14.3692 
2550 5 1.68692 36.5721 12.4634 
2551 5 -0.132064 38.4668 12.4876 
3228 2 1.72998 38.5221 14.4089 
3227 5 -0.159235 38.4876 16.1983 
2555 5 3.61932 38.4794 12.4665 
3226 2 1.69997 36.634 16.2199 
3225 2 -0.147988 36.5748 14.3657 
3855 5 3.5613 34.6667 19.7593 
4580 2 1.68222 38.5191 21.5349 
3852 2 1.64351 34.6923 17.9886 
4581 5 3.5261 36.5911 21.5913 
3901 2 -0.154907 36.5968 18.0014 
3902 2 1.69839 36.5896 19.7334 
3903 2 -0.139751 38.5173 19.7408 
3904 2 1.74473 38.5387 18 
3905 2 3.5482 36.6428 17.958 
3907 2 3.5552 38.5112 19.7426 
4577 5 -0.121233 36.5646 21.5873 
3851 2 -0.206489 34.6749 19.7622 
4528 2 1.6612 34.6444 21.6288 
5207 2 3.54859 34.6983 27.1509 
5259 2 3.54718 38.4649 27.1493 
5257 3 3.5537 36.5429 25.3304 
4578 2 1.65089 36.5449 23.4878 
4579 2 -0.0795625 38.5143 23.3832 
4583 5 3.52603 38.4556 23.465 
4527 3 -0.174218 34.6347 23.4641 
5203 3 -0.176394 34.667 27.2034 
5204 5 1.68041 34.6596 25.3538 
4531 5 3.53495 34.6463 23.4674 
5253 2 -0.126025 36.5044 25.3631 
5254 2 1.71622 36.5784 27.169 
5255 2 -0.0875637 38.4824 27.2042 
5256 5 1.68515 38.4688 25.328 
5879 2 -0.145421 34.7406 30.6864 
5880 2 1.66696 34.7022 28.9047 
5883 2 3.44772 34.7189 30.6942 
5929 2 -0.134925 36.5937 28.9295 
5930 2 1.71227 36.6015 30.7146 
5931 2 -0.102006 38.409 30.7432 
5932 2 1.76571 38.4678 28.9551 
5933 2 3.53367 36.5984 28.9526 
5935 2 3.58648 38.4721 30.7217 
5981 2 -0.0370524 40.2667 28.9805 
6559 3 3.48618 34.7412 34.2808 
6607 2 -0.0696469 38.3921 34.2896 
6556 3 1.71604 34.7156 32.4902 
6605 2 -0.125896 36.5404 32.5027 
6608 2 1.74835 38.462 32.5055 
6609 2 3.51431 36.6201 32.5025 
6657 3 -0.0304258 40.2682 32.5027 
6606 2 1.72811 36.5729 34.2863 
6555 3 -0.124505 34.7423 34.2659 
6611 2 3.55209 38.4386 34.3577 
6658 2 1.77462 40.2759 34.3428 
6661 2 3.62242 40.2892 32.5583 
7337 2 3.58511 40.2429 36.1881 
8009 3 -0.0491392 40.2482 39.7704 
7961 2 3.51245 36.5732 39.8276 
7960 2 1.73481 38.4339 39.8097 
7957 4 -0.0623614 36.5657 39.8476 
7908 2 1.68755 34.7167 39.8428 
7231 3 -0.109377 34.6845 38.0835 
7232 5 1.69525 34.7537 36.1838 
7235 3 3.48987 34.7432 38.0573 
7281 2 -0.0967644 36.6242 36.1305 
7282 2 1.6886 36.5904 38.0231 
7283 4 -0.0733139 38.4452 38.024 
7284 2 1.73749 38.4274 36.185 
7285 2 3.52728 36.6151 36.1824 
7287 2 3.54918 38.4281 38.0034 
7333 2 -0.0472958 40.2071 36.2022 
7334 4 1.77645 40.2479 38.0112 
8013 2 3.60183 40.2643 39.8151 
7911 2 3.52263 34.7435 41.6813 
8587 2 3.51562 34.7112 45.2832 
8584 2 1.6994 34.6872 43.4985 
7958 2 1.69993 36.5506 41.6578 
7959 3 -0.0279778 38.426 41.5893 
7963 2 3.54271 38.4029 41.6496 
8637 2 3.52191 36.5743 43.4816 
8583 2 -0.0554334 34.6512 45.3484 
7907 3 -0.140342 34.6404 41.6301 
8639 2 3.53368 38.472 45.2777 
8633 2 -0.0372287 36.544 43.4897 
8634 2 1.7611 36.5937 45.3059 
8635 3 0.026215 38.4341 45.3321 
8636 2 1.73468 38.4336 43.4624 
8685 2 0.00268736 40.2937 43.4927 
8010 2 1.78365 40.2733 41.6081 
575 4 0.00544568 42.051 1.53078 
576 2 1.84402 42.0495 -0.356704 
579 2 3.64698 42.0367 1.47677 
625 2 0.0378118 43.7962 -0.297865 
626 2 1.86098 43.828 1.50843 
627 3 -0.0143006 45.5653 1.50351 
628 2 1.85079 45.5554 -0.337255 
629 2 3.69748 43.8353 -0.343012 
631 4 3.74051 45.5785 1.51424 
1252 4 1.83907 42.0283 3.27145 
1301 2 0.000272551 43.8328 3.29464 
1304 2 1.87149 45.6044 3.27883 
1305 4 3.6954 43.8301 3.26112 
1251 2 -0.00883654 42.0194 5.07568 
1255 2 3.64036 42.0584 5.05151 
1302 2 1.83639 43.8539 5.07613 
1303 3 0.0153602 45.6995 5.08644 
1307 2 3.73681 45.5995 5.08516 
1927 3 -0.131983 42.1357 8.79014 
1928 2 1.78816 42.0741 6.89675 
1931 2 3.67919 42.1077 8.79412 
1977 2 -0.0160168 43.8777 6.93528 
1978 2 1.80643 43.837 8.77276 
1979 4 -0.0543961 45.6194 8.77217 
1980 2 1.87876 45.6193 6.9307 
1981 2 3.6905 43.8261 6.92556 
1983 2 3.73232 45.575 8.78763 
2653 3 -0.109161 43.8868 10.5394 
2656 2 1.8648 45.5327 10.6254 
1929 2 3.63693 40.309 6.88477 
1925 3 -0.085853 40.3326 6.93638 
2601 3 -0.110968 40.39 10.5992 
1926 5 1.75094 40.3516 8.80125 
2605 3 3.60533 40.3543 10.6383 
2604 1 1.79703 42.1839 10.6351 
3330 1 1.81285 43.8489 16.1768 
2603 5 -0.108769 42.225 12.4815 
3335 1 3.70602 45.4851 16.1777 
2607 1 3.62698 42.107 12.4897 
3333 1 3.6628 43.8036 14.3314 
2654 1 1.87962 43.8637 12.4877 
2655 2 -0.0580909 45.5089 12.4509 
3331 1 0.0150832 45.5495 16.2191 
3332 4 1.86922 45.496 14.3383 
2659 4 3.72144 45.5353 12.4738 
3279 3 -0.0782727 42.1726 16.1442 
3280 1 1.78841 42.1619 14.3626 
3283 1 3.62156 42.1141 16.1814 
3329 3 -0.0746705 43.9299 14.3672 
3278 2 1.74784 40.3754 16.1736 
2602 5 1.76101 40.344 12.4885 
3281 3 3.59101 40.3559 14.3812 
3277 3 -0.137689 40.3864 14.3649 
2657 3 3.69798 43.8308 10.6517 
3955 1 -0.109198 42.1235 19.833 
3956 1 1.75154 42.131 17.9851 
3959 1 3.63108 42.1254 19.7704 
4005 1 -0.0676683 43.8545 18.0252 
4006 1 1.79746 43.7681 19.8399 
4007 1 -0.0252462 45.4502 19.8848 
4008 1 1.84019 45.471 18.0441 
4009 1 3.66894 43.8007 17.987 
4011 3 3.68988 45.4076 19.8706 
4632 1 1.72502 42.0941 21.6276 
4681 1 -0.112989 43.7789 21.6918 
4684 3 1.84766 45.3691 21.7164 
4685 1 3.67838 43.7249 21.6744 
3957 1 3.5685 40.3744 17.9891 
3954 3 1.72157 40.4058 19.7534 
4633 5 3.58148 40.3396 21.601 
4629 1 -0.0985065 40.3261 21.5594 
3953 3 -0.100087 40.3756 18.0176 
4631 1 -0.123281 42.0037 23.4229 
4635 1 3.65144 42.0442 23.4967 
4682 1 1.80101 43.6768 23.4913 
4683 1 -0.0471696 45.3765 23.5717 
4687 1 3.70702 45.4076 23.5087 
5307 1 -0.0211015 41.9868 27.148 
5308 1 1.797 41.9997 25.3091 
5311 1 3.65511 42.0323 27.1267 
5357 1 -0.05701 43.6232 25.2694 
5358 1 1.83259 43.7096 27.0829 
5359 3 -0.0159089 45.3691 27.0205 
5360 1 1.847 45.3618 25.2712 
5361 4 3.69097 43.7087 25.3054 
5363 1 3.73583 45.4302 27.0726 
4630 3 1.70885 40.3701 23.4599 
5305 3 -0.0761351 40.3461 25.2966 
5309 3 3.60191 40.3442 25.2924 
5306 1 1.80455 40.3203 27.1495 
5983 1 -0.0176554 42.0808 30.7261 
5984 1 1.83289 42.0759 28.9267 
5987 4 3.6639 42.0549 30.7287 
6033 1 -0.0504108 43.7383 28.9109 
6034 1 1.85182 43.7616 30.7285 
6035 3 -0.0415413 45.386 30.7129 
6036 3 1.85427 45.3585 28.8638 
6037 4 3.71203 43.7489 28.9034 
6039 1 3.73789 45.4267 30.7031 
6660 1 1.79855 42.0726 32.5484 
6709 1 -0.0290609 43.7709 32.5547 
6712 3 1.85309 45.3936 32.5823 
6713 4 3.69264 43.7544 32.5537 
5985 4 3.60842 40.304 28.9324 
5982 2 1.80279 40.3065 30.7392 
7389 4 3.67308 43.7386 36.2002 
8012 1 1.80026 42.0297 39.7833 
8065 4 3.6607 43.7596 39.7779 
7391 1 3.70747 45.4527 37.9769 
8064 3 1.8257 45.4384 39.7557 
8061 4 -0.0181313 43.7055 39.7296 
7388 2 1.83279 45.4601 36.2018 
7335 4 -0.0365488 41.963 37.9831 
7336 4 1.81392 42.0051 36.2033 
7339 4 3.62116 42.0227 38.0079 
7385 4 -0.023111 43.6926 36.2224 
7386 4 1.82691 43.7281 37.9866 
7387 1 -0.00648186 45.4606 38.0046 
6715 3 3.71298 45.4193 34.3955 
6710 1 1.83028 43.724 34.3954 
6659 3 -0.012794 42.0323 34.3769 
6711 3 0.00481296 45.4206 34.3935 
6663 3 3.64678 42.0736 34.3687 
8011 3 0.00760112 42.0241 41.586 
8015 3 3.63155 42.0988 41.6093 
8062 1 1.81652 43.7661 41.5847 
8063 1 0.000833907 45.471 41.5082 
8067 1 3.69287 45.4332 41.5906 
8687 3 0.00103453 42.1576 45.2445 
8688 1 1.81948 42.0929 43.4475 
8691 3 3.63461 42.0684 45.2671 
8737 1 -0.0224116 43.7825 43.4061 
8738 1 1.86086 43.8091 45.2453 
8739 3 -0.0095604 45.4311 45.2463 
8740 1 1.85241 45.4504 43.4016 
8741 4 3.68678 43.7743 43.4427 
8743 1 3.72031 45.4858 45.2322 
8689 2 3.5824 40.2999 43.4466 
8686 1 1.79925 40.3075 45.2868 
6 1 5.58007 -0.124092 1.48481 
8 1 5.60415 1.6528 -0.364033 
9 1 7.28917 -0.143501 -0.370997 
10 2 9.06477 -0.131045 1.47349 
11 4 7.32643 1.64273 1.48677 
12 2 9.08709 1.62815 -0.368455 
58 1 5.61017 3.40566 1.48794 
61 1 7.34987 3.39848 -0.330271 
62 4 9.10207 3.40536 1.48638 
684 4 5.57665 1.65751 3.30431 
685 4 7.30385 -0.108499 3.30255 
688 1 9.08486 1.65246 3.31359 
737 4 7.3454 3.4051 3.30932 
682 4 5.54893 -0.0994656 5.10256 
686 4 9.0713 -0.0926813 5.10084 
687 4 7.3249 1.65173 5.12724 
734 4 5.5882 3.41986 5.13454 
738 4 9.09256 3.39312 5.14079 
1358 4 5.55636 -0.0941165 8.79739 
1360 1 5.5802 1.63741 6.95679 
1361 1 7.31527 -0.0906275 6.93645 
1362 1 9.0789 -0.0642326 8.78358 
1363 1 7.32544 1.64394 8.79735 
1364 4 9.08465 1.6488 6.95444 
1410 1 5.61047 3.38857 8.82224 
1413 1 7.33105 3.39899 6.97479 
1414 4 9.08329 3.39871 8.80717 
2037 1 7.30041 -0.0858048 10.6355 
2040 4 9.0831 1.65264 10.6304 
2034 1 5.56545 -0.121836 12.4653 
2765 1 7.31848 3.43529 14.3233 
2766 1 9.07174 3.40284 16.1521 
2038 1 9.0645 -0.0607104 12.4669 
2039 1 7.31075 1.66407 12.4776 
2086 1 5.56772 3.41569 12.4892 
2762 1 5.55321 3.44329 16.1903 
2090 1 9.08041 3.40668 12.4748 
2710 3 5.56629 -0.110313 16.201 
2712 1 5.58158 1.6486 14.3332 
2713 1 7.31004 -0.0961172 14.3076 
2714 1 9.0595 -0.0652317 16.1577 
2715 1 7.29703 1.66763 16.1695 
2716 1 9.06332 1.67079 14.3113 
2036 1 5.56869 1.65211 10.6599 
2089 1 7.32941 3.41321 10.6493 
3386 1 5.57084 -0.158732 19.8636 
3388 1 5.56085 1.68162 18.0236 
3389 1 7.29339 -0.0987552 18.0224 
3390 1 9.03172 -0.0820197 19.8304 
3391 1 7.28739 1.68509 19.8428 
3392 1 9.05383 1.67829 17.9967 
3438 1 5.5427 3.46766 19.8462 
3441 1 7.30779 3.45718 18.006 
3442 1 9.07845 3.4261 19.826 
4064 1 5.57042 1.66982 21.6715 
4065 1 7.28777 -0.126719 21.6644 
4068 1 9.04341 1.67387 21.654 
4117 1 7.31113 3.46243 21.6564 
4062 1 5.56378 -0.174756 23.4786 
4066 1 9.0334 -0.102617 23.4721 
4067 4 7.29634 1.6613 23.4752 
4114 4 5.57118 3.45676 23.4686 
4118 4 9.0722 3.43137 23.4734 
4738 4 5.56721 -0.194318 27.087 
4740 4 5.58191 1.63716 25.2755 
4741 4 7.2904 -0.143207 25.2853 
4742 4 9.02775 -0.119636 27.0998 
4743 4 7.29208 1.64255 27.0888 
4744 4 9.04257 1.65809 25.2862 
4790 4 5.58496 3.46597 27.1007 
4793 4 7.30642 3.4428 25.286 
4794 4 9.07119 3.40848 27.0974 
5414 4 5.57824 -0.192721 30.7128 
5416 4 5.6104 1.6381 28.8974 
5417 4 7.29903 -0.155006 28.9072 
5418 4 9.03508 -0.129889 30.7379 
5419 4 7.29957 1.63149 30.7247 
5420 4 9.04021 1.64103 28.9139 
5466 4 5.59122 3.45705 30.6953 
5469 4 7.32863 3.43344 28.902 
5470 4 9.07823 3.40179 30.7231 
6092 3 5.60731 1.62787 32.5395 
6093 4 7.30133 -0.160605 32.5544 
6096 4 9.04804 1.6265 32.5459 
6145 4 7.32336 3.40384 32.5316 
6146 4 9.10269 3.39166 34.3485 
7445 4 7.31385 -0.170624 39.7909 
7444 4 5.60493 1.60043 39.7686 
7497 4 7.36529 3.34708 39.7657 
7448 4 9.10246 1.59041 39.7998 
6766 4 5.5749 -0.188912 37.966 
6768 4 5.60551 1.61594 36.1824 
6769 4 7.31935 -0.16905 36.1835 
6770 4 9.07411 -0.161336 37.9931 
6771 4 7.34076 1.60138 37.9751 
6772 4 9.07885 1.61526 36.1716 
6818 4 5.59896 3.38657 37.9524 
6821 4 7.35276 3.40912 36.172 
6822 4 9.12723 3.36493 37.9859 
6090 4 5.57639 -0.199452 34.3889 
6094 4 9.05753 -0.145139 34.3703 
6142 4 5.58809 3.42078 34.3699 
6095 4 7.31525 1.62328 34.3645 
7442 4 5.57672 -0.175247 41.6008 
7446 4 9.07186 -0.160575 41.6227 
7447 4 7.33981 1.59854 41.6008 
7494 1 5.58042 3.35249 41.574 
7498 4 9.16399 3.32927 41.6143 
8118 4 5.56849 -0.151929 45.2362 
8120 4 5.58089 1.62772 43.4137 
8121 4 7.31254 -0.154931 43.4284 
8122 4 9.06371 -0.153717 45.2561 
8123 4 7.32822 1.62097 45.2454 
8124 1 9.10758 1.58838 43.4431 
8170 4 5.55679 3.36252 45.2564 
8173 4 7.36662 3.33116 43.4125 
8174 4 9.1573 3.35331 45.2475 
60 4 5.59863 5.17858 -0.338608 
63 4 7.36195 5.17471 1.49207 
64 1 9.14606 5.15354 -0.32475 
110 4 5.63951 6.97334 1.49223 
112 4 5.6375 8.71215 -0.308079 
113 4 7.40567 6.95559 -0.312442 
114 4 9.12269 6.92082 1.49355 
115 4 7.38117 8.71499 1.51612 
116 4 9.15662 8.68422 -0.296619 
736 1 5.61847 5.17154 3.34796 
740 4 9.10357 5.15033 3.31892 
788 4 5.57481 8.67681 3.35501 
789 1 7.35823 6.93013 3.3359 
792 4 9.12251 8.65915 3.32998 
165 4 7.32278 10.4649 -0.312159 
166 1 9.15466 10.4245 1.52188 
162 1 5.52738 10.4125 1.54586 
841 1 7.34089 10.3895 3.36341 
739 1 7.36394 5.1668 5.16008 
786 4 5.58786 6.91557 5.19394 
790 1 9.12123 6.91324 5.16168 
791 1 7.34425 8.65635 5.18015 
1412 1 5.59455 5.1671 6.98467 
1415 4 7.32928 5.16889 8.82342 
1416 1 9.1022 5.14589 6.98307 
1462 4 5.55147 6.92178 8.84821 
1464 4 5.51918 8.63556 7.02805 
1465 1 7.34976 6.91664 6.99851 
1466 1 9.11859 6.89492 8.82435 
1467 4 7.3175 8.60793 8.81252 
1468 4 9.14237 8.64045 6.99023 
1517 4 7.30315 10.3237 7.01936 
838 4 5.50991 10.3581 5.17665 
842 4 9.13287 10.3643 5.15542 
1518 4 9.15495 10.3131 8.81857 
1514 4 5.4389 10.3246 8.84848 
2190 1 5.38094 10.3543 12.5311 
2866 2 5.36375 10.3767 16.1372 
2091 4 7.32557 5.17208 12.4832 
2869 5 7.27611 10.3271 14.3495 
2138 4 5.49655 6.88101 12.5067 
2870 3 9.24071 10.266 16.143 
2194 3 9.18734 10.2762 12.4956 
2142 4 9.12531 6.89246 12.4803 
2143 4 7.28963 8.56625 12.5064 
2820 4 9.17881 8.56947 14.3144 
2764 4 5.5394 5.17465 14.3168 
2767 4 7.33188 5.17582 16.1516 
2768 4 9.10679 5.1553 14.3044 
2814 4 5.4908 6.84254 16.1164 
2816 4 5.41788 8.5666 14.332 
2817 4 7.32069 6.88229 14.3144 
2818 4 9.14934 6.88808 16.151 
2819 4 7.3385 8.53055 16.1389 
2088 4 5.56074 5.1698 10.687 
2140 4 5.4315 8.58356 10.6971 
2193 5 7.26246 10.3267 10.6784 
2141 4 7.32193 6.9104 10.66 
2144 4 9.16487 8.59413 10.6531 
2092 4 9.10267 5.15504 10.6486 
3440 4 5.5151 5.20675 18.0004 
3443 4 7.31541 5.19377 19.8256 
3444 4 9.12409 5.13813 17.9841 
3490 4 5.48127 6.87904 19.8631 
3492 5 5.42777 8.55696 17.9687 
3493 4 7.3633 6.86057 17.9876 
3494 4 9.16579 6.85027 19.7935 
3495 3 7.33897 8.55289 19.8199 
3496 4 9.19591 8.58451 18.0038 
4116 4 5.51306 5.19116 21.6728 
4120 4 9.11767 5.16819 21.6493 
4168 4 5.44041 8.63255 21.6376 
4169 4 7.30382 6.87071 21.6401 
4172 5 9.20551 8.63893 21.6304 
3542 5 5.39553 10.4444 19.815 
3545 5 7.34051 10.3606 17.9468 
3546 4 9.2359 10.4209 19.7864 
4221 5 7.32246 10.5131 21.6022 
4119 4 7.32262 5.20942 23.485 
4166 4 5.48022 6.92266 23.4727 
4170 4 9.17223 6.86319 23.4977 
4171 5 7.30663 8.68392 23.4985 
4792 4 5.55562 5.23877 25.2912 
4795 4 7.33412 5.20441 27.1041 
4796 4 9.10348 5.16757 25.3001 
4842 4 5.5289 6.97354 27.0931 
4844 4 5.4697 8.71248 25.2995 
4845 4 7.3358 6.92749 25.3206 
4846 4 9.13496 6.94741 27.1013 
4847 4 7.30411 8.70178 27.0779 
4848 4 9.18157 8.66494 25.2751 
4222 3 9.23302 10.4744 23.5164 
4897 3 7.30104 10.4843 25.2934 
4898 5 9.16596 10.4646 27.0964 
4894 4 5.49141 10.4679 27.077 
4218 1 5.41188 10.4646 23.4639 
5468 1 5.56536 5.23484 28.8936 
5471 4 7.33867 5.19871 30.7087 
5472 3 9.10644 5.18161 28.9045 
5518 4 5.5622 6.96127 30.6978 
5520 4 5.53347 8.71457 28.8874 
5521 1 7.34265 6.96397 28.8938 
5522 3 9.1287 6.91201 30.6959 
5523 1 7.30589 8.71411 30.6959 
5524 4 9.14404 8.673 28.9399 
6144 4 5.57727 5.20269 32.52 
6148 4 9.10649 5.15152 32.5206 
6196 4 5.55863 8.72302 32.5179 
6197 4 7.31472 6.93311 32.5187 
6200 5 9.14398 8.72245 32.5218 
5570 4 5.53045 10.4827 30.7123 
5574 4 9.15739 10.4815 30.6871 
5573 4 7.30787 10.4607 28.9196 
6249 4 7.32184 10.5156 32.5009 
6147 4 7.32685 5.14381 34.3234 
6199 4 7.3007 8.75163 34.3152 
6194 4 5.54059 6.95405 34.3251 
6198 2 9.16482 6.881 34.3325 
6250 4 9.16022 10.552 34.3184 
6246 2 5.52479 10.5067 34.3315 
7601 4 7.37772 10.5025 39.7937 
6922 5 5.52285 10.5532 37.9487 
6820 3 5.54344 5.14919 36.1887 
6823 3 7.37129 5.1291 38.0106 
6824 4 9.16231 5.11109 36.1756 
6870 4 5.54909 6.96762 37.9948 
6872 3 5.53888 8.74508 36.1255 
6873 5 7.3304 6.9207 36.1746 
6874 2 9.19949 6.92475 38.0016 
6875 4 7.35961 8.76607 37.9982 
6876 5 9.18571 8.7636 36.1454 
7496 4 5.57939 5.16458 39.709 
7500 4 9.18006 5.1414 39.7706 
7548 4 5.56685 8.75606 39.7641 
7549 3 7.40052 6.9803 39.7192 
7552 4 9.18562 8.73823 39.7699 
6926 4 9.17989 10.5186 37.993 
6925 4 7.34963 10.5286 36.1264 
7499 5 7.401 5.1552 41.5857 
7546 5 5.55792 6.9902 41.5799 
7550 4 9.19037 6.98624 41.5725 
7551 4 7.40105 8.74779 41.5587 
8172 3 5.57119 5.11971 43.3938 
8175 5 7.39872 5.15965 45.2304 
8176 4 9.20322 5.17353 43.421 
8222 5 5.56036 7.01069 45.2115 
8224 4 5.56566 8.79415 43.3738 
8225 3 7.43925 7.02833 43.411 
8226 1 9.17982 7.00039 45.2678 
8227 4 7.37613 8.73387 45.2641 
8228 4 9.19222 8.72032 43.3869 
8278 5 9.17355 10.4511 45.2828 
7598 1 5.54732 10.497 41.5516 
7602 4 9.17763 10.4502 41.5714 
8277 4 7.3261 10.4428 43.386 
8274 1 5.55443 10.4474 45.2387 
840 1 5.47603 12.0993 3.40456 
220 2 9.0693 15.7519 -0.302894 
219 5 7.23045 15.7288 1.56172 
844 4 9.13715 12.1189 3.37808 
896 2 9.08909 15.831 3.38536 
164 4 5.49029 12.1581 -0.346656 
893 4 7.21979 13.9146 3.41073 
892 4 5.41661 15.7566 3.38811 
167 2 7.27808 12.1408 1.56908 
168 2 9.15064 12.1936 -0.301815 
214 2 5.4268 13.8621 1.56617 
216 5 5.3997 15.7133 -0.321811 
217 3 7.24622 13.8516 -0.332486 
218 5 9.11644 13.9095 1.57508 
1569 3 7.25289 13.9684 6.97156 
1572 2 9.12095 15.8309 6.9217 
843 3 7.28943 12.0984 5.1406 
890 2 5.45383 13.9403 5.16476 
894 5 9.10805 13.9715 5.13328 
895 4 7.21539 15.789 5.16546 
1570 5 9.13512 13.987 8.82501 
1516 5 5.4615 12.1388 7.01216 
1571 5 7.2653 15.8085 8.803 
1519 3 7.251 12.145 8.82374 
1520 5 9.11175 12.1133 6.99666 
1566 3 5.41804 13.9334 8.82788 
1568 1 5.43569 15.7043 6.99341 
2921 5 7.30264 13.9685 14.3309 
2918 5 5.3522 13.967 16.1638 
2195 3 7.25051 12.0888 12.522 
2242 5 5.39202 13.9235 12.5287 
2924 1 9.17779 15.8856 14.306 
2923 5 7.33538 15.8338 16.192 
2246 5 9.16299 14.0217 12.4884 
2247 3 7.32745 15.8792 12.5203 
2922 2 9.26237 14.0334 16.1175 
2248 2 9.12434 15.8789 10.6984 
2868 3 5.34975 12.1104 14.3398 
2920 2 5.42106 15.8284 14.2941 
2871 3 7.25707 12.1623 16.1538 
2872 5 9.22046 12.1144 14.3511 
2196 5 9.16694 12.1071 10.6755 
2245 2 7.26331 13.9227 10.6879 
2244 5 5.42452 15.7887 10.6929 
2192 2 5.39056 12.1396 10.6388 
4272 3 5.37827 15.6773 21.6391 
4273 5 7.31772 13.8781 21.6516 
3544 4 5.35327 12.1502 17.9251 
4276 3 9.2263 15.7394 21.7048 
3547 3 7.34136 12.2145 19.7137 
3548 5 9.24496 12.1765 17.8783 
3594 5 5.38184 13.9184 19.7438 
3596 4 5.35086 15.8253 17.9668 
3597 3 7.30632 13.9126 17.9043 
3598 5 9.25671 13.9744 19.7856 
3599 5 7.32087 15.7703 19.7049 
3600 3 9.24394 15.8221 17.9163 
4220 1 5.33935 12.2106 21.686 
4224 1 9.27464 12.1683 21.663 
4950 5 9.17203 13.9592 27.0958 
4952 1 9.19962 15.7209 25.2561 
4223 1 7.31977 12.1702 23.5254 
4270 3 5.38082 13.9095 23.4651 
4274 1 9.23258 13.9232 23.4844 
4275 5 7.30468 15.7052 23.5179 
4896 1 5.43754 12.177 25.2526 
4951 3 7.27751 15.6868 26.9966 
4899 3 7.2702 12.1905 27.1079 
4900 1 9.19447 12.204 25.237 
4946 3 5.47237 13.8835 27.0451 
4948 1 5.42709 15.6441 25.2875 
4949 1 7.28308 13.8734 25.2792 
6300 1 5.48913 15.6589 32.4918 
6304 1 9.16738 15.681 32.491 
5572 1 5.50157 12.2128 28.902 
6301 1 7.35734 13.9423 32.5085 
6252 3 9.16627 12.2189 32.4942 
5575 1 7.34371 12.2169 30.7021 
5576 3 9.17798 12.216 28.9567 
5622 1 5.51832 13.9217 30.7248 
5624 5 5.47866 15.6895 28.869 
5625 1 7.33509 13.9338 28.9073 
5626 1 9.17146 13.9599 30.7144 
5627 1 7.33952 15.6809 30.7346 
5628 4 9.17028 15.7139 28.9658 
6248 4 5.5298 12.2304 32.5054 
6298 4 5.52784 13.9481 34.2951 
6251 4 7.35528 12.2438 34.3093 
6303 1 7.30865 15.6437 34.3079 
6302 1 9.16925 13.9486 34.3084 
7653 4 7.3402 13.9258 39.7852 
6977 4 7.35462 13.9283 36.1231 
7656 2 9.10716 15.6947 39.7948 
7600 3 5.52675 12.2855 39.8115 
6976 4 5.50852 15.6105 36.128 
6978 4 9.16755 13.9282 37.9675 
7652 4 5.4934 15.5733 39.784 
6980 2 9.14187 15.6691 36.1498 
6974 4 5.52508 13.9073 37.9485 
6924 4 5.52509 12.2847 36.0939 
7604 4 9.16683 12.212 39.7862 
6979 2 7.31584 15.656 37.9627 
6927 4 7.38832 12.2554 37.965 
6928 4 9.17081 12.2253 36.1531 
8332 2 9.12067 15.6884 43.3785 
8326 4 5.44892 13.8734 45.2375 
8330 2 9.10385 13.9007 45.3168 
7603 4 7.31912 12.2093 41.5751 
7650 4 5.48852 13.9342 41.6233 
7654 2 9.14408 13.9756 41.5714 
7655 1 7.26244 15.6474 41.5969 
8329 4 7.25698 13.9373 43.4048 
8276 4 5.51427 12.1799 43.4044 
8331 5 7.25209 15.709 45.2633 
8328 4 5.44013 15.6491 43.4201 
8279 3 7.2498 12.1969 45.257 
8280 5 9.1608 12.2309 43.3996 
266 4 5.43914 17.5547 1.57569 
268 3 5.44949 19.3147 -0.317118 
269 3 7.24067 17.5776 -0.293893 
270 3 9.02111 17.5915 1.51986 
271 4 7.21376 19.332 1.51599 
272 3 8.99887 19.3379 -0.301285 
318 3 5.4867 21.1786 1.47616 
321 3 7.20796 21.1508 -0.304366 
322 2 8.95598 21.2204 1.48834 
944 1 5.45966 19.3288 3.35679 
945 1 7.23538 17.5734 3.3799 
948 1 9.00958 19.3131 3.35192 
997 2 7.22016 21.1661 3.31149 
942 1 5.43717 17.5362 5.13778 
946 3 9.05124 17.5846 5.15573 
947 1 7.23375 19.3213 5.14563 
994 2 5.51531 21.2131 5.15259 
998 2 8.96059 21.1843 5.12176 
1618 3 5.47075 17.6034 8.82557 
1620 3 5.4775 19.356 6.93063 
1621 1 7.21422 17.5768 6.91624 
1622 2 9.11972 17.6167 8.78634 
1623 2 7.2487 19.3376 8.80602 
1624 4 9.03151 19.3324 6.91736 
1670 2 5.55249 21.2591 8.84643 
1673 2 7.26027 21.1754 6.97028 
1674 2 9.00266 21.1865 8.82803 
2294 3 5.49643 17.5945 12.5132 
3022 3 5.4777 21.3248 16.1358 
2297 3 7.29913 17.6375 10.7284 
2298 1 9.09797 17.654 12.5529 
2299 4 7.28513 19.4104 12.5473 
3026 4 9.08376 21.265 16.0696 
2346 3 5.55419 21.3173 12.529 
3025 4 7.27908 21.2875 14.3408 
2350 4 9.02832 21.2488 12.569 
2970 3 5.42767 17.5363 16.1764 
2972 2 5.52478 19.4077 14.3446 
2973 1 7.32643 17.6092 14.3149 
2974 1 9.17882 17.6637 16.109 
2975 2 7.32904 19.4094 16.1147 
2976 3 9.09976 19.4391 14.3048 
2300 2 9.06825 19.4283 10.7123 
2349 2 7.25824 21.2378 10.7246 
2296 3 5.53448 19.3648 10.7308 
3646 3 5.40765 17.5376 19.7933 
3648 5 5.46553 19.388 17.9517 
3649 3 7.37734 17.642 17.9586 
3650 3 9.20006 17.595 19.7115 
3651 2 7.36913 19.412 19.7704 
3652 3 9.16365 19.433 17.9168 
3698 5 5.49305 21.2985 19.8075 
3701 2 7.37082 21.2754 17.9054 
3702 3 9.10928 21.2735 19.7501 
4324 3 5.48454 19.4536 21.6138 
4325 5 7.33083 17.5671 21.5984 
4328 3 9.15868 19.4661 21.5809 
4377 3 7.38819 21.2646 21.6014 
4322 2 5.45936 17.5128 23.4697 
4326 3 9.16054 17.5371 23.5572 
4327 5 7.33062 19.4384 23.4804 
4374 3 5.44673 21.2631 23.3942 
4378 3 9.18764 21.2526 23.4591 
4998 2 5.46221 17.5205 27.0443 
5000 2 5.47745 19.3983 25.3222 
5001 3 7.30513 17.5434 25.3057 
5002 5 9.1455 17.5035 27.112 
5003 2 7.32133 19.359 27.1572 
5004 3 9.13645 19.3915 25.3533 
5050 2 5.48115 21.2196 27.164 
5053 2 7.31096 21.2104 25.3658 
5054 3 9.13993 21.1234 27.191 
5674 3 5.40784 17.4542 30.7289 
5676 2 5.42568 19.2668 28.916 
5677 2 7.33853 17.4864 28.9592 
5678 3 9.18006 17.4772 30.719 
5679 2 7.30752 19.2874 30.6917 
5680 3 9.17864 19.3235 28.9702 
5726 2 5.54761 21.2152 30.6948 
5729 2 7.29932 21.1916 28.9148 
5730 2 9.09167 21.2134 30.6662 
6352 2 5.46626 19.2895 32.4892 
6353 2 7.29023 17.4497 32.4678 
6356 2 9.08644 19.3163 32.4902 
6405 2 7.27982 21.2093 32.4885 
6354 5 9.1174 17.4818 34.3111 
6350 2 5.48741 17.4396 34.3074 
6355 2 7.2498 19.3252 34.3306 
7081 3 7.26631 21.2762 36.2328 
7705 2 7.27482 17.4535 39.7948 
7708 2 9.03851 19.3542 39.8296 
7704 2 5.47923 19.3364 39.7598 
7082 3 8.98737 21.2752 38.0111 
7757 2 7.28502 21.2665 39.8048 
7026 2 5.49855 17.4337 37.9886 
7028 2 5.46457 19.3395 36.1902 
7029 2 7.25857 17.4466 36.1524 
7030 2 9.09764 17.4848 37.9791 
7031 2 7.29139 19.3366 37.9995 
7032 5 9.07489 19.3781 36.1835 
7078 5 5.43846 21.2403 38.0063 
6406 2 8.97983 21.2281 34.3914 
6402 5 5.49984 21.2264 34.3788 
7702 2 5.48945 17.4141 41.5653 
7706 2 9.05607 17.4873 41.6161 
7707 2 7.20712 19.342 41.5807 
7754 2 5.46395 21.2656 41.5378 
7758 2 9 21.2569 41.6089 
8378 3 5.38238 17.5318 45.2777 
8380 2 5.43657 19.3377 43.4013 
8381 2 7.21618 17.4692 43.3767 
8382 2 9.09215 17.5243 45.2337 
8383 5 7.25043 19.3207 45.2477 
8384 2 9.03365 19.3371 43.3336 
8430 5 5.42919 21.2338 45.2406 
8433 2 7.22285 21.2448 43.3459 
8434 2 8.93346 21.2733 45.2344 
320 5 5.44467 23.1468 -0.353204 
323 2 7.16365 23.1168 1.50628 
324 5 8.91881 23.1365 -0.364591 
370 3 5.40817 25.0803 1.45464 
372 2 5.35573 27.0136 -0.438469 
373 2 7.15228 25.1267 -0.392175 
374 2 8.91191 25.0701 1.41243 
375 5 7.14803 27.0106 1.43457 
376 3 8.95738 27.0173 -0.404022 
996 2 5.473 23.1317 3.30556 
1000 2 8.96072 23.1423 3.26838 
1048 3 5.3723 27.0048 3.24096 
1049 2 7.19184 25.0632 3.251 
1052 3 8.97942 27.057 3.21042 
999 2 7.24797 23.1386 5.08256 
1046 2 5.48199 25.0816 5.13255 
1050 3 8.94513 25.0737 5.04792 
1051 5 7.24645 26.9976 5.03999 
1672 2 5.53884 23.144 6.9233 
1675 2 7.28394 23.0966 8.83144 
1676 2 8.92648 23.1048 6.90692 
1722 5 5.58492 25.0649 8.85283 
1724 3 5.54953 27.0368 6.96755 
1725 2 7.27411 25.0577 6.91681 
1726 2 8.89297 25.0866 8.84047 
1727 2 7.23459 27.0638 8.81275 
1728 3 8.88506 27.0141 6.94881 
1055 3 10.5787 27.0088 5.07764 
1731 2 10.6389 26.9925 8.77994 
3080 2 8.99726 26.9374 14.3482 
3079 3 7.29271 26.8939 16.1629 
2351 3 7.25182 23.1414 12.5859 
2400 2 5.52654 27.03 10.7102 
2398 3 5.51542 24.9999 12.5031 
3078 3 9.01251 25.0147 16.107 
2401 2 7.28555 25.0224 10.7652 
2402 3 8.98597 24.992 12.5602 
2403 2 7.27436 26.9634 12.5066 
2348 3 5.56182 23.1607 10.747 
3024 3 5.49989 23.1726 14.3575 
3027 4 7.30282 23.152 16.0834 
3028 1 9.02037 23.1134 14.3148 
3074 3 5.52857 25.0782 16.1575 
3076 5 5.5027 26.9737 14.3297 
3077 4 7.26722 24.9874 14.3306 
2352 2 8.9798 23.0821 10.7574 
2404 2 8.94071 26.9964 10.6665 
3700 5 5.49813 23.1702 17.9363 
3703 3 7.40918 23.1437 19.7799 
3704 4 9.04156 23.1509 17.8862 
3750 5 5.47746 25.0831 19.7884 
3752 3 5.45661 26.9362 17.9082 
3753 3 7.32609 25.0462 17.9155 
3754 3 9.04261 25.0123 19.7063 
3755 5 7.30695 26.9997 19.8136 
3756 3 9.02513 26.8985 17.8748 
4376 5 5.43201 23.1381 21.6411 
4380 1 9.12633 23.0775 21.5982 
4428 3 5.3963 27.0597 21.6524 
4429 5 7.3793 25.0634 21.6438 
4432 3 9.05951 27.0238 21.7304 
4379 5 7.34808 23.0984 23.4814 
4426 5 5.46938 25.1284 23.493 
4430 3 9.08585 25.0837 23.5163 
4431 1 7.24002 27.0118 23.4365 
5052 2 5.49565 23.1057 25.2676 
5055 2 7.26779 23.1058 27.1488 
5056 5 9.11639 23.0912 25.3866 
5102 5 5.5315 25.0763 27.0916 
5104 3 5.45401 27.0141 25.2848 
5105 3 7.31022 25.1041 25.2646 
5106 3 8.94115 25.0603 27.1254 
5107 3 7.22924 26.9932 27.0883 
5108 5 9.06682 26.9994 25.2741 
5728 3 5.52447 23.1561 28.9289 
5731 3 7.21281 23.1598 30.6831 
5732 2 9.04808 23.0877 28.9111 
5778 3 5.53503 25.0562 30.6674 
5780 3 5.52281 26.9827 28.9213 
5781 3 7.25314 25.0716 28.9348 
5782 5 9.02541 25.0586 30.7633 
5783 3 7.15505 26.9789 30.7567 
5784 5 9.04851 27.0033 28.9083 
6404 3 5.56693 23.1679 32.5069 
6408 5 8.99028 23.1447 32.5535 
6456 4 5.46626 27.014 32.549 
6457 3 7.1262 25.093 32.558 
6460 5 9.03705 26.9745 32.6173 
7812 3 8.97491 27.0248 39.869 
7809 3 7.17195 25.09 39.8312 
7760 4 8.96754 23.1693 39.8258 
7808 4 5.38052 26.9596 39.8426 
7080 3 5.53051 23.1582 36.2106 
7083 4 7.21603 23.1677 38.0303 
7084 2 8.94463 23.118 36.2034 
7130 3 5.45823 25.0618 38.0649 
7132 3 5.41433 27.0076 36.1495 
7133 1 7.1186 25.0787 36.2205 
7134 5 8.9777 25.0649 38.0267 
7135 5 7.18072 27.0032 38.0121 
7136 3 8.95745 27.0277 36.1568 
7756 2 5.44383 23.2019 39.816 
6458 5 8.97345 25.0558 34.4576 
6459 3 7.14204 26.9773 34.414 
6407 1 7.18608 23.1616 34.3912 
6454 3 5.52201 25.0514 34.3853 
7759 2 7.21022 23.1665 41.6185 
7806 2 5.40592 25.0806 41.5854 
7810 5 8.97089 25.0953 41.6113 
7811 2 7.10684 27.0217 41.6617 
8432 2 5.43516 23.1663 43.4122 
8435 2 7.18436 23.1488 45.1845 
8436 2 8.99354 23.1596 43.4283 
8482 2 5.42478 25.086 45.2043 
8484 1 5.36889 27.0492 43.477 
8485 2 7.12687 25.1165 43.396 
8486 5 8.94364 25.0865 45.1981 
8487 2 7.13548 27.0157 45.2137 
8488 3 8.91275 27.0261 43.4253 
422 3 5.37842 28.9674 1.50375 
424 2 5.33239 30.8891 -0.43752 
425 5 7.10767 28.9675 -0.397453 
426 3 8.97307 28.9362 1.34734 
427 2 7.1095 30.8816 1.38755 
428 3 8.9052 30.8662 -0.406928 
474 2 5.36876 32.7919 1.34864 
477 2 7.13071 32.7844 -0.44066 
478 2 8.8744 32.8014 1.34903 
1100 3 5.39332 30.8709 3.19764 
1101 3 7.2281 28.9443 3.14719 
1104 5 8.97025 30.8902 3.13798 
1153 3 7.07054 32.7987 3.19025 
1098 5 5.47193 28.9233 5.05487 
1102 3 8.90298 28.9342 5.02761 
1103 5 7.20621 30.9125 5.0308 
1150 3 5.37704 32.7588 5.08773 
1154 3 8.95739 32.7984 5.003 
1774 3 5.53059 28.9412 8.82753 
1776 5 5.44504 30.8599 6.98728 
1777 3 7.27535 28.9297 6.97958 
1778 3 8.88863 28.9739 8.8171 
1779 3 7.22799 30.8037 8.83623 
1780 3 8.87943 30.843 6.94727 
1826 5 5.43117 32.7456 8.80036 
1829 3 7.2604 32.8018 6.87653 
1830 5 8.93662 32.7365 8.77322 
2452 3 5.4532 30.7663 10.5756 
1781 5 10.5976 28.9299 6.92292 
2456 1 8.9655 30.8466 10.598 
3181 5 7.30267 32.7589 14.3611 
2450 3 5.50275 28.9056 12.4873 
3178 3 5.38499 32.7098 16.1407 
2454 3 8.91464 28.8776 12.4966 
2455 5 7.22979 30.814 12.449 
2505 3 7.20132 32.7334 10.6757 
2502 5 5.36106 32.7636 12.4878 
3182 3 9.05587 32.7584 16.162 
2506 3 8.99738 32.7581 12.4285 
3126 5 5.42878 28.8764 16.1278 
3128 5 5.38397 30.8104 14.3965 
3129 3 7.28676 28.9038 14.3243 
3130 3 8.99274 28.8445 16.0737 
3131 3 7.33684 30.8041 16.1614 
3132 1 8.97349 30.784 14.3212 
2453 1 7.23598 28.937 10.6524 
3802 3 5.39506 28.8182 19.8329 
3804 3 5.39852 30.8125 17.8908 
3805 5 7.27812 28.8768 17.95 
3806 3 9.04719 28.9059 19.8511 
3807 5 7.17216 30.7791 19.7803 
3808 3 9.04627 30.8141 18.0085 
3854 3 5.33435 32.7569 19.8083 
3857 5 7.19642 32.7211 17.9256 
3858 3 9.02489 32.7185 19.7879 
4480 5 5.38342 30.7804 21.6861 
4481 1 7.23045 28.8516 21.6866 
4484 5 9.04145 30.7852 21.6549 
4533 5 7.18025 32.7439 21.6718 
4478 3 5.42662 28.8254 23.4333 
4482 1 9.03983 28.8826 23.4435 
4483 3 7.20443 30.781 23.4539 
4530 3 5.33025 32.7781 23.5128 
4534 2 9.06021 32.7339 23.4999 
5154 3 5.43494 28.8895 27.1417 
5156 5 5.42883 30.8651 25.287 
5157 5 7.21859 28.9085 25.3124 
5158 3 9.16253 28.9462 27.1012 
5159 3 7.21822 30.8389 27.161 
5160 5 9.06598 30.8178 25.2597 
5206 5 5.38665 32.7895 27.1741 
5209 2 7.20456 32.7652 25.2752 
5210 5 9.08676 32.7453 27.126 
5830 3 5.44006 28.9273 30.7333 
5832 3 5.47395 30.8371 28.97 
5833 5 7.23667 28.9473 28.9207 
5834 5 9.12999 28.9324 30.8166 
5835 3 7.23441 30.8647 30.7775 
5836 5 9.17337 30.8386 28.9469 
5882 2 5.38593 32.7711 30.6953 
5885 2 7.23607 32.7156 28.9886 
5886 5 9.11769 32.7386 30.8379 
6508 5 5.35306 30.8717 32.5242 
6509 5 7.19132 28.9441 32.6271 
6512 3 9.03017 30.832 32.6104 
6561 3 7.21642 32.7352 32.5245 
6558 5 5.28131 32.8121 34.3194 
6562 5 9.07804 32.7837 34.3355 
6511 3 7.22107 30.9295 34.3391 
7182 5 5.30478 28.9748 37.9796 
7184 5 5.34323 30.896 36.1408 
7185 5 7.21589 28.9556 36.1206 
7186 3 8.96617 28.9428 38.0944 
7187 3 7.15171 30.9082 38.0496 
7188 5 9.00855 30.8933 36.247 
7234 5 5.35248 32.8225 38.0354 
7237 3 7.16398 32.7909 36.1902 
7238 5 8.97171 32.813 38.0746 
7860 2 5.28916 30.906 39.7949 
7861 5 7.10257 28.9498 39.8604 
7864 5 9.01475 30.8794 39.859 
7913 3 7.11647 32.808 39.8616 
6506 3 5.31086 28.9474 34.3722 
6510 3 9.07317 28.9469 34.3637 
7858 3 5.32398 28.9244 41.7043 
7862 5 9.00186 28.9116 41.6903 
7863 5 7.03338 30.9335 41.6806 
7910 2 5.29703 32.8623 41.7012 
7914 3 8.94926 32.7946 41.6119 
8534 1 5.35029 28.9427 45.1899 
8536 3 5.35216 30.866 43.5668 
8537 4 7.06131 28.9362 43.4493 
8538 5 8.94373 28.9219 45.2086 
8539 1 7.11438 30.8931 45.2488 
8540 5 8.94199 30.913 43.4556 
8586 2 5.31605 32.7996 45.2654 
8589 3 7.11395 32.7896 43.5372 
8590 3 8.90678 32.7707 45.3165 
476 2 5.30733 34.7155 -0.401104 
479 2 7.10679 34.714 1.36374 
1208 2 9.01534 38.4446 3.19694 
526 2 5.33868 36.6202 1.4226 
528 2 5.36014 38.4604 -0.358555 
529 2 7.13102 36.5966 -0.381476 
530 2 8.97363 36.5886 1.3743 
531 2 7.20654 38.4543 1.41347 
532 2 9.00527 38.4386 -0.37259 
480 2 8.94496 34.7276 -0.417826 
581 2 7.22784 40.2662 -0.351516 
1156 5 8.97075 34.6683 3.14756 
1152 2 5.35842 34.7519 3.19757 
1205 2 7.17766 36.6214 3.19466 
1204 2 5.3843 38.4603 3.20998 
578 1 5.40181 40.2454 1.44845 
1257 1 7.23503 40.2455 3.18695 
582 1 9.02864 40.2707 1.43228 
1831 3 7.21847 34.6869 8.71139 
2508 5 8.97982 34.6512 10.5982 
1202 2 5.35091 36.6248 5.02821 
1206 2 9.0159 36.597 4.99358 
1207 2 7.21949 38.4569 5.01437 
2557 5 7.19715 36.6048 10.6334 
1934 2 9.04753 40.258 8.73741 
1828 5 5.3499 34.6675 6.92447 
2560 2 9.02308 38.424 10.5927 
1832 3 8.95951 34.6618 6.88393 
1878 2 5.38118 36.5838 8.73457 
1880 2 5.40421 38.4566 6.88534 
1881 5 7.22931 36.6034 6.88724 
1882 2 8.99903 36.5739 8.73858 
1883 2 7.22326 38.4722 8.74446 
1884 2 9.028 38.4749 6.87268 
1155 5 7.17067 34.6635 5.02385 
2609 2 7.27285 40.2587 10.6163 
1933 2 7.22976 40.2513 6.89855 
1258 2 9.03569 40.2452 5.03385 
1254 2 5.43297 40.2511 5.03459 
1930 2 5.44775 40.2827 8.77137 
3234 4 9.03702 36.5289 16.1307 
2507 3 7.27984 34.6655 12.5096 
2554 3 5.40815 36.5449 12.5125 
3184 1 9.01031 34.6679 14.3442 
2558 1 8.99865 36.5583 12.4933 
2559 2 7.21675 38.4518 12.501 
3180 5 5.38899 34.6575 14.3577 
3286 2 9.06579 40.2686 16.1525 
3233 5 7.22169 36.5786 14.3394 
3183 4 7.24899 34.6705 16.1779 
3235 2 7.24113 38.4898 16.1749 
3236 2 9.03448 38.4346 14.3476 
3230 2 5.37482 36.6305 16.2183 
3232 2 5.39857 38.5075 14.376 
2610 2 9.03474 40.2387 12.4704 
3285 2 7.25348 40.2759 14.3294 
2504 5 5.40748 34.6841 10.6485 
2556 2 5.44377 38.5029 10.6417 
3856 3 5.40534 34.6544 17.9238 
3859 5 7.19979 34.635 19.7926 
3860 3 9.02947 34.6291 17.9184 
3906 2 5.35724 36.6041 19.7371 
3908 2 5.38493 38.5142 17.9722 
3909 5 7.24126 36.5726 17.9495 
3910 2 9.03142 36.5659 19.8289 
3911 2 7.22544 38.4779 19.773 
3912 2 9.03468 38.4687 17.9729 
4584 2 5.40845 38.4638 21.6171 
4588 2 9.03503 38.4583 21.5891 
4585 5 7.14887 36.5642 21.6246 
4532 1 5.3338 34.6304 21.628 
4536 3 9.03999 34.6233 21.6216 
3962 1 9.01998 40.2779 19.7887 
4637 2 7.23638 40.2683 21.6272 
3961 4 7.257 40.2955 17.9895 
4535 5 7.17422 34.6451 23.5007 
4582 4 5.33046 36.5287 23.4917 
4586 5 9.07564 36.5662 23.4432 
4587 2 7.20369 38.4584 23.453 
5314 2 9.05675 40.2274 27.1268 
4638 2 9.04261 40.2345 23.4631 
5208 3 5.30239 34.6685 25.3243 
5211 5 7.2206 34.68 27.1683 
5212 3 9.07582 34.6373 25.3165 
5258 2 5.32533 36.5575 27.1624 
5260 5 5.37777 38.4448 25.312 
5261 5 7.20964 36.5516 25.3322 
5262 2 9.08367 36.5708 27.1503 
5263 2 7.2475 38.4244 27.1644 
5264 2 9.07523 38.4208 25.316 
5313 2 7.27052 40.2517 25.3034 
5310 2 5.42551 40.2794 27.141 
6616 2 9.0522 38.3991 32.6281 
6613 2 7.23993 36.6066 32.5511 
6560 5 5.29334 34.7082 32.4699 
5884 2 5.34944 34.7375 29.0051 
5887 5 7.26405 34.6978 30.7586 
5888 2 9.10155 34.6966 28.9614 
5934 2 5.3663 36.6312 30.7196 
5936 2 5.38537 38.4415 28.9256 
5937 2 7.21968 36.6001 28.9441 
5938 2 9.07899 36.5927 30.7588 
5939 2 7.20959 38.4037 30.7489 
5940 2 9.07869 38.3862 28.9417 
5986 2 5.43366 40.2634 30.7351 
5989 2 7.23562 40.2406 28.9318 
5990 5 9.05648 40.2113 30.7808 
6665 2 7.22115 40.2437 32.5866 
6564 3 9.10472 34.7013 32.5976 
6612 2 5.3841 38.4296 32.5431 
6563 5 7.19419 34.7085 34.318 
6610 2 5.32028 36.6148 34.3312 
7239 4 7.13458 34.7162 38.051 
7964 2 5.33945 38.4062 39.8331 
7916 2 8.93487 34.6819 39.8805 
6666 2 9.04664 40.259 34.3773 
7968 2 9.02687 38.4368 39.855 
7965 4 7.1308 36.5619 39.8439 
7912 2 5.30946 34.7426 39.8257 
7236 5 5.29048 34.7341 36.1935 
7240 5 9.04155 34.6909 36.2107 
7286 2 5.34021 36.5883 38.0401 
7288 2 5.38353 38.4228 36.1958 
7289 2 7.15314 36.5835 36.2001 
7290 5 8.99434 36.5614 38.0888 
7291 2 7.16731 38.4237 38.0608 
7292 5 9.0384 38.3919 36.1939 
7338 2 5.40511 40.2375 38.0175 
7341 2 7.23486 40.2326 36.1928 
7342 2 9.05711 40.2467 38.0366 
6614 4 9.04964 36.5543 34.3876 
8017 2 7.21437 40.2632 39.8348 
6615 2 7.18757 38.3956 34.3678 
6662 2 5.4115 40.2496 34.3742 
7962 2 5.30987 36.5756 41.6656 
7966 2 8.99819 36.5955 41.6498 
7967 5 7.16768 38.4083 41.6559 
7915 5 7.11621 34.6898 41.6736 
8018 2 9.0292 40.2617 41.6662 
8591 2 7.098 34.7036 45.2966 
8694 2 9.00829 40.2585 45.272 
8588 2 5.30667 34.7266 43.5177 
8638 2 5.31723 36.6047 45.2853 
8640 2 5.33067 38.4301 43.4814 
8641 2 7.13835 36.5966 43.5133 
8642 2 8.98444 36.6048 45.3044 
8643 2 7.1709 38.4344 45.2762 
8644 2 9.01807 38.4206 43.4914 
8690 2 5.39685 40.2815 45.2773 
8693 2 7.21319 40.2739 43.473 
8592 5 8.95882 34.6735 43.5317 
8014 2 5.37768 40.2852 41.6407 
580 2 5.4483 42.0424 -0.352831 
583 4 7.25671 42.0436 1.45326 
584 4 9.03323 42.0542 -0.344058 
630 4 5.50779 43.8342 1.47559 
632 4 5.55574 45.5351 -0.357736 
633 1 7.28739 43.8001 -0.354694 
634 1 9.05539 43.8269 1.45372 
635 4 7.29161 45.5624 1.46343 
636 4 9.05596 45.5672 -0.364171 
1256 2 5.46242 42.0253 3.23399 
1260 2 9.05034 42.0333 3.24162 
1308 4 5.5282 45.5928 3.2696 
1309 4 7.28155 43.8345 3.25045 
1312 4 9.06463 45.5825 3.28249 
1259 2 7.25501 42.0173 5.0527 
1306 2 5.50339 43.8195 5.05706 
1310 2 9.06097 43.8126 5.08883 
1311 1 7.29714 45.6088 5.07505 
1932 2 5.46826 42.0592 6.92285 
1935 2 7.26278 42.0542 8.7763 
1936 2 9.06643 42.0347 6.89841 
1982 4 5.51073 43.8347 8.82819 
1984 2 5.52625 45.5971 6.93405 
1985 2 7.26358 43.8178 6.92176 
1986 2 9.07972 43.8125 8.74881 
1987 2 7.30055 45.5993 8.79448 
1988 2 9.07701 45.6028 6.92056 
2664 2 9.06742 45.6228 10.6244 
2612 2 9.07158 42.064 10.6 
2608 2 5.47 42.057 10.6331 
2661 1 7.297 43.8357 10.6353 
3340 2 9.08204 45.6106 14.2988 
2611 2 7.30177 42.0544 12.4537 
2658 2 5.49994 43.8188 12.4621 
3339 2 7.29649 45.5803 16.1819 
2662 1 9.06518 43.8461 12.4576 
2663 4 7.31283 45.6007 12.4478 
3338 2 9.08698 43.8257 16.1619 
3284 2 5.4436 42.062 14.3448 
3287 2 7.26848 42.0496 16.1802 
3288 2 9.07619 42.0509 14.3071 
3334 4 5.47885 43.8019 16.1844 
3336 2 5.53674 45.5446 14.3306 
3337 2 7.30198 43.8054 14.3018 
2606 2 5.43316 40.3219 12.4981 
3282 2 5.39918 40.302 16.1973 
2660 4 5.53138 45.5729 10.6422 
3960 1 5.45873 42.0785 17.991 
3963 1 7.2795 42.04 19.7935 
3964 1 9.04427 42.0227 17.9941 
4010 1 5.52199 43.7734 19.8291 
4012 1 5.54236 45.5024 18.0304 
4013 4 7.29554 43.7919 18.0036 
4014 2 9.05799 43.8093 19.8064 
4015 1 7.30261 45.557 19.8325 
4016 4 9.0585 45.6263 17.988 
4636 1 5.50531 42.0698 21.641 
4640 4 9.02797 42.0196 21.6289 
4688 1 5.53617 45.4779 21.6688 
4689 4 7.30576 43.7803 21.6509 
4692 4 9.03663 45.5947 21.6648 
3958 2 5.44064 40.313 19.7627 
4639 4 7.28137 42.0348 23.4712 
4686 4 5.51587 43.7415 23.484 
4690 4 9.03589 43.7964 23.4663 
4691 4 7.28838 45.5315 23.477 
5312 4 5.48287 42.0201 25.2964 
5315 4 7.26963 42.0356 27.1099 
5316 4 9.03518 42.0335 25.2943 
5362 4 5.51802 43.7477 27.1028 
5364 4 5.52805 45.4875 25.2833 
5365 4 7.29025 43.7675 25.2896 
5366 4 9.02442 43.7968 27.0939 
5367 4 7.29051 45.5255 27.0963 
5368 4 9.0294 45.5695 25.2722 
4634 3 5.45191 40.3279 23.4727 
5988 4 5.47679 42.0393 28.9347 
5991 4 7.2523 42.0431 30.7651 
5992 2 9.04488 42.0301 28.9286 
6038 4 5.51719 43.7563 30.7371 
6040 4 5.54486 45.4897 28.9075 
6041 4 7.28732 43.773 28.9288 
6042 4 9.03811 43.7856 30.7751 
6043 4 7.29793 45.5209 30.7391 
6044 4 9.02585 45.5561 28.9255 
6664 4 5.46755 42.043 32.5653 
6668 4 9.05913 42.0524 32.5929 
6716 4 5.55129 45.4789 32.5545 
6717 4 7.29264 43.7646 32.569 
6720 4 9.04306 45.5493 32.5773 
8072 4 9.05624 45.5422 39.8153 
8068 4 5.53691 45.4908 39.7946 
8069 4 7.28725 43.7719 39.8222 
7340 2 5.45214 42.0125 36.1918 
7343 2 7.2653 42.025 38.0145 
7344 4 9.05875 42.029 36.1992 
7390 4 5.48751 43.7641 38.0036 
7392 4 5.5251 45.4873 36.1891 
7393 4 7.30098 43.7751 36.1878 
7394 4 9.05862 43.7811 38.0123 
7395 4 7.30083 45.5109 37.9968 
7396 4 9.06109 45.5474 36.1915 
8016 4 5.438 42.0515 39.819 
8020 4 9.04937 42.0349 39.8379 
6718 4 9.05442 43.7834 34.3844 
6667 4 7.27249 42.0372 34.3827 
6714 1 5.50877 43.7591 34.3756 
6719 1 7.30021 45.5152 34.3822 
8019 4 7.24923 42.047 41.6343 
8066 4 5.49628 43.7698 41.6165 
8070 4 9.04171 43.7906 41.6438 
8071 1 7.29267 45.528 41.6144 
8692 4 5.44948 42.0654 43.4499 
8695 1 7.25813 42.0698 45.2637 
8696 1 9.02848 42.0634 43.4573 
8742 1 5.50065 43.7918 45.259 
8744 4 5.54074 45.5057 43.4205 
8745 4 7.2815 43.7854 43.4461 
8746 1 9.04578 43.8058 45.2691 
8747 4 7.28638 45.5427 45.2552 
8748 4 9.05732 45.5449 43.4375 
745 1 14.4198 3.36636 3.292 
14 4 12.6399 -0.132078 1.47727 
16 4 12.6313 1.59485 -0.371629 
17 4 14.4255 -0.130953 -0.353065 
18 4 16.1829 -0.129944 1.46053 
19 4 14.4079 1.60513 1.46996 
20 4 16.1791 1.62624 -0.350005 
696 4 16.1716 1.63745 3.29111 
66 2 12.6451 3.37469 1.46379 
69 4 14.3989 3.3585 -0.360253 
70 4 16.1726 3.35643 1.47856 
693 4 14.4045 -0.108286 3.28783 
692 4 12.64 1.63438 3.31584 
741 4 10.8522 3.39388 3.31962 
65 4 10.8803 3.393 -0.371827 
15 2 10.8655 1.62173 1.47645 
13 4 10.8519 -0.15788 -0.375742 
689 4 10.865 -0.114682 3.30428 
690 4 12.6446 -0.0902088 5.12046 
694 2 16.1722 -0.111161 5.12292 
695 4 14.3992 1.65009 5.12391 
742 4 12.6213 3.37576 5.12786 
746 4 16.1938 3.35696 5.1228 
1422 4 16.1835 3.36448 8.77347 
1366 4 12.6299 -0.0787447 8.76924 
1421 4 14.409 3.36633 6.96126 
1368 4 12.6301 1.64803 6.94708 
1369 4 14.3933 -0.105829 6.94386 
1370 4 16.1705 -0.09773 8.73636 
1371 4 14.4013 1.6408 8.76798 
1372 4 16.1708 1.64425 6.94945 
1418 4 12.6317 3.37306 8.79142 
1365 4 10.8577 -0.0663765 6.9378 
1417 4 10.8558 3.383 6.96449 
1367 4 10.856 1.65609 8.78498 
691 1 10.8526 1.64007 5.12011 
2048 4 16.1758 1.62859 10.5906 
2045 4 14.3884 -0.0748998 10.5798 
2044 1 12.6264 1.65512 10.6097 
2097 4 14.4155 3.35924 10.6084 
2041 4 10.8586 -0.0718306 10.6064 
2093 4 10.8518 3.39256 10.6314 
2720 4 12.6306 1.64728 14.2838 
2774 4 16.194 3.33862 16.1192 
2042 4 12.6163 -0.0578861 12.4312 
2773 4 14.4183 3.34981 14.2885 
2046 4 16.1879 -0.0805357 12.423 
2047 4 14.4057 1.63733 12.4379 
2722 4 16.1827 -0.0954584 16.0936 
2770 4 12.6515 3.35526 16.1331 
2094 4 12.6352 3.36774 12.4542 
2721 4 14.4048 -0.073803 14.2756 
2098 4 16.1916 3.34596 12.4403 
2724 4 16.1863 1.62787 14.2645 
2718 4 12.6069 -0.0535107 16.125 
2723 4 14.4114 1.62982 16.1161 
2043 4 10.8463 1.65795 12.457 
2769 4 10.8574 3.38537 14.2926 
2719 4 10.8403 1.67075 16.1409 
2717 4 10.8284 -0.0430671 14.3099 
4125 4 14.4159 3.34562 21.6283 
3394 4 12.6042 -0.0537539 19.8003 
3396 4 12.6184 1.64687 17.9655 
3397 4 14.3936 -0.0618658 17.9513 
3398 4 16.1992 -0.0730677 19.8042 
3399 4 14.4054 1.63162 19.7916 
3400 4 16.1868 1.61309 17.9481 
4076 4 16.1901 1.62455 21.6276 
3446 4 12.6439 3.36258 19.8041 
3449 4 14.4203 3.34039 17.9646 
3450 4 16.1826 3.33706 19.7898 
4073 1 14.4116 -0.0674971 21.6269 
4072 4 12.6112 1.63975 21.6324 
4121 4 10.8561 3.39751 21.6412 
3395 4 10.8269 1.6527 19.8177 
3393 4 10.8147 -0.0603216 17.9679 
4069 1 10.7957 -0.0706405 21.6551 
3445 1 10.8632 3.3815 17.9933 
4070 4 12.5871 -0.0707392 23.46 
4802 4 16.1767 3.35407 27.118 
4074 1 16.2103 -0.0750757 23.453 
4075 1 14.3982 1.62774 23.4595 
4122 1 12.6372 3.37099 23.4642 
4126 1 16.1756 3.34499 23.4619 
4801 1 14.4115 3.35646 25.2892 
4746 1 12.5943 -0.0717243 27.1073 
4798 1 12.6271 3.36513 27.1092 
4748 1 12.602 1.6406 25.2879 
4749 1 14.4019 -0.066554 25.2888 
4750 1 16.2116 -0.0930119 27.1275 
4751 1 14.4035 1.62674 27.1142 
4752 1 16.1936 1.62015 25.2965 
4747 1 10.8128 1.63714 27.1052 
4797 1 10.847 3.39517 25.2897 
4745 4 10.7964 -0.089871 25.2752 
4071 1 10.817 1.66314 23.4669 
6097 4 10.8145 -0.116549 32.5717 
5422 1 12.5963 -0.0970137 30.764 
6149 1 10.8541 3.37022 32.5453 
5424 1 12.6008 1.62105 28.9309 
5425 4 14.4096 -0.0891925 28.9382 
5426 1 16.2083 -0.112712 30.766 
5427 1 14.4009 1.61513 30.7495 
5428 4 16.1897 1.61989 28.9387 
5423 4 10.8168 1.62906 30.7399 
5474 4 12.6272 3.35891 30.7382 
5477 4 14.3979 3.35701 28.9316 
5478 1 16.1735 3.35542 30.7463 
6153 1 14.4068 3.34913 32.5554 
6100 4 12.6138 1.61156 32.5638 
6101 1 14.3991 -0.118413 32.5835 
6104 1 16.1843 1.61126 32.57 
5421 1 10.7939 -0.09863 28.9293 
5473 1 10.8398 3.38688 28.9148 
6830 4 16.1789 3.3592 38.0167 
7505 1 14.4036 3.36203 39.8216 
6829 1 14.4097 3.34847 36.1993 
6826 4 12.6488 3.34973 38.001 
7452 4 12.6385 1.59078 39.8212 
7456 1 16.1887 1.6107 39.8352 
6774 4 12.6259 -0.154615 38.0139 
7453 1 14.4238 -0.146824 39.8427 
6776 4 12.6306 1.5963 36.1947 
6777 1 14.4102 -0.140144 36.2119 
6778 1 16.1997 -0.144739 38.0331 
6779 1 14.413 1.59727 38.0204 
6780 1 16.1903 1.60746 36.2137 
6825 1 10.8858 3.3502 36.1779 
7449 1 10.8527 -0.162806 39.8186 
7501 1 10.8956 3.35014 39.8026 
6775 1 10.8565 1.59276 37.9965 
6773 1 10.8336 -0.140301 36.1855 
6102 1 16.1988 -0.119441 34.3974 
6098 1 12.6109 -0.132099 34.387 
6103 1 14.4045 1.60987 34.3921 
6154 1 16.1722 3.35895 34.38 
6099 4 10.8373 1.62029 34.3683 
6150 1 12.6431 3.35588 34.366 
7450 1 12.6426 -0.157565 41.6446 
8182 1 16.1801 3.35306 45.2683 
7454 1 16.2065 -0.128461 41.6622 
7455 1 14.4113 1.60927 41.6406 
7502 1 12.6391 3.36655 41.6301 
7506 1 16.1778 3.36021 41.6448 
8126 1 12.6478 -0.149517 45.2572 
8128 1 12.6373 1.60251 43.4543 
8129 1 14.4235 -0.139511 43.459 
8130 1 16.204 -0.121442 45.2807 
8131 1 14.4073 1.61157 45.2762 
8132 1 16.1886 1.61392 43.4636 
8181 1 14.4006 3.36891 43.4559 
8178 1 12.6321 3.37357 45.2748 
8177 1 10.8894 3.36176 43.4407 
8127 1 10.8801 1.58799 45.2571 
7451 1 10.8743 1.57912 41.6278 
8125 1 10.8556 -0.167078 43.4502 
68 1 12.6541 5.15283 -0.35632 
71 1 14.4187 5.12655 1.47905 
72 2 16.1811 5.10746 -0.343283 
800 1 16.2221 8.64209 3.31761 
118 1 12.6623 6.88209 1.47487 
797 2 14.4385 6.87121 3.3031 
120 2 12.7009 8.64339 -0.343452 
121 1 14.4403 6.88508 -0.342798 
122 4 16.2033 6.88182 1.49041 
123 1 14.4741 8.63741 1.49856 
124 1 16.1968 8.64182 -0.338201 
744 1 12.6377 5.10206 3.29925 
748 1 16.2004 5.10538 3.29208 
796 4 12.7093 8.64887 3.31597 
174 4 16.2203 10.4125 1.49943 
173 2 14.4787 10.4327 -0.352354 
849 1 14.49 10.4094 3.33592 
170 2 12.7389 10.4283 1.51556 
169 2 10.9847 10.4619 -0.306044 
67 4 10.8777 5.14438 1.47734 
845 2 10.9395 10.4008 3.33441 
793 2 10.8958 6.89994 3.31793 
119 1 10.912 8.65183 1.49867 
117 1 10.891 6.90811 -0.341427 
747 2 14.4262 5.10062 5.1362 
794 2 12.6602 6.87904 5.15906 
1476 1 16.2158 8.62558 6.96591 
798 4 16.2143 6.87351 5.14021 
799 1 14.4751 8.64319 5.14948 
1420 1 12.6412 5.10749 6.98509 
1423 1 14.4259 5.10034 8.78319 
1424 1 16.1985 5.10451 6.96298 
1475 1 14.4741 8.61048 8.79644 
1470 1 12.6783 6.85584 8.79675 
1474 1 16.2078 6.84826 8.79022 
1472 1 12.7099 8.62047 6.98278 
1473 1 14.4553 6.86361 6.97846 
850 1 16.228 10.4037 5.14159 
1526 1 16.2173 10.3894 8.80618 
1469 1 10.883 6.88174 6.98934 
1419 1 10.8725 5.12641 8.80223 
743 1 10.8645 5.12506 5.15497 
1525 1 14.4706 10.3912 6.97733 
1471 1 10.9425 8.61662 8.80636 
795 1 10.915 8.65455 5.16815 
1521 1 10.9834 10.3591 6.97487 
1522 1 12.748 10.3685 8.81204 
846 1 12.7351 10.3878 5.1556 
2100 1 16.1937 5.08817 10.6115 
2096 1 12.6593 5.10058 10.6239 
2149 1 14.453 6.8352 10.6223 
2152 1 16.2129 8.6029 10.6247 
2145 1 10.9149 6.86178 10.6335 
2148 1 12.7297 8.59212 10.6303 
2201 1 14.4829 10.3821 10.6242 
2828 1 16.2102 8.60208 14.288 
2776 1 16.1944 5.07658 14.2865 
2099 1 14.4376 5.07892 12.4503 
2775 1 14.4397 5.0759 16.1328 
2827 1 14.4897 8.60646 16.14 
2146 1 12.6974 6.83851 12.4605 
2826 1 16.1998 6.83371 16.1236 
2822 1 12.7258 6.84542 16.1434 
2824 1 12.7492 8.57702 14.3026 
2150 1 16.2059 6.8303 12.4544 
2151 1 14.4804 8.5973 12.4581 
2772 1 12.6802 5.09349 14.2861 
2825 1 14.4637 6.82588 14.2965 
2874 1 12.7671 10.3548 16.1335 
2198 1 12.756 10.3421 12.4636 
2202 1 16.2227 10.3784 12.4527 
2821 1 10.9377 6.85536 14.2977 
2823 1 10.9892 8.57032 16.1527 
2878 1 16.2131 10.3956 16.1268 
2771 2 10.906 5.12273 16.1447 
2873 4 11.0233 10.3038 14.3147 
2877 1 14.4888 10.374 14.2956 
2095 1 10.8842 5.12829 12.4683 
2147 4 10.9639 8.58791 12.4714 
2197 1 10.9995 10.3186 10.6481 
3549 4 11.0265 10.3419 17.9618 
4180 1 16.1971 8.64687 21.6454 
3448 1 12.6911 5.09305 17.9841 
3451 1 14.4458 5.08707 19.8003 
3452 4 16.1841 5.07911 17.956 
3497 1 10.9546 6.85704 17.9917 
3498 4 12.7171 6.85413 19.8108 
3499 4 11.0044 8.62259 19.7884 
3500 4 12.7543 8.60348 17.9799 
3501 4 14.4636 6.84028 17.9753 
3502 4 16.1954 6.85541 19.7984 
3503 4 14.4796 8.62744 19.8134 
3504 4 16.2089 8.62477 17.966 
4124 4 12.6879 5.09893 21.635 
4128 4 16.1809 5.08954 21.629 
4177 4 14.4513 6.86101 21.6366 
4176 4 12.722 8.63098 21.6441 
4173 1 10.977 6.83845 21.6434 
4229 4 14.4769 10.4168 21.6478 
3447 4 10.9148 5.12169 19.8106 
3550 1 12.7633 10.3923 19.8135 
3553 1 14.4899 10.4046 17.9747 
4225 4 11.0318 10.428 21.652 
3554 1 16.2088 10.4224 19.8132 
4175 1 10.9869 8.64502 23.4932 
4856 1 16.191 8.64872 25.2977 
4127 1 14.4311 5.09849 23.4628 
4174 1 12.7013 6.86593 23.472 
4855 4 14.4575 8.64843 27.1051 
4178 1 16.1798 6.86558 23.4682 
4179 4 14.4585 8.63834 23.4708 
4906 4 16.2097 10.4311 27.1053 
4800 4 12.6647 5.11547 25.2934 
4803 4 14.4229 5.1036 27.1147 
4804 4 16.1808 5.10249 25.2955 
4854 4 16.1767 6.8716 27.1135 
4850 4 12.6905 6.87788 27.1044 
4853 4 14.4417 6.86579 25.2917 
4852 4 12.7268 8.64553 25.2932 
4905 4 14.4737 10.4289 25.2959 
4226 4 12.7496 10.4179 23.4726 
4902 4 12.7366 10.427 27.1034 
4901 4 11.0147 10.4299 25.2741 
4230 4 16.1996 10.4279 23.4773 
4849 4 10.9305 6.88993 25.2947 
4799 4 10.8779 5.14835 27.1052 
4851 4 10.9743 8.64541 27.107 
4123 4 10.9055 5.12853 23.4744 
6208 4 16.1983 8.65518 32.5378 
5476 4 12.6471 5.12142 28.9155 
5479 4 14.418 5.11187 30.7309 
5480 4 16.1734 5.10635 28.9268 
6205 4 14.4234 6.88169 32.5377 
5526 4 12.6874 6.88894 30.7123 
6204 4 12.7141 8.67913 32.5204 
5528 4 12.713 8.65663 28.9058 
5529 4 14.4292 6.87292 28.9148 
5530 4 16.1746 6.87546 30.7263 
5531 4 14.462 8.65847 30.7172 
5532 4 16.1949 8.65175 28.9161 
6152 4 12.6638 5.11003 32.5407 
6156 4 16.174 5.1111 32.549 
5578 4 12.7435 10.4467 30.7193 
5581 4 14.4712 10.4358 28.9111 
5582 3 16.2103 10.4359 30.7159 
6253 1 10.9922 10.5059 32.5121 
5527 1 10.9647 8.67826 30.7004 
6201 4 10.9538 6.87546 32.512 
5525 3 10.9113 6.90362 28.9162 
5475 1 10.8795 5.13631 30.7164 
5577 4 10.9893 10.4407 28.9298 
6257 1 14.4767 10.4467 32.5291 
6207 1 14.445 8.66228 34.355 
6254 1 12.7541 10.4831 34.3451 
6203 2 11.0071 8.70748 34.3439 
6258 1 16.2141 10.4323 34.3505 
6151 1 10.9199 5.11756 34.3548 
6202 3 12.7017 6.88067 34.3544 
7560 1 16.212 8.64982 39.8104 
6884 4 16.2036 8.65698 36.1724 
7508 4 16.181 5.11549 39.822 
6930 4 12.7438 10.4693 37.9846 
7504 1 12.6586 5.13333 39.8082 
7557 1 14.4327 6.88862 39.8102 
6828 4 12.6699 5.11555 36.1801 
6831 4 14.4179 5.12065 38.0033 
6832 1 16.1742 5.11104 36.1936 
6883 1 14.4652 8.67251 37.9971 
6878 4 12.6842 6.90802 37.9979 
7556 4 12.7193 8.68628 39.8016 
6880 4 12.7171 8.68941 36.1862 
6881 4 14.4261 6.89093 36.1849 
6882 4 16.183 6.8801 37.9997 
6934 4 16.2386 10.4382 37.9878 
6877 4 10.9703 6.8826 36.175 
6827 4 10.9293 5.11626 37.9891 
6879 4 10.9865 8.72574 37.9947 
6933 4 14.4831 10.4531 36.1681 
7609 4 14.4992 10.4341 39.8072 
6929 1 11.003 10.5319 36.1695 
7605 4 10.9721 10.466 39.7788 
7553 4 10.9482 6.93305 39.8045 
6155 1 14.4186 5.11236 34.3691 
6206 1 16.1637 6.87954 34.3632 
8236 1 16.2102 8.64789 43.4534 
7507 1 14.4135 5.12648 41.6316 
7554 4 12.6775 6.90817 41.6228 
8235 1 14.4585 8.64677 45.256 
7558 1 16.1929 6.8759 41.6377 
7559 1 14.4682 8.65574 41.6236 
8180 4 12.6379 5.13617 43.4443 
8183 4 14.4078 5.12288 45.2667 
8184 1 16.1791 5.11342 43.4593 
8234 4 16.1827 6.88327 45.2655 
8230 4 12.6745 6.88734 45.2574 
8233 1 14.4291 6.88284 43.4447 
8232 4 12.7176 8.66507 43.4358 
8286 1 16.2367 10.4152 45.2731 
7610 1 16.2404 10.421 41.6374 
8285 4 14.4873 10.4252 43.4516 
8282 4 12.7292 10.4465 45.2473 
8281 4 11.0141 10.4305 43.4193 
7606 4 12.7579 10.4367 41.6141 
8179 4 10.885 5.16265 45.2709 
7503 4 10.9011 5.14546 41.6027 
8231 4 10.9778 8.66766 45.2546 
7555 4 10.9693 8.71607 41.5943 
8229 4 10.9191 6.93913 43.4214 
904 4 16.2527 15.7022 3.3125 
848 4 12.7537 12.1864 3.34814 
901 4 14.4946 13.9596 3.33575 
227 4 14.5167 15.7027 1.51793 
228 4 16.3109 15.7202 -0.34404 
172 4 12.7648 12.2372 -0.338409 
900 4 12.749 15.7439 3.37693 
852 4 16.2413 12.1885 3.32529 
175 4 14.5118 12.2051 1.5119 
176 1 16.2544 12.197 -0.335104 
226 1 16.2648 13.9572 1.49146 
222 4 12.7556 13.9419 1.52618 
224 3 12.7631 15.6737 -0.32705 
225 4 14.5275 13.9668 -0.328902 
897 1 11.0006 13.9243 3.38116 
171 1 10.9867 12.1884 1.54585 
221 3 11.0046 13.9124 -0.310293 
223 5 10.9468 15.7748 1.53199 
1574 4 12.7648 13.9537 8.80521 
1578 4 16.2451 13.9576 8.81306 
847 4 10.9909 12.1354 5.1534 
1577 4 14.4775 13.9551 6.96259 
851 1 14.485 12.1777 5.14214 
898 4 12.7465 13.9507 5.14133 
1580 4 16.2484 15.7207 6.96296 
902 4 16.2391 13.9597 5.14021 
903 4 14.5037 15.7297 5.1473 
1579 2 14.5121 15.7479 8.79742 
1573 2 11.0046 13.9614 6.96088 
1523 2 11.0185 12.1279 8.8128 
1524 4 12.7534 12.1613 6.96689 
1528 2 16.2355 12.1827 6.97651 
1576 2 12.7185 15.7702 6.93927 
1527 4 14.4777 12.1827 8.81164 
1575 2 10.9351 15.7848 8.80154 
899 4 10.9623 15.7871 5.12347 
2204 4 16.2376 12.1747 10.6108 
2200 4 12.759 12.1615 10.6357 
2931 2 14.5115 15.7782 16.0644 
2876 4 12.7599 12.1561 14.2917 
2929 4 14.5181 13.9764 14.2659 
2199 2 11.0382 12.1297 12.4778 
2925 4 11.0342 14.0056 14.2916 
2932 4 16.2844 15.7417 14.2298 
2928 4 12.7611 15.8099 14.2468 
2251 2 10.9742 15.8398 12.5184 
2879 4 14.4851 12.1616 16.1075 
2875 3 11.0835 12.1201 16.1096 
2203 2 14.494 12.1768 12.4596 
2927 2 10.9987 15.8553 16.0674 
2926 2 12.7608 13.9695 16.0787 
2250 4 12.7674 13.9835 12.4917 
2930 4 16.2508 13.9456 16.0841 
2880 4 16.2357 12.1722 14.2877 
2254 4 16.2581 13.9682 12.4394 
2255 4 14.5247 15.7566 12.4726 
2252 2 12.7435 15.7696 10.6752 
2256 4 16.2587 15.7547 10.6393 
2253 4 14.498 13.9632 10.6409 
2249 2 11.0252 13.9922 10.6492 
4277 4 11.0201 13.9765 21.6995 
3603 2 11.0289 15.801 19.7569 
4280 4 12.7572 15.7524 21.7089 
4228 4 12.7663 12.1948 21.6645 
3551 4 11.0475 12.1414 19.8252 
3552 4 12.7419 12.1471 17.9687 
4281 4 14.5024 13.9848 21.6904 
4232 4 16.2178 12.2017 21.6687 
3555 4 14.4858 12.173 19.8235 
3556 4 16.227 12.1807 17.9553 
3601 4 11.0788 13.9943 17.9148 
3602 2 12.7495 13.9588 19.8299 
4284 4 16.2597 15.7633 21.7115 
3604 2 12.7691 15.8509 17.9074 
3605 2 14.4879 13.9537 17.9488 
3606 2 16.2364 13.971 19.8387 
3607 2 14.4722 15.7756 19.829 
3608 2 16.2667 15.7458 17.9412 
4908 4 16.2183 12.2101 25.3009 
4907 4 14.4823 12.2138 27.109 
4227 4 11.0255 12.1968 23.4795 
4904 4 12.7615 12.2073 25.2957 
4956 4 12.7566 15.7669 25.3134 
4960 4 16.2373 15.7802 25.3175 
4231 4 14.4843 12.207 23.4855 
4278 4 12.7663 13.989 23.4932 
4959 4 14.4902 15.7804 27.1224 
4282 4 16.2328 13.9875 23.4965 
4283 4 14.5059 15.776 23.5138 
4958 4 16.2277 13.9978 27.1149 
4954 4 12.7598 13.9916 27.1153 
4957 4 14.4992 13.9922 25.3068 
4953 4 11.0256 13.9756 25.2775 
4903 4 11.04 12.2112 27.107 
4279 3 10.9831 15.7516 23.5125 
4955 4 11.0308 15.7482 27.122 
6312 4 16.2672 15.7636 32.5221 
6256 4 12.7498 12.2335 32.5208 
6309 4 14.5006 13.9964 32.521 
5580 4 12.7455 12.2164 28.9166 
5635 4 14.4976 15.7747 30.724 
5636 4 16.239 15.7771 28.922 
5583 4 14.4909 12.2183 30.7165 
5584 4 16.223 12.2167 28.9124 
6308 4 12.7351 15.7489 32.5184 
5630 4 12.7499 13.993 30.7241 
6260 4 16.2343 12.2169 32.5208 
5632 4 12.7465 15.7713 28.9309 
5633 4 14.4891 13.9996 28.9194 
5634 4 16.2392 13.9961 30.7193 
5629 4 11.005 13.9797 28.9395 
5579 4 10.9734 12.2176 30.7105 
5631 4 10.9733 15.7449 30.7261 
6305 4 10.9692 13.9611 32.5157 
6310 4 16.2616 13.9852 34.3257 
6259 4 14.5063 12.2261 34.3394 
6306 4 12.7521 13.9745 34.3243 
6311 4 14.5068 15.7579 34.3001 
6255 4 10.9723 12.2291 34.3286 
6307 4 10.9727 15.6945 34.3119 
6982 1 12.7787 13.9658 37.9919 
7664 4 16.3025 15.7526 39.8748 
6985 4 14.5237 13.9688 36.1521 
6931 1 10.9829 12.2293 37.9873 
7608 1 12.7814 12.2084 39.7942 
6988 2 16.2831 15.754 36.1415 
7661 4 14.5399 13.9669 39.8295 
6984 2 12.7473 15.7209 36.1446 
7660 1 12.8041 15.7351 39.8627 
6932 4 12.7594 12.2438 36.1657 
6986 1 16.2742 13.9349 38.0032 
6987 2 14.557 15.7474 38.0307 
6935 1 14.5147 12.2085 37.9881 
6936 1 16.2592 12.2166 36.1609 
7612 4 16.2629 12.1972 39.824 
7657 2 10.9915 13.9796 39.7982 
6981 1 10.9659 13.936 36.1456 
6983 2 10.9676 15.7012 37.9817 
8287 4 14.5132 12.2005 45.2664 
8336 1 12.7959 15.726 43.3973 
8339 4 14.5728 15.7094 45.2429 
7611 1 14.5172 12.1921 41.6321 
7658 4 12.8022 13.9699 41.623 
8340 4 16.312 15.7356 43.453 
7662 4 16.2884 13.9651 41.6453 
7663 4 14.5621 15.7555 41.6444 
8288 4 16.2587 12.1905 43.4597 
8334 4 12.8067 13.9665 45.2616 
8283 4 11.0485 12.2447 45.2604 
8284 4 12.7738 12.2078 43.4377 
8337 4 14.5411 13.963 43.4382 
8338 4 16.2825 13.9526 45.2822 
7607 2 11.0084 12.1994 41.5858 
8333 4 11.0358 13.9653 43.4018 
7659 4 11.002 15.7107 41.6435 
8335 5 10.9228 15.6937 45.2657 
1005 5 14.5626 21.3617 3.32621 
274 2 12.7449 17.5555 1.52389 
956 4 16.3271 19.416 3.27599 
276 3 12.7033 19.4542 -0.387867 
277 5 14.5492 17.5376 -0.347267 
278 4 16.3141 17.5352 1.46888 
279 5 14.5243 19.4339 1.48575 
280 4 16.3867 19.4314 -0.372629 
953 2 14.5366 17.5274 3.32846 
326 5 12.6989 21.3627 1.45376 
329 2 14.5496 21.3317 -0.407231 
330 2 16.348 21.3048 1.40649 
952 3 12.6668 19.3825 3.35964 
949 4 10.8932 17.5883 3.4037 
273 4 10.8981 17.5659 -0.323872 
275 5 10.8706 19.3594 1.494 
325 5 10.8137 21.3052 -0.399017 
1001 5 10.7796 21.2792 3.3173 
950 4 12.7041 17.5684 5.1374 
1682 3 16.2465 21.3614 8.73308 
954 4 16.2813 17.4755 5.15739 
955 5 14.5292 19.4222 5.12587 
1002 5 12.6206 21.3234 5.17315 
1006 3 16.4255 21.362 5.15997 
1681 3 14.5022 21.3638 6.93616 
1626 5 12.6578 17.6109 8.80125 
1678 5 12.6134 21.2928 8.72866 
1628 3 12.6382 19.3876 6.89483 
1629 4 14.5147 17.5255 6.93902 
1630 3 16.2994 17.5141 8.79581 
1631 5 14.4868 19.4277 8.77893 
1632 5 16.3549 19.4359 6.96516 
1677 2 10.7188 21.229 6.91779 
1625 3 10.8846 17.6059 6.88409 
1627 2 10.8348 19.4369 8.78574 
951 4 10.8344 19.3592 5.1336 
2982 5 16.3362 17.6149 16.0663 
2981 2 14.5258 17.6519 14.2299 
3030 4 12.683 21.2864 16.0605 
2302 2 12.7165 17.6633 12.4886 
2983 1 14.5636 19.5035 16.0671 
3029 4 10.8466 21.26 14.2993 
2977 1 10.9194 17.6864 14.2839 
2306 1 16.3033 17.572 12.4536 
2307 4 14.5108 19.4457 12.468 
2984 3 16.3675 19.4593 14.1999 
2354 4 12.6087 21.2644 12.4877 
2303 4 10.8628 19.4815 12.5278 
2358 3 16.4059 21.3016 12.4259 
3034 1 16.3998 21.2759 16.0669 
2978 2 12.7524 17.6693 16.0401 
3033 5 14.5323 21.3119 14.2331 
2980 1 12.6684 19.4889 14.2839 
2979 4 10.877 19.4882 16.0598 
2305 2 14.5041 17.5863 10.6776 
2304 3 12.6231 19.4889 10.719 
2301 2 10.8952 17.6565 10.7157 
2353 3 10.8033 21.2308 10.7058 
2357 5 14.4971 21.315 10.6792 
2308 2 16.2923 19.3892 10.6391 
4385 5 14.5682 21.284 21.5971 
3654 2 12.7783 17.639 19.7461 
3656 5 12.7103 19.4966 17.8839 
3657 3 14.5321 17.6439 17.8856 
3658 5 16.2855 17.5925 19.7933 
3659 2 14.5508 19.4805 19.713 
3660 4 16.3613 19.4638 17.8886 
4336 4 16.3569 19.3666 21.6765 
3706 2 12.6653 21.2904 19.7393 
3709 3 14.5976 21.3047 17.8312 
3710 5 16.4386 21.2892 19.7623 
4333 2 14.4905 17.597 21.6939 
4332 2 12.7327 19.4466 21.5749 
3653 4 10.9234 17.6562 17.9069 
4329 5 10.953 17.5799 21.6182 
3655 4 10.8719 19.4814 19.741 
3705 4 10.8023 21.2861 17.8816 
4381 3 10.8535 21.274 21.58 
4330 4 12.7524 17.5327 23.5425 
5062 4 16.3065 21.1386 27.1504 
4334 4 16.2624 17.5618 23.5242 
4335 2 14.4876 19.3535 23.5326 
4382 5 12.7136 21.2713 23.4989 
4386 5 16.3343 21.2093 23.5196 
5061 3 14.5092 21.1572 25.3921 
5006 4 12.7353 17.5547 27.1359 
5058 4 12.7171 21.1446 27.1686 
5008 4 12.7407 19.3582 25.3911 
5009 4 14.5012 17.5615 25.3412 
5010 4 16.245 17.5575 27.1353 
5011 4 14.5 19.3476 27.1449 
5012 4 16.2695 19.3478 25.365 
5005 4 10.9921 17.5333 25.3259 
5007 4 10.9504 19.36 27.1491 
4331 5 10.9285 19.3918 23.5166 
5057 4 10.8986 21.1867 25.4027 
6413 5 14.5835 21.2117 32.5944 
5682 4 12.7406 17.5539 30.731 
6364 4 16.3124 19.3382 32.5381 
5684 4 12.7229 19.3264 28.9182 
5685 4 14.497 17.5586 28.929 
5686 4 16.2625 17.5493 30.7295 
5687 3 14.5245 19.3271 30.7216 
5688 4 16.2682 19.3438 28.9396 
6360 3 12.7241 19.312 32.5625 
5734 5 12.701 21.1828 30.7172 
5737 4 14.5508 21.1329 28.9229 
5738 3 16.3247 21.1855 30.6974 
6361 4 14.5074 17.5484 32.5259 
5683 4 10.9259 19.2897 30.7241 
5681 4 10.9707 17.5263 28.9445 
6409 5 10.8412 21.2051 32.5891 
6357 4 10.9591 17.5095 32.509 
5733 4 10.8964 21.154 28.9249 
6358 4 12.7173 17.5247 34.3064 
6359 3 10.9341 19.3323 34.3197 
6362 3 16.3034 17.5326 34.2892 
6363 3 14.5338 19.3256 34.3255 
7709 5 10.9325 17.525 39.8532 
7716 3 16.419 19.3938 39.8459 
7765 5 14.6253 21.3009 39.8449 
7712 2 12.7358 19.3819 39.864 
7713 4 14.5653 17.5389 39.8761 
7034 2 12.7686 17.5121 38.0386 
7036 5 12.7153 19.3678 36.1984 
7037 2 14.5345 17.5165 36.1501 
7038 4 16.3074 17.5923 38.0917 
7039 2 14.552 19.3686 38.1021 
7040 5 16.3471 19.3644 36.1853 
7086 3 12.7239 21.2428 38.0588 
7089 5 14.5723 21.2698 36.2084 
7090 2 16.4363 21.2978 38.0468 
7085 2 10.8588 21.2363 36.1758 
7761 5 10.8367 21.2429 39.8544 
7033 2 10.941 17.4968 36.1735 
7035 2 10.8851 19.4026 38.0343 
6414 3 16.4423 21.2587 34.39 
6410 3 12.6926 21.1676 34.3682 
7710 4 12.7771 17.5366 41.6787 
8442 3 16.4715 21.31 45.2973 
7714 4 16.3619 17.55 41.6424 
7715 5 14.6211 19.4119 41.6935 
7762 2 12.7154 21.268 41.6565 
7766 3 16.4978 21.3051 41.6621 
8441 2 14.6157 21.3302 43.4597 
8386 5 12.7294 17.5523 45.2199 
8438 3 12.6997 21.291 45.2402 
8388 3 12.6862 19.4048 43.3932 
8389 4 14.616 17.5269 43.4459 
8390 3 16.3637 17.5537 45.2603 
8391 5 14.5833 19.4782 45.2142 
8392 3 16.4683 19.4592 43.4863 
8385 3 10.9244 17.5282 43.333 
7711 3 10.9083 19.3579 41.6633 
8387 5 10.8345 19.3913 45.2325 
8437 5 10.8311 21.3007 43.4141 
1060 5 16.3837 27.0371 3.29715 
328 2 12.677 23.2069 -0.42604 
331 3 14.5329 23.2357 1.44815 
332 5 16.4244 23.217 -0.364722 
378 3 12.6487 25.0175 1.45155 
1057 5 14.5006 25.1348 3.23268 
380 5 12.6605 26.9767 -0.331468 
381 5 14.5582 25.0886 -0.337154 
382 3 16.4915 25.1589 1.47332 
383 3 14.537 27.0115 1.41865 
384 5 16.4911 27.0266 -0.345089 
1004 2 12.6215 23.2305 3.26918 
1008 5 16.3844 23.2696 3.28675 
1056 5 12.5811 27.0076 3.22192 
377 5 10.812 25.0445 -0.362791 
327 3 10.7914 23.1834 1.46734 
379 2 10.6945 27.0261 1.38599 
1053 5 10.715 25.0877 3.2196 
1736 2 16.3554 27.0349 6.88961 
1007 2 14.4744 23.2268 5.13061 
1054 5 12.5695 25.1221 5.10603 
1735 5 14.4486 27.0353 8.74267 
1058 2 16.3378 25.2079 5.13295 
1059 3 14.4616 27.0352 5.12677 
1680 2 12.5885 23.2066 6.95205 
1683 3 14.4447 23.2355 8.75621 
1684 5 16.2931 23.2529 6.9698 
1730 5 12.5363 25.0944 8.80284 
1734 3 16.3425 25.1608 8.73339 
1732 2 12.5047 27.0095 6.89056 
1733 5 14.4505 25.1517 6.93487 
2412 5 16.3676 27.0276 10.5146 
1679 5 10.6662 23.1404 8.80597 
2408 5 12.5397 27.0037 10.6282 
2360 5 16.3129 23.2796 10.5501 
2409 3 14.4799 25.0663 10.5546 
1729 5 10.6431 25.1092 6.93077 
1003 2 10.7179 23.1785 5.1335 
3032 2 12.6541 23.1176 14.2873 
3084 5 12.5964 26.9965 14.2697 
3088 5 16.4822 27.008 14.1839 
3035 3 14.5841 23.1229 16.0999 
2359 3 14.4995 23.2247 12.433 
3085 5 14.5616 25.0545 14.2761 
3087 3 14.5986 26.9654 16.0716 
2406 5 12.6004 25.0441 12.4549 
2405 2 10.6466 25.0678 10.6835 
3036 5 16.4697 23.1834 14.1872 
2410 2 16.4192 25.1034 12.3458 
2411 5 14.508 27.0072 12.3701 
3082 5 12.6588 25.067 16.0925 
3031 2 10.8065 23.107 16.0704 
2355 2 10.7653 23.1007 12.5267 
3081 2 10.7506 25.0159 14.3109 
2407 2 10.6911 26.9583 12.4769 
3083 3 10.7747 26.9434 16.1468 
2356 5 12.5883 23.1592 10.6543 
3708 5 12.7079 23.0947 17.8879 
3711 2 14.5965 23.1149 19.7142 
3712 2 16.4512 23.1151 17.8521 
3758 5 12.7195 25.087 19.7159 
4437 5 14.616 24.9934 21.6052 
3760 3 12.7275 26.9493 17.8802 
3761 5 14.6253 25.099 17.8836 
3762 5 16.5301 24.9923 19.7567 
3763 3 14.6267 26.9888 19.7602 
3757 2 10.7923 25.0361 17.8787 
4384 5 12.6567 23.1514 21.59 
4388 3 16.5127 23.1469 21.6534 
4440 5 16.4943 26.933 21.5965 
4436 2 12.7678 26.9287 21.6155 
4433 5 10.7934 25.0644 21.6532 
3707 2 10.7991 23.14 19.7013 
3759 5 10.7879 26.9254 19.7558 
5112 2 12.69 26.9425 25.2493 
4387 2 14.596 23.186 23.4607 
4434 2 12.677 25.0334 23.4721 
5116 5 16.4957 26.8517 25.2693 
4438 3 16.5356 24.9779 23.429 
4439 5 14.5878 26.9097 23.4619 
5115 5 14.5685 26.9235 27.0691 
5060 5 12.7071 23.1029 25.3229 
5063 5 14.5394 23.0715 27.1941 
5064 5 16.3859 23.113 25.3366 
5114 3 16.4301 24.9498 27.1644 
5110 2 12.7566 25.0253 27.1235 
5113 2 14.5822 25.0141 25.2744 
5111 2 10.8844 26.9991 27.0888 
5059 2 10.9061 23.0299 27.2054 
5109 5 10.8847 25.0392 25.3466 
4383 3 10.8145 23.1129 23.455 
4435 3 10.8785 26.9705 23.4559 
5736 2 12.6869 23.0479 28.947 
5739 2 14.5915 23.0514 30.7022 
5740 3 16.3802 23.011 28.9378 
6465 5 14.5747 25.0045 32.6506 
5786 5 12.7054 24.9907 30.7435 
5788 5 12.7283 26.9672 28.9629 
5789 2 14.5868 24.9908 28.9335 
5790 5 16.3685 24.958 30.801 
5791 3 14.5692 26.9453 30.8041 
5792 5 16.3953 26.9116 28.9783 
6412 5 12.6727 23.138 32.6456 
6416 3 16.4329 23.0588 32.5826 
6468 1 16.3056 26.9546 32.6209 
6464 5 12.7098 26.9399 32.6124 
5785 5 10.8578 25.0183 28.8629 
5735 3 10.8595 23.1069 30.7163 
6461 3 10.8786 25.026 32.5778 
5787 3 10.8804 26.9789 30.7952 
7143 3 14.5913 26.995 38.0433 
7820 5 16.5019 26.9557 39.8256 
7768 3 16.5206 23.2116 39.8849 
7764 5 12.7161 23.2292 39.8385 
7817 2 14.6325 25.0789 39.7934 
7144 3 16.4294 26.9663 36.3851 
7088 5 12.7071 23.1291 36.2122 
7091 2 14.6465 23.1598 38.0569 
7092 3 16.4903 23.1121 36.2299 
7816 5 12.7434 26.9633 39.7811 
7138 3 12.6781 25.0747 38.0149 
7142 2 16.4836 25.0166 38.0475 
7140 3 12.7427 26.966 36.3881 
7141 5 14.5978 25.0399 36.3069 
6462 2 12.6689 25.0649 34.4965 
7813 3 10.8625 25.0742 39.8494 
6467 5 14.608 26.9558 34.5336 
7139 5 10.7813 26.9938 38.0433 
7087 5 10.8182 23.1445 38.0111 
7137 3 10.8705 25.0883 36.2584 
6463 5 10.8923 26.9773 34.4991 
6411 2 10.8189 23.17 34.4522 
6466 2 16.417 24.9481 34.4543 
6415 2 14.64 23.1088 34.4246 
8494 3 16.5401 25.1189 45.286 
7767 5 14.6544 23.2671 41.6393 
7814 3 12.7002 25.1056 41.6617 
8493 2 14.5971 25.1074 43.5111 
8491 5 10.8077 27.002 45.1949 
7819 5 14.5947 26.9483 41.6846 
8440 5 12.7054 23.2093 43.4552 
8443 2 14.5608 23.1974 45.268 
8444 5 16.4824 23.2333 43.5139 
8495 5 14.5899 27.0222 45.2604 
8490 3 12.6807 25.0922 45.221 
8496 5 16.5542 27.0156 43.4996 
8492 3 12.7266 26.9578 43.4616 
7815 5 10.8525 26.9917 41.6689 
7763 2 10.8082 23.226 41.6003 
8489 2 10.8634 25.0625 43.4422 
8439 3 10.8396 23.1865 45.2269 
1161 5 14.478 32.6676 3.19936 
430 5 12.6361 28.9405 1.37094 
1112 3 16.4301 30.7703 3.3041 
432 2 12.7006 30.8515 -0.330087 
433 3 14.6162 28.9341 -0.339325 
434 5 16.4386 28.9823 1.44553 
435 3 14.5619 30.8025 1.38759 
436 3 16.5048 30.781 -0.40721 
1109 5 14.5017 28.934 3.26962 
482 3 12.6514 32.7189 1.3867 
485 5 14.5635 32.7269 -0.363633 
486 5 16.446 32.6209 1.44605 
1108 5 12.5446 30.8492 3.20238 
481 5 10.7821 32.7965 -0.394334 
1157 2 10.78 32.7755 3.14407 
429 3 10.7131 28.9087 -0.368136 
431 2 10.7475 30.8378 1.30311 
1105 2 10.6797 28.9066 3.21915 
1106 5 12.5152 28.8842 5.10013 
1838 5 16.3007 32.6531 8.65728 
1110 2 16.3877 28.9026 5.11105 
1111 5 14.4417 30.7959 5.14745 
1158 2 12.577 32.7417 5.0605 
1162 5 16.3443 32.6499 5.09167 
1837 2 14.3756 32.7365 6.86518 
1782 5 12.546 28.9203 8.71208 
1784 3 12.5094 30.8154 6.86965 
1785 2 14.4705 28.8504 6.85516 
1786 2 16.37 28.881 8.6566 
1787 5 14.421 30.7519 8.65211 
1788 2 16.4045 30.7256 6.88925 
1834 5 12.5574 32.6714 8.73792 
2464 5 16.3497 30.7076 10.4859 
1833 5 10.72 32.7309 6.84527 
2513 3 14.4365 32.6702 10.5134 
2509 3 10.7638 32.6526 10.5988 
1783 3 10.7118 30.8149 8.76712 
2460 3 12.5814 30.7831 10.5606 
2461 3 14.4259 28.9116 10.5863 
2457 5 10.6983 28.9243 10.637 
1107 2 10.6868 30.8588 5.05898 
3190 5 16.3964 32.6595 16.0392 
2458 3 12.6057 28.9219 12.4271 
3139 3 14.5043 30.7762 16.0768 
3138 2 16.5602 28.8716 16.0206 
2462 3 16.4469 28.8891 12.3311 
2463 5 14.4521 30.7497 12.3675 
3186 5 12.67 32.6617 16.0548 
2510 5 12.6305 32.6767 12.4274 
3140 5 16.4394 30.753 14.2105 
2514 5 16.3414 32.6599 12.3244 
3134 5 12.6676 28.8783 16.1156 
3189 3 14.4964 32.6215 14.2688 
3136 3 12.6595 30.7757 14.2711 
3137 5 14.5431 28.8846 14.2606 
2459 5 10.7496 30.8158 12.4912 
3135 5 10.7741 30.7909 16.0792 
3133 2 10.7549 28.8583 14.2418 
3185 3 10.6813 32.7272 14.2953 
4489 3 14.6449 28.8385 21.5408 
3810 5 12.743 28.8242 19.7602 
4541 5 14.5729 32.685 21.5316 
3812 3 12.71 30.7781 17.9662 
3813 5 14.6371 28.821 17.8712 
3814 3 16.5431 28.8605 19.7739 
3815 5 14.6196 30.7187 19.7835 
3816 5 16.5219 30.7364 17.8686 
3862 3 12.7086 32.6131 19.767 
3865 5 14.5209 32.6785 17.9344 
3866 5 16.5339 32.6893 19.7085 
4492 3 16.5417 30.729 21.5402 
4488 3 12.6973 30.7634 21.5665 
3811 3 10.8835 30.7783 19.7524 
4485 5 10.8798 28.8699 21.6503 
4537 5 10.8867 32.67 21.585 
3861 5 10.8541 32.6961 17.9913 
3809 5 10.7731 28.8624 17.9473 
4486 5 12.7599 28.8629 23.4584 
5217 3 14.5719 32.717 25.2696 
4490 5 16.4738 28.8882 23.4246 
4491 5 14.6044 30.7533 23.4274 
4538 5 12.7203 32.6667 23.4793 
4542 5 16.454 32.67 23.4424 
5218 5 16.326 32.7385 27.1315 
5162 5 12.6859 28.8718 27.0374 
5214 5 12.7283 32.7264 27.0667 
5164 3 12.6711 30.7822 25.2601 
5165 3 14.6275 28.8684 25.2713 
5166 5 16.4366 28.8742 27.1489 
5167 5 14.5589 30.7659 27.0486 
5168 3 16.4569 30.79 25.2847 
5213 3 10.8934 32.7117 25.2685 
5163 3 10.9199 30.7893 27.0491 
4487 3 10.9224 30.7843 23.4887 
5161 3 10.8565 28.9087 25.2044 
5838 5 12.727 28.8867 30.8286 
6520 5 16.1918 30.8098 32.6641 
5840 5 12.6747 30.8125 28.9609 
5841 3 14.5312 28.8669 28.9711 
5842 5 16.3263 28.8502 30.8361 
5843 3 14.4701 30.8277 30.7681 
5844 5 16.3718 30.7938 29.0282 
5889 3 10.9728 32.7541 28.9782 
5890 3 12.7463 32.736 30.805 
5893 2 14.5024 32.7766 29.0235 
5894 2 16.2667 32.75 30.8377 
6569 2 14.467 32.7554 32.6077 
6516 3 12.8868 30.8117 32.6453 
6517 3 14.5569 28.8511 32.6658 
6565 3 11.0264 32.7822 32.6082 
5839 2 10.985 30.8653 30.9452 
5837 3 10.8923 28.8772 28.9297 
6513 3 10.9004 28.9195 32.6619 
7869 3 14.5861 28.8849 39.8082 
7872 3 16.4518 30.8132 39.8931 
7868 3 12.657 30.7894 39.8517 
7921 2 14.6152 32.7804 39.89 
6570 2 16.2352 32.7626 34.5336 
7190 3 12.7388 28.9348 38.0989 
7246 2 16.39 32.7482 38.1279 
7192 3 12.7412 30.859 36.348 
7193 2 14.5882 28.8869 36.3859 
7194 2 16.4735 28.8678 38.1339 
7195 5 14.5651 30.8263 38.1629 
7196 2 16.3487 30.8034 36.3261 
7245 2 14.5445 32.7499 36.3711 
7242 2 12.7178 32.7613 38.1542 
7865 3 10.8361 28.9421 39.7801 
7241 3 10.9411 32.7572 36.2933 
7191 2 10.9244 30.8859 38.0817 
7917 3 10.8739 32.7535 39.9159 
6566 5 12.7796 32.7401 34.5151 
6519 3 14.5469 30.7934 34.5868 
7189 5 10.8537 28.9512 36.3151 
6518 3 16.2887 28.8678 34.4981 
6514 5 12.7904 28.9245 34.5094 
6515 5 10.933 30.8483 34.3789 
7866 5 12.7194 28.9263 41.6668 
7870 5 16.5103 28.8959 41.6374 
7871 5 14.5964 30.8146 41.6438 
7918 5 12.7363 32.7357 41.6721 
7922 2 16.4576 32.7346 41.7225 
8597 2 14.6008 32.7343 43.5402 
8542 5 12.6916 28.9195 45.2729 
8593 5 10.8317 32.7796 43.5063 
8544 3 12.7235 30.8215 43.4817 
8545 3 14.5976 28.9106 43.487 
8541 3 10.8709 28.9401 43.4466 
8547 5 14.5911 30.7835 45.3008 
8543 5 10.8388 30.8278 45.3038 
8594 2 12.7246 32.7523 45.2401 
7867 2 10.8815 30.8457 41.6704 
8598 2 16.504 32.7221 45.3234 
8546 3 16.5271 28.9318 45.3142 
8548 5 16.5172 30.8083 43.5333 
1265 2 14.4441 40.2552 3.25993 
1216 2 16.241 38.4153 3.21796 
1164 2 16.3052 34.5673 3.22492 
534 2 12.6632 36.5926 1.41049 
536 2 12.6586 38.4152 -0.378606 
537 2 14.5067 36.5461 -0.401215 
538 2 16.2888 36.5058 1.37411 
539 2 14.462 38.4102 1.4171 
540 2 16.2654 38.3945 -0.363049 
586 2 12.639 40.247 1.43163 
589 2 14.4563 40.2485 -0.37582 
590 2 16.2516 40.2556 1.45616 
1213 2 14.5083 36.5281 3.18401 
1212 2 12.658 38.4237 3.2156 
484 5 12.6913 34.6752 -0.40157 
487 2 14.5324 34.6609 1.40424 
488 2 16.4115 34.606 -0.36203 
483 2 10.8038 34.7121 1.35811 
1160 5 12.6288 34.6241 3.16668 
535 2 10.821 38.4271 1.41064 
533 2 10.8211 36.5859 -0.391771 
1261 2 10.8405 40.2524 3.22889 
1209 2 10.7979 36.5875 3.16962 
585 2 10.8198 40.2491 -0.355875 
2568 2 16.1881 38.4116 10.5307 
1891 2 14.4487 38.4251 8.69693 
1210 5 12.6395 36.5252 4.99922 
1214 2 16.2051 36.4823 5.0307 
1215 2 14.4571 38.412 5.04345 
1262 2 12.6429 40.2449 5.07524 
2565 2 14.4453 36.4908 10.5318 
1840 2 16.2624 34.5497 6.85114 
1938 2 12.6254 40.2429 8.66739 
1892 2 16.2021 38.4408 6.8928 
1941 2 14.4314 40.2688 6.87593 
1886 2 12.6235 36.5301 8.72003 
1888 2 12.6343 38.4074 6.88214 
1889 5 14.4567 36.4853 6.9004 
1890 2 16.1965 36.4833 8.74841 
1836 2 12.619 34.6228 6.87601 
1163 2 14.4576 34.5888 5.03226 
1839 2 14.444 34.5784 8.71445 
1937 2 10.8445 40.2516 6.86965 
1211 2 10.8302 38.4337 5.0247 
2561 2 10.7868 36.5569 10.569 
1887 2 10.8022 38.4174 8.70852 
1835 2 10.7798 34.6684 8.70437 
1885 5 10.7814 36.5309 6.87776 
1159 2 10.7556 34.6445 5.03093 
2564 5 12.6396 38.4006 10.5423 
1266 2 16.2306 40.2811 5.04165 
2512 5 12.601 34.6202 10.5421 
2516 2 16.252 34.5376 10.5097 
2613 2 10.8043 40.2465 10.5646 
2617 2 14.4453 40.2574 10.5717 
1942 1 16.2052 40.2762 8.73876 
3294 2 16.2736 40.2302 16.1094 
3243 2 14.4551 38.4103 16.1433 
3242 5 16.2484 36.4779 16.0886 
3241 2 14.4651 36.5019 14.1942 
3293 5 14.387 40.2541 14.2459 
2562 2 12.6553 36.5033 12.4126 
3239 2 10.8338 38.4096 16.1265 
3238 5 12.7044 36.5022 16.1156 
3244 5 16.2639 38.3847 14.2041 
2566 2 16.2137 36.4801 12.3205 
2567 2 14.4184 38.377 12.3825 
3237 2 10.7916 36.5363 14.32 
2563 5 10.8223 38.381 12.4604 
3187 2 10.7969 34.62 16.1084 
3240 2 12.6469 38.3611 14.2782 
3191 3 14.5166 34.568 16.1129 
3188 5 12.7 34.5976 14.273 
2515 2 14.47 34.5732 12.3264 
3192 5 16.2616 34.5551 14.1833 
2511 5 10.766 34.6484 12.4802 
3290 2 12.6163 40.2333 16.1441 
3289 2 10.8818 40.246 14.2991 
2614 3 12.6245 40.267 12.4302 
2618 2 16.2474 40.2907 12.3448 
3864 2 12.714 34.6112 17.9595 
3867 2 14.5106 34.6026 19.7561 
4544 2 16.4422 34.5967 21.5572 
4645 2 14.4396 40.2359 21.5972 
4593 2 14.5017 36.5242 21.5488 
4592 2 12.6535 38.4146 21.5773 
3915 2 10.8309 38.4464 19.7892 
4596 2 16.338 38.3735 21.5779 
3914 2 12.6879 36.5596 19.7765 
3916 2 12.6499 38.4136 17.9705 
3917 2 14.4732 36.4922 17.9675 
3918 5 16.3448 36.4838 19.7434 
3919 2 14.4616 38.3912 19.7652 
3920 2 16.2973 38.3889 17.9341 
3966 2 12.6521 40.2378 19.7814 
3913 5 10.8163 36.5414 17.9525 
3970 5 16.3107 40.2288 19.7842 
4540 2 12.7275 34.625 21.5269 
4641 2 10.8311 40.2449 21.6033 
3868 2 16.373 34.5777 17.918 
4589 2 10.8651 36.5676 21.5699 
3863 5 10.8424 34.636 19.793 
3965 2 10.8362 40.2479 17.9807 
3969 2 14.4318 40.2275 17.9409 
4543 5 14.5414 34.6041 23.4235 
4590 5 12.6909 36.5261 23.4161 
5265 2 10.8826 36.5399 25.3358 
4594 5 16.3486 36.4921 23.4302 
4595 2 14.477 38.395 23.3809 
4642 2 12.6539 40.2401 23.4277 
4646 5 16.3023 40.2627 23.4198 
5318 2 12.6652 40.252 27.1393 
5216 3 12.7606 34.63 25.2964 
5219 1 14.4926 34.6132 27.102 
5220 2 16.3586 34.6267 25.2825 
5266 2 12.7492 36.5007 27.1483 
4539 5 10.8765 34.6201 23.4706 
5268 5 12.7006 38.3964 25.3012 
5269 4 14.4707 36.4647 25.3141 
5270 5 16.2692 36.4806 27.164 
5271 2 14.4672 38.4073 27.1761 
5272 5 16.2573 38.3745 25.285 
5317 2 10.8416 40.2381 25.2963 
5267 2 10.8855 38.3993 27.1498 
4591 2 10.8596 38.4459 23.43 
5215 5 10.9216 34.6635 27.1252 
5321 2 14.4558 40.2784 25.2861 
5322 2 16.2316 40.2696 27.1324 
5895 1 14.4511 34.644 30.7915 
5943 2 10.9123 38.3924 30.7772 
5892 4 12.7677 34.6181 28.9663 
6620 2 12.7053 38.4155 32.6218 
5896 2 16.2668 34.6588 29.0393 
5942 2 12.7418 36.5552 30.7784 
6624 2 16.2165 38.4362 32.6371 
5944 2 12.6909 38.402 28.9555 
5945 2 14.4541 36.4919 28.989 
5946 2 16.2413 36.5375 30.7849 
5947 2 14.4606 38.4153 30.794 
5948 2 16.2429 38.3782 29.0063 
6572 5 16.2394 34.6464 32.6537 
5891 5 10.9673 34.6464 30.7685 
5997 2 14.4643 40.2426 28.9705 
5998 2 16.2152 40.263 30.8262 
6568 2 12.7832 34.6717 32.6419 
6621 2 14.4843 36.5648 32.6202 
5941 2 10.9342 36.5652 28.9597 
6617 5 10.9068 36.5481 32.6351 
6669 2 10.8804 40.2266 32.6234 
5994 2 12.6601 40.2319 30.7818 
5993 2 10.8837 40.2307 28.9391 
6673 2 14.4355 40.265 32.629 
6571 2 14.5059 34.7095 34.5273 
8025 2 14.483 40.2404 39.9052 
7350 2 16.2658 40.2498 38.0804 
7349 2 14.4584 40.2499 36.2503 
7244 2 12.7369 34.6779 36.3122 
7972 2 12.6868 38.4397 39.8819 
7973 2 14.5425 36.5499 39.8976 
7247 2 14.5354 34.6785 38.132 
7294 2 12.7218 36.5712 38.1167 
7296 2 12.6853 38.4115 36.272 
7297 2 14.4887 36.5748 36.3224 
7298 2 16.2998 36.5747 38.1006 
7299 2 14.4862 38.4344 38.0957 
7300 2 16.2609 38.429 36.2874 
7976 2 16.303 38.396 39.9142 
7346 2 12.6518 40.25 38.0562 
7248 2 16.2576 34.6702 36.327 
6619 2 10.9056 38.4165 34.4327 
7920 3 12.7621 34.6638 39.8897 
7924 2 16.3852 34.6683 39.9154 
7295 2 10.8871 38.4178 38.0529 
7293 2 10.9225 36.5547 36.227 
8021 2 10.8485 40.2474 39.855 
6618 2 12.7438 36.5612 34.4757 
6622 2 16.2287 36.5859 34.5116 
6623 2 14.4669 38.4215 34.4626 
7969 2 10.8759 36.6123 39.8759 
7243 5 10.9206 34.6636 38.1296 
6674 2 16.236 40.268 34.4359 
6567 2 10.9501 34.6605 34.4396 
7345 2 10.8585 40.2666 36.2228 
6670 2 12.6697 40.2537 34.442 
7919 5 10.8381 34.679 41.6258 
8595 3 10.7999 34.7066 45.301 
7970 5 12.6994 36.5628 41.7077 
7974 2 16.3722 36.5227 41.7546 
7975 2 14.5177 38.4041 41.705 
8026 2 16.2912 40.2456 41.7189 
8022 2 12.6693 40.2349 41.6838 
8645 2 10.8106 36.576 43.5188 
8652 2 16.3017 38.3879 43.4997 
8651 2 14.4845 38.4056 45.2828 
8646 2 12.6519 36.577 45.2735 
8650 2 16.3617 36.4788 45.2963 
8648 2 12.6655 38.4252 43.4991 
8649 2 14.5455 36.551 43.5485 
8596 2 12.6831 34.6957 43.5818 
8647 2 10.8357 38.4403 45.2849 
8697 2 10.8431 40.2517 43.4788 
7923 5 14.5851 34.6498 41.7536 
8599 2 14.6007 34.6468 45.2611 
8600 2 16.4611 34.5844 43.5464 
7971 2 10.8308 38.4337 41.6877 
8702 2 16.2644 40.2564 45.2624 
8701 2 14.4623 40.2583 43.4733 
8698 2 12.6635 40.2527 45.2717 
588 2 12.6342 42.0458 -0.362959 
591 2 14.4583 42.0596 1.47548 
592 2 16.2513 42.049 -0.366754 
638 2 12.6191 43.8238 1.46759 
1320 4 16.1808 45.5762 3.28355 
640 2 12.6319 45.5756 -0.349187 
641 2 14.4661 43.8201 -0.367579 
642 3 16.2382 43.8487 1.48145 
643 1 14.4386 45.5864 1.48912 
644 4 16.2192 45.5815 -0.35071 
1264 2 12.6245 42.0454 3.27353 
1268 1 16.2314 42.0936 3.27934 
1317 1 14.4325 43.839 3.2977 
1316 1 12.6431 45.5949 3.2843 
587 1 10.8103 42.0561 1.42898 
637 3 10.7979 43.8326 -0.33925 
1313 4 10.8391 43.823 3.26039 
639 3 10.8362 45.5846 1.48266 
1996 4 16.1804 45.5991 6.92711 
1267 4 14.4221 42.0752 5.06432 
1314 4 12.6285 43.8255 5.0811 
1995 4 14.3844 45.6176 8.74737 
1318 4 16.191 43.8517 5.0888 
1319 4 14.3909 45.6013 5.09419 
1994 4 16.1824 43.883 8.73003 
1940 4 12.6242 42.0696 6.87399 
1943 2 14.4239 42.0725 8.70296 
1944 2 16.1889 42.0838 6.89511 
1993 2 14.3914 43.8553 6.8976 
1990 4 12.6217 43.8587 8.71773 
1992 4 12.6258 45.6189 6.92003 
1263 4 10.8577 42.0624 5.08433 
1991 2 10.8596 45.6215 8.74036 
1989 3 10.8894 43.8136 6.90476 
1939 4 10.859 42.0577 8.68456 
1315 2 10.866 45.5929 5.10332 
2669 1 14.3912 43.8901 10.567 
2620 2 16.1818 42.1185 10.5652 
2616 5 12.6209 42.0543 10.5711 
2672 2 16.1777 45.632 10.5612 
2668 1 12.6382 45.6307 10.5844 
2665 2 10.839 43.8645 10.5959 
3345 2 14.38 43.8881 14.2689 
3348 1 16.1983 45.6464 14.2493 
3344 2 12.5953 45.6543 14.2971 
2619 3 14.3824 42.1206 12.4142 
3292 1 12.6111 42.1095 14.2557 
3347 4 14.3873 45.6653 16.0971 
2666 1 12.617 43.8693 12.438 
3346 2 16.2205 43.9345 16.0825 
3342 1 12.5932 43.8814 16.0954 
3295 2 14.3781 42.0896 16.1187 
2670 4 16.1937 43.8867 12.3902 
2671 2 14.3947 45.6358 12.4235 
3296 5 16.2485 42.1075 14.2386 
2667 2 10.8536 45.6301 12.4487 
2615 2 10.8287 42.0608 12.4758 
3341 1 10.8532 43.8549 14.2907 
3343 1 10.8283 45.6483 16.1369 
3291 2 10.8665 42.0598 16.1311 
4700 1 16.226 45.6602 21.6403 
3968 2 12.6345 42.0582 17.9612 
3971 2 14.4154 42.0653 19.7949 
3972 5 16.2591 42.0955 17.9256 
4018 2 12.6106 43.8433 19.8056 
4697 2 14.4178 43.8689 21.6307 
4020 2 12.6075 45.6473 17.94 
4021 2 14.3799 43.8879 17.9347 
4022 2 16.2214 43.8809 19.8176 
4023 2 14.4027 45.6489 19.8055 
4024 2 16.1957 45.6508 17.9393 
4644 2 12.6306 42.0437 21.6224 
4648 2 16.2702 42.1057 21.6041 
4696 2 12.592 45.6398 21.6441 
4693 2 10.8109 43.8234 21.6585 
3967 2 10.8259 42.0297 19.8023 
4017 2 10.841 43.8408 17.9612 
4019 2 10.8175 45.6332 19.8138 
4647 2 14.4304 42.0664 23.4331 
4694 2 12.6041 43.8375 23.461 
5376 2 16.2174 45.6335 25.2864 
4698 2 16.243 43.867 23.4368 
4699 2 14.4133 45.641 23.4515 
5374 2 16.2158 43.8731 27.1415 
5320 2 12.6351 42.0298 25.2771 
5323 2 14.442 42.0656 27.1296 
5324 2 16.2534 42.0909 25.2826 
5370 2 12.6331 43.8215 27.1146 
5375 2 14.4069 45.6265 27.1189 
5372 2 12.6039 45.6226 25.2779 
5373 2 14.4232 43.8342 25.2754 
5319 2 10.834 42.0332 27.1012 
4643 2 10.8157 42.0182 23.4572 
5369 2 10.8112 43.8147 25.2749 
5371 2 10.8002 45.5953 27.1022 
4695 1 10.7858 45.6197 23.467 
6047 2 10.8053 45.5788 30.7664 
5996 2 12.658 42.0537 28.9515 
5999 2 14.4286 42.0613 30.7815 
6000 2 16.2108 42.1018 28.9683 
6721 1 10.8219 43.8215 32.6084 
6046 2 12.628 43.8366 30.7822 
5995 2 10.8593 42.0483 30.7904 
6048 2 12.606 45.612 28.932 
6049 1 14.4239 43.8608 28.95 
6050 2 16.2228 43.8653 30.7765 
6051 2 14.4106 45.6124 30.768 
6052 1 16.2155 45.6238 28.9446 
6672 2 12.6389 42.0533 32.6286 
6676 2 16.2278 42.0758 32.6405 
6045 2 10.8138 43.808 28.9305 
6724 1 12.597 45.6031 32.6004 
6725 2 14.426 43.845 32.6256 
6728 1 16.2251 45.6135 32.6109 
7404 1 16.2217 45.5969 36.2178 
8076 1 12.6436 45.5612 39.8429 
8028 2 16.2561 42.052 39.8919 
8024 2 12.6613 42.0449 39.8623 
7348 2 12.6396 42.0558 36.2222 
7351 2 14.4401 42.0499 38.0622 
7352 2 16.2478 42.0594 36.2291 
8080 1 16.2218 45.5737 39.8699 
7398 1 12.6387 43.8329 38.0412 
8077 1 14.429 43.8355 39.8802 
7400 1 12.6169 45.5825 36.2043 
7401 2 14.4201 43.8412 36.2069 
7402 2 16.2357 43.8292 38.0587 
7403 1 14.4142 45.5752 38.0438 
7347 1 10.837 42.0469 38.0375 
8073 2 10.8472 43.8025 39.8327 
7397 2 10.8403 43.8014 36.2134 
7399 1 10.8392 45.5666 38.0127 
6675 1 14.4388 42.0707 34.4342 
6671 4 10.8314 42.0529 34.3922 
6726 1 16.2397 43.85 34.4209 
6727 4 14.4131 45.6002 34.4015 
6722 4 12.6148 43.8371 34.3901 
6723 4 10.825 45.5716 34.3833 
8027 4 14.4566 42.0662 41.6871 
8074 4 12.6614 43.8206 41.6857 
8756 4 16.2248 45.577 43.4646 
8078 4 16.2372 43.8172 41.6798 
8079 4 14.44 45.5652 41.6612 
8755 4 14.4561 45.5833 45.2543 
8700 4 12.6639 42.0592 43.4555 
8703 4 14.4622 42.0517 45.2427 
8704 4 16.2639 42.0567 43.472 
8754 1 16.2429 43.8166 45.2503 
8750 2 12.6412 43.8142 45.2562 
8753 1 14.4604 43.811 43.4659 
8752 1 12.6424 45.5621 43.4522 
8023 2 10.8437 42.0411 41.6759 
8699 2 10.8255 42.0547 45.2621 
8749 3 10.8327 43.8234 43.4402 
8751 4 10.8276 45.5564 45.2552 
8075 1 10.8438 45.5552 41.64 
21 1 17.9707 -0.122404 -0.347145 
22 1 19.7463 -0.131632 1.45814 
23 4 17.9444 1.62246 1.45408 
24 1 19.7338 1.62585 -0.341708 
25 1 21.5114 -0.11325 -0.342333 
27 1 21.4988 1.63581 1.4707 
73 1 17.9563 3.3602 -0.34187 
74 4 19.7162 3.37833 1.4731 
77 4 21.48 3.38188 -0.33464 
697 2 17.9537 -0.124151 3.28547 
700 2 19.7282 1.63612 3.29572 
701 4 21.5069 -0.127638 3.28979 
749 4 17.9408 3.36549 3.29652 
753 1 21.4813 3.40719 3.29618 
698 4 19.733 -0.11595 5.11687 
699 1 17.9547 1.6409 5.13407 
703 4 21.4884 1.64527 5.11783 
750 1 19.7136 3.3929 5.12362 
1373 4 17.9464 -0.101359 6.9327 
1374 4 19.7287 -0.0913919 8.73406 
1375 4 17.9477 1.63098 8.75198 
1376 1 19.7172 1.63938 6.92558 
1377 1 21.5056 -0.0934725 6.9226 
1379 1 21.4812 1.65118 8.74312 
1425 4 17.951 3.36944 6.94331 
1426 4 19.7119 3.37834 8.75995 
1429 4 21.4705 3.39744 6.93631 
2105 1 21.4675 3.3901 10.5868 
2053 4 21.5108 -0.0802943 10.5448 
2052 4 19.7161 1.64201 10.5795 
2049 1 17.9495 -0.0793093 10.5677 
2101 4 17.9489 3.35025 10.5992 
2781 4 21.4613 3.35888 14.2624 
2050 4 19.7352 -0.100634 12.3971 
2051 3 17.9583 1.62574 12.4165 
2778 1 19.7081 3.35269 16.1057 
2055 4 21.4796 1.63942 12.4017 
2777 4 17.9571 3.34173 14.276 
2102 4 19.7108 3.36186 12.4311 
2731 4 21.4948 1.64824 16.104 
2725 4 17.9687 -0.0983687 14.2434 
2726 1 19.7676 -0.0899772 16.0999 
2727 1 17.9587 1.60603 16.1065 
2728 4 19.7167 1.62525 14.2545 
2729 4 21.512 -0.0630472 14.2392 
3401 1 17.9898 -0.083466 17.9421 
3402 4 19.7667 -0.0663013 19.8 
3403 4 17.9659 1.62877 19.7858 
3404 4 19.7382 1.64029 17.945 
3405 4 21.5247 -0.0610076 17.9607 
3407 4 21.5038 1.66487 19.7985 
3453 4 17.9474 3.33764 17.9506 
3454 1 19.7156 3.36085 19.7781 
3457 1 21.4797 3.38294 17.9428 
4077 1 17.9935 -0.0731482 21.6396 
4080 4 19.7369 1.65203 21.635 
4081 4 21.5185 -0.066389 21.6469 
4129 4 17.9378 3.34533 21.6201 
4133 1 21.4892 3.37994 21.6366 
4078 1 19.7581 -0.0775639 23.4731 
4079 4 17.9685 1.64085 23.4686 
4083 4 21.502 1.66184 23.4757 
4130 4 19.7096 3.37014 23.4755 
4753 4 17.9938 -0.0940639 25.2947 
4754 4 19.7482 -0.0960866 27.1262 
4755 4 17.9628 1.63166 27.1233 
4756 4 19.7313 1.64749 25.3048 
4757 4 21.5125 -0.0805403 25.3034 
4759 4 21.4949 1.64926 27.1272 
4805 4 17.9413 3.36267 25.295 
4806 4 19.7065 3.36879 27.1257 
4809 4 21.4809 3.3816 25.3052 
5429 4 17.9806 -0.110528 28.9495 
5430 1 19.7459 -0.101289 30.7677 
5431 4 17.9619 1.63017 30.7571 
5432 4 19.7274 1.63492 28.9391 
5433 1 21.5095 -0.0910688 28.9548 
5435 4 21.4917 1.64927 30.7664 
5481 4 17.9431 3.36553 28.9398 
5482 4 19.7074 3.37605 30.7521 
5485 4 21.4774 3.38294 28.9441 
6105 1 17.9833 -0.107816 32.5861 
6108 4 19.7301 1.63942 32.5812 
6109 1 21.509 -0.094238 32.5935 
6157 1 17.9432 3.36692 32.5639 
6161 1 21.476 3.3887 32.5698 
7513 4 21.4798 3.38979 39.8357 
7509 1 17.9473 3.36322 39.8332 
7461 4 21.5207 -0.108636 39.8465 
6781 1 17.985 -0.118617 36.2199 
6782 1 19.7588 -0.113693 38.0365 
6783 1 17.9654 1.61777 38.029 
6784 1 19.7345 1.63888 36.2156 
6785 4 21.5174 -0.103056 36.2127 
6787 4 21.5012 1.64645 38.0233 
6833 4 17.9459 3.36831 36.2009 
6834 4 19.7141 3.37382 38.0197 
6837 4 21.4799 3.38935 36.1933 
7457 4 17.9822 -0.129973 39.8531 
7460 4 19.7388 1.62811 39.8425 
6106 4 19.7486 -0.108879 34.4066 
6111 4 21.4928 1.64883 34.3964 
6107 4 17.9626 1.62962 34.3962 
6158 4 19.7067 3.38447 34.3829 
7458 4 19.7567 -0.116844 41.6645 
7459 4 17.9682 1.62257 41.6541 
7463 4 21.5043 1.64288 41.6598 
7510 4 19.7186 3.37171 41.6481 
8133 4 17.981 -0.125558 43.474 
8134 4 19.7469 -0.118112 45.2856 
8135 4 17.966 1.62143 45.2852 
8136 4 19.7391 1.62946 43.4687 
8137 4 21.5181 -0.111183 43.4789 
8139 4 21.4992 1.6383 45.2868 
8185 4 17.953 3.36387 43.4633 
8186 1 19.7182 3.36983 45.2918 
8189 4 21.4807 3.38337 43.4772 
75 4 17.9532 5.10476 1.49675 
76 4 19.7073 5.11261 -0.336435 
79 4 21.4606 5.13548 1.478 
125 2 17.954 6.87738 -0.335275 
126 4 19.7031 6.87487 1.49492 
127 4 17.9508 8.64623 1.49687 
128 4 19.705 8.64456 -0.319386 
129 4 21.4493 6.87807 -0.323982 
131 4 21.4524 8.62717 1.48991 
752 4 19.6963 5.12277 3.30377 
801 4 17.9472 6.86862 3.30236 
804 4 19.6946 8.6277 3.30534 
805 4 21.4448 6.87505 3.29897 
177 4 17.9578 10.4031 -0.330018 
178 4 19.7102 10.3953 1.49154 
181 4 21.4612 10.3822 -0.322887 
853 4 17.9644 10.4073 3.31407 
857 4 21.4552 10.3771 3.30206 
751 4 17.9389 5.11296 5.12178 
755 4 21.4557 5.14012 5.12097 
802 4 19.6912 6.8677 5.12546 
803 4 17.9544 8.63051 5.12972 
807 4 21.437 8.6162 5.12185 
1427 4 17.9465 5.09802 8.78003 
1428 4 19.6954 5.12636 6.94736 
1431 4 21.4522 5.13504 8.7784 
1477 4 17.946 6.85965 6.95554 
1478 4 19.6813 6.8546 8.7822 
1479 4 17.9452 8.61371 8.78935 
1480 4 19.6839 8.60487 6.952 
1481 4 21.4466 6.87259 6.95233 
1483 4 21.4102 8.59145 8.78469 
854 4 19.6914 10.3814 5.12586 
1529 4 17.9652 10.3861 6.96532 
1530 4 19.6755 10.3567 8.79118 
1533 4 21.4105 10.3539 6.93969 
2104 1 19.689 5.10564 10.6053 
2205 4 17.9457 10.3819 10.6215 
2153 4 17.9445 6.84077 10.6193 
2157 4 21.4245 6.85606 10.6159 
2156 4 19.6704 8.59735 10.623 
2209 4 21.4024 10.3398 10.6334 
2103 4 17.9454 5.07759 12.4472 
2831 4 17.9269 8.61162 16.118 
2107 4 21.4404 5.11262 12.4267 
2835 4 21.413 8.61623 16.0821 
2154 4 19.6759 6.8433 12.4517 
2155 4 17.9371 8.60099 12.4538 
2833 4 21.4304 6.86211 14.2738 
2832 4 19.663 8.60159 14.2827 
2159 4 21.4102 8.59565 12.4535 
2779 4 17.9393 5.08226 16.116 
2780 4 19.7012 5.09898 14.2757 
2783 4 21.4477 5.09516 16.1043 
2829 4 17.9395 6.83626 14.2872 
2830 4 19.6739 6.83795 16.0993 
2882 4 19.6661 10.3882 16.1105 
2206 4 19.6542 10.3575 12.4558 
2881 4 17.9353 10.383 14.2881 
2885 1 21.3979 10.3571 14.2747 
3455 1 17.9084 5.07815 19.7792 
3456 4 19.6766 5.07927 17.9403 
3459 4 21.4801 5.0935 19.7839 
3505 4 17.9213 6.84006 17.9464 
3506 2 19.6556 6.84629 19.7862 
3507 1 17.9113 8.64593 19.8024 
3508 2 19.6702 8.63117 17.9422 
3509 2 21.4302 6.83334 17.9428 
3511 2 21.4365 8.63244 19.8186 
4132 2 19.6832 5.09581 21.6211 
4181 1 17.8931 6.86323 21.6312 
4184 2 19.6671 8.64978 21.6543 
4185 2 21.4726 6.85371 21.6439 
3561 4 21.4226 10.4023 17.952 
4237 1 21.4359 10.4276 21.6764 
3558 1 19.6723 10.4203 19.8065 
4233 1 17.9375 10.4388 21.6488 
3557 1 17.9373 10.4193 17.9706 
4131 4 17.9135 5.09396 23.4699 
4135 1 21.4812 5.08924 23.4894 
4182 2 19.6754 6.85669 23.4821 
4183 1 17.9134 8.653 23.4821 
4187 1 21.4507 8.64313 23.4972 
4807 1 17.9327 5.10826 27.1187 
4808 3 19.6839 5.09286 25.3091 
4811 1 21.451 5.11999 27.1216 
4857 1 17.92 6.86919 25.3034 
4858 1 19.6793 6.86551 27.107 
4859 1 17.9389 8.64822 27.1115 
4860 1 19.6833 8.65326 25.3013 
4861 1 21.4378 6.853 25.2979 
4863 1 21.43 8.61638 27.1037 
4234 1 19.6943 10.4322 23.4935 
4909 1 17.9476 10.4329 25.297 
4910 1 19.6977 10.43 27.1026 
4913 1 21.4448 10.4254 25.2981 
5483 1 17.9308 5.11518 30.7389 
5484 1 19.6928 5.11607 28.9336 
5487 4 21.4566 5.12717 30.7462 
5533 4 17.9272 6.87001 28.9231 
5534 4 19.6815 6.87436 30.7356 
5535 1 17.9358 8.64563 30.7239 
5536 4 19.6827 8.63427 28.9179 
5537 4 21.4404 6.86635 28.9287 
5539 4 21.4316 8.61969 30.7415 
6160 4 19.6944 5.12283 32.5583 
6209 4 17.9271 6.87346 32.5458 
6212 3 19.6774 8.62871 32.5354 
6213 4 21.449 6.87153 32.548 
5589 2 21.4532 10.4161 28.9237 
5585 4 17.9561 10.4333 28.9153 
5586 4 19.6882 10.4171 30.7306 
6265 4 21.4362 10.3913 32.5248 
6261 4 17.9536 10.4265 32.5274 
6262 4 19.6932 10.3993 34.3325 
6215 4 21.4259 8.61838 34.3406 
6211 3 17.9359 8.63717 34.3472 
7561 4 17.9432 6.86815 39.8178 
7613 4 17.9821 10.4211 39.8205 
7617 3 21.4509 10.3611 39.8279 
7565 2 21.4582 6.87048 39.8229 
7564 1 19.6834 8.63287 39.8176 
6835 4 17.9377 5.11482 38.0081 
6836 1 19.6998 5.12018 36.1922 
6839 4 21.4667 5.12461 37.9976 
6885 4 17.9266 6.87056 36.1804 
6886 1 19.6817 6.86999 37.9909 
6887 1 17.9385 8.63999 37.9953 
6888 1 19.6769 8.62802 36.1686 
6889 1 21.4545 6.8745 36.1797 
6891 4 21.4372 8.62377 37.9826 
7512 4 19.6975 5.11022 39.8236 
6938 1 19.6974 10.3881 37.989 
6937 1 17.9665 10.4221 36.1597 
6941 1 21.4328 10.3755 36.144 
6163 1 21.4621 5.13447 34.3727 
6159 1 17.9244 5.12146 34.3742 
6210 4 19.6806 6.87337 34.3641 
7511 1 17.9453 5.11193 41.6431 
7515 1 21.4711 5.12334 41.6621 
7562 4 19.6866 6.86563 41.6538 
7563 1 17.9512 8.63532 41.6416 
7567 1 21.4422 8.61301 41.6599 
8187 1 17.9532 5.10754 45.2698 
8188 1 19.7105 5.11553 43.4693 
8191 1 21.4686 5.1318 45.2957 
8237 1 17.9429 6.86662 43.4696 
8238 1 19.7074 6.87381 45.2906 
8239 4 17.9526 8.64093 45.2869 
8240 4 19.697 8.62532 43.4787 
8241 1 21.4606 6.87412 43.4777 
8243 1 21.4548 8.62149 45.3118 
7614 1 19.7194 10.3912 41.6526 
8289 1 17.9821 10.4114 43.4656 
8290 1 19.7135 10.3921 45.305 
8293 1 21.4498 10.3772 43.4988 
909 1 21.5023 13.9302 3.29737 
908 1 19.7946 15.7042 3.30015 
179 1 17.982 12.178 1.49348 
180 1 19.7311 12.1574 -0.321631 
905 1 18.0026 13.9617 3.30588 
183 1 21.4776 12.1533 1.49867 
229 1 18.0269 13.9523 -0.334359 
230 1 19.7548 13.9383 1.48545 
231 1 18.0398 15.7207 1.45944 
232 4 19.7782 15.7665 -0.337401 
233 1 21.4652 13.9488 -0.326017 
235 4 21.4786 15.7533 1.49281 
856 1 19.7254 12.1629 3.30651 
1587 1 21.4191 15.7951 8.79509 
855 1 17.9881 12.184 5.12992 
859 1 21.4444 12.1343 5.11705 
906 1 19.7415 13.9438 5.12224 
907 1 18.0161 15.6966 5.15447 
911 1 21.5011 15.7291 5.11708 
1585 4 21.4399 13.9321 6.93486 
1584 1 19.7773 15.7408 6.96077 
1531 1 17.9874 12.1688 8.79746 
1532 1 19.7063 12.1511 6.95025 
1583 4 17.9958 15.7289 8.78763 
1535 1 21.3851 12.1092 8.77854 
1581 4 18.0017 13.9624 6.96706 
1582 4 19.7106 13.9456 8.77697 
2260 4 19.7083 15.755 10.5937 
2261 4 21.3603 13.9426 10.6145 
2257 1 17.9847 13.9499 10.6159 
2208 4 19.692 12.138 10.6214 
2933 4 17.9806 13.9459 14.2677 
2939 4 21.3838 15.7661 16.1093 
2887 4 21.4044 12.1455 16.1052 
2207 4 17.9552 12.1646 12.4425 
2937 4 21.3887 13.9213 14.2772 
2936 4 19.72 15.7477 14.2501 
2211 4 21.3846 12.1068 12.4552 
2935 4 18.0234 15.7104 16.0874 
2258 1 19.6875 13.9406 12.448 
2259 4 18.007 15.752 12.4212 
2883 1 17.9609 12.1707 16.1239 
2934 1 19.6994 13.9316 16.1097 
2263 1 21.3758 15.7976 12.3875 
2884 1 19.6722 12.1421 14.2762 
4236 4 19.7098 12.1955 21.6674 
4288 1 19.7159 15.7564 21.6992 
3615 4 21.383 15.7905 19.8352 
4289 4 21.4207 13.9922 21.7116 
3559 1 17.9685 12.1901 19.819 
3560 1 19.7017 12.1739 17.9633 
4285 1 17.9862 13.972 21.6842 
3563 4 21.4145 12.1557 19.8128 
3609 1 17.9819 13.9343 17.9599 
3610 4 19.7157 13.9548 19.8288 
3611 4 18.023 15.7247 19.8461 
3612 4 19.6839 15.7208 17.9645 
3613 4 21.4097 13.9772 17.9407 
4967 4 21.4714 15.8113 27.1277 
4235 4 17.9593 12.2072 23.4891 
4239 4 21.4535 12.2202 23.5062 
4286 4 19.7068 13.9925 23.5137 
4287 4 17.9839 15.7709 23.5181 
4291 4 21.4401 15.7973 23.5275 
4965 4 21.4474 14.0206 25.313 
4964 4 19.7226 15.7893 25.3296 
4911 4 17.9658 12.2171 27.1118 
4912 1 19.7048 12.2156 25.3063 
4963 1 17.9787 15.7809 27.1231 
4915 4 21.4497 12.2354 27.1039 
4961 4 17.9669 13.9955 25.3118 
4962 4 19.7157 14.0083 27.11 
5587 1 17.9714 12.2142 30.7118 
5588 4 19.7169 12.2231 28.9135 
6317 4 21.4787 13.9938 32.5139 
5591 4 21.4601 12.2082 30.7188 
5637 1 17.9791 14.0013 28.9157 
5638 4 19.7349 13.9915 30.7125 
5639 4 17.9995 15.7714 30.7152 
5640 4 19.7302 15.7867 28.9152 
5641 4 21.4606 14.0185 28.9019 
5643 4 21.4701 15.8068 30.6973 
6314 4 19.7495 13.971 34.3098 
6264 4 19.7244 12.2005 32.516 
6313 4 18.0009 13.9857 32.514 
6316 4 19.7564 15.7729 32.5035 
6319 4 21.4705 15.8031 34.3023 
6315 4 18.0426 15.7541 34.3136 
6267 4 21.4516 12.1683 34.3172 
6263 4 17.9824 12.2012 34.3302 
6995 1 21.4159 15.8357 38.0072 
7665 1 18.0485 13.9467 39.854 
7616 4 19.7599 12.1622 39.8335 
7668 1 19.8268 15.7875 39.887 
7669 4 21.4564 13.9683 39.8744 
6939 4 18.0083 12.1996 37.994 
6940 4 19.7281 12.1668 36.1477 
6943 4 21.4406 12.1095 37.9887 
6989 1 18.0452 13.9545 36.1358 
6990 4 19.7965 13.931 37.9974 
6991 5 18.0723 15.7618 38.0199 
6992 1 19.819 15.764 36.1227 
6993 4 21.4307 13.9533 36.1199 
8347 4 21.4692 15.7847 45.2879 
7615 4 18.0067 12.1865 41.6543 
7619 1 21.4725 12.1516 41.6787 
7666 4 19.7679 13.9598 41.6806 
7667 1 18.0702 15.7434 41.6455 
7671 1 21.4891 15.812 41.7019 
8345 4 21.4929 13.9679 43.4971 
8344 1 19.7818 15.7596 43.4829 
8291 1 17.9985 12.1804 45.2912 
8292 1 19.7405 12.1748 43.4849 
8295 4 21.4622 12.1618 45.3088 
8341 1 18.028 13.9684 43.4749 
8342 4 19.7576 13.9579 45.2987 
8343 1 18.0439 15.7426 45.2984 
281 1 18.0453 17.5638 -0.336388 
282 4 19.7999 17.5808 1.43443 
283 1 18.0532 19.4088 1.42906 
284 1 19.7925 19.4298 -0.320924 
285 1 21.4874 17.6285 -0.331751 
287 1 21.5226 19.4675 1.43454 
333 1 18.1432 21.2698 -0.346605 
334 4 19.8026 21.2762 1.43831 
337 1 21.5263 21.3126 -0.306844 
957 5 18.0404 17.5354 3.288 
960 2 19.8195 19.4218 3.25037 
961 4 21.4888 17.569 3.26291 
1009 2 18.0635 21.2731 3.22279 
1013 5 21.5546 21.3764 3.28446 
958 2 19.8014 17.533 5.14748 
959 2 18.026 19.4021 5.07716 
963 2 21.5418 19.4739 5.12899 
1010 5 19.7246 21.3879 5.15342 
1633 1 18.0133 17.4726 6.97391 
1634 1 19.711 17.5607 8.79082 
1635 1 18.027 19.3913 8.8239 
1636 5 19.7503 19.4374 6.9741 
1637 4 21.5038 17.5879 6.99535 
1639 4 21.4875 19.473 8.78447 
1685 3 18.0619 21.3992 7.07041 
1686 1 19.8522 21.3812 8.70171 
1689 1 21.5453 21.4092 6.93898 
2312 4 19.7755 19.4076 10.5569 
2361 5 18.0874 21.3323 10.4919 
2365 4 21.4481 21.3159 10.546 
2313 1 21.4233 17.6054 10.5792 
2309 1 18.0076 17.551 10.6033 
2989 1 21.3617 17.6259 14.224 
3041 4 21.445 21.2583 14.1643 
2310 1 19.7211 17.5943 12.3801 
2311 1 18.0569 19.4062 12.3962 
3038 1 19.8036 21.2179 16.0373 
2988 1 19.7316 19.4145 14.1967 
2315 1 21.4257 19.4463 12.3731 
3037 1 18.1134 21.2457 14.2176 
2362 1 19.7624 21.264 12.3725 
2991 1 21.3746 19.3886 16.0369 
2985 1 18.0518 17.5712 14.1954 
2986 3 19.6723 17.5637 16.064 
2987 1 18.0987 19.4477 16.056 
3661 1 18.0821 17.5803 17.9563 
3662 1 19.697 17.5399 19.8601 
3663 3 18.1186 19.3733 19.8166 
3664 3 19.7448 19.3876 17.9335 
3665 2 21.3684 17.5535 17.9425 
3667 1 21.3623 19.3635 19.8423 
3713 4 18.1505 21.2381 17.8809 
3714 1 19.7584 21.176 19.8146 
3717 1 21.4252 21.1939 17.9239 
4337 1 18.0212 17.5406 21.7166 
4340 1 19.7314 19.3436 21.719 
4341 4 21.418 17.568 21.699 
4389 3 18.1426 21.2151 21.6751 
4393 1 21.4145 21.145 21.7225 
4338 4 19.741 17.5529 23.5382 
4339 4 18.0399 19.3261 23.5456 
4343 4 21.466 19.3589 23.5543 
4390 4 19.7527 21.1512 23.5619 
5013 4 17.991 17.5603 25.3383 
5014 4 19.7402 17.5647 27.1376 
5015 4 18.0176 19.3375 27.1494 
5016 4 19.7567 19.3409 25.3596 
5017 4 21.4787 17.5914 25.3514 
5019 4 21.5049 19.3619 27.1543 
5065 3 18.089 21.1301 25.3935 
5066 4 19.781 21.1481 27.1686 
5069 4 21.4767 21.1512 25.3697 
5689 4 18.0002 17.5589 28.9282 
5690 4 19.7435 17.5752 30.7091 
5691 4 18.0116 19.3548 30.7223 
5692 4 19.758 19.3581 28.9342 
5693 4 21.4893 17.5949 28.9254 
5695 4 21.4957 19.3873 30.7254 
5741 1 18.0451 21.1568 28.9362 
5742 4 19.7605 21.1671 30.7362 
5745 1 21.5082 21.1679 28.9672 
6365 1 18.0407 17.55 32.5138 
6368 4 19.762 19.3809 32.5083 
6369 1 21.4619 17.599 32.4888 
6417 1 18.0482 21.1844 32.5236 
6421 1 21.467 21.2266 32.5305 
6366 4 19.7638 17.578 34.3117 
6367 1 18.0776 19.3761 34.3073 
6371 2 21.4586 19.4389 34.3504 
6418 4 19.7425 21.228 34.3515 
7773 4 21.4889 21.286 39.8292 
7769 4 18.1232 21.2841 39.8429 
7041 2 18.0892 17.5573 36.1467 
7042 4 19.803 17.6508 38.0209 
7043 4 18.1068 19.4056 38.0538 
7044 4 19.7622 19.4311 36.1922 
7045 4 21.4481 17.6388 36.1688 
7047 4 21.4737 19.4764 38.0016 
7093 4 18.1335 21.2601 36.1985 
7094 4 19.7957 21.2689 38.0231 
7097 4 21.4577 21.2707 36.1868 
7717 4 18.0949 17.5917 39.8719 
7720 4 19.7891 19.4423 39.8393 
7721 1 21.4733 17.6535 39.85 
7718 4 19.7995 17.6109 41.6681 
7719 1 18.0961 19.4191 41.6497 
7723 4 21.4789 19.4609 41.6668 
7770 2 19.8012 21.2919 41.6606 
8393 2 18.0743 17.559 43.4725 
8394 4 19.7703 17.5845 45.3184 
8395 4 18.1051 19.4267 45.3199 
8396 4 19.7758 19.4238 43.4865 
8397 4 21.4723 17.6235 43.4977 
8399 2 21.5021 19.4655 45.3142 
8445 1 18.1676 21.2936 43.5113 
8446 4 19.8148 21.3057 45.3212 
8449 2 21.5123 21.3041 43.4942 
335 2 18.1789 23.2256 1.47659 
336 2 19.8732 23.1842 -0.31521 
339 2 21.5632 23.2345 1.51436 
385 4 18.2427 25.1381 -0.355143 
386 2 19.8627 25.1503 1.54071 
387 3 18.2594 27.0474 1.52469 
388 2 19.9712 27.0443 -0.273656 
389 2 21.6084 25.0949 -0.259348 
391 4 21.5866 27.014 1.6084 
1012 2 19.8166 23.2981 3.33452 
1061 3 18.1734 25.2062 3.33986 
1064 1 19.8797 27.0373 3.36438 
1065 4 21.5741 25.1467 3.35852 
1011 2 18.1006 23.3491 5.16701 
1015 4 21.5771 23.3189 5.14851 
1062 1 19.8673 25.1774 5.14582 
1063 1 18.1828 27.0353 5.13705 
1067 4 21.6066 26.9857 5.11939 
1687 4 18.1461 23.3169 8.70578 
1688 1 19.8563 23.2953 6.94182 
1691 1 21.5496 23.2527 8.68457 
1737 4 18.1271 25.1946 6.93139 
1738 4 19.8506 25.1572 8.65725 
1739 1 18.1504 27.0081 8.6553 
1740 1 19.8875 27.0069 6.8926 
1741 1 21.5905 25.1192 6.90392 
1743 1 21.5658 26.996 8.66787 
2417 1 21.5223 25.1223 10.4221 
2364 1 19.8753 23.2598 10.4479 
2416 1 19.8495 27.0125 10.425 
2413 4 18.1703 25.1499 10.46 
2363 3 18.2553 23.2335 12.2977 
3095 3 21.3944 26.9542 15.8871 
2367 3 21.3886 23.1385 12.3111 
3091 3 18.3549 26.9967 15.9196 
2414 4 19.8625 25.1322 12.2094 
2415 4 18.2097 27.0349 12.274 
3093 4 21.3745 25.0018 14.0985 
3092 1 19.8833 27.0008 14.019 
2419 1 21.5261 27.0153 12.1848 
3039 3 18.2634 23.0963 16.0659 
3040 1 19.7891 23.1055 14.1655 
3043 3 21.3984 23.0669 16.0042 
3089 3 18.2914 25.0862 14.0794 
3090 3 19.8144 24.9999 15.9694 
3086 5 16.5893 25.0738 16.0611 
3715 3 18.2663 23.1227 19.8199 
3716 4 19.8572 23.0289 17.9328 
3719 4 21.4254 22.9727 19.827 
3765 3 18.3318 24.9392 17.9431 
3766 3 19.9342 24.9491 19.828 
3767 1 18.344 26.9148 19.828 
3768 5 19.8943 26.9305 17.8737 
3769 1 21.3997 24.8899 17.8309 
3771 1 21.5007 26.8776 19.785 
4392 1 19.849 23.0261 21.7013 
4441 1 18.2968 24.9662 21.6626 
4444 4 20.0042 26.79 21.6601 
4445 3 21.5112 24.8447 21.7235 
3764 5 16.6059 27.0032 17.9196 
4391 1 18.1719 23.0649 23.4951 
4395 4 21.4782 22.9528 23.5681 
4442 4 19.8616 24.8695 23.5505 
4443 3 18.3222 26.8148 23.4703 
4447 4 21.5559 26.6931 23.5458 
5067 4 18.0957 22.9881 27.1831 
5068 1 19.7736 22.9649 25.3708 
5071 4 21.5066 22.9503 27.1802 
5117 3 18.2081 24.9432 25.3197 
5118 2 19.8187 24.8407 27.1781 
5119 2 18.2141 26.8182 27.1807 
5120 3 19.9356 26.7776 25.3569 
5121 4 21.4739 24.7773 25.3833 
5123 2 21.5346 26.7247 27.2694 
5743 1 18.0886 22.9972 30.7553 
5744 1 19.8049 22.9642 28.9836 
5747 3 21.4826 23.0009 30.7892 
5793 2 18.1275 24.8615 28.978 
5794 4 19.7903 24.8833 30.8314 
5795 2 18.131 26.8829 30.9227 
5796 2 19.8051 26.8088 29.1071 
5797 2 21.5041 24.8366 29.0459 
5799 4 21.5105 26.7673 30.8959 
6420 4 19.7558 23.0394 32.5631 
6469 1 18.1327 24.9479 32.6275 
6472 3 19.8655 26.8319 32.6592 
6473 1 21.4804 24.878 32.5947 
7772 1 19.8389 23.1451 39.82 
7825 1 21.5375 24.981 39.8023 
7821 4 18.2466 25.0423 39.8543 
7824 4 19.9401 26.8665 39.8002 
7095 4 18.1735 23.1477 38.0362 
7096 3 19.791 23.1125 36.1987 
7099 1 21.4765 23.1057 37.9942 
7145 1 18.1764 25.0029 36.2385 
7146 1 19.8706 25.0009 38.0054 
7147 1 18.2601 26.9211 38.0124 
7148 1 19.8731 26.8788 36.2221 
7149 4 21.5116 24.947 36.1843 
7151 1 21.5838 26.8433 37.9605 
6470 3 19.8449 24.9456 34.4059 
6471 5 18.0691 26.9093 34.4363 
6475 1 21.5094 26.8225 34.4277 
6423 1 21.4667 23.0536 34.3686 
6419 1 18.1307 23.0966 34.3934 
7771 1 18.2122 23.2002 41.6562 
7775 1 21.505 23.1509 41.6339 
7822 1 19.9077 25.035 41.6615 
7823 3 18.3883 26.9867 41.6838 
7827 4 21.6062 26.875 41.6337 
8447 1 18.2504 23.2238 45.3101 
8448 1 19.8697 23.1882 43.4914 
8451 1 21.5318 23.1678 45.3166 
8497 1 18.3074 25.1193 43.5049 
8498 1 19.9565 25.097 45.3192 
8499 1 18.3453 27.0221 45.3094 
8500 1 20.0449 26.9804 43.5206 
8501 4 21.5699 25.0151 43.4976 
8503 1 21.6532 26.9744 45.3709 
7818 3 16.5772 25.1113 41.6577 
437 1 18.2979 28.9605 -0.355241 
438 1 19.9256 28.9152 1.53379 
439 1 18.2705 30.7902 1.48083 
440 1 20.0077 30.7915 -0.284937 
441 1 21.6756 28.8988 -0.213996 
443 4 21.6351 30.7536 1.54457 
489 4 18.2874 32.6321 -0.355238 
490 4 19.9446 32.6455 1.49707 
493 4 21.6721 32.6649 -0.260775 
1113 1 18.2213 28.9348 3.325 
1116 1 19.9276 30.7553 3.31372 
1117 4 21.5982 28.8606 3.34488 
1165 4 18.2173 32.5933 3.29877 
1169 4 21.6188 32.6056 3.30411 
1114 4 19.8989 28.8714 5.11558 
1115 4 18.1901 30.7409 5.0842 
1119 1 21.6103 30.706 5.10756 
1166 4 19.91 32.5846 5.08772 
1789 4 18.1794 28.8718 6.88441 
1790 1 19.8662 28.8628 8.65745 
1791 3 18.2025 30.7343 8.64782 
1792 1 19.9021 30.7255 6.86958 
1793 1 21.5955 28.8538 6.89303 
1795 3 21.5831 30.7084 8.66263 
1841 3 18.1795 32.5691 6.8743 
1842 1 19.8763 32.5653 8.67263 
1845 4 21.6159 32.5603 6.90378 
2469 1 21.5698 28.8655 10.4201 
2465 4 18.1866 28.8815 10.4695 
2521 4 21.6151 32.5471 10.438 
2468 1 19.872 30.7379 10.4487 
2517 3 18.1633 32.58 10.4681 
3193 3 18.263 32.6424 14.1433 
2466 4 19.8921 28.8959 12.2284 
2467 1 18.2018 30.7451 12.2931 
3145 4 21.5227 28.8759 14.0285 
3197 4 21.6639 32.5905 13.9877 
2471 4 21.6019 30.732 12.1947 
3194 3 20.0404 32.6361 15.8838 
2518 1 19.8872 32.5901 12.2522 
3147 4 21.5923 30.7282 15.8453 
3141 3 18.2709 28.9077 14.0843 
3142 4 19.9073 28.9198 15.9005 
3143 3 18.3493 30.8112 15.9521 
3144 4 19.922 30.7866 14.044 
3817 4 18.3384 28.956 17.8667 
3818 4 20.0154 28.8836 19.6543 
3819 3 18.3733 30.7404 19.7241 
3820 4 20.04 30.7897 17.7705 
3821 3 21.5563 28.8542 17.7327 
3823 3 21.6507 30.7228 19.6339 
3869 2 18.3545 32.6795 17.8045 
3870 5 20.0944 32.7256 19.6651 
3873 3 21.7288 32.6512 17.6891 
4493 5 18.3889 28.8685 21.5741 
4496 3 20.1424 30.7878 21.5597 
4497 3 21.6013 28.7586 21.5138 
4545 5 18.3235 32.6937 21.6047 
4549 3 21.7886 32.7192 21.5402 
4494 5 20.113 28.7739 23.5081 
4495 3 18.3744 30.7858 23.453 
4499 1 21.6894 30.7269 23.4759 
4546 5 20.1689 32.7385 23.4761 
5169 5 18.2844 28.8852 25.3013 
5170 5 19.9571 28.7859 27.2565 
5171 3 18.2313 30.7967 27.147 
5172 3 20.1396 30.7662 25.391 
5173 3 21.6842 28.6946 25.4515 
5175 3 21.7036 30.69 27.2759 
5221 5 18.2811 32.6673 25.321 
5222 5 20.0973 32.7137 27.2564 
5225 3 21.8066 32.6861 25.4251 
5845 3 18.1871 28.8511 29.0562 
5846 2 19.7861 28.7946 30.9637 
5847 3 18.124 30.7652 30.9597 
5848 5 19.9173 30.7584 29.1311 
5849 2 21.5373 28.6964 29.2326 
5851 4 21.5096 30.7523 31.0743 
5897 5 18.1408 32.7433 29.077 
5898 2 19.8121 32.6968 31.0056 
5901 4 21.6022 32.7461 29.2667 
6521 3 18.0741 28.8356 32.7216 
6524 4 19.7991 30.722 32.7195 
6525 4 21.5054 28.7521 32.6819 
6573 2 18.0151 32.7281 32.6823 
6577 2 21.5526 32.6846 32.7682 
7929 4 21.6362 32.8286 39.9062 
7925 2 18.208 32.7467 39.9261 
7197 4 18.1233 28.8023 36.2498 
7198 4 19.9107 28.7688 37.9513 
7199 5 18.2311 30.7836 38.112 
7200 2 19.8786 30.6937 36.2027 
7201 1 21.5671 28.7202 36.1699 
7203 2 21.6138 30.7306 37.9153 
7249 2 18.119 32.7482 36.2897 
7250 2 19.9345 32.7661 38.0963 
7253 5 21.5821 32.741 36.1975 
7873 4 18.4036 28.8461 39.8656 
7876 3 20.1064 30.8418 39.8415 
7877 5 21.6476 28.7881 39.7879 
6523 5 18.0508 30.7669 34.4845 
6522 4 19.8478 28.775 34.441 
6527 2 21.5548 30.6955 34.4204 
6574 2 19.7791 32.7424 34.4559 
7874 1 20.0593 28.8529 41.742 
7875 5 18.3797 30.8145 41.6692 
7879 1 21.6075 30.8431 41.7417 
7926 4 20.0115 32.7908 41.7311 
8549 3 18.3967 28.8986 43.5644 
8550 4 20.0344 28.921 45.3684 
8551 1 18.3274 30.7998 45.3369 
8552 1 20.0665 30.8366 43.6033 
8553 4 21.6699 28.897 43.5698 
8555 4 21.7176 30.7991 45.4176 
8601 1 18.3186 32.7152 43.5371 
8602 4 20.0135 32.6907 45.3382 
8605 4 21.6727 32.7575 43.5238 
1168 4 19.92 34.454 3.28502 
1269 4 18.0038 40.2912 3.23428 
1221 2 21.7171 36.4154 3.31155 
541 2 18.16 36.4449 -0.346615 
542 5 19.9487 36.4206 1.4797 
543 2 18.0505 38.404 1.41778 
544 2 19.8978 38.3817 -0.329771 
545 1 21.6422 36.4216 -0.373188 
547 2 21.6164 38.4077 1.46686 
593 2 18.06 40.2583 -0.357867 
495 3 21.6723 34.4786 1.51274 
597 4 21.5827 40.2633 -0.337559 
1220 2 19.7814 38.4115 3.23852 
1217 5 18.023 36.4564 3.2355 
492 1 19.9876 34.5182 -0.32556 
491 2 18.1905 34.504 1.45214 
594 4 19.7754 40.2834 1.45018 
1273 5 21.6152 40.273 3.2688 
1847 2 21.6842 34.4996 8.67425 
1167 2 18.1026 34.499 5.0392 
1218 5 19.861 36.4512 5.06721 
1219 2 17.9604 38.4001 5.05347 
1223 5 21.671 38.3636 5.13288 
2572 2 19.8062 38.397 10.5148 
2569 5 18.0268 36.4687 10.5146 
1899 5 21.6444 38.3813 8.68223 
2573 2 21.6761 36.4801 10.4526 
1893 5 17.9652 36.4913 6.90284 
1894 2 19.8439 36.4826 8.68091 
1895 2 17.9542 38.4169 8.74332 
1896 2 19.7574 38.3827 6.91167 
1897 2 21.7027 36.4212 6.91963 
1844 5 19.8615 34.5009 6.90602 
1843 2 18.0296 34.5196 8.67834 
1171 2 21.6635 34.4917 5.08698 
2520 5 19.8652 34.5085 10.4384 
1270 5 19.7514 40.2796 5.13623 
1945 2 17.9267 40.2922 6.92854 
1946 5 19.7871 40.2955 8.71338 
2519 2 18.1215 34.5159 12.3093 
3195 5 18.2571 34.5601 16.0063 
2570 2 19.9212 36.4796 12.271 
2571 2 18.0073 38.4002 12.2848 
2523 5 21.724 34.5198 12.2485 
3248 5 19.9186 38.3649 14.1136 
2575 2 21.7076 38.3911 12.214 
3196 2 19.9398 34.5284 14.0561 
3249 2 21.8299 36.5039 14.0017 
3251 5 21.8955 38.4034 15.9313 
3199 5 21.7777 34.5775 15.8514 
3245 5 18.1229 36.4659 14.1246 
3246 2 20.0466 36.5173 15.9578 
3247 2 18.0961 38.3814 16.049 
3301 2 21.7297 40.2833 14.0839 
3298 5 19.9009 40.2718 16.0099 
3297 2 18.0585 40.2768 14.1901 
3871 3 18.2807 34.6097 19.6837 
3872 2 20.1236 34.6249 17.823 
4600 2 19.9562 38.4337 21.5962 
3921 5 18.2092 36.4928 17.875 
3922 5 20.1264 36.5085 19.705 
3923 3 18.1672 38.3747 19.747 
3924 5 20.0547 38.3976 17.8634 
3925 3 21.9327 36.5222 17.7865 
3927 2 21.8248 38.4811 19.7912 
3973 2 18.1024 40.2325 17.9181 
4601 2 21.791 36.5988 21.6449 
3875 4 21.8347 34.6406 19.6671 
4548 2 20.0919 34.646 21.6074 
4597 5 18.2493 36.4836 21.5831 
4649 2 18.1211 40.2784 21.5937 
4547 3 18.2354 34.6469 23.4948 
4551 3 21.8703 34.7031 23.4415 
4598 2 20.0194 36.5264 23.5032 
4599 2 18.1595 38.3767 23.4592 
4603 5 21.7713 38.4731 23.5149 
5279 5 21.663 38.4953 27.2112 
5223 5 18.1779 34.6779 27.182 
5224 5 20.1392 34.7074 25.3403 
5227 3 21.7775 34.707 27.332 
5273 3 18.1728 36.4854 25.2623 
5274 2 19.9609 36.5464 27.2124 
5275 5 18.1193 38.3653 27.1545 
5276 2 19.9096 38.3994 25.3112 
5277 3 21.8636 36.6293 25.3884 
5903 5 21.5498 34.6563 31.0083 
6628 2 19.8238 38.4836 32.6751 
5900 2 19.9116 34.7066 29.0749 
6629 2 21.5664 36.6203 32.7126 
5949 3 18.0969 36.5483 29.0584 
5950 2 19.8196 36.6043 30.8735 
5951 2 18.0304 38.4348 30.837 
5952 2 19.8613 38.4461 29.0796 
5953 2 21.6456 36.5881 29.1242 
5955 2 21.6086 38.4867 30.8728 
6625 5 18.0243 36.5846 32.6851 
5899 2 18.0955 34.6838 30.8401 
6576 2 19.76 34.6585 32.7787 
6677 2 18.038 40.2717 32.6254 
6001 5 18.0317 40.2763 28.9965 
7928 2 19.9348 34.6865 39.9325 
6579 1 21.5859 34.7023 34.4679 
8033 2 21.6117 40.2315 39.8749 
6631 4 21.5918 38.4555 34.4747 
7251 5 18.149 34.676 38.0694 
7980 2 19.857 38.3962 39.9043 
7981 2 21.6542 36.5543 39.8961 
7977 2 18.1109 36.5553 39.9262 
8029 2 18.0614 40.2468 39.894 
7301 2 18.0489 36.5798 36.2692 
7302 2 19.88 36.5693 38.0562 
7303 2 18.0749 38.4194 38.0901 
7304 2 19.8274 38.446 36.2617 
7305 4 21.6009 36.5607 36.2417 
7307 2 21.6136 38.4288 38.0622 
7357 2 21.5691 40.2793 36.2507 
7252 3 19.8968 34.6971 36.2297 
7255 3 21.5965 34.7022 38.0347 
6575 2 18.0195 34.6597 34.5622 
6626 2 19.8313 36.5845 34.51 
6627 2 18.0282 38.4673 34.4739 
7354 4 19.815 40.2804 38.0768 
7353 2 18.0501 40.2773 36.2641 
7927 2 18.1888 34.6231 41.7424 
8709 2 21.6292 40.2118 43.4999 
7978 2 19.9105 36.5229 41.7383 
7979 2 18.0995 38.3851 41.7521 
7983 4 21.683 38.3711 41.7019 
8607 4 21.6523 34.6011 45.3201 
8603 2 18.2518 34.5725 45.3233 
8659 2 21.6214 38.3646 45.3048 
8030 2 19.8531 40.2292 41.7072 
8653 4 18.1851 36.4645 43.5282 
8654 4 19.9345 36.4472 45.2988 
8655 5 18.1263 38.3643 45.285 
8656 4 19.8956 38.3685 43.4896 
8657 2 21.6797 36.5004 43.5108 
8604 4 19.9662 34.6054 43.5157 
7931 4 21.6993 34.6504 41.7213 
8705 1 18.0902 40.2675 43.5021 
8706 1 19.8548 40.2664 45.2856 
595 4 18.0113 42.0832 1.47151 
596 4 19.7913 42.0556 -0.355659 
599 2 21.566 42.0708 1.43627 
645 1 18.0008 43.8262 -0.359496 
646 4 19.7457 43.843 1.45546 
647 3 17.9797 45.5837 1.45657 
648 4 19.7611 45.5841 -0.350237 
649 4 21.5524 43.8326 -0.344581 
651 4 21.521 45.5859 1.47101 
1272 4 19.7402 42.0889 3.26912 
1321 4 17.9821 43.8529 3.27948 
1324 1 19.7455 45.5859 3.29401 
1325 2 21.5377 43.8266 3.29147 
1271 4 17.9692 42.1169 5.07728 
1275 1 21.5854 42.1004 5.12973 
1322 1 19.7508 43.8284 5.09658 
1323 4 17.9641 45.5744 5.11384 
1327 4 21.5211 45.5986 5.10282 
1947 4 17.9385 42.1194 8.73042 
1948 4 19.764 42.1332 6.91396 
1951 4 21.6013 42.111 8.70078 
1997 4 17.9521 43.8462 6.91845 
1998 4 19.7559 43.8488 8.706 
1999 4 17.9518 45.6128 8.72658 
2000 2 19.7402 45.593 6.91699 
2001 4 21.5515 43.8502 6.90958 
2003 3 21.5358 45.6113 8.70631 
2677 4 21.5685 43.877 10.5104 
2676 2 19.7481 45.6099 10.5348 
2624 2 19.7783 42.1397 10.5264 
2673 4 17.9657 43.8786 10.546 
1949 3 21.6585 40.3154 6.90387 
2625 4 21.6762 40.3006 10.4981 
2621 3 17.9406 40.308 10.5088 
2623 3 18.0263 42.1592 12.3539 
3351 3 18.0122 45.6761 16.0696 
2627 4 21.6272 42.1346 12.3246 
3352 3 19.8005 45.6441 14.2293 
2674 3 19.8022 43.8992 12.3801 
2675 4 17.9724 45.6266 12.402 
3355 3 21.5534 45.6475 16.0978 
3353 4 21.6002 43.9107 14.1633 
2679 3 21.5472 45.651 12.3683 
3299 2 18.0924 42.1186 16.0595 
3300 3 19.8101 42.1606 14.1437 
3303 5 21.6423 42.1737 16.0356 
3349 4 18.0348 43.9312 14.2055 
3350 4 19.7955 43.9484 16.0517 
2622 5 19.8217 40.2987 12.2932 
3975 3 18.0912 42.157 19.8081 
3976 2 19.8561 42.1381 17.9594 
3979 4 21.6625 42.168 19.7903 
4025 2 18.0582 43.9149 17.9453 
4026 1 19.8474 43.9008 19.817 
4027 2 18.0177 45.6386 19.8093 
4028 1 19.8059 45.6576 17.9402 
4029 4 21.5902 43.9396 17.972 
4031 1 21.5516 45.6663 19.8092 
4652 4 19.8442 42.1723 21.6143 
4701 4 18.0494 43.8916 21.6336 
4704 1 19.7965 45.6466 21.6444 
4705 1 21.5847 43.9211 21.639 
4653 2 21.7088 40.362 21.625 
3977 4 21.7959 40.3428 17.9223 
3974 5 19.9187 40.2983 19.7628 
4651 4 18.0722 42.1383 23.435 
4655 2 21.6151 42.1701 23.4839 
4702 4 19.8042 43.9082 23.4559 
4703 4 18.0149 45.6448 23.4383 
4707 4 21.5435 45.6443 23.4807 
5327 2 18.0232 42.1191 27.1388 
5328 2 19.8383 42.1389 25.3243 
5331 4 21.6006 42.1315 27.1619 
5377 2 18.0296 43.8798 25.285 
5378 4 19.8021 43.8968 27.1455 
5379 4 18.0092 45.6235 27.1402 
5380 4 19.7757 45.6335 25.2991 
5381 4 21.5643 43.9118 25.3269 
5383 4 21.53 45.6318 27.1377 
5326 2 19.8666 40.3369 27.1428 
5329 1 21.6788 40.3539 25.3576 
4650 5 19.8691 40.3143 23.4777 
5325 2 18.0702 40.3032 25.3291 
6003 2 18.0291 42.0981 30.823 
6004 2 19.826 42.1203 28.9834 
6007 1 21.5602 42.1071 30.8204 
6053 4 18.0206 43.8856 28.9608 
6054 1 19.7831 43.8737 30.803 
6055 4 17.9983 45.6057 30.7789 
6056 1 19.7703 45.6126 28.9601 
6057 4 21.5558 43.88 28.9762 
6059 1 21.526 45.6132 30.7863 
6680 4 19.7963 42.0893 32.6245 
6729 1 18.0136 43.8649 32.6281 
6732 4 19.7635 45.6088 32.6012 
6733 4 21.5397 43.8511 32.6112 
6005 1 21.6056 40.3389 29.0404 
6002 1 19.8422 40.3113 30.8355 
6681 2 21.5784 40.2986 32.6566 
8081 1 18.0357 43.8206 39.8868 
8085 1 21.5613 43.8161 39.8598 
8084 3 19.7803 45.5872 39.8613 
7355 1 18.0617 42.0631 38.0668 
7356 3 19.7963 42.078 36.2499 
7359 1 21.5641 42.0568 38.0546 
7405 1 18.0234 43.8332 36.2289 
7406 1 19.7886 43.8248 38.056 
7407 1 18.0131 45.584 38.0508 
7408 1 19.7732 45.591 36.2316 
7409 1 21.5475 43.8308 36.2355 
7411 1 21.5348 45.5876 38.0431 
8032 1 19.8136 42.0577 39.8781 
6679 1 18.0476 42.0833 34.4288 
6730 1 19.7824 43.8379 34.4235 
6735 1 21.5276 45.5943 34.4133 
6731 1 17.9977 45.5938 34.4205 
6683 1 21.5527 42.0912 34.4397 
6678 4 19.807 40.3054 34.4507 
8031 1 18.0621 42.0553 41.7084 
8035 3 21.5997 42.0528 41.678 
8082 1 19.8073 43.8132 41.6814 
8083 1 18.0101 45.574 41.668 
8087 1 21.5413 45.5818 41.6697 
8707 1 18.0546 42.0552 45.2608 
8708 1 19.8336 42.0483 43.4979 
8711 1 21.5904 42.0409 45.3239 
8757 1 18.0211 43.8185 43.4793 
8758 1 19.7887 43.818 45.2944 
8759 1 17.994 45.5767 45.2805 
8760 1 19.7754 45.5832 43.4797 
8761 1 21.5656 43.8115 43.4948 
8763 1 21.533 45.5847 45.29 
26 1 23.2644 -0.106253 1.47828 
28 1 23.257 1.64843 -0.340964 
29 1 25.0283 -0.0947625 -0.333731 
30 1 26.784 -0.0768162 1.4849 
31 1 25.0087 1.65758 1.47615 
32 1 26.7806 1.66178 -0.335774 
78 1 23.2366 3.40177 1.48062 
81 4 25.0081 3.40431 -0.331554 
82 1 26.7748 3.4061 1.47951 
704 4 23.2376 1.65063 3.2934 
705 4 25.0205 -0.0824135 3.29908 
708 1 26.782 1.66891 3.29162 
757 1 24.9965 3.41121 3.28929 
702 4 23.2609 -0.0931389 5.10295 
706 4 26.7903 -0.0555386 5.11344 
707 1 25.0076 1.67285 5.10673 
754 1 23.2288 3.41068 5.1082 
758 3 26.7761 3.40717 5.08028 
1378 1 23.2713 -0.077166 8.7216 
1380 1 23.2435 1.66116 6.92386 
1381 4 25.0345 -0.0664756 6.91454 
1382 4 26.8075 -0.0561522 8.7209 
1383 1 25.0221 1.67762 8.7427 
1384 4 26.7906 1.69735 6.92377 
1430 1 23.2328 3.40875 8.76671 
1433 1 24.9762 3.40275 6.93416 
1434 1 26.7873 3.40446 8.78985 
2057 1 25.0447 -0.0501693 10.5314 
2060 4 26.8117 1.67182 10.5656 
2056 1 23.2496 1.66733 10.5632 
2109 1 25.0139 3.40407 10.5901 
2782 1 23.2373 3.37042 16.1138 
2054 3 23.2724 -0.0507642 12.3797 
2785 1 25.0085 3.37753 14.2251 
2058 1 26.822 -0.0626217 12.3524 
2059 1 25.0348 1.66008 12.3916 
2786 5 26.8313 3.37963 16.1068 
2106 4 23.2352 3.37207 12.4058 
2110 1 26.8046 3.39011 12.4125 
2730 4 23.2673 -0.0566327 16.1034 
2732 1 23.2547 1.66348 14.2475 
2733 1 25.0385 -0.0464106 14.2212 
2734 4 26.8032 -0.00995128 16.1037 
2735 4 25.0004 1.64724 16.0978 
2736 4 26.8187 1.64175 14.2098 
3406 1 23.2804 -0.0448772 19.8133 
3408 4 23.2612 1.66905 17.9599 
3409 4 25.0403 -0.0272921 17.9741 
3410 4 26.8112 -0.0235968 19.8279 
3411 1 25.0365 1.67256 19.8161 
3412 4 26.8167 1.65456 17.9922 
3458 4 23.2472 3.38894 19.7946 
3461 4 25.0156 3.38481 17.986 
3462 3 26.8296 3.36151 19.7863 
4084 4 23.2614 1.6645 21.648 
4085 4 25.0448 -0.0433431 21.6628 
4088 4 26.8244 1.68238 21.6617 
4137 4 25.0187 3.37442 21.6462 
4082 4 23.2813 -0.0588194 23.4906 
4086 1 26.8218 -0.0567623 23.5104 
4087 1 25.0444 1.66662 23.4906 
4134 3 23.2634 3.38408 23.4779 
4138 1 26.8351 3.37068 23.5278 
4758 1 23.2767 -0.0787747 27.1344 
4760 1 23.2685 1.66365 25.311 
4761 1 25.0502 -0.0761086 25.3219 
4762 1 26.8167 -0.0937587 27.1465 
4763 1 25.0442 1.66224 27.1347 
4764 1 26.826 1.64966 25.3304 
4810 1 23.2564 3.39907 27.1332 
4813 1 25.0387 3.39802 25.3104 
4814 1 26.8254 3.39803 27.1275 
5434 1 23.2723 -0.0875408 30.7735 
5436 1 23.2641 1.65811 28.9462 
5437 1 25.0428 -0.0886432 28.9571 
5438 1 26.8044 -0.100361 30.7674 
5439 1 25.0368 1.65772 30.7625 
5440 1 26.8146 1.65116 28.9473 
5486 1 23.2506 3.40015 30.7541 
5489 1 25.037 3.40561 28.9413 
5490 1 26.8124 3.39693 30.7444 
6112 1 23.2607 1.65998 32.5802 
6113 1 25.033 -0.0887268 32.5847 
6116 1 26.8021 1.65329 32.5661 
6165 1 25.028 3.40353 32.5615 
7517 1 25.0245 3.40328 39.8312 
7468 1 26.7772 1.65547 39.8332 
7465 1 25.0386 -0.0977362 39.8383 
7464 1 23.2659 1.6554 39.839 
6786 1 23.2798 -0.101153 38.0241 
6788 1 23.26 1.6573 36.2054 
6789 1 25.0343 -0.0947665 36.2043 
6790 1 26.7897 -0.100988 38.0112 
6791 1 25.0263 1.65943 38.0102 
6792 1 26.788 1.6588 36.1887 
6838 4 23.2472 3.39904 38.012 
6841 1 25.0182 3.40519 36.1874 
6842 4 26.7916 3.40363 38.0023 
6110 4 23.2722 -0.0959988 34.3999 
6162 4 23.2492 3.40252 34.3775 
6115 4 25.0279 1.65847 34.3874 
6114 1 26.7944 -0.100427 34.3853 
6166 4 26.7985 3.39586 34.3644 
7462 1 23.2824 -0.0979319 41.6609 
7466 4 26.7861 -0.0975682 41.6566 
7467 3 25.0222 1.65963 41.6593 
7514 4 23.2499 3.39375 41.6569 
7518 1 26.7796 3.40024 41.6548 
8138 4 23.2728 -0.104343 45.2959 
8140 1 23.2645 1.64909 43.4762 
8141 4 25.0375 -0.096619 43.4776 
8142 4 26.7857 -0.0934779 45.2983 
8143 4 25.0173 1.65727 45.2964 
8144 4 26.7756 1.65977 43.4795 
8190 4 23.2452 3.39785 45.2958 
8193 4 25.0153 3.4006 43.4806 
8194 4 26.7791 3.40755 45.3018 
80 4 23.2304 5.13834 -0.332918 
83 4 24.9981 5.15078 1.47606 
84 4 26.7793 5.14784 -0.332072 
130 4 23.2182 6.88315 1.47598 
132 4 23.2199 8.62922 -0.321884 
133 4 25.0005 6.88529 -0.324959 
134 4 26.7765 6.89369 1.47554 
135 4 24.9852 8.62675 1.47985 
136 4 26.7829 8.61858 -0.34228 
756 4 23.22 5.1557 3.28609 
760 4 26.7758 5.14919 3.2802 
808 1 23.1971 8.61125 3.29743 
809 4 24.9845 6.89137 3.27873 
812 4 26.7735 8.63251 3.28948 
182 4 23.2169 10.3671 1.49208 
185 4 24.9989 10.3662 -0.341688 
186 1 26.777 10.3389 1.45583 
861 1 24.9659 10.3417 3.30678 
759 4 24.9719 5.15683 5.08777 
806 4 23.1987 6.87845 5.11461 
810 4 26.7752 6.88655 5.04686 
811 1 24.9617 8.60673 5.09609 
1432 4 23.2102 5.14309 6.95105 
1435 4 24.9744 5.15919 8.81365 
1436 5 26.7838 5.18501 6.94818 
1482 4 23.1962 6.88206 8.79378 
1484 4 23.1916 8.61919 6.94159 
1485 4 24.9137 6.88613 6.94959 
1486 4 26.8039 6.86882 8.87148 
1487 4 24.9805 8.5827 8.79406 
1488 5 26.8023 8.58506 6.97716 
1534 2 23.154 10.3411 8.76683 
1538 4 26.9193 10.3355 8.82774 
858 4 23.1973 10.3591 5.12096 
1537 4 24.9787 10.3545 6.91669 
862 1 26.8155 10.3303 5.13484 
2108 4 23.2154 5.1429 10.6136 
2160 4 23.1619 8.58535 10.6342 
2112 4 26.7986 5.13256 10.6145 
2161 4 24.9923 6.89475 10.6332 
2164 1 26.8714 8.57524 10.634 
2840 5 26.8737 8.59492 14.2782 
2111 4 25.0072 5.12247 12.3963 
2214 2 26.9193 10.3497 12.4383 
2158 4 23.1901 6.86729 12.4297 
2213 5 25.0218 10.3245 10.6455 
2890 4 26.9415 10.3335 16.1211 
2162 4 26.8335 6.85202 12.3938 
2163 4 24.9822 8.58428 12.4672 
2889 1 24.9612 10.3628 14.2896 
2784 2 23.2064 5.10573 14.2526 
2787 2 24.9857 5.14512 16.1351 
2788 2 26.8294 5.14751 14.2295 
2834 4 23.1761 6.86627 16.103 
2836 1 23.1742 8.61431 14.2684 
2837 2 24.9744 6.84603 14.2427 
2838 2 26.8769 6.81562 16.1635 
2839 2 24.9978 8.58495 16.0954 
2210 4 23.1586 10.355 12.4833 
2886 1 23.1533 10.3817 16.08 
3460 1 23.2351 5.12468 17.9523 
3463 1 25.0061 5.11454 19.7831 
3464 1 26.8607 5.10628 18.0042 
3510 1 23.2375 6.84076 19.8074 
3512 2 23.1591 8.60507 17.9565 
3513 1 25.0017 6.89092 17.9701 
3514 5 26.8721 6.93476 19.771 
3515 1 24.9417 8.62562 19.8419 
3516 3 26.9374 8.6067 17.8879 
4136 1 23.2554 5.10665 21.6486 
4140 5 26.8568 5.13162 21.665 
4188 1 23.1994 8.64219 21.67 
4189 1 24.9613 6.90031 21.6681 
4192 2 26.8936 8.58165 21.722 
3565 5 25.0084 10.3601 17.9399 
3562 1 23.1641 10.4189 19.8521 
4241 3 24.9661 10.3371 21.6918 
3566 5 26.9554 10.3078 19.8334 
4139 1 25.0196 5.13831 23.5034 
4186 1 23.2202 6.85982 23.4942 
4190 1 26.8638 6.88345 23.54 
4191 1 24.9949 8.58509 23.4938 
4812 1 23.24 5.12483 25.31 
4815 1 25.0377 5.14626 27.119 
4816 1 26.8418 5.12826 25.308 
4862 1 23.2202 6.86014 27.1187 
4864 1 23.1863 8.59807 25.3096 
4865 1 25.0338 6.87333 25.3017 
4866 1 26.8536 6.85658 27.1142 
4867 1 25.0196 8.54833 27.1114 
4868 4 26.8899 8.57327 25.3377 
4914 1 23.1535 10.4086 27.1014 
4242 5 26.9408 10.3778 23.5232 
4917 5 25.0087 10.3897 25.3486 
4238 1 23.1825 10.4022 23.4845 
4918 2 26.92 10.3868 27.0939 
5488 1 23.2398 5.13812 28.9358 
5491 1 25.031 5.14711 30.7455 
5492 1 26.8301 5.14065 28.9303 
5538 1 23.2254 6.87243 30.7396 
5540 1 23.1944 8.58661 28.9252 
5541 1 25.0369 6.87862 28.9345 
5542 1 26.8305 6.88876 30.7316 
5543 1 25.0114 8.59847 30.7418 
5544 1 26.8709 8.59037 28.8958 
6164 1 23.2383 5.14109 32.5581 
6168 1 26.8121 5.14084 32.5475 
6216 1 23.212 8.62137 32.5324 
6217 1 25.0275 6.88615 32.5486 
6220 1 26.839 8.62851 32.5432 
5590 1 23.1964 10.3881 30.7462 
5594 2 26.8726 10.3437 30.7086 
6269 1 25.0019 10.3498 32.5172 
5593 5 24.9954 10.3833 28.8765 
6266 1 23.1905 10.3552 34.327 
6219 1 25.0274 8.63256 34.3343 
6270 1 26.8803 10.355 34.3497 
6218 1 26.8229 6.88825 34.3492 
6214 1 23.2317 6.88991 34.3556 
6946 1 26.8862 10.367 37.9013 
7572 5 26.8237 8.65761 39.8185 
7569 1 24.9841 6.86985 39.8203 
7568 1 23.2243 8.62324 39.8196 
6840 1 23.2394 5.14306 36.1811 
6843 1 25.0147 5.14509 37.9958 
6844 1 26.7977 5.13473 36.1683 
6890 1 23.2379 6.88861 37.9821 
6892 1 23.2115 8.62562 36.1494 
6893 1 25.019 6.89311 36.1615 
6894 1 26.8071 6.86712 37.9665 
6895 1 25.0043 8.63267 37.9597 
6896 1 26.8378 8.61505 36.1526 
7516 1 23.24 5.12502 39.8269 
7520 1 26.7874 5.15353 39.8225 
6942 1 23.1794 10.3487 37.9733 
6945 1 25.0228 10.326 36.1418 
7621 4 24.9443 10.3586 39.8208 
6167 1 25.0256 5.1485 34.3657 
7519 1 25.0114 5.14159 41.6556 
7566 1 23.2389 6.88105 41.6621 
7570 1 26.7992 6.87301 41.6762 
7571 1 24.9943 8.63576 41.6862 
8192 1 23.238 5.13778 43.4808 
8195 1 25.0025 5.14672 45.3015 
8196 1 26.7825 5.13833 43.4842 
8242 1 23.2251 6.88181 45.3125 
8244 1 23.2165 8.6173 43.4938 
8245 1 25.0093 6.88366 43.4897 
8246 1 26.7856 6.88132 45.3022 
8247 1 25.0006 8.61868 45.3108 
8248 1 26.811 8.62136 43.4855 
8294 1 23.2167 10.3636 45.3022 
8298 1 26.8021 10.3656 45.2872 
7622 3 26.8686 10.3581 41.7301 
8297 1 25.0034 10.3529 43.5152 
7618 1 23.1743 10.3456 41.6721 
916 3 26.8321 15.8144 3.32721 
184 2 23.2284 12.1651 -0.335337 
913 1 24.9485 13.9452 3.32921 
912 1 23.2141 15.765 3.29191 
187 1 24.9679 12.112 1.48106 
188 1 26.7828 12.0837 -0.340924 
234 1 23.2456 13.94 1.51036 
236 5 23.2745 15.7887 -0.336848 
237 1 25.0098 13.941 -0.337555 
238 5 26.7997 13.9625 1.49427 
239 1 25.0192 15.796 1.55789 
240 3 26.7539 15.8419 -0.336004 
860 1 23.2297 12.1349 3.31766 
864 5 26.8229 12.1039 3.33293 
1590 5 26.9712 13.9601 8.76488 
863 1 24.9705 12.108 5.16098 
910 1 23.1932 13.9169 5.13391 
914 5 26.9124 13.96 5.19785 
915 5 25.014 15.8049 5.15185 
1592 3 27.0994 15.8639 6.96706 
1536 3 23.149 12.1058 6.90988 
1591 5 25.0828 15.8081 8.81864 
1539 5 25.0534 12.1087 8.75719 
1540 3 26.921 12.0242 6.93885 
1586 5 23.1717 13.9447 8.81671 
1588 3 23.149 15.7756 6.95862 
1589 2 25.0158 13.936 6.92521 
2264 3 23.1572 15.8209 10.6069 
2268 3 27.0349 15.8465 10.5886 
2212 3 23.1204 12.0881 10.6236 
2265 3 25.0853 13.9074 10.6226 
2216 3 26.9579 12.1089 10.6217 
2941 5 25.0559 13.9575 14.3188 
2938 3 23.1152 13.9318 16.118 
2943 5 25.0726 15.873 16.0828 
2944 3 27.0245 15.8095 14.2258 
2892 5 26.9347 12.108 14.3368 
2215 2 25.0232 12.1105 12.4403 
2891 3 24.9733 12.1228 16.0859 
2262 5 23.175 13.9311 12.3905 
2888 3 23.1594 12.1216 14.3082 
2942 3 27.0359 14.0632 16.065 
2266 5 26.9604 13.9749 12.4026 
2267 5 25.0851 15.8586 12.3454 
2940 5 23.1479 15.8327 14.2501 
4244 5 26.9936 12.2469 21.6922 
4293 3 25.0482 14.1123 21.7275 
3564 3 23.1404 12.1558 17.9142 
4292 2 23.2167 15.8382 21.7401 
4296 2 26.9072 15.8618 21.7759 
3567 5 25.0238 12.1913 19.8869 
3568 5 26.9854 12.1822 17.8788 
3614 5 23.1639 14.0215 19.8221 
3616 3 23.1504 15.8307 17.8962 
3617 5 25.0505 13.9918 17.8639 
3618 5 26.9874 14.0743 19.8136 
3619 5 25.0579 15.8857 19.7831 
3620 3 27.0204 15.8805 17.8834 
4240 3 23.1678 12.2061 21.7028 
4970 1 26.8863 14.1105 27.1067 
4966 1 23.217 14.0449 27.1222 
4972 1 26.8661 15.858 25.3557 
4243 5 25.024 12.2769 23.4911 
4290 1 23.2088 14.054 23.5147 
4294 1 26.9205 14.0977 23.5743 
4295 1 25.0845 15.8222 23.5646 
4971 1 25.0628 15.847 27.1354 
4916 1 23.1748 12.2658 25.3248 
4968 2 23.251 15.8174 25.3375 
4969 1 25.0511 14.0844 25.3419 
4919 2 25.0005 12.295 27.0926 
4920 2 26.9176 12.2895 25.3646 
6324 2 26.916 15.8563 32.5073 
5592 3 23.1775 12.2444 28.9029 
6321 5 25.0045 14.0599 32.4776 
5595 2 24.9699 12.2017 30.7083 
5596 5 26.8972 12.2544 28.9051 
5642 1 23.1758 14.0304 30.6812 
5644 1 23.2353 15.8304 28.9015 
5645 2 25.0292 14.0658 28.9315 
5646 3 26.9252 14.1075 30.6897 
5647 1 25.0261 15.8637 30.6738 
5648 1 26.8725 15.8566 28.9136 
6268 1 23.174 12.1719 32.5174 
6320 1 23.1814 15.8369 32.4883 
6272 5 26.9055 12.1961 32.4847 
6318 3 23.1543 13.9992 34.3566 
7672 3 23.1351 15.836 39.859 
7676 3 26.994 15.8126 39.8242 
7624 5 26.8939 12.1309 39.8218 
6944 1 23.1571 12.1367 36.1228 
7673 3 24.9681 14.0253 39.8412 
6947 5 25.0111 12.1342 37.9444 
6948 1 26.9097 12.1528 36.128 
6994 5 23.1614 13.994 37.9811 
6996 3 23.1148 15.8136 36.1421 
6997 1 25.0165 14.017 36.1265 
6998 5 26.9152 14.022 37.9516 
6999 5 25.0297 15.8656 37.9908 
7000 3 26.9665 15.8466 36.1242 
7620 3 23.1555 12.1369 39.8398 
6322 2 26.9419 14.0316 34.3842 
6323 5 25.0223 15.8562 34.3938 
6271 5 25.0137 12.1682 34.3638 
8350 5 26.8063 13.9752 45.2597 
7623 5 24.9795 12.1582 41.6849 
7670 1 23.1749 13.9908 41.6682 
7674 5 26.9122 14.0212 41.706 
7675 5 25.0125 15.8399 41.6697 
8352 3 26.941 15.8567 43.5219 
8296 1 23.1931 12.1565 43.5257 
8351 1 25.0321 15.8192 45.2366 
8299 1 24.9925 12.1281 45.2821 
8300 1 26.8562 12.1118 43.5058 
8346 1 23.2329 13.959 45.2846 
8348 1 23.1986 15.7966 43.5184 
8349 3 24.9507 13.9911 43.5163 
286 2 23.2599 17.6405 1.50361 
288 2 23.2812 19.5198 -0.308805 
289 2 25.04 17.7022 -0.331213 
290 5 26.8293 17.7326 1.53005 
291 2 25.0605 19.6025 1.52174 
292 2 26.9044 19.6451 -0.260916 
338 1 23.2971 21.3964 1.46742 
341 2 25.113 21.4349 -0.257069 
342 1 26.9089 21.4931 1.5416 
964 2 23.262 19.4768 3.25767 
965 3 25.0073 17.6363 3.30861 
968 2 26.907 19.6503 3.29864 
1017 2 25.0565 21.47 3.27904 
962 2 23.1875 17.6267 5.12264 
966 5 26.9444 17.733 5.09778 
967 5 25.0341 19.582 5.12093 
1014 2 23.2826 21.4403 5.16402 
1018 2 26.9131 21.4512 5.12552 
1638 2 23.1959 17.6486 8.80056 
1640 1 23.2085 19.5394 6.98956 
1641 5 25.0501 17.7057 6.98995 
1642 5 27.0196 17.734 8.77802 
1643 2 25.0832 19.6017 8.74169 
1644 1 26.9703 19.6429 6.94314 
1690 2 23.2446 21.3701 8.73192 
1693 1 25.0769 21.3913 6.94694 
1694 2 26.9593 21.4065 8.72895 
2320 2 26.9974 19.5807 10.5397 
2369 2 25.0814 21.3916 10.5327 
2316 2 23.2257 19.5129 10.5599 
2317 2 25.0616 17.7452 10.5562 
2995 3 25.048 19.4935 16.0083 
2314 2 23.1685 17.6685 12.362 
3046 3 26.9612 21.2677 15.9867 
3042 2 23.1379 21.2397 16.0093 
2318 5 26.9951 17.7066 12.3777 
2319 2 25.0584 19.541 12.3316 
2996 2 26.9501 19.5683 14.1624 
2366 2 23.2029 21.3268 12.3385 
3045 2 25.0371 21.259 14.1652 
2370 2 26.958 21.3388 12.2744 
2990 2 23.1847 17.6651 16.0611 
2992 2 23.1909 19.4424 14.1921 
2993 2 25.0659 17.731 14.1705 
2994 5 26.9593 17.6738 15.9863 
3666 2 23.1532 17.5866 19.8236 
3668 5 23.187 19.399 17.9299 
3669 3 25.0361 17.6474 17.9067 
3670 5 26.9608 17.6785 19.8106 
3671 2 24.997 19.3887 19.84 
3672 5 26.9109 19.473 17.8599 
3718 2 23.1395 21.1768 19.8345 
3721 2 24.988 21.2354 17.8551 
3722 5 26.9311 21.1937 19.816 
4344 2 23.1765 19.3713 21.6983 
4345 2 25.0657 17.6407 21.7583 
4348 2 26.9252 19.4293 21.7618 
4397 2 24.9875 21.169 21.7036 
4342 2 23.2542 17.6125 23.561 
4346 1 26.8825 17.6239 23.6002 
4347 2 25.0796 19.439 23.5831 
4394 1 23.1862 21.1498 23.5665 
4398 3 26.9672 21.203 23.6041 
5018 1 23.2677 17.6103 27.1373 
5020 1 23.2543 19.3986 25.3756 
5021 4 25.0796 17.6291 25.3652 
5022 1 26.8564 17.6352 27.1579 
5023 1 25.0561 19.4068 27.1656 
5024 1 26.8733 19.4301 25.4096 
5070 1 23.2528 21.1641 27.1705 
5073 1 25.0604 21.1751 25.4039 
5074 1 26.8442 21.2251 27.2151 
5694 1 23.2423 17.5981 30.695 
5696 1 23.2664 19.3936 28.9424 
5697 1 25.0415 17.625 28.9178 
5698 2 26.8572 17.6503 30.7079 
5699 1 25.027 19.4143 30.6982 
5700 1 26.8389 19.4303 28.9357 
5746 4 23.2484 21.2178 30.747 
5749 1 25.027 21.2123 28.9725 
5750 2 26.8321 21.2283 30.7426 
6372 2 23.2404 19.4161 32.515 
6373 2 25.028 17.64 32.5034 
6376 2 26.8502 19.4501 32.5368 
6425 2 25.0211 21.2381 32.5421 
6426 2 26.8566 21.3102 34.351 
6374 2 26.9067 17.6676 34.3539 
6370 2 23.1923 17.655 34.356 
7777 2 25.061 21.3571 39.7964 
7725 2 25.0291 17.699 39.8387 
7728 5 26.9615 19.5747 39.7941 
7046 2 23.1797 17.663 37.9911 
7048 1 23.1972 19.4727 36.1909 
7049 2 25.0235 17.7076 36.1762 
7050 5 26.9776 17.6707 37.978 
7051 2 25.0253 19.5113 37.9786 
7052 2 26.9037 19.521 36.1484 
7098 2 23.2344 21.3012 37.9769 
7101 2 25.0345 21.3079 36.1778 
7102 2 26.8982 21.3803 37.9437 
7724 2 23.2369 19.5016 39.8318 
6422 2 23.2249 21.2505 34.3774 
6375 2 25.0323 19.4618 34.3704 
7722 2 23.2116 17.6854 41.6849 
7726 5 26.9816 17.6761 41.6565 
7727 2 25.0671 19.5651 41.6648 
7774 2 23.2529 21.3253 41.6511 
7778 2 26.9298 21.4436 41.6479 
8398 2 23.2539 17.665 45.2762 
8400 2 23.2744 19.5128 43.4865 
8401 2 25.0504 17.6948 43.5058 
8402 5 26.9215 17.7014 45.3454 
8403 2 25.0793 19.5935 45.3409 
8404 5 26.9636 19.6094 43.5142 
8450 2 23.2884 21.3616 45.3426 
8453 2 25.0863 21.4054 43.5133 
8454 2 26.929 21.4924 45.3867 
340 2 23.2924 23.2117 -0.291462 
343 4 25.0719 23.2781 1.54286 
344 1 26.8666 23.2939 -0.213593 
390 1 23.3066 25.1211 1.59255 
392 3 23.2599 26.9525 -0.172102 
393 3 25.0007 25.0677 -0.20683 
394 1 26.8274 25.0795 1.54985 
395 4 25.0442 26.9306 1.55971 
396 4 26.7709 26.9033 -0.204006 
1016 4 23.3066 23.304 3.31663 
1020 4 26.8872 23.2751 3.31413 
1068 4 23.3251 26.9582 3.35448 
1069 4 25.0731 25.0908 3.33308 
1072 2 26.8317 26.9165 3.34365 
1019 2 25.0771 23.2455 5.13492 
1066 1 23.3249 25.1109 5.10332 
1070 2 26.8761 25.079 5.11306 
1071 3 25.0509 26.9544 5.10706 
1692 3 23.2898 23.2453 6.92131 
1695 2 25.0724 23.1808 8.7268 
1696 2 26.9202 23.2213 6.92894 
1742 2 23.3143 25.0751 8.72032 
1744 2 23.3282 26.9674 6.90252 
1745 2 25.0814 25.0774 6.90708 
1746 2 26.9246 25.0508 8.68916 
1747 2 25.091 26.9535 8.71856 
1748 2 26.86 26.9233 6.88671 
2372 3 26.9754 23.2087 10.507 
2420 4 23.2585 27.0006 10.4252 
2424 2 26.9467 26.9208 10.4354 
2368 3 23.1565 23.1523 10.5227 
2421 2 25.1189 24.9849 10.4719 
3100 5 26.9258 26.9067 14.0673 
2371 2 25.0655 23.1629 12.3021 
2418 5 23.2038 24.992 12.2791 
3099 3 24.9974 26.8809 15.9513 
3098 5 26.873 25.0379 15.9871 
2422 3 26.9547 25.0261 12.246 
2423 5 25.0711 26.9208 12.1955 
3097 3 25.0599 25.0159 14.0946 
3044 4 23.1522 23.1086 14.1102 
3047 5 24.9935 23.0751 15.9867 
3048 5 26.926 23.1565 14.0977 
3094 5 23.1494 24.9519 15.9391 
3096 5 23.2057 26.9397 14.0984 
3720 3 23.0913 23.0367 17.8617 
3723 5 24.9403 23.0136 19.7518 
3724 5 26.9035 23.0866 17.8723 
3770 5 23.0741 24.8897 19.7383 
3772 5 23.1508 26.8653 17.7681 
3773 3 24.9354 24.9316 17.85 
3774 5 26.8095 24.9832 19.7425 
3775 5 24.9098 26.8611 19.778 
3776 5 26.7981 26.9004 17.8501 
4396 3 23.1153 22.9418 21.7191 
4400 5 26.9136 23.0382 21.6936 
4448 3 23.0839 26.8175 21.6612 
4449 5 24.9095 24.9064 21.6704 
4452 3 26.7296 26.9182 21.6401 
4399 5 25.0285 22.9606 23.5815 
4446 2 23.1818 24.7903 23.5786 
4450 5 26.8162 25.0039 23.6165 
4451 5 24.8985 26.8272 23.5244 
5072 4 23.2081 22.9455 25.3993 
5075 2 25.0343 22.9903 27.2003 
5076 3 26.8804 23.0074 25.4144 
5122 2 23.2293 24.8058 27.2175 
5124 2 23.1408 26.6849 25.4241 
5125 2 24.9884 24.8853 25.4216 
5126 5 26.8404 24.9314 27.2376 
5127 5 24.988 26.8381 27.2647 
5128 3 26.8758 26.906 25.4405 
5748 3 23.2142 22.9761 29.0011 
5751 4 25.0073 23.0385 30.761 
5752 3 26.859 23.0518 29.0396 
5798 4 23.2134 24.8393 30.8334 
5800 2 23.2151 26.7696 29.1104 
5801 2 24.9959 24.85 29.0655 
5802 3 26.86 24.9078 30.7979 
5803 5 25.0461 26.7915 30.8805 
5804 2 26.8668 26.8417 29.0846 
6424 4 23.2143 23.0451 32.5665 
6428 2 26.8382 23.0851 32.5308 
6476 2 23.1958 26.765 32.6574 
6477 2 25.0152 24.8729 32.593 
6480 4 26.8445 26.8063 32.6324 
7832 5 26.7492 26.8694 39.8315 
7829 2 25.0098 24.9533 39.8061 
7100 1 23.1868 23.0979 36.1815 
7103 4 25.0371 23.1252 37.9423 
7104 3 26.8672 23.1419 36.1582 
7150 2 23.2505 24.9389 37.9753 
7152 1 23.2396 26.7952 36.1268 
7153 2 24.9998 24.918 36.1414 
7154 2 26.8099 24.9659 37.9357 
7155 2 24.9834 26.8181 37.9306 
7156 2 26.8244 26.8309 36.1506 
7776 2 23.2455 23.1069 39.7958 
7780 2 26.8566 23.2098 39.779 
7828 3 23.2735 26.8163 39.7861 
6479 2 25.0078 26.7707 34.368 
6478 2 26.8361 24.942 34.3717 
6474 3 23.1698 24.8925 34.3838 
6427 2 25.0038 23.0894 34.3835 
7779 2 25.0622 23.1448 41.6461 
7826 2 23.2515 24.9717 41.6251 
7830 2 26.8302 25.0304 41.6429 
7831 3 24.8519 26.9245 41.6639 
8452 2 23.2547 23.1545 43.4913 
8455 2 25.0692 23.2605 45.3554 
8456 2 26.8875 23.2762 43.5097 
8502 3 23.2211 25.0333 45.3367 
8504 3 23.1989 26.9164 43.4935 
8505 2 24.9742 25.0127 43.4662 
8506 2 26.848 25.0524 45.4166 
8507 5 24.9576 26.8993 45.3883 
8508 5 26.7711 26.8827 43.4719 
442 4 23.3243 28.8247 1.59721 
444 3 23.3697 30.7468 -0.186772 
445 3 24.9851 28.7979 -0.199345 
446 1 26.7683 28.7838 1.60202 
447 1 25.007 30.6682 1.62859 
448 5 26.6911 30.7039 -0.256337 
494 1 23.3361 32.6124 1.56289 
497 4 24.9595 32.6828 -0.235479 
498 2 26.7148 32.584 1.53143 
1120 1 23.295 30.6925 3.33855 
1121 4 25.0486 28.7848 3.35875 
1124 1 26.7819 30.6017 3.35819 
1173 2 25.0634 32.5721 3.34964 
1118 1 23.3162 28.8256 5.10788 
1122 1 26.8283 28.749 5.11794 
1123 2 25.0568 30.6532 5.12681 
1170 2 23.3219 32.5722 5.11496 
1174 4 26.7349 32.5934 5.15631 
1794 4 23.3127 28.853 8.66873 
1796 3 23.295 30.6747 6.90367 
1797 4 25.0608 28.7992 6.8882 
1798 2 26.8792 28.7934 8.65439 
1799 4 25.029 30.6687 8.63999 
1800 2 26.8274 30.6453 6.89638 
1846 1 23.3319 32.5526 8.66318 
1849 2 25.0309 32.5893 6.89817 
1850 2 26.8062 32.5928 8.58873 
2476 2 26.8506 30.6667 10.3452 
2473 4 25.0494 28.8241 10.4153 
2472 1 23.3199 30.6997 10.4098 
2525 4 25.09 32.5858 10.3687 
2470 3 23.2554 28.8492 12.1807 
3152 2 26.833 30.6355 14.0111 
3202 3 26.7389 32.6231 15.9723 
2474 2 26.9139 28.7956 12.1816 
2475 2 25.0926 30.6457 12.1528 
3201 5 25.11 32.5639 14.0088 
2522 1 23.3936 32.5654 12.1551 
3198 1 23.2897 32.5726 15.8247 
2526 3 26.7788 32.6178 12.1125 
3146 1 23.2001 28.792 15.906 
3148 2 23.292 30.6573 13.9837 
3149 2 25.0239 28.7935 14.0337 
3150 5 26.8311 28.7759 15.9653 
3151 5 25.0161 30.6525 15.9346 
3822 2 23.1738 28.7483 19.6434 
3824 3 23.1581 30.6629 17.713 
3825 3 24.8905 28.7897 17.7528 
3826 5 26.7085 28.8035 19.7225 
3827 5 24.8375 30.6515 19.6642 
3828 3 26.7748 30.6713 17.8938 
3874 1 23.2027 32.6502 19.6048 
3877 5 24.9587 32.5667 17.7996 
3878 3 26.6672 32.5922 19.7573 
4500 1 23.1394 30.6511 21.58 
4501 3 24.7697 28.7345 21.6558 
4504 5 26.6558 30.6866 21.6343 
4553 5 24.8146 32.6078 21.5709 
4557 3 28.4201 32.6258 21.5972 
4498 3 23.0933 28.7049 23.4608 
4502 5 26.6935 28.7789 23.5162 
4503 3 24.7374 30.6265 23.4799 
4550 3 23.2013 32.6473 23.4756 
4554 5 26.6371 32.6288 23.4909 
5174 1 23.16 28.6939 27.3778 
5176 3 23.1317 30.6403 25.3744 
5177 5 24.8171 28.7292 25.4121 
5178 3 26.7901 28.7461 27.2261 
5179 5 24.8646 30.6584 27.2907 
5180 5 26.7314 30.685 25.3697 
5226 3 23.1548 32.6681 27.4152 
5229 5 24.778 32.5807 25.4154 
5230 5 26.7721 32.6287 27.3121 
5850 2 23.2636 28.7384 30.9824 
5852 5 23.2108 30.6976 29.2718 
5853 2 25.0222 28.7299 29.1392 
5854 1 26.8092 28.767 30.9605 
5855 3 25.0195 30.6741 31.0382 
5856 5 26.7588 30.6689 29.1673 
5902 4 23.2759 32.659 31.0131 
5905 2 24.9396 32.659 29.2054 
5906 5 26.8153 32.6488 30.9535 
6528 1 23.2628 30.7038 32.6804 
6529 2 25.0453 28.7456 32.6792 
6532 4 26.8423 30.6743 32.6472 
6581 2 25.0057 32.6637 32.6861 
6531 2 25.0458 30.7103 34.3494 
7884 5 26.6958 30.729 39.8012 
7880 5 23.2766 30.8425 39.8386 
7933 2 25.0317 32.7832 39.8166 
7881 3 24.8388 28.7565 39.816 
7202 2 23.3274 28.7352 37.869 
7204 2 23.3222 30.709 36.1264 
7205 2 25.0353 28.7217 36.1 
7206 5 26.7791 28.7805 37.9724 
7207 2 24.9811 30.7562 37.9283 
7208 2 26.7359 30.7192 36.1421 
7254 2 23.3067 32.7995 38.0343 
7257 2 25.0038 32.7521 36.2039 
7258 2 26.7144 32.7527 37.9483 
6582 2 26.7152 32.7129 34.4107 
6526 2 23.2618 28.7377 34.3957 
6578 2 23.3328 32.7224 34.4292 
6530 2 26.8093 28.7254 34.388 
7878 3 23.2593 28.8335 41.7257 
7882 5 26.6789 28.8147 41.6545 
7883 2 24.9674 30.8019 41.7366 
7930 1 23.3043 32.7422 41.7129 
7934 3 26.6959 32.6926 41.6758 
8554 1 23.2855 28.864 45.4215 
8556 3 23.2649 30.8077 43.5185 
8557 3 24.8742 28.8247 43.5469 
8558 3 26.6796 28.8221 45.3477 
8559 3 24.9009 30.7084 45.3422 
8560 2 26.6809 30.7184 43.5777 
8606 2 23.3441 32.7041 45.3446 
8609 3 24.9964 32.6821 43.5211 
8610 2 26.6721 32.6345 45.4094 
1172 4 23.3724 34.4959 3.31078 
1228 4 26.6992 38.3544 3.32931 
1225 3 25.0171 36.4528 3.28465 
546 2 23.3242 36.4535 1.46609 
548 2 23.3382 38.3637 -0.323435 
549 1 25.0478 36.4574 -0.285335 
550 1 26.6957 36.4483 1.52873 
551 4 25.066 38.3567 1.49627 
552 4 26.749 38.3271 -0.268461 
496 4 23.3226 34.5755 -0.297944 
601 4 25.103 40.2182 -0.302852 
602 4 26.7584 40.2165 1.53937 
1224 4 23.407 38.3674 3.26534 
500 4 26.6688 34.5592 -0.239272 
1176 4 26.6492 34.5609 3.359 
499 4 24.9958 34.5443 1.52029 
553 3 28.4233 36.4516 -0.253869 
605 3 28.4111 40.2041 -0.261064 
1229 4 28.3259 36.464 3.40182 
598 4 23.3875 40.247 1.43857 
1277 4 25.0419 40.2462 3.29612 
555 4 28.4 38.3096 1.58377 
1281 1 28.4237 40.2139 3.38621 
1954 4 26.8004 40.2409 8.64587 
1222 3 23.4315 36.4168 5.10578 
1226 4 26.6311 36.457 5.10887 
1227 4 25.0185 38.3689 5.08919 
1278 4 26.6982 40.2355 5.11729 
1848 4 23.3658 34.512 6.90479 
2576 4 23.4473 38.3982 10.4659 
2577 1 25.1712 36.4613 10.3751 
2528 4 26.8187 34.5332 10.3339 
1898 3 23.4421 36.4581 8.69939 
1900 4 23.4441 38.3883 6.92259 
1901 4 25.0423 36.4337 6.90598 
1902 4 26.7822 36.4435 8.57882 
1903 4 25.104 38.3757 8.68433 
1904 4 26.7041 38.361 6.87008 
1852 4 26.7486 34.5282 6.84742 
1175 4 25.0268 34.5221 5.12385 
2580 1 26.8624 38.3683 10.3605 
2524 2 23.4255 34.5099 10.3948 
1851 1 25.0859 34.5257 8.62303 
1179 4 28.3979 34.5471 5.10202 
2629 4 25.1172 40.2667 10.4315 
1953 4 25.0605 40.2675 6.91818 
1231 1 28.3809 38.356 5.13461 
1905 1 28.4256 36.4538 6.77633 
1950 1 23.3771 40.2904 8.70113 
3309 3 28.4006 40.1893 14.1353 
2527 3 25.1531 34.5233 12.1281 
2574 3 23.5277 36.476 12.1531 
3254 3 26.5817 36.3904 15.9539 
2578 1 26.7861 36.4523 12.1823 
2579 4 25.1835 38.3892 12.1473 
3253 3 25.1289 36.4486 13.9774 
3255 5 25.0399 38.4214 15.9432 
3256 3 26.7095 38.3606 14.0305 
2630 4 26.8058 40.2366 12.221 
3200 3 23.5307 34.5459 13.9689 
3203 3 25.0162 34.4693 15.9053 
3204 1 26.6957 34.5538 14.0536 
3250 3 23.5416 36.4141 15.8691 
3252 3 23.5372 38.4047 13.9197 
2583 3 28.4139 38.3497 12.2536 
2626 1 23.432 40.29 12.2387 
3259 5 28.3702 38.3209 15.9993 
3257 3 28.3516 36.438 14.1055 
4604 4 23.4796 38.5172 21.6427 
3879 3 24.9839 34.533 19.719 
3880 3 26.5555 34.5513 17.8305 
3926 3 23.4238 36.5242 19.7207 
3928 3 23.464 38.465 17.93 
3929 3 24.9718 36.467 17.8552 
3930 3 26.5183 36.4717 19.7589 
3931 1 25.0061 38.4552 19.7885 
3932 3 26.5678 38.3819 17.9467 
4556 3 26.5545 34.5293 21.6507 
3876 3 23.4187 34.5662 17.8044 
4552 1 23.3619 34.6602 21.5464 
4608 3 26.5732 38.4621 21.6463 
4605 1 24.9594 36.5235 21.5853 
3982 3 26.6335 40.2884 19.8221 
3883 5 28.3458 34.5409 19.7729 
4609 5 28.3846 36.4495 21.6527 
3935 5 28.4117 38.3553 19.8322 
3933 5 28.3725 36.4547 17.903 
4661 1 28.4095 40.2489 21.6681 
5231 5 24.8907 34.5742 27.3624 
5283 1 25.023 38.4875 27.3009 
4602 1 23.4698 36.5868 23.5107 
4606 5 26.517 36.4633 23.5219 
4607 3 25.0068 38.541 23.5278 
4555 3 24.8005 34.5414 23.5048 
5282 3 26.5968 36.5294 27.2414 
5232 5 26.6046 34.5589 25.389 
5228 3 23.2689 34.6573 25.4104 
5284 3 26.5545 38.4381 25.4165 
5278 1 23.3743 36.6109 27.343 
5280 3 23.4827 38.5547 25.4091 
5281 3 24.8832 36.5638 25.4644 
4611 5 28.3676 38.3839 23.5297 
4559 3 28.4061 34.5403 23.465 
5337 3 28.4092 40.2754 25.3627 
5904 1 23.2687 34.6331 29.2353 
6633 1 25.019 36.5979 32.7077 
5907 2 25.0088 34.6559 30.9399 
5908 2 26.7777 34.5869 29.1532 
5954 1 23.3319 36.6132 30.9405 
5956 1 23.3632 38.5019 29.1122 
5957 2 25.0399 36.5722 29.1692 
5958 1 26.7357 36.5714 30.9607 
5959 1 25.0256 38.4668 30.9093 
5960 1 26.7016 38.4749 29.1075 
6580 2 23.3356 34.6791 32.7451 
6636 1 26.7363 38.4355 32.6666 
6632 3 23.3298 38.4519 32.6919 
6584 2 26.7162 34.6624 32.72 
6685 1 25.0273 40.2851 32.65 
6010 1 26.744 40.2921 30.8572 
7310 1 26.7853 36.5023 37.9726 
7984 3 23.4034 38.3922 39.8559 
6682 1 23.3224 40.2711 34.4474 
6635 1 25.036 38.4287 34.4543 
6583 1 25.0141 34.7022 34.5011 
7312 1 26.7784 38.3906 36.1951 
7311 1 25.0499 38.3858 37.9967 
8037 1 25.0803 40.2273 39.8269 
7988 3 26.7483 38.3656 39.7747 
7985 1 25.0252 36.5122 39.7555 
7306 1 23.3153 36.5423 38.0127 
7308 1 23.3251 38.4162 36.2322 
7309 1 25.0383 36.553 36.2292 
7260 1 26.7584 34.6852 36.1865 
7936 1 26.7599 34.6284 39.7533 
7256 1 23.2889 34.7197 36.2328 
7259 1 25.0198 34.6928 37.9818 
7932 1 23.3133 34.6766 39.8244 
6630 1 23.3123 36.5907 34.4792 
7362 1 26.7814 40.2196 37.9813 
6686 1 26.773 40.2588 34.4165 
7361 1 25.0524 40.2465 36.2176 
7358 1 23.3611 40.2453 38.0375 
6634 1 26.7442 36.5571 34.4476 
8714 1 26.7614 40.192 45.339 
7982 1 23.411 36.5241 41.6811 
7986 5 26.7112 36.4473 41.639 
7987 1 25.0695 38.4 41.6617 
8034 1 23.3675 40.221 41.6744 
8038 1 26.7683 40.2091 41.656 
8713 1 25.0709 40.2259 43.5078 
8710 1 23.366 40.2322 45.3361 
8664 3 26.7085 38.3676 43.5353 
8658 1 23.3713 36.4665 45.3477 
8660 1 23.4167 38.3675 43.5091 
8661 1 25.0308 36.4864 43.5658 
8662 1 26.6883 36.4598 45.3845 
8663 1 25.0576 38.3546 45.3486 
8612 1 26.6514 34.5356 43.5171 
8608 1 23.3717 34.6165 43.5287 
7935 2 25.0025 34.5625 41.6457 
8611 1 25.0271 34.5978 45.364 
8667 1 28.414 38.2915 45.3862 
8717 1 28.4185 40.1701 43.5246 
7991 3 28.4066 38.3408 41.6521 
600 3 23.3531 42.0418 -0.333721 
603 4 25.0639 42.0623 1.49211 
604 4 26.7775 42.0504 -0.298772 
650 4 23.3241 43.8456 1.47109 
652 4 23.2869 45.5976 -0.33573 
653 4 25.0566 43.8412 -0.320247 
654 4 26.7827 43.8627 1.50508 
655 4 25.0396 45.62 1.4883 
656 4 26.7855 45.615 -0.325845 
1276 4 23.3712 42.0916 3.29909 
1280 4 26.766 42.0654 3.31685 
1328 4 23.2917 45.6051 3.29343 
1329 4 25.0623 43.8693 3.30074 
1332 4 26.7869 45.6404 3.30929 
1279 4 25.0702 42.0943 5.11083 
1326 4 23.3214 43.8623 5.10975 
1330 4 26.7904 43.8771 5.11521 
1331 4 25.0418 45.6334 5.10979 
1952 4 23.3479 42.0972 6.91029 
1955 4 25.0772 42.0988 8.69322 
1956 4 26.7892 42.0816 6.90773 
2002 4 23.3207 43.8764 8.71143 
2004 4 23.2851 45.6228 6.90879 
2005 4 25.0676 43.8808 6.91118 
2006 4 26.8158 43.8826 8.69506 
2007 4 25.0513 45.6453 8.71236 
2008 4 26.8016 45.6454 6.91309 
2680 4 23.291 45.6484 10.5247 
2684 4 26.8217 45.6525 10.5023 
2681 4 25.0804 43.8879 10.4984 
2632 4 26.8206 42.0862 10.4252 
2628 4 23.3583 42.097 10.4977 
1274 3 23.3991 40.2979 5.1329 
2631 4 25.1171 42.0987 12.2504 
3360 4 26.8337 45.7412 14.2135 
2678 1 23.326 43.9025 12.3009 
3359 1 25.0663 45.74 16.1168 
2682 4 26.8243 43.93 12.2762 
2683 1 25.0473 45.7016 12.3198 
3304 1 23.4026 42.1044 14.1104 
3307 1 25.0866 42.1819 16.062 
3308 1 26.7938 42.0957 14.1397 
3354 1 23.3651 43.979 16.1042 
3356 1 23.2704 45.7009 14.2198 
3357 5 25.0993 43.9445 14.1778 
3358 1 26.8016 43.9836 16.1015 
3302 1 23.465 40.3996 15.9983 
3306 1 26.6779 40.3157 15.9952 
3305 1 25.1223 40.3148 14.0625 
3980 1 23.405 42.1947 17.9541 
3983 4 25.0867 42.2005 19.8242 
3984 4 26.7102 42.1637 17.9478 
4030 4 23.3393 43.9434 19.8088 
4032 1 23.3026 45.6905 17.9623 
4033 4 25.0759 43.9745 17.9577 
4034 4 26.7876 43.9586 19.8216 
4035 1 25.0509 45.7 19.8116 
4036 4 26.8014 45.7119 17.9721 
4656 4 23.363 42.1915 21.6431 
4660 4 26.7686 42.1497 21.6965 
4708 4 23.3052 45.6713 21.6509 
4709 4 25.0624 43.9341 21.6699 
4712 2 26.8177 45.667 21.6734 
3978 1 23.449 40.397 19.7844 
4657 4 25.0459 40.3978 21.6852 
3981 1 25.0607 40.3586 17.9179 
4659 4 25.0546 42.1871 23.5157 
4706 4 23.325 43.9339 23.4957 
4710 4 26.8005 43.9031 23.5231 
4711 4 25.0505 45.6652 23.5025 
5332 4 23.3349 42.1633 25.3547 
5335 4 25.0569 42.1481 27.1895 
5336 4 26.7917 42.1399 25.3492 
5382 4 23.3045 43.897 27.1567 
5384 4 23.2928 45.6483 25.321 
5385 4 25.0567 43.9057 25.3383 
5386 4 26.7974 43.8878 27.1639 
5387 4 25.0463 45.6315 27.1505 
5388 4 26.8101 45.6357 25.3291 
4654 4 23.3956 40.4103 23.5293 
5333 4 25.0757 40.3977 25.3787 
5330 4 23.365 40.3742 27.2163 
4658 4 26.7154 40.3476 23.5208 
5334 4 26.7398 40.3206 27.226 
6008 4 23.3068 42.1221 29.004 
6011 4 25.0388 42.1081 30.8196 
6012 4 26.781 42.1004 29.0147 
6058 4 23.2918 43.8663 30.8007 
6060 1 23.2852 45.6279 28.9644 
6061 4 25.0431 43.8759 28.9842 
6062 4 26.7867 43.8627 30.8026 
6063 4 25.0346 45.6137 30.785 
6064 4 26.8018 45.6111 28.9734 
6684 4 23.3073 42.096 32.6302 
6688 4 26.7734 42.0817 32.6171 
6736 4 23.2785 45.6148 32.6003 
6737 4 25.036 43.8612 32.6111 
6740 4 26.7908 45.6102 32.5898 
6009 1 25.0428 40.3321 29.0451 
6006 4 23.3274 40.3203 30.8419 
8092 4 26.7973 45.5888 39.8327 
8089 4 25.0651 43.8234 39.8379 
8088 1 23.2947 45.593 39.8498 
8040 1 26.7944 42.0346 39.8243 
7360 4 23.314 42.0619 36.2402 
7363 4 25.0637 42.0478 38.023 
7364 1 26.7875 42.0491 36.1965 
7410 4 23.3099 43.826 38.0377 
7412 4 23.2844 45.6016 36.2227 
7413 4 25.0469 43.8378 36.2167 
7414 1 26.7983 43.8245 38.0025 
7415 4 25.0419 45.5934 38.0259 
7416 4 26.7941 45.5976 36.1991 
8036 4 23.3377 42.0392 39.8515 
6687 4 25.0368 42.0724 34.4229 
6734 4 23.2964 43.8464 34.4232 
6739 4 25.0325 45.6057 34.4043 
6738 1 26.7862 43.8432 34.4006 
8039 1 25.0657 42.0341 41.664 
8086 1 23.3215 43.8186 41.6663 
8090 4 26.7934 43.8225 41.6624 
8091 1 25.0464 45.5956 41.6607 
8712 1 23.3408 42.036 43.4926 
8715 1 25.0702 42.0372 45.3176 
8716 1 26.7904 42.036 43.4954 
8762 1 23.3161 43.8178 45.3102 
8764 1 23.2958 45.5919 43.4825 
8765 1 25.0629 43.8255 43.4863 
8766 1 26.7845 43.8371 45.312 
8767 1 25.041 45.6014 45.2967 
8768 1 26.7932 45.5934 43.483 
33 1 28.5512 -0.0854402 -0.328505 
34 1 30.332 -0.0916772 1.49691 
35 1 28.5628 1.66519 1.48292 
36 1 30.3359 1.65475 -0.328377 
37 1 32.0977 -0.0960991 -0.325283 
39 1 32.1166 1.65354 1.49154 
85 1 28.5583 3.40534 -0.329686 
86 1 30.3523 3.40559 1.48222 
89 1 32.1226 3.39461 -0.34138 
709 1 28.5628 -0.0704711 3.30499 
712 1 30.3551 1.66986 3.30293 
713 4 32.1171 -0.0854955 3.31708 
761 1 28.5663 3.41658 3.28895 
765 1 32.1413 3.42253 3.29564 
40 4 33.8588 1.65084 -0.33545 
90 4 33.893 3.39226 1.4818 
38 3 33.8801 -0.0946753 1.50943 
716 1 33.8769 1.67099 3.30998 
710 1 30.3452 -0.0726737 5.11753 
711 1 28.5685 1.68128 5.10473 
715 4 32.1414 1.6821 5.11435 
762 1 30.3623 3.41819 5.10125 
1385 1 28.5686 -0.0557975 6.91789 
1386 1 30.3591 -0.0567793 8.71744 
1387 1 28.5782 1.67967 8.74103 
1388 1 30.3613 1.67506 6.91341 
1389 1 32.1391 -0.0540697 6.92135 
1391 1 32.1411 1.69379 8.73043 
1437 1 28.5941 3.40163 6.92427 
1438 1 30.3583 3.3976 8.75518 
1441 4 32.1495 3.41134 6.92307 
1442 3 33.9607 3.40185 8.7388 
1390 4 33.9294 -0.00958971 8.70476 
2061 4 28.5924 -0.0695766 10.5301 
2064 3 30.3598 1.66941 10.5549 
2065 1 32.1387 -0.0546686 10.5252 
1392 1 33.9433 1.7162 6.92322 
714 1 33.9043 -0.0606106 5.14639 
766 4 33.9319 3.44066 5.11242 
2068 1 33.9468 1.67352 10.5394 
2117 1 32.1641 3.36786 10.5807 
2113 4 28.5805 3.39875 10.5922 
2744 4 33.9201 1.60109 14.2333 
2793 1 32.1598 3.30682 14.2785 
2062 1 30.3498 -0.0640833 12.3493 
2063 1 28.588 1.65831 12.389 
2790 4 30.3838 3.31273 16.117 
2789 1 28.624 3.3651 14.241 
2067 1 32.1426 1.64096 12.3855 
2114 1 30.3782 3.35363 12.4205 
2743 4 32.1281 1.58727 16.1073 
2737 4 28.597 -0.0691536 14.2114 
2738 1 30.3558 -0.106092 16.0778 
2739 4 28.6304 1.59881 16.1013 
2740 1 30.3693 1.6284 14.2404 
2741 4 32.1291 -0.0753825 14.2016 
2066 1 33.9607 -0.0488612 12.3451 
2118 4 33.9435 3.33397 12.4279 
2742 4 33.9573 -0.0206986 16.0952 
2794 4 33.9415 3.26063 16.1346 
3413 4 28.5708 -0.0530713 17.9681 
3414 4 30.3352 -0.0807486 19.8474 
3415 4 28.6007 1.64903 19.8264 
3416 4 30.3731 1.6053 17.9736 
3417 4 32.1409 -0.0845172 17.9643 
3419 4 32.1493 1.55713 19.8519 
3465 4 28.6425 3.35243 17.9857 
3466 4 30.4158 3.30682 19.8279 
3469 4 32.16 3.27337 17.9839 
4089 4 28.5844 -0.0517446 21.6852 
4092 4 30.3905 1.61638 21.6847 
4093 4 32.145 -0.120655 21.7234 
4141 4 28.6546 3.3439 21.6651 
4145 4 32.1673 3.30657 21.6869 
4096 4 33.9356 1.57904 21.7219 
3470 4 33.9397 3.25295 19.8594 
3418 4 33.988 -0.0692248 19.8656 
3420 4 33.9206 1.5754 17.9946 
4090 4 30.3505 -0.0962692 23.5289 
4091 4 28.6015 1.64583 23.5075 
4095 4 32.1457 1.60788 23.5281 
4142 4 30.3933 3.34605 23.512 
4765 1 28.5902 -0.105447 25.3354 
4766 1 30.3409 -0.124619 27.1499 
4767 4 28.5906 1.63937 27.1384 
4768 4 30.3625 1.62248 25.3326 
4769 1 32.1209 -0.120351 25.3531 
4771 4 32.1191 1.61452 27.1338 
4817 4 28.6131 3.37591 25.3214 
4818 4 30.3729 3.36349 27.1296 
4821 1 32.1603 3.33812 25.3255 
4822 1 33.9088 3.34161 27.1234 
4770 4 33.903 -0.116666 27.1595 
4772 4 33.9142 1.60173 25.3438 
4094 4 33.9205 -0.110351 23.5519 
4146 4 33.9486 3.31644 23.5201 
5441 4 28.5734 -0.117183 28.9544 
5442 4 30.321 -0.114339 30.7548 
5443 4 28.5715 1.64085 30.7477 
5444 4 30.3393 1.62314 28.9413 
5445 4 32.1037 -0.122765 28.9426 
5447 4 32.0906 1.62703 30.7229 
5493 4 28.5919 3.38594 28.9301 
5494 4 30.3439 3.37049 30.724 
5497 4 32.1265 3.34672 28.9154 
6117 4 28.5562 -0.103284 32.5668 
6120 4 30.3204 1.63968 32.5435 
6121 4 32.08 -0.0937873 32.5445 
6169 4 28.5722 3.38852 32.5431 
6173 4 32.0976 3.35249 32.521 
5498 4 33.901 3.33844 30.6894 
5446 4 33.9023 -0.0750469 30.7215 
6124 4 33.8616 1.62493 32.5005 
5448 4 33.9027 1.60899 28.9118 
6174 4 33.8875 3.31014 34.3073 
6122 4 33.8724 -0.0369852 34.3294 
6123 4 32.0714 1.63929 34.3464 
6170 4 30.3267 3.37579 34.3461 
6118 4 30.3042 -0.0913105 34.3578 
7472 4 30.2981 1.63952 39.8352 
7525 4 32.113 3.32478 39.8375 
7473 4 32.0697 -0.0604173 39.8332 
7521 4 28.5418 3.38895 39.8312 
6793 4 28.5339 -0.0953475 36.1864 
6794 4 30.2924 -0.0804996 38.0031 
6795 4 28.5385 1.64668 38.0083 
6796 4 30.2948 1.63269 36.1757 
6797 4 32.0815 -0.0581347 36.163 
6799 1 32.0718 1.64247 38.0023 
6845 4 28.5581 3.38606 36.1781 
6846 1 30.3112 3.35675 38.0071 
6849 4 32.069 3.31955 36.1728 
7469 1 28.5306 -0.0949148 39.8338 
7476 4 33.9111 1.58852 39.8622 
6798 1 33.8847 -0.0179143 37.9893 
6800 1 33.8819 1.64901 36.1701 
6850 4 33.9436 3.25491 38.0545 
6119 4 28.5564 1.64895 34.3673 
7470 1 30.2917 -0.0863461 41.6674 
7471 4 28.5341 1.65207 41.6572 
7475 1 32.0974 1.62879 41.6671 
7522 1 30.3253 3.36982 41.6568 
8145 1 28.535 -0.0937387 43.4856 
8146 1 30.3074 -0.0891883 45.3013 
8147 1 28.5419 1.66042 45.3012 
8148 1 30.3086 1.64272 43.4792 
8149 1 32.0861 -0.0900067 43.4871 
8151 1 32.1119 1.63816 45.2894 
8197 1 28.5509 3.39363 43.4815 
8198 1 30.3357 3.38386 45.2925 
8201 1 32.1145 3.35988 43.4672 
8202 1 33.8978 3.36906 45.272 
7526 1 33.9208 3.33558 41.6426 
8152 1 33.9157 1.64618 43.4705 
7474 1 33.9277 -0.0456959 41.693 
8150 1 33.9114 -0.0902836 45.2655 
87 1 28.561 5.15064 1.47061 
88 1 30.35 5.13629 -0.339865 
91 1 32.1533 5.14393 1.46694 
137 3 28.5686 6.8809 -0.336679 
138 1 30.3589 6.87821 1.45873 
139 1 28.5743 8.61769 1.46263 
140 1 30.382 8.60768 -0.35427 
141 1 32.16 6.85445 -0.350639 
143 1 32.1851 8.57895 1.45453 
764 1 30.3678 5.15438 3.28008 
813 1 28.5717 6.88881 3.27119 
816 1 30.3927 8.57506 3.28639 
817 1 32.1752 6.87056 3.27831 
92 1 33.924 5.11314 -0.350246 
190 1 30.405 10.3208 1.47641 
193 1 32.198 10.3316 -0.345597 
189 1 28.594 10.3478 -0.352474 
865 1 28.6241 10.2886 3.30476 
869 1 32.1952 10.2675 3.28446 
768 1 33.9437 5.16187 3.28978 
820 1 33.9914 8.56149 3.27465 
142 1 33.9778 6.85629 1.44815 
144 1 33.9679 8.58605 -0.346355 
194 1 33.9875 10.2973 1.47369 
763 1 28.5933 5.16057 5.08396 
767 1 32.1601 5.15472 5.10581 
814 1 30.3891 6.86739 5.11381 
815 1 28.6141 8.57799 5.11169 
819 1 32.1834 8.56704 5.13921 
1439 1 28.6126 5.1367 8.8039 
1440 1 30.3808 5.12682 6.94002 
1443 1 32.1703 5.09173 8.77981 
1489 1 28.6706 6.87626 6.96638 
1490 1 30.4256 6.82503 8.81052 
1491 1 28.6759 8.5674 8.8389 
1492 1 30.4261 8.57492 6.98726 
1493 1 32.1775 6.83754 6.96584 
1495 1 32.2174 8.54098 8.83012 
818 3 33.9521 6.88223 5.12457 
1541 3 28.6887 10.3088 6.9835 
1496 1 33.9804 8.53305 7.00322 
1542 1 30.4677 10.3059 8.826 
1545 4 32.2192 10.2828 7.02635 
866 1 30.4047 10.2681 5.14677 
1546 3 33.9856 10.2917 8.85018 
870 3 34.0058 10.1848 5.14145 
1444 1 33.9392 5.12641 6.93855 
1494 1 33.9649 6.78569 8.81837 
2120 1 33.9727 5.05499 10.6204 
2116 1 30.4 5.08394 10.618 
2217 1 28.7098 10.3196 10.6298 
2165 1 28.643 6.83464 10.6344 
2169 1 32.2021 6.78507 10.6476 
2170 1 33.991 6.73903 12.4787 
2168 1 30.4614 8.55268 10.6451 
2222 1 33.9366 10.3171 12.4828 
2115 1 28.6213 5.10661 12.4296 
2119 1 32.1863 5.04274 12.4618 
2848 1 33.9469 8.53728 14.3097 
2166 1 30.4433 6.79653 12.4578 
2167 1 28.7089 8.56022 12.4388 
2846 3 33.9591 6.73197 16.1375 
2898 4 33.9163 10.3646 16.1035 
2171 1 32.2327 8.52683 12.4732 
2791 1 28.6993 5.10393 16.1341 
2792 1 30.4201 5.0523 14.2817 
2795 1 32.1915 5.0039 16.1307 
2841 1 28.7024 6.81487 14.2763 
2842 1 30.4851 6.7953 16.1145 
2843 1 28.751 8.57579 16.1245 
2844 1 30.4871 8.5436 14.2825 
2845 1 32.225 6.76103 14.2942 
2847 1 32.234 8.54811 16.1174 
2172 1 33.9732 8.50569 10.6595 
2218 1 30.4987 10.3054 12.4515 
2893 1 28.801 10.3255 14.2953 
2897 1 32.2146 10.3343 14.2809 
2894 1 30.5149 10.3515 16.0962 
2796 1 33.9775 4.98364 14.3073 
2221 1 32.2341 10.3009 10.6401 
3467 1 28.7004 5.07475 19.799 
3468 1 30.45 5.03957 17.9629 
3471 1 32.1925 5.014 19.8278 
3517 1 28.7407 6.83909 17.9513 
3518 4 30.4969 6.78799 19.8106 
3519 3 28.8415 8.59549 19.7987 
3520 1 30.518 8.5643 17.9339 
3521 3 32.2278 6.76053 17.9499 
3523 1 32.1854 8.58057 19.8022 
4144 3 30.4312 5.05964 21.6723 
4193 3 28.7702 6.88002 21.6771 
4196 4 30.526 8.59373 21.6841 
4197 3 32.2076 6.78629 21.6876 
3524 1 33.9155 8.58556 17.9675 
4200 3 33.8492 8.63284 21.6594 
4245 3 28.8334 10.3559 21.6675 
3573 1 32.1984 10.3839 17.9354 
4249 1 32.1578 10.4271 21.7022 
3570 4 30.5213 10.3913 19.7933 
3569 1 28.7917 10.3311 17.9289 
3574 3 33.8414 10.3912 19.7984 
3522 3 33.9053 6.78991 19.8162 
3472 1 33.9552 4.95216 17.9903 
4148 1 33.9454 5.00776 21.6793 
4143 1 28.6691 5.12103 23.5152 
4147 1 32.1818 5.06126 23.5097 
4194 1 30.4695 6.83167 23.5207 
4195 1 28.7522 8.5881 23.5248 
4199 1 32.1865 8.63398 23.533 
4819 1 28.6242 5.12034 27.1156 
4820 4 30.4147 5.09321 25.33 
4823 1 32.165 5.0952 27.1203 
4869 4 28.6662 6.85764 25.3194 
4870 4 30.4186 6.85727 27.1212 
4871 4 28.6738 8.6117 27.1109 
4872 4 30.4444 8.62847 25.341 
4873 4 32.185 6.85777 25.3313 
4875 4 32.1756 8.63945 27.1245 
4922 4 30.4274 10.4253 27.1228 
4925 4 32.1678 10.4389 25.3404 
4246 4 30.4465 10.4248 23.5523 
4876 4 33.9277 8.64751 25.3471 
4874 1 33.9246 6.86705 27.1234 
4926 1 33.9108 10.436 27.1161 
4250 1 33.8918 10.4307 23.5671 
4198 1 33.9216 6.84872 23.5234 
4921 4 28.7231 10.4157 25.3436 
4824 4 33.9286 5.10056 25.3201 
5495 4 28.5966 5.13087 30.7285 
5496 4 30.3817 5.10959 28.9186 
5499 4 32.1416 5.08102 30.706 
5545 1 28.6357 6.86755 28.9128 
5546 1 30.3958 6.85282 30.7094 
5547 4 28.6452 8.61279 30.7056 
5548 1 30.4208 8.62547 28.9116 
5549 4 32.165 6.85486 28.9092 
5551 1 32.1714 8.62518 30.71 
6172 1 30.3543 5.10848 32.5232 
6221 1 28.6053 6.87502 32.5298 
6224 1 30.3961 8.60528 32.4943 
6225 1 32.1709 6.81083 32.4897 
5602 1 33.9066 10.4302 30.6906 
5550 1 33.9253 6.82973 30.6879 
5552 1 33.9182 8.64396 28.9211 
6176 1 33.9281 5.01772 32.5107 
6228 3 33.955 8.64083 32.4631 
5597 1 28.6914 10.3895 28.9004 
5598 1 30.4086 10.4073 30.6983 
5601 1 32.1593 10.4305 28.9057 
6273 1 28.6839 10.3628 32.5304 
6277 1 32.1465 10.436 32.4834 
5500 1 33.9216 5.07607 28.9106 
6278 1 33.919 10.4713 34.304 
6226 3 33.9714 6.79352 34.3068 
6175 1 32.1203 5.08986 34.3298 
6227 5 32.1975 8.60943 34.3384 
6222 1 30.36 6.82685 34.3447 
6274 1 30.394 10.4132 34.3396 
6223 1 28.644 8.6144 34.3454 
6171 1 28.5771 5.12173 34.3553 
6954 1 33.8916 10.4368 38.0009 
7629 1 32.1259 10.4378 39.7775 
6904 1 33.9329 8.63001 36.2179 
6953 1 32.152 10.4254 36.186 
6949 1 28.6568 10.3858 36.1407 
6847 1 28.5745 5.12152 37.9914 
6848 1 30.3565 5.09289 36.1778 
6851 3 32.1204 5.02803 38.0232 
6897 1 28.6013 6.86003 36.1654 
6898 1 30.3826 6.82951 37.9913 
6899 1 28.6417 8.60986 37.9552 
6900 1 30.3857 8.611 36.1824 
6901 1 32.1448 6.82084 36.2119 
6903 1 32.1543 8.62075 37.9905 
7524 1 30.3465 5.07811 39.8185 
7573 1 28.6136 6.83806 39.8157 
7576 1 30.3775 8.598 39.7777 
7577 1 32.1526 6.79459 39.7756 
7625 1 28.713 10.3852 39.8072 
6852 5 33.9575 5.00744 36.1988 
6950 1 30.4084 10.3925 37.9653 
7580 1 33.9264 8.64556 39.754 
7528 1 33.9488 5.02585 39.7939 
6902 1 33.9329 6.8418 38.0372 
7523 1 28.5557 5.11766 41.6558 
7527 1 32.1375 5.07418 41.6242 
7574 1 30.3528 6.8042 41.6387 
7575 1 28.6564 8.61191 41.6695 
7579 5 32.1721 8.60101 41.6092 
8199 1 28.563 5.14113 45.2997 
8200 1 30.3494 5.10891 43.4715 
8203 1 32.1381 5.10109 45.2878 
8249 1 28.584 6.86663 43.48 
8250 1 30.3675 6.85909 45.291 
8251 1 28.5877 8.61107 45.296 
8252 1 30.3881 8.60079 43.4905 
8253 1 32.1632 6.80777 43.4706 
8255 1 32.1776 8.58868 45.2732 
8305 1 32.1624 10.4075 43.4675 
8204 4 33.9187 5.06235 43.4359 
8254 4 33.9238 6.83254 45.2771 
8256 3 33.9222 8.62497 43.4506 
7626 3 30.3907 10.4115 41.6464 
8301 3 28.6493 10.359 43.4848 
8302 3 30.4183 10.3472 45.285 
7578 3 33.9379 6.76892 41.5871 
7630 4 33.9126 10.4731 41.5985 
8306 3 33.8992 10.363 45.27 
921 5 32.2679 13.9784 3.3485 
191 3 28.6267 12.0378 1.4718 
192 3 30.4334 12.0438 -0.350952 
920 3 30.4762 15.9084 3.35731 
195 3 32.2157 12.0298 1.51238 
241 5 28.6745 13.9515 -0.373977 
242 5 30.4399 13.9233 1.53946 
243 5 28.6824 15.8948 1.52163 
244 3 30.4879 15.9172 -0.335167 
245 5 32.217 13.9732 -0.33789 
247 4 32.1993 15.9285 1.51985 
917 3 28.6856 13.9635 3.35013 
868 1 30.3773 12.0445 3.32021 
924 1 33.9533 15.9218 3.30043 
196 4 33.9692 12.1002 -0.279227 
872 1 34.0135 12.0185 3.25971 
246 4 33.9893 13.9632 1.48269 
248 3 33.9551 15.848 -0.271884 
1595 1 28.79 15.849 8.82806 
1596 5 30.4051 15.8723 6.91666 
867 4 28.7105 12.0627 5.1793 
871 5 32.2463 12.0397 5.14561 
918 1 30.3878 13.9489 5.1019 
919 4 28.7052 15.8637 5.03716 
923 1 32.2035 15.9039 5.08304 
1597 5 32.1896 13.9343 6.9847 
1600 5 33.9177 15.8933 6.98191 
1543 1 28.7201 12.0683 8.80094 
1544 1 30.4246 12.0581 7.01154 
1599 1 32.1716 15.8408 8.85141 
1547 1 32.2181 12.0846 8.84068 
1593 1 28.7608 13.8949 6.98109 
1594 4 30.4633 13.9237 8.83289 
1598 4 33.9465 13.9127 8.86707 
922 3 34.0129 13.9783 5.17824 
1548 4 34.0069 12.0494 7.05846 
2276 4 33.8915 15.8142 10.6172 
2273 4 32.1925 13.9643 10.6111 
2272 4 30.49 15.8188 10.6247 
2220 4 30.4852 12.1021 10.6113 
2269 2 28.7863 13.9518 10.6179 
2224 1 33.9461 12.1202 10.6277 
2900 4 33.918 12.1577 14.2721 
2274 1 33.9118 13.9795 12.4194 
2946 2 30.5102 14.0042 16.0427 
2219 2 28.7825 12.1145 12.447 
2899 4 32.2073 12.1568 16.0799 
2952 4 33.892 15.8104 14.2066 
2223 2 32.2131 12.1481 12.4355 
2945 4 28.7847 14.0063 14.2613 
2270 4 30.5074 13.9855 12.4508 
2271 4 28.806 15.8458 12.4222 
2948 4 30.5082 15.8438 14.2196 
2947 3 28.7818 15.8638 16.0294 
2275 4 32.2019 15.8161 12.4072 
2950 4 33.887 13.9723 16.0522 
2949 4 32.2202 13.9915 14.2359 
2895 1 28.8126 12.1413 16.0763 
2896 1 30.5081 12.1502 14.2623 
2951 1 32.2213 15.8596 16.0258 
4301 1 32.1653 14.0641 21.7384 
3576 1 33.8821 12.1641 17.9339 
4300 1 30.4478 15.8659 21.7615 
4304 1 33.9325 15.8403 21.6954 
3571 3 28.8159 12.1612 19.7984 
3572 4 30.4849 12.1561 17.9303 
3628 2 33.8792 15.8602 17.9254 
3575 1 32.1634 12.199 19.8086 
3621 2 28.7917 14.0333 17.9016 
3622 2 30.4631 14.0274 19.8514 
3623 2 28.7742 15.8788 19.8443 
3624 2 30.5073 15.8683 17.8989 
3625 2 32.1983 13.9874 17.9276 
3627 2 32.179 15.8544 19.8561 
4252 2 33.8626 12.2364 21.7076 
4248 2 30.4482 12.2498 21.7126 
3626 2 33.8856 14.0197 19.8483 
4297 4 28.7477 14.0946 21.771 
4976 4 30.4441 15.8699 25.374 
4928 4 33.9148 12.2314 25.3412 
4975 1 28.6585 15.8692 27.1419 
4247 1 28.747 12.2669 23.5781 
4251 1 32.1546 12.243 23.5594 
4298 4 30.4519 14.0806 23.578 
4299 1 28.6941 15.8787 23.5819 
4303 4 32.1854 15.8436 23.555 
4977 4 32.1847 14.0399 25.3598 
4302 4 33.8881 14.037 23.5431 
4923 4 28.7083 12.2565 27.1009 
4924 4 30.4405 12.2532 25.351 
4979 4 32.1786 15.8495 27.162 
4927 4 32.1664 12.2373 27.1253 
4973 4 28.688 14.0837 25.3481 
4974 1 30.4311 14.0639 27.1299 
4978 1 33.9117 14.0334 27.1602 
4980 1 33.9034 15.8254 25.3739 
6332 1 33.871 15.8176 32.5169 
6329 1 32.1219 14.0136 32.4976 
5599 4 28.7159 12.2314 30.696 
5600 1 30.4142 12.2302 28.8948 
6328 1 30.4088 15.8501 32.5053 
5603 1 32.138 12.2251 30.6958 
5649 1 28.688 14.0866 28.8993 
5650 1 30.4102 14.045 30.6966 
5651 1 28.6821 15.864 30.7034 
5652 1 30.4264 15.8686 28.9239 
5653 1 32.1569 14.0439 28.9224 
5655 1 32.1491 15.844 30.7229 
6325 3 28.7068 14.0494 32.5062 
6276 1 30.393 12.2038 32.5142 
6280 1 33.867 12.2314 32.49 
5654 1 33.8898 14.0251 30.7042 
5656 1 33.9319 15.8345 28.9559 
5604 1 33.8968 12.2402 28.9178 
6330 3 33.8345 13.9778 34.3032 
6331 1 32.1317 15.8184 34.303 
6326 1 30.4187 13.9995 34.3128 
6279 1 32.1327 12.1914 34.3226 
6275 1 28.6869 12.1868 34.349 
6327 1 28.7102 15.8404 34.3213 
7681 1 32.1035 13.9642 39.8136 
7680 1 30.4327 15.7638 39.8032 
7677 3 28.7465 13.9936 39.8208 
7006 4 33.8433 13.9932 37.9867 
6951 4 28.696 12.153 37.9372 
6952 4 30.4149 12.1858 36.1458 
6956 4 33.8534 12.2114 36.1593 
6955 4 32.1371 12.1994 37.9827 
7001 4 28.7191 13.9981 36.1264 
7002 4 30.4055 13.9571 37.9657 
7003 4 28.7597 15.8146 37.9539 
7004 4 30.4224 15.809 36.113 
7005 4 32.1248 13.986 36.1366 
7007 4 32.0951 15.7646 37.9475 
7628 4 30.3917 12.1876 39.8092 
7632 4 33.8767 12.227 39.8058 
7684 3 33.7999 15.7688 39.7956 
7008 3 33.8287 15.7816 36.1016 
7627 4 28.6813 12.1449 41.703 
7631 4 32.136 12.187 41.6305 
7678 4 30.4079 13.9474 41.6745 
7679 4 28.772 15.8184 41.6771 
7683 4 32.0996 15.7583 41.6541 
8357 1 32.1676 13.9828 43.4686 
8303 1 28.657 12.0899 45.2755 
8304 1 30.4241 12.1619 43.4924 
8359 1 32.1933 15.8672 45.3087 
8307 4 32.1982 12.1424 45.2757 
8353 1 28.7159 13.98 43.5209 
8354 1 30.4597 13.9678 45.2586 
8355 1 28.7118 15.8542 45.3357 
8356 1 30.4388 15.7913 43.5258 
7682 1 33.8681 13.986 41.6295 
8308 1 33.895 12.2043 43.4161 
8358 1 33.9291 14.0049 45.2419 
8360 1 33.8861 15.8143 43.467 
293 1 28.707 17.7488 -0.274536 
294 1 30.4689 17.7844 1.50672 
295 4 28.6854 19.6452 1.5362 
296 4 30.3891 19.6311 -0.215987 
297 1 32.2192 17.712 -0.275651 
299 1 32.1727 19.6137 1.50799 
345 4 28.6618 21.5016 -0.227708 
346 1 30.4073 21.4829 1.54832 
349 1 32.1377 21.4915 -0.200459 
969 1 28.7572 17.7916 3.30596 
972 1 30.4467 19.6395 3.30134 
973 1 32.1637 17.7635 3.30727 
1021 1 28.6853 21.4784 3.3167 
1025 1 32.1814 21.4631 3.29743 
350 1 33.9111 21.458 1.51649 
976 1 33.9132 19.5631 3.26422 
298 1 33.9337 17.7316 1.54215 
300 3 33.97 19.5743 -0.19938 
970 1 30.4565 17.7873 5.08688 
971 4 28.7344 19.649 5.11563 
975 1 32.1959 19.6036 5.09079 
1022 1 30.4601 21.4655 5.08848 
1645 3 28.7576 17.8184 6.91112 
1646 4 30.4895 17.742 8.75873 
1647 1 28.8132 19.6097 8.72342 
1648 1 30.4783 19.6208 6.89576 
1649 1 32.1563 17.782 6.92128 
1651 3 32.1665 19.581 8.73834 
1697 1 28.7506 21.4372 6.91091 
1698 1 30.4938 21.4401 8.70682 
1701 1 32.1891 21.4383 6.89623 
1026 1 33.8871 21.4362 5.09487 
974 1 33.9081 17.7493 5.08327 
1652 1 33.9045 19.5422 6.95087 
1650 3 33.8742 17.7571 8.78314 
1702 1 33.8846 21.3983 8.72719 
2377 1 32.1967 21.418 10.5359 
2373 1 28.7809 21.4143 10.5084 
2328 1 33.8937 19.5571 10.5609 
2324 1 30.4972 19.5788 10.5548 
2325 1 32.1645 17.6966 10.5764 
2321 3 28.8589 17.6973 10.6035 
3054 1 33.954 21.3315 15.996 
2322 3 30.5379 17.6872 12.4002 
2323 1 28.8195 19.542 12.3547 
2326 1 33.8509 17.7002 12.389 
3050 5 30.4798 21.3544 16.0052 
2327 1 32.2027 19.5562 12.3685 
3004 1 33.9346 19.5632 14.1896 
2374 1 30.4848 21.397 12.3366 
3053 1 32.2231 21.3993 14.1389 
2997 1 28.8267 17.6839 14.1886 
2998 1 30.5185 17.6865 16.0247 
2999 1 28.7709 19.4869 15.9881 
3000 1 30.5196 19.5114 14.1627 
3001 1 32.2187 17.6834 14.2134 
3003 1 32.2339 19.4964 16.033 
3049 1 28.7388 21.3254 14.1252 
3002 3 33.8958 17.71 16.0445 
2378 1 33.9411 21.3858 12.3653 
3673 3 28.8133 17.6637 17.8891 
3674 1 30.462 17.6322 19.8321 
3675 3 28.8223 19.4202 19.7984 
3676 1 30.4548 19.4689 17.874 
3677 1 32.1938 17.69 17.9003 
3679 5 32.1557 19.5061 19.781 
3725 1 28.7449 21.2881 17.8912 
3726 3 30.3561 21.308 19.7896 
3729 3 32.2063 21.3261 17.8979 
4349 1 28.7224 17.6382 21.7534 
4352 4 30.4276 19.3987 21.7299 
4353 4 32.175 17.608 21.7268 
4401 3 28.7238 21.2259 21.6627 
4405 3 32.098 21.3225 21.7195 
3678 3 33.9436 17.6226 19.8249 
4356 5 33.9627 19.4866 21.7042 
3680 3 33.9237 19.51 17.8791 
3730 3 33.9929 21.3378 19.8093 
4350 3 30.4441 17.6408 23.5835 
4351 4 28.6468 19.3713 23.6038 
4355 3 32.1804 19.4101 23.5702 
4402 5 30.3534 21.2685 23.5784 
5025 4 28.6463 17.6352 25.3875 
5026 4 30.4233 17.65 27.1801 
5027 4 28.6381 19.4325 27.2021 
5028 4 30.3979 19.3944 25.4291 
5029 4 32.1964 17.6516 25.3802 
5031 4 32.1865 19.4424 27.2223 
5077 4 28.6283 21.2438 25.4698 
5078 4 30.3887 21.2688 27.2403 
5081 5 32.1887 21.2944 25.4158 
5082 3 33.9524 21.2764 27.2692 
5032 3 33.9471 19.4322 25.3568 
4406 3 33.9454 21.3258 23.5101 
4354 3 33.9182 17.6065 23.5481 
5030 4 33.9361 17.6332 27.2035 
5701 4 28.6543 17.6588 28.9383 
5702 4 30.4085 17.6676 30.7325 
5703 4 28.6485 19.4509 30.7332 
5704 4 30.4165 19.4612 28.9745 
5705 4 32.1758 17.6501 28.9788 
5707 4 32.1621 19.4799 30.7749 
5753 4 28.6246 21.2471 28.9855 
5754 4 30.3858 21.2846 30.7688 
5757 1 32.1701 21.3019 29.012 
6377 1 28.6798 17.669 32.5211 
6380 1 30.3841 19.479 32.5269 
6381 1 32.1456 17.6616 32.5225 
6429 4 28.6374 21.2789 32.5333 
6433 1 32.1126 21.2927 32.5831 
5706 1 33.9251 17.6275 30.7667 
5708 3 33.9144 19.4469 29.0176 
6384 1 33.9205 19.4636 32.5804 
5758 3 33.9117 21.3157 30.8361 
6382 3 33.8805 17.6409 34.3095 
6378 1 30.4048 17.6617 34.2892 
6430 1 30.3449 21.3273 34.3094 
6379 1 28.657 19.4901 34.3105 
6383 1 32.1191 19.4819 34.3182 
7110 5 33.9179 21.3876 37.8229 
7736 5 33.8433 19.5926 39.7682 
7058 5 33.8243 17.6498 37.9462 
7053 1 28.7246 17.6559 36.0973 
7054 3 30.4275 17.6542 37.8902 
7055 3 28.7646 19.5545 37.8868 
7056 1 30.3753 19.5218 36.063 
7057 1 32.1017 17.6534 36.0667 
7059 3 32.0404 19.5521 37.8295 
7105 1 28.6585 21.3691 36.1289 
7106 1 30.3974 21.4552 37.9093 
7109 1 32.0734 21.3692 36.0565 
7729 3 28.8292 17.6224 39.7999 
7732 5 30.433 19.6043 39.7816 
7733 3 32.0223 17.6106 39.7776 
7781 1 28.6925 21.4944 39.779 
7785 3 32.1341 21.5306 39.7561 
7060 1 33.8957 19.4709 36.0808 
6434 1 33.9236 21.2331 34.3704 
7730 3 30.465 17.6765 41.679 
7731 3 28.7308 19.5981 41.6444 
7735 3 32.1059 19.6758 41.6626 
7782 1 30.3661 21.5289 41.6383 
8405 3 28.7909 17.6409 43.5223 
8406 3 30.4024 17.6901 45.3998 
8407 1 28.7068 19.6261 45.4339 
8408 5 30.3829 19.6312 43.5231 
8409 3 32.0718 17.6438 43.5421 
8411 5 32.1622 19.608 45.4252 
8457 4 28.6808 21.5421 43.5263 
8458 3 30.3533 21.521 45.4087 
8461 3 32.1336 21.5447 43.4735 
7734 5 33.817 17.6585 41.6328 
8412 5 33.9216 19.587 43.4519 
8462 5 33.9883 21.522 45.3792 
7786 3 33.9438 21.5012 41.6215 
8410 3 33.9262 17.6739 45.2888 
347 4 28.6384 23.3054 1.55658 
348 4 30.3699 23.336 -0.209158 
351 4 32.1671 23.3251 1.53484 
397 4 28.6068 25.1275 -0.215813 
398 4 30.3872 25.1326 1.55702 
399 4 28.5966 26.9072 1.57766 
400 4 30.3918 26.9289 -0.229022 
401 4 32.1757 25.1708 -0.211693 
403 1 32.1641 26.9593 1.57259 
1024 4 30.4299 23.2985 3.31887 
1073 1 28.6438 25.0857 3.32671 
1076 1 30.3799 26.9214 3.34487 
1077 4 32.1629 25.1302 3.32003 
1028 3 33.9274 23.3318 3.27781 
1080 1 33.9618 26.9181 3.33725 
402 1 33.969 25.171 1.55335 
404 3 33.9523 26.9781 -0.2534 
352 3 33.9773 23.3557 -0.175434 
1023 4 28.6974 23.2707 5.11118 
1027 3 32.197 23.2959 5.08971 
1074 4 30.4116 25.1007 5.10428 
1075 4 28.6442 26.9179 5.11462 
1079 4 32.1684 26.9127 5.10825 
1699 4 28.7429 23.2463 8.70749 
1700 1 30.4686 23.278 6.89165 
1703 1 32.1953 23.2797 8.70572 
1749 1 28.6982 25.0739 6.89442 
1750 4 30.4387 25.1034 8.68045 
1751 4 28.6829 26.9158 8.63477 
1752 4 30.4081 26.9165 6.87408 
1753 4 32.1764 25.1194 6.89732 
1755 4 32.1775 26.9576 8.66898 
1078 4 33.9257 25.129 5.104 
2428 4 30.4082 26.9404 10.4072 
2429 1 32.1897 25.1053 10.4758 
1756 1 33.9318 26.9386 6.90739 
1754 4 33.9244 25.1409 8.72142 
1704 3 33.8745 23.2949 6.92067 
2432 3 33.9708 27.0008 10.4338 
2376 1 30.4869 23.2568 10.4906 
2425 1 28.7029 25.0638 10.4646 
2380 3 33.9039 23.2702 10.5224 
2375 1 28.742 23.2135 12.255 
3106 5 34.0136 25.1449 16.0347 
2379 1 32.2059 23.2363 12.3072 
3104 3 30.3452 26.9907 14.1117 
2426 1 30.4088 25.0765 12.2401 
2427 1 28.7293 26.9347 12.2265 
3107 3 32.1802 27.0189 15.9346 
3105 5 32.2026 25.0875 14.1197 
2431 5 32.1969 26.9956 12.273 
3051 3 28.6727 23.1407 15.986 
3052 3 30.4144 23.1887 14.0937 
3055 3 32.2302 23.1889 16.0089 
3101 3 28.7354 25.0515 14.0462 
3102 5 30.3861 25.048 16.0068 
3103 1 28.6715 26.9646 15.9814 
3056 3 33.9721 23.1746 14.1651 
3108 3 34.0018 27.0686 14.141 
2430 3 33.9904 25.0955 12.2684 
3727 3 28.7364 23.1304 19.7589 
3728 3 30.4145 23.179 17.8777 
3731 5 32.1237 23.1361 19.8172 
3777 3 28.6593 25.016 17.908 
3778 5 30.4224 25.115 19.7767 
3779 3 28.5588 26.9501 19.7629 
3780 5 30.4132 27.0043 17.8915 
3781 3 32.1672 25.0822 17.8647 
3783 3 32.1997 27.0281 19.8155 
4404 3 30.3288 23.1416 21.7081 
4453 5 28.598 25.103 21.6634 
4456 3 30.4147 26.966 21.6409 
4457 3 32.137 25.0928 21.6861 
4460 5 34.0175 27.021 21.6652 
3784 5 33.9429 27.0208 17.9178 
4408 5 34.0123 23.165 21.7188 
3782 5 33.9901 25.1089 19.7966 
3732 5 33.9859 23.2076 17.8908 
4403 3 28.6094 23.0975 23.6386 
4407 3 32.1177 23.198 23.52 
4454 5 30.3675 25.0443 23.5893 
4455 3 28.5448 26.9433 23.555 
4459 5 32.177 26.9755 23.6101 
5079 1 28.6183 23.0663 27.2413 
5080 3 30.3606 23.1636 25.4744 
5083 1 32.134 23.1655 27.2552 
5129 1 28.6044 24.9843 25.4376 
5130 1 30.2884 24.9913 27.228 
5131 3 28.6128 26.9013 27.2463 
5132 3 30.225 26.9448 25.4216 
5133 3 32.1158 25.0267 25.4765 
5135 5 32.0984 26.9283 27.2022 
5136 3 34.0329 26.9261 25.4097 
5084 5 33.9746 23.2245 25.3909 
4458 5 34.0373 25.0774 23.5459 
5134 3 33.9887 25.095 27.2046 
5755 1 28.6324 23.1055 30.777 
5756 1 30.3592 23.0986 29.016 
5759 3 32.1125 23.108 30.8291 
5805 1 28.6339 24.9521 29.0736 
5806 1 30.3342 24.9941 30.8685 
5807 1 28.5721 26.8374 30.9116 
5808 3 30.2866 26.8648 29.1198 
5809 5 32.1369 25.0316 29.0549 
5811 3 32.073 26.9577 30.9097 
6432 1 30.3411 23.1371 32.5642 
6481 1 28.5818 24.9702 32.585 
6484 1 30.3214 26.8688 32.6388 
6485 1 32.0579 25.0196 32.6401 
5810 5 33.9753 25.0605 30.9203 
6436 5 33.9618 23.147 32.7273 
5812 3 33.9717 26.9546 29.0922 
5760 3 33.9207 23.1312 29.0227 
6488 5 33.9545 26.9585 32.7438 
6431 4 28.6118 23.1443 34.3528 
6435 4 32.0322 23.1862 34.3608 
6482 1 30.288 25.0111 34.3528 
7107 1 28.6354 23.2295 37.937 
7108 1 30.3346 23.2148 36.1297 
7111 1 32.1189 23.2595 37.8852 
7157 1 28.5928 24.9932 36.1528 
7158 4 30.3523 25.0752 37.9285 
7159 4 28.57 26.8517 37.9533 
7160 4 30.272 26.8592 36.1311 
7161 4 32.0569 25.0529 36.0952 
7163 3 32.1089 26.9277 37.8769 
7784 1 30.3667 23.3044 39.7295 
7833 4 28.6237 25.0598 39.7679 
7836 1 30.3415 26.9179 39.7254 
7837 3 32.1454 25.1 39.6589 
7112 3 33.8992 23.1561 35.9553 
7788 3 33.9586 23.2896 39.7252 
7840 5 34.0502 26.9697 39.6725 
7162 5 33.9857 25.0791 37.7574 
7164 3 33.9733 26.9655 36.0219 
6486 1 33.9151 25.0515 34.4282 
6483 1 28.5734 26.8462 34.37 
6487 1 32.0461 26.8495 34.3952 
7783 1 28.6479 23.2917 41.6231 
7787 5 32.1693 23.3727 41.6129 
7834 4 30.3081 25.1075 41.6215 
7835 3 28.6702 26.922 41.6132 
7839 5 32.124 26.914 41.5576 
8459 1 28.6642 23.3291 45.4006 
8460 3 30.3331 23.3357 43.5169 
8463 5 32.1381 23.3645 45.3704 
8509 1 28.6385 25.1038 43.508 
8510 1 30.331 25.1894 45.3836 
8511 3 28.5588 26.9156 45.3828 
8512 3 30.3419 26.9213 43.5349 
8513 3 32.1326 25.1707 43.5268 
8515 3 32.175 26.9307 45.3928 
8516 5 34.0431 26.9167 43.4896 
8514 3 33.9825 25.1405 45.3974 
7838 3 34.0655 25.1235 41.5556 
8464 3 33.9877 23.3714 43.45 
449 5 28.5348 28.7593 -0.262163 
450 3 30.3638 28.7366 1.61751 
451 3 28.5566 30.6449 1.62895 
452 5 30.3417 30.7033 -0.229842 
453 3 32.1751 28.7292 -0.235577 
455 5 32.168 30.6447 1.678 
501 3 28.5421 32.5616 -0.217442 
502 3 30.3228 32.5787 1.67102 
505 5 32.2661 32.6576 -0.17781 
1125 1 28.5825 28.7656 3.34298 
1128 1 30.3121 30.6082 3.4177 
1129 1 32.165 28.7177 3.38922 
1177 5 28.4818 32.5521 3.39844 
1181 3 32.0999 32.5005 3.48571 
454 1 33.975 28.7121 1.60269 
456 5 34.0651 30.668 -0.143498 
1132 3 34.0043 30.557 3.41271 
506 3 34.0404 32.5567 1.83322 
1126 1 30.3634 28.7441 5.09521 
1127 1 28.5197 30.5969 5.11792 
1131 1 32.1477 30.586 5.10582 
1178 1 30.3036 32.499 5.14969 
1801 1 28.6341 28.7522 6.85573 
1802 1 30.3878 28.7633 8.60116 
1803 1 28.6882 30.6527 8.57694 
1804 1 30.3225 30.6195 6.7688 
1805 4 32.1512 28.7138 6.83193 
1807 5 32.1367 30.6806 8.51754 
1853 4 28.5256 32.5755 6.80798 
1854 3 30.359 32.6337 8.40731 
1857 3 32.1293 32.5867 6.71711 
1130 4 33.9485 28.7118 5.10729 
1808 2 34.0134 30.5522 6.81553 
2480 3 30.4069 30.667 10.3629 
2481 4 32.1665 28.82 10.4047 
2529 5 28.6395 32.6079 10.3301 
2533 5 32.1402 32.6372 10.382 
2477 4 28.7027 28.7826 10.3827 
2484 5 34.02 30.7156 10.4104 
1806 3 33.9618 28.7535 8.63165 
1182 5 34.0753 32.5113 5.09568 
1858 5 34.0502 32.6514 8.43939 
2478 1 30.4061 28.8355 12.2264 
2479 5 28.669 30.7121 12.2135 
2483 3 32.0975 30.7082 12.2148 
2530 3 30.3903 32.6866 12.2568 
2534 3 34.0024 32.6603 12.2203 
3153 3 28.7007 28.824 14.0523 
3154 5 30.428 28.8965 15.999 
3155 5 28.5672 30.7541 15.9668 
3156 3 30.44 30.7407 14.0967 
3157 3 32.1367 28.8731 14.077 
3159 3 32.1133 30.8415 16.0324 
3205 5 28.5275 32.655 14.0593 
3206 3 30.3252 32.6618 15.9905 
3209 5 32.1269 32.6898 14.0955 
2482 3 33.9577 28.8863 12.2798 
3158 5 33.9492 28.9207 15.997 
3160 5 33.9402 30.7877 14.1084 
3210 3 34.0047 32.6682 16.038 
3829 3 28.5705 28.895 17.9121 
3830 5 30.354 28.9043 19.7562 
3831 3 28.5263 30.8002 19.7463 
3832 3 30.3419 30.7754 17.8953 
3833 3 32.2053 28.9479 17.9337 
3835 5 32.1574 30.8547 19.807 
3881 5 28.4913 32.6397 17.8924 
3882 3 30.2604 32.6456 19.8222 
3885 5 32.1127 32.6963 17.8854 
4505 5 28.5507 28.8026 21.6292 
4508 3 30.2547 30.8658 21.639 
4509 5 32.1916 28.9136 21.6772 
3886 3 34.0628 32.7353 19.7985 
4561 3 32.1645 32.7039 21.6339 
3834 3 34.0045 28.9067 19.7573 
3836 5 34.023 30.8274 17.8939 
4512 5 34.0709 30.8515 21.6384 
4506 5 30.285 28.8668 23.552 
4507 3 28.5185 30.7791 23.4914 
4511 5 32.1856 30.8339 23.5364 
4558 5 30.289 32.6811 23.5003 
5181 3 28.5136 28.7834 25.4384 
5182 3 30.282 28.8514 27.1955 
5183 3 28.4966 30.6892 27.2589 
5184 5 30.2684 30.7768 25.4331 
5185 5 32.2209 28.9141 25.4217 
5187 3 32.1813 30.8142 27.2685 
5233 3 28.4434 32.6838 25.3561 
5234 5 30.2518 32.6839 27.2434 
5237 3 32.1965 32.6868 25.4805 
4510 3 34.0538 28.9405 23.5952 
5186 5 34.0166 28.9211 27.3229 
5188 3 34.0192 30.8796 25.447 
4562 5 34.0344 32.7255 23.5716 
5238 3 33.9877 32.6441 27.2558 
5857 5 28.6021 28.7847 29.1159 
5858 3 30.3197 28.7722 31.0227 
5859 3 28.6627 30.7051 30.9774 
5860 3 30.2558 30.7711 29.0626 
5861 5 32.0401 28.8618 29.0851 
5863 5 32.0226 30.7562 30.9892 
5909 3 28.5679 32.6189 29.1581 
5910 3 30.213 32.6768 31.0106 
5913 5 32.1297 32.6535 29.1321 
6533 4 28.5337 28.7497 32.6498 
6536 1 30.2608 30.7307 32.7877 
6537 3 32.0909 28.7974 32.7827 
6585 1 28.5307 32.6632 32.758 
6589 4 32.1119 32.7081 32.6682 
5862 5 34.0096 28.8541 30.8787 
5914 3 34.0004 32.6353 30.9456 
6540 5 34.0524 30.7578 32.7189 
6590 3 34.0095 32.7602 34.297 
5864 3 33.993 30.8424 29.1431 
6586 4 30.3128 32.7113 34.3339 
6539 3 32.1105 30.7789 34.3367 
6534 4 30.2303 28.769 34.3506 
7941 5 32.254 32.6684 39.7482 
7937 5 28.4821 32.6864 39.804 
7889 3 32.1658 28.8285 39.7159 
7209 3 28.5473 28.7763 36.0981 
7210 5 30.2844 28.8038 37.9341 
7211 2 28.5362 30.7418 37.8893 
7212 3 30.2838 30.7451 36.0328 
7213 5 32.1126 28.8223 36.0112 
7215 5 32.1973 30.7816 37.8684 
7261 5 28.5285 32.7044 36.1358 
7262 3 30.3157 32.6858 37.9051 
7265 5 32.1482 32.7117 36.0516 
7885 3 28.565 28.7743 39.8713 
7888 5 30.3117 30.7475 39.8033 
7214 5 34.0707 28.872 37.8239 
7892 3 34.0845 30.7425 39.7119 
7266 2 34.0821 32.7532 37.843 
7216 3 34.0407 30.827 35.9257 
6538 3 34.0521 28.8811 34.4077 
6535 4 28.4884 30.6961 34.4012 
7886 3 30.339 28.8049 41.5712 
7887 3 28.4991 30.7316 41.646 
7891 5 32.2456 30.7457 41.6008 
7938 3 30.3155 32.6563 41.6464 
8561 5 28.5828 28.815 43.5358 
8562 3 30.3951 28.7292 45.3939 
8563 3 28.5453 30.7438 45.3692 
8564 5 30.3447 30.7576 43.4911 
8565 5 32.1756 28.7946 43.5011 
8567 5 32.2545 30.6952 45.3774 
8618 3 34.0666 32.686 45.4033 
8614 3 30.3396 32.6124 45.3942 
8617 5 32.2856 32.6528 43.527 
8566 3 34.0114 28.7725 45.3909 
7890 5 34.0821 28.8706 41.5504 
8568 3 34.0736 30.7323 43.5129 
7942 3 34.0882 32.6448 41.6047 
8613 5 28.4553 32.627 43.4896 
558 3 34.045 36.3895 1.86799 
1180 3 30.2685 34.4544 3.54048 
507 5 32.2051 34.4731 1.80329 
560 5 34.0464 38.3187 -0.095737 
554 5 30.2554 36.4174 1.76444 
504 5 30.3554 34.5015 -0.224504 
556 5 30.2774 38.2549 -0.221844 
557 5 32.2275 36.3876 -0.149028 
559 5 32.1632 38.3102 1.81853 
503 5 28.4571 34.5116 1.58493 
606 5 30.2302 40.191 1.60029 
609 3 32.1842 40.0986 -0.190471 
1236 3 34.0445 38.3506 3.53413 
1184 3 34.0809 34.4719 3.52307 
1232 3 30.1432 38.3556 3.47985 
1233 3 32.1234 36.3965 3.57322 
610 3 34.0008 40.1927 1.80764 
508 3 34.0601 34.5309 -0.0960764 
1910 3 33.9854 36.3808 8.50984 
2637 5 32.1496 40.1827 10.3935 
1230 3 30.1565 36.4326 5.04103 
2588 5 33.9913 38.2613 10.388 
1235 3 32.0581 38.4119 4.99311 
1183 1 32.1463 34.417 5.07806 
1860 3 34.0796 34.5528 6.65406 
1234 3 34.1136 36.3942 4.95404 
2585 3 32.1852 36.436 10.3855 
1282 3 30.2403 40.2642 5.1004 
1906 5 30.3096 36.4387 8.47267 
1907 3 28.4895 38.3518 8.50924 
1908 1 30.2532 38.382 6.71432 
1909 5 32.1677 36.4204 6.62227 
1911 2 32.1586 38.3522 8.47423 
1957 1 28.4795 40.2287 6.84346 
1958 1 30.295 40.2141 8.51329 
1961 1 32.1209 40.2519 6.75683 
2584 5 30.2738 38.3118 10.3797 
2633 1 28.5539 40.2171 10.3792 
2532 5 30.3656 34.5766 10.3331 
1962 3 33.9895 40.2548 8.53921 
1912 5 34.0258 38.3576 6.66344 
2536 5 33.9899 34.5847 10.3673 
1856 3 30.2548 34.4788 6.67415 
1855 4 28.5215 34.5373 8.49684 
1859 3 32.1718 34.5072 8.37493 
2581 1 28.4451 36.446 10.3394 
2531 2 28.4571 34.5398 12.2178 
3310 3 30.3132 40.1872 16.0488 
3313 3 32.1474 40.1485 14.1271 
2582 5 30.2581 36.4314 12.2472 
2586 3 33.9952 36.4318 12.2356 
2587 3 32.178 38.3491 12.2693 
2535 3 32.1696 34.5693 12.2518 
2634 3 30.2581 40.1233 12.2654 
3207 5 28.4611 34.5614 15.9718 
3314 5 34.0126 40.1893 16.0416 
3258 3 30.2333 36.4204 15.9913 
2638 3 34.0234 40.2183 12.3587 
3260 5 30.2346 38.3555 14.1246 
3261 5 32.1411 36.4323 14.1072 
3263 5 32.1176 38.2915 16.0461 
3262 3 34.0418 36.4421 16.0601 
3208 3 30.2714 34.5908 14.0909 
3211 5 32.1145 34.5706 16.0222 
3212 5 34.0369 34.5816 14.1335 
3264 5 34.0301 38.2954 14.1307 
4665 5 32.1462 40.1566 21.6672 
3938 3 34.0605 36.407 19.7614 
3934 3 30.2618 36.466 19.7493 
3888 3 34.035 34.5426 17.9031 
3936 3 30.2604 38.2753 17.888 
3937 5 32.1512 36.4206 17.9013 
3939 5 32.157 38.2809 19.7832 
4564 5 34.0526 34.587 21.6698 
3986 2 30.2795 40.1901 19.8554 
3989 5 32.1244 40.1918 17.9418 
3990 3 34.0316 40.1671 19.7607 
3940 3 34.0364 38.2723 17.9309 
4612 3 30.2763 38.2767 21.6817 
4613 5 32.134 36.4489 21.7082 
4616 2 34.0386 38.2222 21.6667 
4560 5 30.2676 34.5547 21.6499 
3884 3 30.251 34.586 17.9286 
3887 5 32.1484 34.5406 19.7704 
3985 5 28.4521 40.1911 17.9081 
5338 5 30.2726 40.2499 27.2428 
5290 3 34.0415 36.484 27.3129 
4610 3 30.2694 36.4738 23.5097 
5292 3 34.0224 38.2319 25.4197 
4615 3 32.1363 38.2643 23.5457 
4662 5 30.2573 40.1897 23.5093 
4614 3 34.0293 36.4535 23.5404 
5341 5 32.1399 40.1951 25.3652 
5342 5 33.9985 40.188 27.2661 
5286 3 30.2916 36.438 27.2579 
4563 3 32.1683 34.5403 23.5252 
5288 3 30.2823 38.3109 25.3372 
5289 5 32.1516 36.4503 25.3648 
5291 5 32.098 38.2926 27.2768 
4666 5 34.0182 40.1235 23.5599 
5239 3 32.1562 34.604 27.2669 
5240 5 34.0239 34.5685 25.464 
5236 5 30.2876 34.5657 25.3677 
5285 5 28.4423 36.4597 25.3921 
5287 5 28.4465 38.3877 27.2078 
5235 3 28.4315 34.6055 27.2522 
5915 1 32.0887 34.5436 31.019 
6588 1 30.2598 34.608 32.6797 
6591 1 32.1202 34.6135 34.2849 
5911 3 28.4925 34.6124 31.0189 
6690 1 30.2422 40.2187 34.3287 
6592 3 33.981 34.5199 32.5894 
5963 1 28.4606 38.4354 30.8854 
5962 3 30.2012 36.5195 30.9883 
6642 5 34.0326 36.4947 34.16 
5964 3 30.2728 38.3916 29.1714 
5965 5 32.0757 36.4573 29.2133 
5967 1 32.0463 38.4034 30.9436 
6018 1 33.8787 40.2616 30.8575 
6014 1 30.2715 40.259 30.838 
6017 3 32.0867 40.2332 29.1256 
5966 3 33.9838 36.4501 31.0304 
6644 1 33.9585 38.4178 32.5009 
6640 1 30.2295 38.4082 32.6064 
6641 3 32.0434 36.4887 32.5621 
6637 1 28.4529 36.5473 32.6699 
6693 1 32.0647 40.2505 32.5854 
5968 5 33.9935 38.3053 29.1953 
6694 3 33.9407 40.139 34.2519 
6638 1 30.252 36.5226 34.3015 
6689 1 28.4916 40.2662 32.6026 
6643 3 32.0842 38.3812 34.2108 
5916 5 33.9543 34.5808 29.15 
5912 5 30.2488 34.5694 29.1536 
5961 5 28.4475 36.5225 29.0948 
6013 3 28.4754 40.2804 29.1011 
8045 5 32.1344 40.1576 39.752 
8041 1 28.4607 40.1882 39.7936 
7993 3 32.1464 36.4699 39.7897 
7992 5 30.274 38.2631 39.7981 
7989 3 28.4622 36.458 39.7809 
7263 3 28.5225 34.6461 37.9089 
7264 3 30.2718 34.6352 36.0838 
7267 5 32.1618 34.6139 37.8977 
7313 1 28.5196 36.5036 36.1399 
7314 3 30.2556 36.4779 37.9036 
7315 1 28.489 38.3487 37.9505 
7316 3 30.2275 38.3535 36.1334 
7317 5 32.1118 36.52 36.0253 
7319 3 32.0835 38.2625 37.9089 
7365 1 28.5176 40.2156 36.1639 
7366 3 30.2326 40.1911 37.9564 
7369 5 32.0767 40.1421 36.101 
7940 5 30.288 34.6072 39.7886 
7996 5 34.028 38.2759 39.7682 
7318 5 34.0623 36.4482 37.8914 
7944 3 34.0885 34.6042 39.7337 
7268 3 34.0851 34.599 35.9562 
7370 5 34.035 40.1717 37.8817 
7320 3 34.0163 38.3411 36.0113 
6639 1 28.4906 38.3968 34.3881 
6587 1 28.5013 34.6585 34.3869 
8722 3 33.9809 40.0851 45.3913 
8671 3 32.2112 38.3231 45.4094 
8718 5 30.2672 40.1565 45.3861 
7990 3 30.2772 36.4485 41.6318 
7939 3 28.4699 34.5398 41.6648 
7995 3 32.1866 38.2786 41.6784 
8042 5 30.2504 40.1635 41.6973 
8670 5 34.0814 36.3753 45.4086 
8616 5 30.3526 34.5136 43.5358 
8721 3 32.2293 40.0881 43.5298 
8665 5 28.4773 36.4283 43.553 
8666 3 30.3425 36.4204 45.4449 
8619 3 32.2517 34.4885 45.4018 
8668 5 30.3114 38.2854 43.5377 
8669 5 32.1823 36.4245 43.5732 
8620 3 34.0954 34.5224 43.5513 
7943 5 32.224 34.5412 41.6139 
8046 3 33.9801 40.0907 41.6858 
7994 5 34.0477 36.417 41.6609 
8672 3 33.9892 38.3123 43.5371 
8615 5 28.4561 34.5188 45.4285 
607 1 28.4816 42.0671 1.53567 
608 3 30.2348 42.0554 -0.268063 
611 5 32.128 42.0616 1.54038 
657 1 28.5182 43.8454 -0.300395 
658 3 30.2722 43.8632 1.50993 
659 1 28.5358 45.6309 1.49866 
660 1 30.301 45.606 -0.314566 
661 3 32.0873 43.8838 -0.295353 
663 1 32.0966 45.6134 1.50648 
1284 3 30.2527 42.1149 3.396 
1333 1 28.5216 43.8708 3.32272 
1336 1 30.3163 45.6184 3.32089 
1337 1 32.0903 43.8958 3.35396 
664 1 33.8898 45.6504 -0.311686 
1288 1 33.9523 42.1636 3.38291 
662 1 33.9336 43.9431 1.54335 
1340 1 33.9102 45.6435 3.34426 
612 2 33.9954 41.9172 -0.204361 
1285 3 32.0779 40.3039 3.45679 
1283 4 28.4939 42.0708 5.12235 
1287 1 32.0991 42.1258 5.11951 
1334 3 30.3024 43.8895 5.14153 
1335 4 28.5494 45.6463 5.12014 
1339 4 32.1171 45.6356 5.13195 
1959 4 28.563 42.0597 8.64759 
1960 3 30.3032 42.0706 6.85014 
1963 1 32.1223 42.0342 8.59938 
2009 4 28.5528 43.8733 6.90602 
2010 4 30.3502 43.8552 8.66291 
2011 4 28.5776 45.6507 8.70036 
2012 4 30.3467 45.6449 6.91769 
2013 4 32.1165 43.8691 6.89767 
2015 4 32.1575 45.639 8.70362 
2689 3 32.1323 43.8503 10.434 
2685 4 28.5998 43.8966 10.4509 
2636 3 30.3258 42.0507 10.386 
1338 4 33.9501 43.9033 5.12328 
2014 4 33.9217 43.8148 8.67097 
1964 4 33.944 42.0747 6.84118 
2640 3 33.9808 42.0069 10.4025 
2016 4 33.9133 45.6396 6.90168 
2692 3 33.9318 45.692 10.502 
2688 4 30.3782 45.6398 10.4965 
1286 3 33.9659 40.3207 4.98799 
2635 5 28.5747 42.0762 12.2729 
3367 3 32.2105 45.7537 16.0608 
2639 5 32.1226 42.0091 12.2864 
3365 4 32.1605 43.9357 14.2022 
2686 4 30.3657 43.9372 12.3085 
2687 4 28.584 45.6536 12.3263 
3316 3 33.9615 41.9562 14.1791 
3364 4 30.3484 45.6677 14.1723 
2691 4 32.1389 45.6748 12.3337 
3368 3 33.9793 45.7719 14.2037 
3312 5 30.3438 42.0101 14.1969 
3315 3 32.1561 41.982 16.0264 
3361 3 28.4964 43.9745 14.171 
3362 5 30.3493 43.953 16.0657 
3363 3 28.5204 45.7227 16.0889 
2690 5 33.9543 43.8741 12.3622 
3366 5 33.9699 43.8567 16.0332 
3311 5 28.4848 42.0918 16.0576 
3987 5 28.4882 42.067 19.8118 
3988 3 30.3401 42.0355 17.8983 
3991 3 32.1338 41.9822 19.8002 
4037 4 28.5073 43.9509 17.9475 
4038 5 30.3269 43.8931 19.8007 
4039 4 28.5402 45.694 19.8245 
4040 4 30.3301 45.7271 17.9619 
4041 5 32.1997 43.8819 17.9497 
4043 3 32.1693 45.7574 19.8393 
4664 3 30.2926 42.0468 21.7124 
4713 4 28.5547 43.8889 21.7233 
4716 4 30.3085 45.6749 21.7002 
4717 5 32.1341 43.8706 21.6941 
3992 3 34.0192 41.9896 18.0138 
4668 5 34.0653 41.9812 21.6251 
4044 3 34.0174 45.7907 17.9789 
4042 5 34.065 43.9203 19.8205 
4720 3 34.0254 45.7062 21.689 
4663 4 28.506 42.0972 23.5118 
4667 3 32.1006 42.0591 23.5646 
4714 4 30.3052 43.8441 23.5445 
4715 4 28.5776 45.6339 23.5238 
4719 4 32.1237 45.621 23.5619 
5339 4 28.4931 42.0885 27.1875 
5340 4 30.2623 42.0744 25.3428 
5343 4 32.1259 42.0512 27.2287 
5389 1 28.5436 43.8706 25.3397 
5390 2 30.3291 43.8135 27.1834 
5391 4 28.567 45.6012 27.1587 
5392 4 30.3501 45.5886 25.3439 
5393 3 32.0967 43.7881 25.3518 
5395 4 32.1207 45.58 27.1622 
5394 2 33.9264 43.7916 27.153 
5344 3 34.0161 42.0286 25.3874 
5396 4 33.9025 45.5978 25.3835 
4718 5 34.0246 43.8011 23.5676 
6015 3 28.5219 42.0818 30.8168 
6016 3 30.3002 42.0666 29.0565 
6019 4 32.0854 42.0609 30.812 
6065 4 28.545 43.839 28.995 
6066 4 30.3141 43.8406 30.7933 
6067 4 28.5602 45.5935 30.7789 
6068 4 30.3374 45.5857 28.9798 
6069 4 32.13 43.8288 29.0169 
6071 4 32.111 45.6036 30.7696 
6692 4 30.2916 42.0569 32.5802 
6741 4 28.5435 43.8412 32.5909 
6744 4 30.3171 45.6044 32.5727 
6745 4 32.0796 43.8595 32.5735 
6695 4 32.0556 42.0246 34.3209 
6070 3 33.9036 43.8616 30.8269 
6696 2 33.9039 42.0556 32.587 
6072 3 33.9081 45.6148 28.9663 
6746 2 33.9053 43.8786 34.3087 
6748 3 33.8927 45.6759 32.5487 
6020 4 33.8975 42.0384 29.0696 
6747 4 32.0799 45.6343 34.343 
6742 4 30.3012 43.8217 34.3563 
8097 2 32.0744 43.7458 39.8102 
8096 2 30.2899 45.5997 39.8289 
8093 4 28.5078 43.8085 39.8218 
8044 3 30.2127 41.9817 39.7716 
7367 4 28.5152 42.0105 37.9838 
7368 4 30.268 42.0193 36.1537 
7371 3 32.0395 41.9891 37.9624 
7417 4 28.5298 43.8223 36.1725 
7418 2 30.2833 43.8009 37.9858 
7419 4 28.531 45.6033 38.0043 
7420 2 30.3065 45.608 36.1633 
7421 2 32.0826 43.7955 36.1258 
7423 2 32.0855 45.6282 37.9712 
7424 2 33.9052 45.6751 36.1378 
8100 5 33.9297 45.6094 39.8327 
8048 3 34.0116 41.9862 39.7954 
7372 2 33.9568 41.987 36.0257 
7422 5 33.9602 43.7292 37.9342 
6691 4 28.5325 42.0525 34.3811 
6743 4 28.5489 45.596 34.3708 
8043 4 28.4835 42.0155 41.6616 
8047 5 32.1547 41.9544 41.6797 
8094 2 30.2457 43.7819 41.652 
8095 4 28.5253 45.6042 41.6703 
8099 2 32.0876 45.6148 41.6582 
8719 4 28.4815 42.031 45.341 
8720 3 30.2138 41.9891 43.5324 
8723 5 32.153 41.9555 45.3947 
8769 4 28.5313 43.8178 43.5082 
8770 4 30.2712 43.8231 45.3463 
8771 4 28.5336 45.6044 45.3091 
8772 4 30.2748 45.616 43.5009 
8773 5 32.1063 43.8144 43.5139 
8775 4 32.0781 45.6402 45.3353 
8776 2 33.939 45.6261 43.4842 
8098 3 33.968 43.759 41.6426 
8774 2 33.943 43.8578 45.3682 
8724 3 33.9823 41.9157 43.5226 
721 3 39.7567 -0.00249049 3.23848 
720 5 37.7001 1.71263 3.32608 
773 5 39.6572 3.54267 3.39641 
41 5 35.7805 -0.0533747 -0.353315 
42 2 37.7526 0.0353293 1.39031 
43 2 35.7446 1.66926 1.51319 
44 3 37.7226 1.81949 -0.388299 
45 5 39.7821 -0.0826968 -0.407301 
47 5 39.6662 1.77485 1.439 
769 2 35.7259 3.42368 3.29152 
93 2 35.7412 3.35556 -0.34888 
94 3 37.631 3.44881 1.44047 
97 2 39.638 3.44074 -0.474586 
717 2 35.704 -0.0710165 3.34549 
1446 1 37.6645 3.50929 8.71858 
1445 1 35.7707 3.47413 6.95076 
718 2 37.6869 -0.019214 5.16694 
719 2 35.7334 1.71535 5.13084 
723 3 39.7235 1.62133 5.03853 
1449 5 39.6318 3.44514 6.85022 
770 2 37.6465 3.51883 5.17653 
2069 3 35.7713 0.00745117 10.5127 
1393 4 35.7548 -0.0119282 6.90848 
1394 1 37.6676 0.0150212 8.73146 
1395 4 35.7874 1.7167 8.71588 
1396 2 37.6217 1.74289 6.93648 
1397 5 39.647 0.035465 6.96759 
1399 4 39.5382 1.76808 8.74551 
2072 3 37.6212 1.75489 10.4608 
2121 4 35.7742 3.3732 10.5581 
2073 5 39.6845 0.0191056 10.5175 
2125 5 39.6179 3.41374 10.6277 
2075 4 39.6397 1.65807 12.4384 
2797 4 35.7566 3.24059 14.2687 
2749 3 39.6951 0.0654687 14.2716 
2746 3 37.7532 0.12369 16.105 
2751 4 39.7048 1.58173 16.1711 
2745 3 35.8018 0.0515148 14.2165 
2801 3 39.7018 3.131 14.3261 
2798 1 37.715 3.1315 16.1779 
2122 4 37.6584 3.28114 12.3979 
2070 5 37.6994 0.0486815 12.3657 
2071 1 35.7537 1.69471 12.359 
2748 3 37.7002 1.6954 14.2577 
2747 4 35.7824 1.62882 16.1225 
4101 3 39.7032 0.0305531 21.806 
4097 4 35.8108 -0.0213412 21.7143 
4153 3 39.7211 3.19302 21.8179 
3421 4 35.8316 0.0537968 18.0378 
3422 1 37.7476 0.0653668 19.9019 
3423 4 35.7863 1.62515 19.907 
3424 3 37.719 1.63103 18.0467 
3425 4 39.6846 0.0875203 18.0763 
3427 4 39.6844 1.60508 19.9697 
4100 4 37.7116 1.58458 21.789 
3473 3 35.7607 3.1894 18.0142 
3474 3 37.7038 3.12917 19.94 
3477 3 39.7549 3.09495 18.0629 
4149 3 35.7637 3.26006 21.7441 
4776 2 37.6952 1.63044 25.4095 
4777 2 39.7723 -0.169741 25.3695 
4829 2 39.7218 3.46718 25.3203 
4098 2 37.7732 -0.0459151 23.6299 
4099 4 35.7553 1.58464 23.544 
4103 2 39.7452 1.61526 23.6903 
4826 2 37.6835 3.41408 27.062 
4150 5 37.7002 3.33122 23.5794 
4825 2 35.7347 3.3387 25.3335 
4779 2 39.7244 1.66225 27.0136 
4773 2 35.7692 -0.0756985 25.383 
4774 2 37.7573 -0.091802 27.1013 
4775 4 35.7471 1.63017 27.1407 
6129 5 39.7443 0.157201 32.5175 
6177 3 35.7153 3.26461 32.482 
5449 3 35.7649 -0.0677435 28.8775 
5450 5 37.776 0.0596364 30.6709 
5451 4 35.7494 1.68633 30.6268 
5452 3 37.7138 1.66726 28.7524 
5453 3 39.7272 0.011128 28.827 
5455 3 39.7022 1.82172 30.5587 
6181 3 39.7774 3.19898 32.5494 
5501 4 35.7483 3.32729 28.8506 
5502 4 37.6771 3.29494 30.539 
5505 2 39.6893 3.3956 28.7307 
6125 3 35.8096 0.140858 32.5001 
6128 3 37.7159 1.81553 32.4581 
6126 3 37.7484 0.140526 34.2273 
6127 4 35.7247 1.67549 34.3452 
7477 3 35.8389 0.00437696 39.9257 
7529 4 35.7758 3.24108 39.845 
7481 5 39.7581 -0.195539 39.9461 
7480 3 37.7332 1.6096 39.9561 
6131 3 39.7666 1.67331 34.5067 
6178 5 37.7654 3.24135 34.4844 
7533 2 39.7401 3.35254 39.8748 
6854 5 37.7503 3.2245 38.0061 
6801 3 35.7667 0.0479122 36.1448 
6802 3 37.7525 -0.0190749 38.1335 
6803 3 35.7945 1.53211 38.0514 
6804 3 37.7883 1.43157 36.2303 
6805 2 39.8433 -0.141989 36.156 
6807 5 39.7897 1.53755 38.028 
6857 4 39.7335 3.41773 36.2559 
6853 1 35.8194 3.20672 36.2464 
8209 2 39.6807 3.4175 43.2928 
7478 3 37.7016 -0.0722415 41.6952 
7479 4 35.7858 1.6555 41.7042 
7483 4 39.6602 1.65589 41.6178 
8206 2 37.6846 3.38851 45.1326 
7530 4 37.6731 3.32879 41.6532 
8159 5 39.7545 1.71325 45.1538 
8205 4 35.7634 3.39225 43.4127 
8153 1 35.7945 -0.0699489 43.4543 
8154 5 37.7467 -0.0300612 45.2281 
8155 2 35.7665 1.69019 45.2132 
8156 4 37.7116 1.66986 43.3571 
8157 5 39.7589 -0.210856 43.3447 
772 2 37.5916 5.12847 3.28678 
151 1 39.5491 8.65306 1.33771 
825 5 39.585 6.87593 3.21549 
95 4 35.7263 5.10245 1.43603 
96 3 37.6407 5.00562 -0.424804 
99 2 39.5614 5.08391 1.35459 
824 1 37.6096 8.56571 3.25875 
821 4 35.7595 6.85741 3.27976 
145 4 35.7658 6.82496 -0.369335 
146 5 37.633 6.8284 1.36966 
147 4 35.7869 8.59309 1.43431 
148 1 37.6686 8.68648 -0.362364 
149 2 39.5636 6.87302 -0.397092 
873 4 35.8062 10.2792 3.26289 
197 4 35.7816 10.3667 -0.293183 
198 4 37.6354 10.3125 1.47306 
877 2 39.5098 10.2093 3.28849 
201 4 39.5595 10.4419 -0.351312 
1549 4 35.7431 10.2493 7.0463 
771 4 35.7431 5.17551 5.13086 
775 3 39.6276 5.35473 5.17718 
1503 2 39.587 8.47358 9.01578 
822 3 37.6212 6.85086 5.08363 
823 4 35.7817 8.52824 5.12242 
827 3 39.5315 8.48454 5.13509 
1501 2 39.5601 6.92153 7.05869 
1447 4 35.7781 5.11348 8.78707 
1448 3 37.6632 5.23954 6.96467 
1451 3 39.5799 5.15942 8.79988 
874 2 37.6257 10.1943 5.15612 
1500 2 37.5708 8.44579 6.99793 
1497 4 35.7495 6.8035 6.97224 
1498 3 37.6312 6.76339 8.8913 
1499 4 35.746 8.47376 8.86315 
1553 5 39.5825 10.1627 7.04773 
1550 5 37.629 10.233 8.86455 
2851 2 35.7605 8.57362 16.1395 
2803 5 39.7124 4.87262 16.2055 
2852 5 37.6869 8.53832 14.379 
2123 3 35.7784 4.97508 12.4563 
2849 2 35.7798 6.70886 14.3669 
2127 2 39.6562 5.00547 12.6201 
2855 5 39.6495 8.5738 16.1836 
2853 3 39.6802 6.74609 14.4082 
2226 2 37.6465 10.2905 12.4731 
2174 2 37.6552 6.71038 12.516 
2175 2 35.7498 8.51445 12.5053 
2850 3 37.7165 6.69375 16.1884 
2179 5 39.6405 8.55272 12.5499 
2799 3 35.7935 4.88499 16.1653 
2800 5 37.7221 4.89635 14.3552 
2225 2 35.7226 10.3106 10.6778 
2905 3 39.6484 10.3716 14.3909 
2901 2 35.7245 10.3423 14.3069 
2177 2 39.6166 6.67169 10.747 
2176 2 37.6297 8.46499 10.7196 
2902 3 37.6944 10.3976 16.1565 
2173 3 35.7742 6.7357 10.6731 
2229 3 39.6073 10.2808 10.6751 
2124 4 37.6113 5.04232 10.6488 
3475 3 35.7674 4.88387 19.863 
3476 5 37.713 4.83606 18.0542 
3479 5 39.7271 4.86892 19.9053 
4201 5 35.7252 6.85305 21.611 
4205 3 39.7088 6.87934 21.5297 
3525 5 35.7909 6.7354 18.0163 
3526 3 37.7222 6.79353 19.8205 
3527 3 35.6957 8.68978 19.7831 
3528 5 37.682 8.63062 18.0431 
3529 5 39.6616 6.75915 18.0774 
3531 3 39.7245 8.64524 19.8261 
4204 5 37.7332 8.64476 21.5381 
4152 5 37.7032 5.02935 21.6358 
3578 3 37.7128 10.4929 19.8081 
3581 5 39.6789 10.4583 18.0468 
4253 5 35.7275 10.4083 21.691 
3577 2 35.7248 10.3964 17.9229 
4257 5 39.7236 10.4769 21.5975 
4930 3 37.6663 10.4162 27.1029 
4880 2 37.6519 8.67628 25.3678 
4151 4 35.715 5.08168 23.5261 
4155 5 39.7439 5.18913 23.4552 
4878 2 37.6473 6.88004 27.1058 
4202 5 37.6615 6.89437 23.5206 
4203 2 35.709 8.6555 23.5731 
4207 5 39.7249 8.59879 23.4248 
4879 2 35.7429 8.64554 27.1076 
4827 2 35.7328 5.11803 27.1127 
4828 2 37.6458 5.15078 25.3472 
4831 2 39.6979 5.19581 27.059 
4883 5 39.6858 8.68338 27.1583 
4881 2 39.6215 6.90764 25.3462 
4877 4 35.7178 6.85383 25.3181 
4929 3 35.7345 10.4457 25.356 
4254 5 37.7056 10.4553 23.5296 
4933 2 39.691 10.4166 25.272 
6233 5 39.6735 6.79627 32.4441 
5503 3 35.7574 4.97036 30.6562 
5504 2 37.6669 5.08498 28.8706 
5507 3 39.7015 4.85864 30.6879 
6232 5 37.7092 8.65233 32.4218 
6229 5 35.7861 6.77572 32.4808 
5553 2 35.7537 6.84642 28.9505 
5554 3 37.6885 6.74542 30.6819 
5555 3 35.7306 8.65702 30.6891 
5556 5 37.6782 8.66547 28.9756 
5557 5 39.6751 6.80559 29.0103 
5559 2 39.7016 8.72736 30.6976 
6180 5 37.7472 4.88151 32.4607 
6281 2 35.7271 10.4466 32.4796 
5605 2 35.7381 10.4422 28.904 
6231 3 35.7034 8.66603 34.2984 
5606 2 37.6869 10.5216 30.7253 
5609 2 39.6883 10.4762 28.9479 
6285 2 39.6817 10.4847 32.5198 
6282 5 37.7166 10.4501 34.2986 
6235 3 39.6648 8.67296 34.314 
6230 5 37.7306 6.81236 34.342 
6183 3 39.7086 4.98822 34.3497 
6179 3 35.7932 4.91518 34.3561 
7637 2 39.6333 10.5225 39.7911 
7633 2 35.7048 10.4723 39.8007 
7585 2 39.6894 6.92148 39.7957 
7532 5 37.7126 5.05104 39.8441 
6957 5 35.7494 10.4574 36.1511 
7581 2 35.7447 6.84753 39.811 
7584 2 37.6525 8.71942 39.8415 
6855 3 35.7925 4.98971 38.045 
6856 3 37.7003 5.0387 36.2517 
6859 3 39.7138 5.1254 38.0599 
6905 5 35.8113 6.87496 36.1734 
6906 5 37.7003 6.91324 38.0191 
6907 3 35.7459 8.68293 38.0339 
6908 3 37.7179 8.70008 36.1195 
6909 5 39.6638 6.82586 36.1439 
6911 5 39.6704 8.73943 37.9816 
6958 5 37.6667 10.4902 37.9823 
6961 2 39.6682 10.4764 36.0912 
7531 3 35.7513 5.00726 41.5667 
7535 2 39.6796 5.17415 41.5652 
8263 5 39.5907 8.63143 45.2232 
7582 2 37.6932 6.91678 41.5547 
7583 2 35.7008 8.66913 41.5718 
7587 2 39.6141 8.71847 41.5143 
8261 2 39.6146 6.9695 43.2887 
8207 2 35.7596 5.08167 45.2706 
8208 2 37.6956 5.1286 43.3183 
8211 5 39.6261 5.17876 45.12 
8260 2 37.6881 8.66348 43.3473 
8259 5 35.7925 8.64516 45.262 
8257 5 35.7824 6.82857 43.3638 
8258 2 37.6532 6.84137 45.2827 
8309 2 35.729 10.4482 43.3634 
7634 2 37.6194 10.4848 41.5863 
8310 5 37.6959 10.4883 45.2278 
8313 5 39.5967 10.5305 43.3298 
929 3 39.5916 13.8874 3.41451 
928 3 37.7054 15.8377 3.29952 
925 5 35.7481 13.9553 3.29983 
876 3 37.6458 12.0024 3.30192 
255 5 39.6301 15.7556 1.57931 
199 3 35.7974 12.0686 1.48176 
200 3 37.6379 12.1128 -0.245485 
252 5 37.686 15.8011 -0.299048 
203 2 39.5301 12.0863 1.54031 
253 3 39.6136 13.8528 -0.293788 
251 3 35.7581 15.842 1.53801 
249 3 35.712 13.9708 -0.242799 
250 5 37.6833 13.9104 1.54002 
1602 5 37.7063 13.9236 8.7997 
1607 3 39.6297 15.7386 8.83666 
1552 2 37.6349 12.0203 7.03524 
875 5 35.773 12.036 5.17072 
879 5 39.5467 11.9895 5.13741 
1601 2 35.7674 13.9135 7.01973 
926 5 37.6849 13.9434 5.14242 
927 5 35.7946 15.8888 5.15133 
931 3 39.6067 15.7402 5.09585 
1605 5 39.6156 13.9079 6.97757 
1555 3 39.6156 12.0235 8.86728 
1604 3 37.7161 15.795 6.98768 
1603 5 35.7734 15.8066 8.81567 
1551 3 35.7264 12.0972 8.83231 
2281 3 39.6602 13.9224 10.593 
2280 2 37.7231 15.7434 10.6214 
2956 2 37.7256 15.8353 14.2795 
2955 5 35.7389 15.8263 16.0429 
2279 2 35.7135 15.7769 12.4143 
2904 5 37.6646 12.0955 14.3202 
2959 2 39.6507 15.8261 16.058 
2283 5 39.6577 15.7256 12.4862 
2954 5 37.7016 13.9989 16.0994 
2227 2 35.6995 12.1341 12.4757 
2953 2 35.6934 13.9687 14.2424 
2231 5 39.6432 12.1384 12.5028 
2957 3 39.6416 13.9354 14.3713 
2903 2 35.7046 12.161 16.1014 
2907 3 39.6191 12.1494 16.1268 
2278 5 37.6582 13.9912 12.4949 
2228 5 37.6717 12.1086 10.6608 
2277 2 35.7223 13.933 10.6473 
4309 2 39.7224 13.9341 21.6607 
4308 5 37.7393 15.7933 21.6598 
3579 5 35.739 12.1644 19.7896 
3580 2 37.6778 12.1437 17.9168 
3635 2 39.7257 15.7622 19.8504 
3583 2 39.7052 12.2694 19.8262 
4305 2 35.7381 13.9685 21.6731 
4256 2 37.7186 12.219 21.6393 
3629 5 35.7209 14.0117 17.934 
3630 5 37.7115 13.9922 19.7768 
3631 2 35.7358 15.8137 19.8301 
3632 3 37.7002 15.802 17.9434 
3633 5 39.6561 14.0082 17.9363 
4935 5 39.6891 12.19 27.0828 
4932 2 37.6665 12.1695 25.3925 
4987 2 39.6865 15.6522 27.0999 
4982 2 37.6845 14.0274 27.0524 
4255 2 35.7119 12.2291 23.5605 
4259 2 39.7498 12.1981 23.5057 
4985 2 39.7214 13.9574 25.2792 
4306 5 37.731 13.9115 23.5472 
4307 5 35.7892 15.7861 23.4976 
4311 5 39.7058 15.7616 23.4681 
4981 2 35.739 14.0307 25.3656 
4983 2 35.757 15.793 27.183 
4984 3 37.7475 15.786 25.3235 
4931 2 35.7302 12.225 27.1265 
6336 2 37.6985 15.8059 32.5085 
5663 2 39.6473 15.7156 30.7638 
6333 2 35.7206 13.9896 32.4818 
5661 2 39.7052 13.9771 28.9468 
5607 2 35.7207 12.2369 30.7046 
5608 5 37.689 12.2626 28.8868 
6284 2 37.6994 12.2433 32.4967 
5611 2 39.6803 12.2245 30.7278 
6335 5 35.7503 15.7745 34.309 
6337 2 39.6567 13.9523 32.5069 
5657 3 35.7024 14.0024 28.9393 
5658 2 37.6726 13.9785 30.7625 
5659 2 35.7465 15.8165 30.7452 
5660 5 37.6823 15.7392 28.9443 
6283 2 35.729 12.2475 34.2511 
6334 2 37.7097 13.9632 34.2849 
6287 2 39.6684 12.2535 34.312 
6339 5 39.6416 15.7468 34.3437 
6963 2 39.6891 12.1821 37.9305 
7685 2 35.6845 13.9754 39.7848 
7688 5 37.6908 15.768 39.721 
7015 2 39.665 15.7287 37.9427 
7013 2 39.6692 13.9313 36.1656 
7012 5 37.7227 15.7595 36.23 
7011 2 35.6929 15.753 37.9834 
7010 2 37.6699 13.8703 37.983 
7009 5 35.7232 13.9369 36.1705 
7689 2 39.6317 13.9359 39.6881 
7636 2 37.6115 12.2414 39.8241 
6959 3 35.6684 12.2166 38.0248 
6960 2 37.7248 12.2585 36.1173 
8361 3 35.702 13.9424 43.378 
8362 5 37.676 13.8835 45.3064 
8367 5 39.635 15.6991 45.245 
8363 5 35.7451 15.8046 45.2688 
7635 1 35.7159 12.2502 41.6043 
7639 2 39.5866 12.2944 41.5182 
8365 3 39.5888 13.8601 43.3886 
7686 3 37.6308 13.9459 41.5889 
7687 5 35.7407 15.8144 41.602 
7691 5 39.6405 15.6866 41.5703 
8364 5 37.6733 15.7639 43.3999 
8315 2 39.6404 12.2203 45.29 
8312 3 37.616 12.2691 43.3196 
8311 5 35.7034 12.1865 45.2944 
981 3 39.6528 17.6101 3.35494 
980 5 37.7466 19.5375 3.30541 
301 5 35.7857 17.6853 -0.257129 
302 3 37.6847 17.6237 1.60206 
303 3 35.7821 19.5147 1.56429 
304 5 37.7307 19.5334 -0.257459 
305 5 39.6476 17.6148 -0.297249 
307 5 39.7138 19.5149 1.52546 
1033 3 39.697 21.3346 3.40432 
353 5 35.8418 21.4407 -0.190396 
354 3 37.7894 21.4019 1.53345 
357 3 39.6771 21.3523 -0.320587 
1029 5 35.786 21.4255 3.26273 
977 3 35.7716 17.6661 3.22957 
1659 3 39.7192 19.5143 8.78542 
1656 5 37.719 19.5467 6.99125 
1655 3 35.7168 19.5111 8.74193 
1709 5 39.6636 21.326 6.94514 
978 5 37.7559 17.6277 5.1395 
979 5 35.7515 19.4992 5.10132 
983 3 39.6519 19.5117 5.10362 
1705 5 35.7868 21.3902 6.94825 
1030 3 37.7607 21.3951 5.12228 
1657 5 39.6797 17.5906 6.99846 
1706 3 37.7398 21.4167 8.77622 
1653 3 35.7492 17.7329 7.01588 
1654 5 37.7034 17.6342 8.78441 
2381 5 35.7869 21.3626 10.5322 
2333 5 39.6925 17.643 10.559 
2332 5 37.7296 19.5632 10.6048 
2385 5 39.7035 21.3253 10.6188 
3005 5 35.7118 17.6865 14.1773 
3057 3 35.7825 21.3339 14.2016 
3007 3 35.7257 19.5181 16.0382 
3008 5 37.7061 19.5075 14.1989 
2382 3 37.6994 21.3869 12.4505 
2335 3 39.7097 19.4735 12.4641 
3061 5 39.6771 21.3103 14.2482 
3058 5 37.7623 21.32 16.072 
3006 5 37.7391 17.6853 16.1104 
2330 5 37.746 17.6194 12.4197 
2331 3 35.7218 19.5923 12.4183 
3011 3 39.7087 19.4327 16.1519 
3009 3 39.7033 17.7157 14.3042 
2329 5 35.7249 17.7056 10.649 
4413 3 39.6533 21.3143 21.6561 
4361 3 39.717 17.5666 21.6182 
3681 5 35.7742 17.6912 17.9215 
3682 5 37.7354 17.5894 19.7737 
3683 5 35.8358 19.5051 19.8313 
3684 3 37.7867 19.526 17.9223 
3685 5 39.7018 17.56 17.9504 
3687 5 39.6674 19.4844 19.7741 
4360 5 37.7683 19.4671 21.6727 
3733 5 35.83 21.283 17.9165 
3734 3 37.7943 21.3018 19.7706 
3737 3 39.6186 21.3076 17.9105 
4409 3 35.8965 21.3727 21.7075 
4357 3 35.7709 17.5776 21.657 
4358 3 37.764 17.579 23.4952 
4359 5 35.8694 19.4381 23.506 
4363 5 39.6798 19.4065 23.4775 
5089 5 39.6567 21.311 25.3373 
4410 3 37.7646 21.3534 23.5158 
5086 5 37.7899 21.3169 27.1856 
5033 5 35.8463 17.5871 25.3581 
5034 2 37.7347 17.6163 27.1653 
5035 5 35.828 19.4432 27.21 
5036 3 37.7887 19.4352 25.3112 
5037 5 39.6532 17.5678 25.3585 
5039 3 39.6509 19.4049 27.1446 
5085 5 35.8528 21.3224 25.308 
6441 2 39.7797 21.3068 32.6588 
6437 3 35.8254 21.2774 32.7346 
5709 3 35.7849 17.6155 28.9951 
5710 3 37.6985 17.5641 30.7512 
5711 5 35.809 19.4401 30.8198 
5712 3 37.763 19.3849 29.029 
5713 5 39.6576 17.5401 28.9346 
5715 5 39.6851 19.4072 30.8235 
6389 3 39.637 17.4998 32.5138 
5761 5 35.8585 21.3366 29.0592 
5762 3 37.7858 21.3029 30.8422 
5765 5 39.6645 21.2669 28.9898 
6385 3 35.7556 17.5862 32.5679 
6388 5 37.7329 19.3967 32.5954 
6387 3 35.7711 19.3679 34.2999 
6386 3 37.7344 17.5608 34.3451 
7113 3 35.8081 21.1801 35.974 
7114 5 37.7766 21.2817 37.8173 
7117 3 39.7391 21.2755 36.1007 
7793 5 39.6704 21.3275 39.6914 
7737 5 35.819 17.6859 39.7093 
7740 3 37.7515 19.4762 39.7215 
7789 5 35.8402 21.4412 39.7208 
7741 5 39.609 17.645 39.7702 
7061 5 35.7907 17.6513 36.1595 
7062 3 37.7477 17.7186 37.9298 
7063 3 35.8528 19.5372 37.8941 
7064 3 37.7442 19.3741 36.0892 
7065 3 39.6134 17.5607 36.1979 
7067 3 39.6324 19.4306 37.8361 
6438 2 37.7685 21.2279 34.4229 
6391 5 39.6999 19.3466 34.3658 
8469 5 39.6293 21.3492 43.4217 
7738 3 37.6955 17.7201 41.6094 
7739 5 35.8567 19.5331 41.6158 
7743 3 39.5709 19.4789 41.578 
8466 3 37.7616 21.408 45.2789 
7790 5 37.7574 21.4187 41.566 
8419 5 39.6177 19.4982 45.3021 
8465 5 35.885 21.522 43.4569 
8413 3 35.8368 17.6817 43.4618 
8414 3 37.7138 17.6487 45.2373 
8415 5 35.8576 19.5323 45.2827 
8416 3 37.7276 19.4759 43.4526 
8417 5 39.6199 17.633 43.3761 
1081 3 35.7678 25.1449 3.30282 
1084 2 37.6838 26.9321 3.35586 
355 3 35.7817 23.3571 1.56598 
356 5 37.7758 23.2512 -0.285061 
359 5 39.7081 23.1854 1.55639 
1085 3 39.7404 25.1311 3.32902 
1032 5 37.7319 23.2788 3.2928 
405 5 35.8804 25.1844 -0.263023 
406 2 37.7381 25.1951 1.56668 
407 1 35.8153 26.9461 1.59096 
408 3 37.8025 26.9942 -0.289329 
409 5 39.7049 25.1617 -0.273687 
411 5 39.7134 26.9979 1.61723 
1757 2 35.7505 25.1616 6.93892 
1759 2 35.8071 26.9702 8.71698 
1031 5 35.7713 23.2978 5.14273 
1035 5 39.6542 23.2559 5.14234 
1763 5 39.7206 27.0211 8.68925 
1082 5 37.7397 25.1292 5.19092 
1083 2 35.7765 26.9225 5.12335 
1087 5 39.7003 26.9727 5.12155 
1758 5 37.7427 25.1159 8.70298 
1707 5 35.7957 23.2895 8.73308 
1708 3 37.7491 23.2002 6.9425 
1711 5 39.681 23.2336 8.76935 
1761 3 39.7172 25.0989 6.95445 
1760 2 37.7445 26.9965 6.93897 
2433 2 35.8331 25.1351 10.5399 
2437 5 39.6807 25.1606 10.5754 
2384 3 37.7437 23.2235 10.5855 
2436 2 37.766 27.0297 10.5533 
3113 5 39.5889 25.1456 14.2823 
2383 5 35.8614 23.2308 12.3809 
3060 3 37.7689 23.2321 14.2313 
2387 5 39.6358 23.2252 12.4104 
3110 3 37.7546 25.1115 16.0661 
3115 3 39.6147 27.0361 16.0602 
3063 3 39.6123 23.2433 16.0874 
2434 3 37.7785 25.1381 12.3234 
2435 5 35.8341 27.0522 12.2833 
3111 5 35.9437 27.0166 16.0471 
3109 5 35.8956 25.1617 14.1417 
2439 3 39.6355 27.0345 12.3567 
3112 2 37.8097 27.0341 14.1432 
3059 5 35.8699 23.2277 15.9914 
4412 5 37.7758 23.1914 21.6522 
3735 5 35.9011 23.2237 19.8002 
3736 5 37.7709 23.2445 17.9253 
3739 5 39.6602 23.193 19.8028 
4461 3 35.9166 25.0975 21.6595 
4465 3 39.7139 25.1667 21.5825 
3785 3 35.9503 25.122 17.9181 
3786 3 37.7851 25.138 19.8353 
3787 5 35.912 26.9894 19.7796 
3788 5 37.8368 27.0143 17.9468 
3789 5 39.6712 25.1381 17.9219 
3791 3 39.7226 26.9832 19.8353 
4464 5 37.8278 27.0018 21.6342 
4411 3 35.9273 23.1987 23.526 
4415 5 39.683 23.211 23.4875 
5143 3 39.7553 27.0358 27.2116 
4462 5 37.7572 25.0978 23.5231 
4463 5 35.8942 27.0225 23.5632 
4467 5 39.7222 27.0357 23.5319 
5087 5 35.8604 23.2115 27.2109 
5088 3 37.7455 23.2023 25.3137 
5091 3 39.6907 23.1959 27.1625 
5141 5 39.7148 25.0942 25.4079 
5137 3 35.8965 25.0772 25.3793 
5138 5 37.8015 25.0313 27.1929 
5139 5 35.8365 26.9677 27.2294 
5140 5 37.8235 27.0556 25.4293 
6440 5 37.7851 23.1513 32.7259 
5763 5 35.9054 23.1715 30.9142 
5764 3 37.8312 23.2034 29.0797 
5767 5 39.6954 23.1666 30.8605 
6489 3 35.9373 25.0533 32.8434 
6493 5 39.7339 25.0812 32.6558 
5813 5 35.8634 25.064 29.0698 
5814 3 37.7701 25.0661 30.8791 
5815 5 35.927 26.9706 30.9317 
5816 5 37.8326 27.0037 29.0258 
5817 5 39.7377 25.0902 29.0104 
5819 5 39.7714 27.0086 30.8523 
6492 5 37.8422 27.0059 32.7158 
6495 3 39.8289 27.0409 34.3194 
7168 5 37.893 27.02 36.0386 
7166 5 37.805 25.0885 37.7736 
7841 5 35.8997 25.0652 39.6741 
7171 3 39.7861 27.06 37.9427 
7845 5 39.7257 25.0979 39.6232 
7169 2 39.8239 25.1699 36.1238 
7792 3 37.7885 23.2352 39.6516 
7167 3 35.8929 26.9989 37.7104 
7844 5 37.7657 27.036 39.6708 
7115 5 35.8837 23.1958 37.6788 
7116 2 37.8925 23.1593 36.0217 
7119 2 39.7175 23.19 37.8528 
7165 3 35.8705 25.117 35.9423 
6439 3 35.87 23.1561 34.4928 
6443 2 39.8416 23.1595 34.4107 
6490 3 37.8582 25.0544 34.4569 
6491 2 35.8945 27.0366 34.4068 
8520 5 37.7961 27.005 43.4382 
7791 3 35.8175 23.2687 41.5543 
7795 5 39.6951 23.2704 41.5662 
8523 5 39.7118 26.9915 45.2836 
7842 5 37.7777 25.0642 41.5674 
7843 3 35.9294 27.0152 41.5457 
7847 5 39.7084 27.0078 41.5509 
8518 3 37.8103 25.1497 45.2938 
8467 2 35.8841 23.3373 45.3473 
8468 3 37.7948 23.3107 43.4963 
8471 5 39.6693 23.2662 45.2523 
8519 2 35.9397 26.9922 45.3607 
8521 3 39.7105 25.122 43.4564 
8517 5 35.9008 25.0867 43.4534 
1189 2 39.7812 32.6616 3.33465 
1185 2 36.0179 32.5348 3.37337 
457 5 35.9155 28.7557 -0.203316 
458 2 37.7662 28.7889 1.64291 
459 2 35.8937 30.6425 1.71435 
460 5 37.8053 30.7227 -0.188204 
461 5 39.6937 28.8743 -0.244284 
463 2 39.7551 30.7492 1.61159 
1136 2 37.8917 30.7208 3.32214 
509 5 35.8957 32.6189 -0.105612 
510 2 37.8846 32.6228 1.63138 
513 5 39.7085 32.6441 -0.205454 
1137 2 39.7451 28.9034 3.35147 
1133 2 35.8143 28.7322 3.35835 
2537 2 35.9108 32.6276 10.3714 
1861 2 36.0829 32.6456 6.80771 
2485 2 35.8437 28.8652 10.4123 
1865 2 39.7343 32.6718 6.86574 
1134 5 37.8177 28.8317 5.13727 
1135 5 35.961 30.6339 5.11894 
1139 2 39.741 30.772 5.08666 
1813 3 39.7319 28.9458 6.90432 
1186 2 37.9305 32.6476 5.07308 
1815 3 39.7094 30.8064 8.68188 
1862 3 37.8521 32.6337 8.62244 
1809 2 35.8046 28.7298 6.90041 
1810 5 37.7826 28.8995 8.65134 
1811 2 35.9047 30.734 8.55344 
1812 2 37.911 30.7863 6.89155 
2541 5 39.7546 32.6491 10.4871 
2488 2 37.7894 30.811 10.4121 
2489 5 39.6839 28.9449 10.5502 
3167 2 39.706 30.8018 16.0582 
3164 2 37.8294 30.8081 14.2388 
3214 3 37.8249 32.6854 16.0488 
3162 2 37.8244 28.9152 16.0486 
2486 2 37.7969 28.9497 12.3148 
2487 5 35.9162 30.7724 12.2564 
3163 2 35.9386 30.8135 16.0197 
3161 5 35.9221 28.9249 14.1703 
2491 2 39.7262 30.7955 12.3732 
3217 5 39.724 32.6811 14.2368 
3165 5 39.6515 28.9207 14.2166 
2538 5 37.8301 32.6554 12.3136 
3213 5 35.8942 32.6321 14.1791 
4516 2 37.8213 30.8539 21.6971 
4513 5 35.9346 28.9358 21.6667 
4569 5 39.7424 32.721 21.7041 
4517 5 39.6969 28.9474 21.6673 
3837 5 35.9132 28.9316 17.9228 
3838 2 37.8655 28.9342 19.7883 
3839 5 35.9634 30.8389 19.8034 
3840 5 37.8365 30.8114 17.8774 
3841 2 39.6757 28.9102 17.906 
3843 5 39.7078 30.8493 19.8084 
4565 2 36.0288 32.7233 21.6735 
3889 5 35.9341 32.7175 17.8874 
3890 2 37.845 32.7564 19.8101 
3893 5 39.7106 32.7154 17.8907 
5245 2 39.7736 32.7627 25.4701 
4514 2 37.834 28.951 23.5454 
4515 5 35.9388 30.8627 23.5716 
4519 5 39.7291 30.8705 23.5699 
5195 5 39.7064 30.8324 27.3355 
4566 3 37.8169 32.731 23.5612 
5242 5 37.831 32.7362 27.3882 
5241 3 35.9348 32.7097 25.4466 
5189 5 35.8777 28.9452 25.4067 
5190 2 37.8282 28.922 27.2564 
5191 5 35.892 30.8509 27.3207 
5192 5 37.8398 30.8662 25.4204 
5193 2 39.7055 28.9125 25.4217 
6597 5 39.8188 32.69 32.4644 
5865 2 35.93 28.8817 29.0901 
5866 2 37.8574 28.912 30.8456 
5867 3 35.8966 30.7429 30.7848 
5868 3 37.8049 30.708 29.0912 
5869 3 39.6962 28.8602 28.9885 
5871 3 39.7847 30.7611 30.6128 
6593 5 35.9731 32.6383 32.6228 
5917 3 35.8029 32.6258 29.1515 
5918 5 37.8534 32.6613 30.6913 
5921 3 39.8067 32.7666 29.062 
6541 3 35.961 28.9455 32.7198 
6544 5 37.9007 30.7651 32.5736 
6545 3 39.7716 28.9429 32.6592 
6594 3 37.9427 32.7275 34.2981 
7896 5 37.8136 30.8036 39.7893 
7897 3 39.7005 28.8984 39.7461 
7945 5 35.8964 32.6939 39.7235 
7949 3 39.671 32.6968 39.7913 
7269 5 35.955 32.7741 36.0087 
7893 3 35.9234 28.8785 39.7255 
7270 3 37.8566 32.7113 37.8734 
7217 3 35.9438 28.9234 35.995 
7218 5 37.7944 28.9271 37.8539 
7219 5 35.9179 30.8094 37.8036 
7220 3 37.8975 30.8987 36.027 
7221 5 39.7848 28.9377 36.076 
7223 5 39.7091 30.8788 37.9219 
7273 3 39.7388 32.7093 36.0623 
6543 3 36.0106 30.768 34.4276 
6547 3 39.7873 30.8772 34.3749 
6542 3 37.8822 28.9934 34.3774 
8571 5 35.8954 30.7297 45.3693 
8573 5 39.6908 28.9555 43.4232 
8572 5 37.8104 30.7772 43.4518 
8570 3 37.8287 28.872 45.3661 
8625 5 39.6906 32.6316 43.4942 
7894 3 37.7672 28.8863 41.5273 
7895 2 35.8809 30.7798 41.5736 
7899 3 39.6952 30.7975 41.536 
8622 3 37.8156 32.6406 45.4339 
7946 3 37.849 32.6611 41.5948 
8621 5 35.8891 32.6329 43.4852 
8575 3 39.6492 30.7821 45.3608 
8569 5 35.9166 28.8605 43.4706 
1241 2 39.801 36.4199 3.25279 
511 5 35.9221 34.5258 1.72739 
512 3 37.8213 34.5244 -0.107002 
515 3 39.7547 34.513 1.55912 
1293 2 39.7576 40.1685 3.35389 
561 3 35.9221 36.3854 -0.0478075 
562 3 37.8253 36.4097 1.64306 
563 5 35.9449 38.3017 1.76339 
564 3 37.7689 38.3228 -0.101892 
565 5 39.7125 36.414 -0.111704 
567 2 39.702 38.3806 1.55505 
1240 3 37.9255 38.3171 3.38859 
613 3 35.8858 40.1374 -0.137936 
614 3 37.8091 40.1333 1.60959 
617 3 39.7411 40.1458 -0.203508 
1289 3 35.9142 40.2269 3.48489 
1237 3 36.0161 36.3867 3.46197 
1188 2 37.968 34.5063 3.34597 
1191 3 39.7949 34.5242 5.11018 
2645 5 39.75 40.2032 10.5763 
1917 5 39.7465 36.4945 6.84988 
1969 5 39.7641 40.1582 6.8329 
1238 2 37.9661 36.3931 5.00302 
1239 3 36.0355 38.3262 4.97872 
1243 3 39.8015 38.3203 5.02922 
1966 5 37.8286 40.2123 8.63669 
1290 3 37.8736 40.1503 5.05518 
1965 5 35.9072 40.255 6.71367 
1916 3 37.8732 38.3101 6.73612 
1915 5 35.9388 38.2896 8.57899 
1914 3 37.8556 36.5187 8.63777 
1919 3 39.6982 38.3234 8.68036 
1913 5 35.9987 36.4075 6.69349 
2589 3 35.9343 36.4557 10.3835 
2592 3 37.841 38.3056 10.4498 
1863 5 35.9815 34.5707 8.55073 
2593 5 39.7508 36.4853 10.538 
1867 5 39.7679 34.5527 8.63263 
2641 5 35.84 40.2347 10.4591 
2540 5 37.8327 34.5596 10.4367 
1864 3 37.9133 34.5239 6.80407 
1187 3 36.0381 34.4565 5.0293 
3265 3 35.912 36.4423 14.1909 
3268 3 37.8184 38.2656 14.2217 
2539 5 35.8703 34.5684 12.2471 
3321 5 39.7831 40.2585 14.2063 
3318 5 37.8448 40.2071 16.0307 
3267 5 35.9508 38.2894 16.0146 
2590 5 37.8041 36.4761 12.3215 
2591 5 35.9084 38.2831 12.3023 
2543 3 39.7837 34.5744 12.3437 
3271 5 39.7686 38.3266 16.0679 
2595 3 39.7149 38.3467 12.394 
3317 3 35.9095 40.217 14.1629 
3266 3 37.8356 36.476 16.0482 
2642 5 37.8084 40.1522 12.4222 
3216 5 37.8165 34.583 14.1876 
3219 5 39.7517 34.6088 16.0577 
3215 5 35.9193 34.5766 16.0353 
3269 5 39.7722 36.4587 14.1589 
4620 3 37.8479 38.2654 21.7082 
4673 5 39.736 40.0653 21.6841 
4669 5 35.9476 40.1417 21.6788 
3891 5 35.9578 34.5654 19.8067 
3895 5 39.7358 34.5824 19.8253 
3941 5 35.9222 36.4313 17.895 
3942 5 37.8411 36.4643 19.8221 
3943 5 35.88 38.2632 19.8257 
3944 3 37.8524 38.2831 17.906 
3945 5 39.74 36.4957 17.9449 
3947 3 39.8034 38.3128 19.7739 
3892 3 37.8547 34.5744 17.8565 
3993 5 35.9137 40.166 17.9587 
3994 5 37.8643 40.1153 19.7717 
3997 5 39.7704 40.1865 17.9569 
4621 5 39.7806 36.5334 21.668 
4617 3 35.9693 36.4153 21.6908 
4568 3 37.8428 34.5989 21.7348 
5296 3 37.8948 38.2733 25.3674 
5345 5 35.9186 40.0849 25.4094 
4571 5 39.7626 34.6005 23.5632 
5247 3 39.7564 34.6478 27.3168 
4618 3 37.8952 36.4689 23.5225 
4619 5 35.9657 38.2211 23.5108 
4623 3 39.6723 38.2742 23.5853 
5243 5 35.9012 34.5617 27.3811 
4670 3 37.8649 40.0752 23.5418 
5346 5 37.8021 40.0534 27.3071 
5299 5 39.7831 38.3445 27.3193 
5297 3 39.7029 36.4939 25.4063 
5349 3 39.7096 40.0664 25.2798 
5244 5 37.8758 34.5817 25.446 
5293 5 35.9354 36.4843 25.4634 
5294 5 37.8552 36.5143 27.3583 
5295 3 35.8844 38.2513 27.3203 
4567 5 35.9946 34.6049 23.5501 
5920 3 37.9007 34.6504 29.1065 
6648 3 37.9224 38.3698 32.3377 
5919 5 35.9312 34.5843 30.8537 
6645 3 35.9851 36.4825 32.4836 
5923 3 39.7491 34.6317 30.7844 
6701 5 39.8672 40.0737 32.5178 
5969 3 35.9121 36.5206 29.1743 
5970 3 37.8901 36.4337 30.8291 
5971 3 35.9179 38.283 30.8989 
5972 3 37.8217 38.3072 29.2478 
5973 3 39.7913 36.4705 29.1639 
5975 3 39.8746 38.3561 30.6628 
6697 5 35.9139 40.1944 32.4976 
6021 5 35.8824 40.2044 29.1455 
6022 3 37.9069 40.2284 30.7347 
6025 3 39.8189 40.1788 29.104 
6649 3 39.858 36.5871 32.3417 
6596 3 37.9108 34.5849 32.5125 
6595 3 35.9701 34.6359 34.1564 
6599 5 39.8044 34.6543 34.2413 
6647 3 35.9428 38.3257 34.1423 
6646 5 37.9276 36.5778 34.1512 
6698 3 37.9292 39.9528 34.2941 
6651 3 39.8513 38.2956 34.3227 
8049 5 35.9095 40.1838 39.7659 
8001 3 39.731 36.4795 39.8075 
8053 3 39.7594 40.1314 39.7979 
7948 5 37.8239 34.6021 39.7354 
7323 3 35.9705 38.2675 37.9099 
8000 5 37.8426 38.2371 39.7819 
7374 5 37.8553 40.148 37.906 
7997 3 35.9632 36.4113 39.6937 
7327 5 39.7869 38.2984 37.9058 
7373 5 35.9279 40.0782 36.0122 
7377 3 39.8163 40.0744 36.03 
7271 3 35.9284 34.6046 37.9034 
7272 5 37.8594 34.6288 36.0597 
7275 5 39.7423 34.6359 37.9083 
7324 3 37.9009 38.2781 36.0911 
7325 3 39.7945 36.5353 36.1007 
7321 5 35.959 36.5071 36.0314 
7322 3 37.8241 36.4877 37.8889 
8675 5 35.9113 38.2806 45.4271 
8674 5 37.7715 36.4385 45.4794 
7947 5 35.9243 34.5809 41.6304 
8677 5 39.7265 36.4816 43.5169 
7951 5 39.6998 34.5864 41.6394 
8729 5 39.7358 40.1348 43.5099 
7998 3 37.8283 36.4628 41.6713 
7999 5 35.9345 38.2348 41.6715 
8003 3 39.6906 38.2803 41.6347 
8726 5 37.8267 40.1185 45.4092 
8050 5 37.8688 40.1583 41.6499 
8676 3 37.8309 38.2293 43.4895 
8623 5 35.9362 34.503 45.4736 
8624 5 37.7852 34.5496 43.5254 
8627 5 39.7091 34.532 45.4086 
8725 5 35.8867 40.1064 43.5116 
8679 5 39.7435 38.306 45.4565 
8673 3 35.9391 36.4414 43.5302 
1341 3 35.79 43.9949 3.33019 
1344 5 37.7532 45.7776 3.2479 
615 5 35.8343 42.0408 1.64622 
616 5 37.7892 41.9852 -0.204672 
619 5 39.7778 42.0012 1.52607 
1292 5 37.8018 42.0415 3.37855 
1345 5 39.7621 43.913 3.34314 
665 5 35.806 43.8858 -0.271688 
666 3 37.7533 43.9041 1.57005 
667 3 35.764 45.6723 1.53619 
668 5 37.7803 45.5985 -0.331037 
669 5 39.7781 43.8569 -0.303108 
671 3 39.764 45.67 1.48473 
2019 5 35.7907 45.6474 8.66693 
1291 3 35.815 42.1596 5.04543 
1295 3 39.7501 42.0269 5.08925 
2023 3 39.6858 45.6968 8.71795 
1342 5 37.7229 43.9787 5.14718 
1343 3 35.7583 45.6724 5.20459 
1347 3 39.7337 45.8389 5.0694 
2021 5 39.7463 43.92 6.82914 
1967 3 35.8185 42.0503 8.58643 
1968 3 37.8126 42.0083 6.75517 
1971 3 39.7594 42.0477 8.69453 
2020 3 37.7208 45.7579 6.95014 
2693 5 35.8256 43.7975 10.5592 
2017 3 35.7847 43.8244 6.86821 
2018 5 37.788 43.7915 8.59844 
2644 5 37.816 42.0578 10.5893 
2697 5 39.7626 43.9084 10.6039 
2696 5 37.7458 45.6487 10.5494 
3370 3 37.8716 43.8365 16.1189 
2643 3 35.8547 41.9729 12.4315 
3371 5 35.8718 45.7594 16.1035 
2647 3 39.7957 42.1067 12.4283 
3375 3 39.6916 45.8455 16.1292 
3323 3 39.7337 42.0767 16.0945 
2694 3 37.8174 43.8805 12.4229 
2695 3 35.7947 45.7523 12.3638 
3372 5 37.8082 45.7465 14.2754 
3369 5 35.9089 43.8811 14.1645 
2699 3 39.7805 45.7457 12.4498 
3373 5 39.7556 43.9202 14.2807 
3319 5 35.9471 42.0411 16.0451 
3320 3 37.8357 42.0973 14.1744 
4725 3 39.7324 43.8173 21.6472 
3995 3 35.9275 41.9902 19.7751 
3996 3 37.8648 42.0368 17.9481 
3999 3 39.7405 42.0293 19.824 
4724 5 37.8069 45.7223 21.6878 
4721 3 35.9028 43.8538 21.6492 
4045 5 35.9272 43.8681 17.9631 
4046 5 37.817 43.8554 19.8393 
4047 3 35.877 45.7793 19.8664 
4048 5 37.8056 45.826 17.9817 
4049 5 39.708 43.906 17.9693 
4051 3 39.708 45.7995 19.9308 
4672 5 37.8241 41.9852 21.7043 
5400 2 37.7849 45.5888 25.4135 
4671 3 35.9206 42.0046 23.5685 
4675 3 39.7304 41.9376 23.5377 
5398 2 37.7923 43.7709 27.1278 
4722 5 37.8433 43.8175 23.5538 
4723 5 35.8683 45.6288 23.5698 
4727 2 39.7326 45.6356 23.5549 
5399 2 35.7815 45.6059 27.1187 
5347 3 35.8621 41.9997 27.1828 
5348 5 37.8278 41.9174 25.3569 
5351 5 39.7825 41.8583 27.1858 
5403 3 39.7759 45.6087 27.1206 
5401 2 39.7628 43.8235 25.409 
5397 3 35.8756 43.7498 25.4273 
6753 3 39.7952 43.8351 32.5859 
6023 2 35.8166 42.1112 30.8368 
6024 2 37.8047 42.0157 28.9926 
6027 2 39.8042 41.9836 30.7715 
6752 2 37.8346 45.7259 32.5593 
6749 3 35.8077 43.8347 32.6047 
6073 5 35.8157 43.8022 28.9434 
6074 5 37.8462 43.8266 30.8416 
6075 5 35.8115 45.6559 30.8129 
6076 5 37.8157 45.6307 28.8844 
6077 5 39.778 43.7844 28.9056 
6079 2 39.7511 45.6691 30.7423 
6700 5 37.877 41.9704 32.6415 
6750 2 37.8479 43.9138 34.2763 
6703 2 39.8478 41.9518 34.3324 
6755 2 39.7516 45.6929 34.2709 
6699 2 35.8414 42.0033 34.2887 
6751 5 35.843 45.7563 34.2611 
7425 5 35.8847 43.8309 36.0686 
8052 2 37.8653 42.0018 39.7483 
7428 5 37.8002 45.8277 36.1251 
8105 3 39.8027 43.8245 39.6643 
8101 3 35.8517 43.6949 39.747 
7431 3 39.7846 45.654 37.9894 
7429 5 39.7825 43.8919 36.1385 
7426 5 37.8251 43.7974 37.9299 
7375 3 35.9183 41.9952 37.9074 
7376 5 37.8671 41.9449 35.9863 
7379 2 39.7782 41.9054 37.9244 
7427 5 35.8285 45.7228 37.9853 
8104 5 37.777 45.555 39.8571 
8051 5 35.8445 42.0034 41.6644 
8055 5 39.7689 42.0546 41.5833 
8783 3 39.8188 45.5526 45.2527 
8102 2 37.7944 43.6963 41.6207 
8103 5 35.8245 45.5362 41.6586 
8107 2 39.7709 45.3548 41.6412 
8780 5 37.7569 45.5002 43.4701 
8727 5 35.8283 41.9416 45.3803 
8728 2 37.826 42.0146 43.5353 
8731 2 39.7615 41.9806 45.4041 
8779 3 35.7886 45.6288 45.2426 
8781 2 39.7527 43.7508 43.5727 
8777 2 35.7721 43.7579 43.56 
8778 2 37.7822 43.7707 45.3137 
46 2 41.671 0.0286302 1.42321 
48 2 41.7007 1.76426 -0.479369 
49 5 43.5875 -0.0896115 -0.336076 
50 3 45.5776 -0.12021 1.46722 
51 3 43.6224 1.86366 1.45535 
52 5 45.5224 1.74842 -0.312591 
98 5 41.6661 3.52252 1.456 
101 3 43.5882 3.49913 -0.448272 
102 3 45.5116 3.54421 1.56456 
724 3 41.6448 1.75494 3.26562 
725 5 43.6478 -0.0237378 3.16876 
728 3 45.5691 1.69036 3.12936 
777 3 43.5826 3.5347 3.25704 
722 3 41.658 0.0769055 5.02444 
726 2 45.5456 -0.0620271 4.98607 
727 2 43.5713 1.73373 4.9977 
774 3 41.6417 3.39319 5.11537 
778 5 45.5064 3.45777 4.97769 
1398 3 41.6361 0.0774123 8.75 
1400 3 41.6491 1.66464 6.86692 
1401 3 43.5546 0.0905995 6.87327 
1402 3 45.5344 0.0137463 8.83473 
1403 3 43.5882 1.6719 8.75067 
1404 5 45.5546 1.65536 6.92238 
1450 5 41.5912 3.33649 8.75566 
1453 3 43.5534 3.32241 6.91355 
1454 3 45.5214 3.28889 8.83502 
2077 3 43.5876 0.076877 10.5742 
2076 3 41.6704 1.63351 10.596 
2080 3 45.4999 1.64781 10.6366 
2074 3 41.5795 0.0350912 12.4426 
2756 3 45.5337 1.41117 14.4153 
2806 5 45.5458 3.28778 16.2012 
2078 3 45.5195 -0.0640961 12.4356 
2079 3 43.6057 1.51679 12.51 
2805 3 43.6179 3.13071 14.4307 
2126 5 41.6723 3.23182 12.5044 
2802 3 41.7199 3.08978 16.2137 
2130 5 45.5094 3.26172 12.6261 
2750 3 41.6194 -0.000660577 16.1755 
2752 3 41.6756 1.54353 14.3451 
2753 3 43.5779 -0.065169 14.3387 
2754 3 45.5212 -0.309697 16.1962 
2755 3 43.6411 1.4184 16.2446 
2129 3 43.6062 3.2304 10.6801 
3426 3 41.6144 0.0376107 19.9599 
3428 3 41.7344 1.55561 18.0741 
3429 3 43.6127 -0.188815 18.0842 
3430 3 45.5373 -0.31894 20.0181 
3431 5 43.6887 1.52058 19.9743 
3432 5 45.6049 1.44441 18.0871 
3478 3 41.6763 3.17459 19.9029 
3481 3 43.626 3.18944 18.0119 
3482 2 45.6185 3.38645 19.8877 
4104 5 41.7239 1.62916 21.9499 
4105 3 43.6742 -0.193058 21.8964 
4108 3 45.5315 1.55212 21.7925 
4157 5 43.6942 3.42644 21.8303 
4102 3 41.7468 -0.214468 23.7009 
4106 1 45.5009 -0.214205 23.5768 
4107 1 43.7053 1.58994 23.6232 
4154 3 41.7296 3.55349 23.6769 
4158 2 45.5873 3.52043 23.5352 
4778 2 41.7432 -0.0726394 27.0113 
4780 2 41.7634 1.68762 25.279 
4781 1 43.6513 -0.209269 25.2783 
4782 2 45.5131 -0.249986 27.0129 
4783 2 43.6686 1.6532 27.0066 
4784 2 45.5427 1.655 25.3284 
4830 2 41.7184 3.60409 26.9005 
4833 2 43.6956 3.52739 25.2537 
4834 2 45.6095 3.60133 27.0178 
5454 5 41.6897 0.0963452 30.6072 
5456 2 41.7197 1.78862 28.6815 
5457 3 43.6949 -0.145173 28.8062 
5458 2 45.5566 -0.174462 30.705 
5459 5 43.7321 1.68671 30.6787 
5460 5 45.5862 1.68554 28.7838 
5506 3 41.6843 3.28687 30.6617 
5509 5 43.6664 3.55487 28.8025 
5510 2 45.6223 3.54126 30.6786 
6132 3 41.7735 1.71744 32.5463 
6133 1 43.7135 -0.124879 32.5048 
6136 3 45.5924 1.65919 32.5185 
6185 2 43.734 3.40855 32.5401 
6134 2 45.5762 -0.188519 34.3279 
7484 3 41.7334 1.51948 39.9475 
6862 5 45.556 3.37212 37.997 
7537 5 43.5835 3.3858 39.8138 
7485 1 43.6366 -0.172295 39.7806 
6861 2 43.6406 3.3431 36.246 
7488 1 45.5295 1.53942 39.7864 
6806 1 41.7546 -0.16523 38.0773 
6808 3 41.7532 1.53459 36.2807 
6809 3 43.6218 -0.141851 36.2651 
6810 1 45.5382 -0.132448 38.0559 
6811 3 43.6042 1.52673 38.0267 
6812 2 45.5699 1.55204 36.2199 
6858 5 41.6668 3.4086 38.0281 
6182 5 41.6839 3.34694 34.4805 
6186 2 45.5806 3.40674 34.406 
6130 2 41.7363 -0.0513076 34.3907 
6135 5 43.7063 1.58096 34.3681 
7482 3 41.7285 -0.314824 41.5925 
7486 3 45.5272 -0.264029 41.5285 
7487 3 43.6669 1.48881 41.5903 
7534 3 41.6869 3.4041 41.5221 
7538 5 45.5225 3.44351 41.5483 
8158 3 41.6985 -0.254508 45.2186 
8160 5 41.7082 1.59965 43.2755 
8161 2 43.6307 -0.271655 43.4245 
8162 3 45.5076 -0.224995 45.217 
8163 5 43.6241 1.67622 45.1545 
8164 3 45.4686 1.53529 43.3442 
8210 3 41.7178 3.43824 45.0877 
8213 3 43.6214 3.42877 43.2565 
8214 1 45.4777 3.45304 45.0919 
100 5 41.618 5.16314 -0.551315 
103 3 43.634 5.15073 1.4271 
104 5 45.5023 5.18291 -0.461785 
150 5 41.5574 6.85407 1.40812 
152 3 41.4873 8.61437 -0.426242 
153 5 43.5403 6.9418 -0.497627 
154 4 45.4567 7.00119 1.37662 
155 2 43.5236 8.64663 1.39148 
156 3 45.4816 8.65637 -0.445499 
776 4 41.6226 5.19881 3.4025 
780 3 45.5003 5.40339 3.27598 
828 2 41.5151 8.64168 3.21801 
829 2 43.512 6.88855 3.1734 
832 3 45.46 8.54756 3.24649 
881 2 43.5508 10.2992 3.24089 
206 3 45.4676 10.2775 1.44135 
202 5 41.5198 10.3811 1.37695 
205 5 43.5239 10.4566 -0.40016 
779 5 43.5572 5.29175 5.15169 
826 3 41.5197 7.03076 5.10346 
830 3 45.5782 7.05354 5.19869 
831 5 43.5342 8.56146 5.09272 
1452 5 41.6204 5.27812 6.93998 
1455 5 43.6082 5.06517 8.86896 
1456 5 45.4986 5.19811 7.02178 
1502 5 41.6092 6.88826 9.01279 
1504 3 41.5802 8.50176 7.03486 
1505 3 43.6097 7.03187 7.06663 
1506 2 45.5137 6.92234 9.01139 
1507 5 43.5868 8.66374 8.99359 
1508 3 45.5647 8.64788 7.08748 
878 3 41.4852 10.0902 5.17942 
882 3 45.5392 10.1344 5.15535 
1554 3 41.5249 10.2034 8.84641 
1557 3 43.5225 10.1562 7.00747 
1558 3 45.5427 10.3881 8.8895 
2859 2 43.6313 8.58165 16.2147 
2858 2 45.5649 6.8864 16.2154 
2131 3 43.599 4.98466 12.5201 
2860 3 45.5589 8.65258 14.4036 
2178 5 41.6383 6.77934 12.5232 
2909 3 43.5928 10.3248 14.4794 
2857 2 43.6089 6.82497 14.3988 
2182 5 45.5119 6.81885 12.5148 
2183 5 43.5866 8.67729 12.5728 
2234 3 45.5537 10.408 12.6085 
2804 5 41.7095 4.94721 14.4346 
2807 2 43.6174 5.01795 16.29 
2808 2 45.5039 5.11325 14.4178 
2854 5 41.6742 6.81593 16.301 
2856 3 41.6061 8.55661 14.3923 
2910 2 45.5725 10.3373 16.2442 
2906 5 41.6421 10.3701 16.204 
2230 3 41.5711 10.2999 12.6745 
2184 3 45.5304 8.79056 10.7592 
2181 3 43.5919 6.78861 10.7876 
2180 3 41.6111 8.7435 10.7949 
2233 3 43.6033 10.4356 10.7292 
2128 3 41.6846 4.99492 10.7004 
2132 3 45.4679 4.97706 10.7032 
3480 3 41.6759 4.79576 18.0117 
3483 5 43.635 5.03943 19.785 
3484 3 45.5532 5.15231 18.0137 
3530 5 41.6775 6.79264 19.8234 
3532 3 41.6654 8.64698 18.1225 
3533 3 43.6444 6.87681 18.0147 
3534 1 45.5424 6.88919 19.7984 
3535 1 43.6486 8.58571 19.8033 
3536 3 45.5734 8.59502 18.0596 
4156 3 41.6598 4.98105 21.6874 
4160 3 45.567 5.28401 21.6679 
4208 3 41.6591 8.65485 21.5514 
4209 3 43.6325 6.89625 21.6107 
4212 3 45.5591 8.6017 21.5456 
3586 3 45.5983 10.3581 19.8037 
3585 5 43.6236 10.4027 18.0459 
3582 3 41.6593 10.4071 19.8198 
4261 5 43.6148 10.372 21.5885 
4159 1 43.6285 5.31561 23.5121 
4206 1 41.7207 6.89512 23.2608 
4210 2 45.5612 7.00021 23.4186 
4211 1 43.5945 8.61273 23.3886 
4832 3 41.7189 5.46189 25.2399 
4835 2 43.667 5.33 27.0029 
4836 3 45.5946 5.3684 25.2399 
4882 3 41.6655 6.85798 27.2465 
4884 5 41.6616 8.53812 25.2771 
4885 3 43.6877 7.04535 25.2499 
4886 3 45.5976 6.97812 27.0538 
4887 2 43.5927 8.64934 27.1405 
4888 3 45.5773 8.649 25.2709 
4938 2 45.5309 10.3954 27.0293 
4934 2 41.6872 10.4215 27.0881 
4258 2 41.695 10.3949 23.4484 
4937 3 43.6283 10.2735 25.2222 
4262 2 45.5405 10.3313 23.4271 
5508 3 41.6321 5.06024 28.951 
5511 2 43.6432 5.18029 30.7408 
5512 3 45.6092 5.35026 28.8795 
5558 2 41.6925 6.89112 30.6369 
5560 3 41.6831 8.6824 28.9196 
5561 3 43.5788 6.869 28.9283 
5562 2 45.5292 6.93497 30.7758 
5563 3 43.5622 8.65683 30.6681 
5564 5 45.5298 8.64712 28.9256 
6184 5 41.6602 5.04176 32.4747 
6188 2 45.5625 5.22957 32.5913 
6236 5 41.6093 8.65907 32.547 
6237 2 43.5988 6.96995 32.5404 
6240 2 45.5284 8.71437 32.5239 
5614 2 45.5239 10.4747 30.7151 
6289 5 43.5776 10.4488 32.509 
5610 2 41.6331 10.4506 30.6789 
5613 2 43.5653 10.4526 28.9235 
6286 2 41.596 10.5 34.3329 
6290 2 45.5228 10.4782 34.3488 
6234 3 41.5796 6.83254 34.3315 
7588 2 41.6256 8.73639 39.6729 
6966 2 45.5286 10.4882 37.9415 
7540 2 45.5647 5.25959 39.7162 
7592 2 45.5372 8.74838 39.7515 
7589 5 43.5832 6.97643 39.7338 
6860 3 41.6437 5.21611 36.1982 
6863 2 43.5989 5.21135 37.9205 
6864 2 45.5642 5.21432 36.1738 
6910 3 41.5996 6.83994 38.0209 
6912 5 41.619 8.6739 36.1389 
6913 2 43.5788 6.97523 36.1965 
6914 2 45.5428 7.01459 37.9143 
6915 2 43.5684 8.76852 37.9268 
6916 2 45.5274 8.76269 36.1431 
7536 3 41.6231 5.21195 39.8616 
6965 2 43.5669 10.4896 36.1323 
7641 2 43.5779 10.4844 39.7267 
6962 3 41.6309 10.5148 37.9449 
6187 5 43.6211 5.19988 34.4028 
6238 2 45.5482 6.9977 34.3746 
6239 2 43.5899 8.67944 34.3704 
7539 3 43.5963 5.2578 41.5731 
7586 2 41.6162 7.04522 41.5197 
7590 3 45.5069 6.94468 41.5357 
7591 2 43.6104 8.7423 41.5526 
8212 5 41.6555 5.20472 43.2878 
8215 3 43.6098 5.12382 45.0746 
8216 3 45.452 5.27976 43.3674 
8262 2 41.6159 6.99628 45.1116 
8264 2 41.5896 8.71411 43.3252 
8265 2 43.6006 6.99083 43.3517 
8266 3 45.4816 6.9957 45.1508 
8267 2 43.5545 8.72376 45.1382 
8268 2 45.5106 8.69781 43.311 
8314 5 41.5622 10.4388 45.2224 
7642 2 45.514 10.493 41.5482 
8318 5 45.4932 10.4736 45.1749 
8317 2 43.5517 10.4736 43.33 
7638 5 41.6109 10.4785 41.5136 
884 5 45.4662 12.074 3.34371 
204 3 41.5106 12.2027 -0.392239 
932 5 41.558 15.7399 3.39284 
936 5 45.4446 15.6287 3.36949 
207 3 43.5596 12.1103 1.53187 
208 2 45.5151 12.1575 -0.29137 
254 5 41.5406 13.8031 1.55498 
256 5 41.5635 15.6783 -0.328853 
257 5 43.5179 13.8229 -0.353166 
258 3 45.4271 13.8526 1.53002 
259 5 43.4997 15.7366 1.55041 
260 5 45.4498 15.6717 -0.324708 
880 5 41.5398 12.001 3.41688 
933 3 43.5128 13.816 3.34882 
1612 5 45.4706 15.6505 7.0057 
1611 3 43.5101 15.7387 8.77232 
883 5 43.5108 12.0066 5.19525 
930 3 41.5488 13.876 5.16699 
934 3 45.4849 13.8278 5.21666 
935 5 43.5207 15.6473 5.19357 
1610 5 45.4764 13.7365 8.83625 
1556 5 41.5695 11.9527 6.9791 
1609 3 43.5193 13.8188 7.05324 
1608 5 41.5829 15.7315 6.99749 
1559 3 43.5327 11.8973 8.77766 
1560 5 45.5029 11.9409 6.94201 
1606 5 41.5883 13.8216 8.81236 
2284 5 41.6245 15.7335 10.6083 
2285 5 43.5484 13.7889 10.6387 
2964 5 45.468 15.6364 14.2695 
2911 2 43.5911 12.2427 16.1963 
2963 5 43.5412 15.6888 16.2007 
2962 2 45.5407 13.9277 16.2535 
2235 5 43.5483 12.0808 12.6033 
2912 5 45.5267 12.1439 14.4345 
2282 3 41.5899 13.9368 12.4614 
2960 5 41.5842 15.7024 14.3326 
2958 2 41.5934 13.9322 16.2352 
2286 3 45.5471 13.7779 12.4683 
2287 3 43.5305 15.659 12.4672 
2908 5 41.5873 12.21 14.3803 
2961 3 43.5424 13.9618 14.2894 
2288 5 45.4552 15.6607 10.7048 
2232 5 41.5474 11.9555 10.6774 
2236 3 45.5577 11.9802 10.7254 
4264 2 45.5666 12.1319 21.6122 
3584 2 41.6394 12.2161 18.0619 
4316 2 45.4591 15.6753 21.6115 
4313 2 43.5845 13.9206 21.675 
3587 2 43.604 12.212 19.8446 
3588 2 45.5867 12.1456 18.0302 
3634 2 41.647 13.9972 19.8427 
3636 2 41.6121 15.7736 17.9965 
3637 2 43.5777 13.918 18.0646 
3638 2 45.541 13.9045 19.8307 
3639 2 43.5411 15.6903 19.8563 
3640 2 45.4667 15.6888 18.0543 
4260 2 41.6772 12.2075 21.6215 
4312 2 41.6277 15.7548 21.6506 
4986 2 41.6648 13.9216 27.0573 
4939 2 43.5947 12.1161 27.004 
4989 2 43.5707 13.9173 25.2344 
4940 2 45.5147 12.1055 25.2083 
4992 2 45.457 15.6368 25.2323 
4263 2 43.6048 12.1359 23.4785 
4310 2 41.6705 13.9339 23.4478 
4314 2 45.5164 13.8928 23.4207 
4315 2 43.5519 15.7063 23.4385 
4988 2 41.6717 15.6806 25.2694 
4936 2 41.6943 12.137 25.2499 
4991 2 43.5658 15.6639 27.0552 
4990 2 45.4925 13.8697 27.0149 
6340 2 41.6035 15.6557 32.5366 
5612 2 41.6339 12.2025 28.8888 
6292 2 45.5083 12.21 32.5257 
6344 2 45.4723 15.623 32.5036 
5615 2 43.5409 12.2207 30.6811 
5616 2 45.506 12.1597 28.8528 
5662 2 41.6142 13.9462 30.7046 
5664 2 41.6456 15.6551 28.8942 
5665 2 43.5453 13.8874 28.8325 
5666 2 45.4612 13.8876 30.6741 
5667 2 43.5437 15.6409 30.7065 
5668 2 45.4286 15.5992 28.8544 
6288 2 41.6024 12.2132 32.502 
6341 2 43.5348 13.9086 32.5139 
6342 2 45.471 13.9198 34.3362 
6343 2 43.53 15.6401 34.3035 
6338 2 41.6078 13.92 34.3368 
6291 2 43.5573 12.2195 34.3489 
7644 2 45.4934 12.2091 39.7508 
7696 2 45.4629 15.663 39.7952 
7019 2 43.5228 15.6682 37.9902 
7640 2 41.6145 12.2363 39.7018 
7020 2 45.4745 15.636 36.1331 
7018 2 45.4704 13.9348 37.9554 
6964 2 41.615 12.2091 36.1537 
7693 2 43.5454 13.9314 39.7556 
7692 2 41.5897 15.693 39.7822 
6967 2 43.5553 12.2128 37.9323 
6968 2 45.5078 12.2097 36.1437 
7014 2 41.6015 13.9687 37.94 
7016 2 41.5773 15.6907 36.121 
7017 2 43.5313 13.9594 36.1491 
8370 2 45.4801 13.8767 45.2224 
8366 2 41.5512 13.9108 45.1992 
8369 2 43.5213 13.967 43.3597 
7643 2 43.5681 12.2204 41.5544 
7690 2 41.5946 13.9155 41.5492 
7694 2 45.47 13.9386 41.5624 
7695 2 43.4909 15.6759 41.5362 
8368 2 41.5608 15.6815 43.3676 
8316 2 41.5953 12.2411 43.3556 
8372 2 45.4402 15.6123 43.4008 
8371 2 43.4857 15.6632 45.2346 
8319 2 43.514 12.213 45.1227 
8320 2 45.4895 12.2331 43.3437 
306 3 41.6062 17.5848 1.50568 
308 3 41.6071 19.4568 -0.304793 
309 3 43.4391 17.53 -0.341173 
310 2 45.3996 17.5393 1.47871 
311 5 43.4725 19.3754 1.47531 
312 2 45.366 19.3672 -0.321503 
358 3 41.6022 21.3014 1.43474 
361 3 43.5001 21.2855 -0.30985 
362 5 45.385 21.2888 1.54521 
984 5 41.5855 19.435 3.37648 
985 3 43.5347 17.5873 3.40368 
988 2 45.3571 19.3552 3.37283 
1037 5 43.488 21.2954 3.414 
982 2 41.5748 17.6049 5.15419 
986 3 45.3827 17.5344 5.19774 
987 3 43.52 19.3615 5.18477 
1034 3 41.6053 21.2989 5.16875 
1038 2 45.3955 21.327 5.12848 
1658 3 41.6555 17.5811 8.81463 
1660 5 41.6082 19.4601 6.96864 
1661 3 43.5017 17.5558 6.97345 
1662 5 45.4131 17.5317 8.84584 
1663 5 43.4881 19.45 8.82997 
1664 5 45.3825 19.4484 6.94995 
1710 3 41.6086 21.3438 8.78778 
1713 3 43.4762 21.3153 6.87506 
1714 3 45.3534 21.2954 8.78902 
2336 2 41.5792 19.4761 10.5936 
2389 2 43.4673 21.3274 10.6147 
3065 3 43.4735 21.2886 14.3107 
2334 5 41.5941 17.6324 12.478 
3066 3 45.3111 21.2842 16.149 
3015 5 43.5006 19.4318 16.1337 
2338 3 45.3869 17.5702 12.4127 
2339 5 43.5156 19.4839 12.4639 
3062 5 41.5575 21.2807 16.1635 
2386 3 41.5948 21.2886 12.4703 
3016 3 45.3743 19.4451 14.3362 
2390 3 45.3384 21.3035 12.4864 
3010 3 41.5489 17.6393 16.0741 
3012 3 41.5422 19.462 14.2958 
3013 5 43.5528 17.5472 14.2945 
3014 3 45.4196 17.5537 16.1711 
2337 3 43.5208 17.5318 10.6643 
2340 3 45.3547 19.4377 10.6546 
3686 3 41.5933 17.5359 19.8488 
3688 2 41.6036 19.3837 17.9959 
3689 5 43.5032 17.5561 18.0411 
3690 3 45.3768 17.5499 19.842 
3691 3 43.5214 19.3965 19.8087 
3692 3 45.3482 19.4071 17.9666 
3738 5 41.6557 21.3034 19.7662 
3741 3 43.5097 21.3076 17.9492 
3742 5 45.2542 21.2976 19.81 
4364 5 41.6205 19.389 21.614 
4365 2 43.5175 17.5096 21.5891 
4368 2 45.3174 19.3819 21.6849 
4417 3 43.4903 21.2999 21.665 
4362 2 41.6457 17.5294 23.4999 
4366 2 45.3769 17.4734 23.4424 
4367 5 43.5045 19.3797 23.508 
4414 5 41.6068 21.2977 23.5163 
4418 3 45.3452 21.2552 23.4459 
5038 5 41.6267 17.5126 27.1215 
5040 3 41.5981 19.363 25.3323 
5041 2 43.5319 17.4795 25.2771 
5042 2 45.413 17.4525 27.0543 
5043 5 43.5434 19.3553 27.1345 
5044 2 45.4089 19.3507 25.2625 
5090 5 41.5952 21.2462 27.1107 
5093 2 43.5257 21.227 25.3166 
5094 2 45.3734 21.2197 27.1584 
5714 5 41.6154 17.4708 30.7567 
5716 2 41.5982 19.3936 28.942 
5717 2 43.5714 17.421 28.9091 
5718 2 45.4264 17.4068 30.7387 
5719 5 43.5098 19.3121 30.7039 
5720 2 45.4257 19.3037 28.9271 
5766 2 41.6299 21.2685 30.7996 
5769 2 43.4802 21.2718 28.9902 
5770 2 45.3319 21.2255 30.726 
6392 2 41.611 19.3527 32.5906 
6393 2 43.5229 17.4312 32.5644 
6396 5 45.4196 19.3022 32.5612 
6445 5 43.4649 21.2527 32.5764 
6390 2 41.5874 17.4638 34.2914 
6394 2 45.4835 17.3862 34.2963 
6395 2 43.4945 19.3532 34.3054 
6446 3 45.4026 21.2629 34.3548 
7745 2 43.462 17.5102 39.8147 
7797 3 43.4955 21.3016 39.7948 
7748 5 45.3494 19.367 39.8219 
7066 5 41.5849 17.5121 37.9499 
7068 5 41.6328 19.3874 36.1159 
7069 5 43.5249 17.452 36.1063 
7070 5 45.4315 17.4651 37.9973 
7071 3 43.5083 19.3962 37.958 
7072 5 45.4023 19.3423 36.0905 
7118 5 41.6672 21.3015 37.904 
7121 3 43.5222 21.2359 36.0607 
7122 5 45.2989 21.2981 37.9401 
7744 5 41.6092 19.4222 39.7993 
6442 3 41.6152 21.3159 34.3915 
7742 3 41.5688 17.5379 41.5637 
7746 2 45.4015 17.4634 41.5769 
7747 3 43.5015 19.4331 41.6034 
7794 5 41.6309 21.3845 41.5793 
7798 3 45.2402 21.2955 41.5858 
8418 5 41.5978 17.5717 45.2692 
8420 5 41.5847 19.4402 43.3326 
8421 5 43.4936 17.4976 43.3377 
8422 5 45.3809 17.4786 45.2583 
8423 5 43.5247 19.4384 45.2708 
8424 3 45.3317 19.434 43.3273 
8470 5 41.6054 21.3082 45.2986 
8473 3 43.5259 21.2931 43.3858 
8474 3 45.3109 21.2718 45.2545 
360 5 41.5942 23.2472 -0.307251 
363 5 43.4737 23.2255 1.52559 
364 5 45.3746 23.2169 -0.346218 
410 3 41.6091 25.1505 1.57543 
412 3 41.6106 26.9459 -0.281482 
413 3 43.4092 25.1332 -0.341776 
414 5 45.3954 25.0867 1.55817 
415 5 43.4465 26.9473 1.55743 
416 5 45.3543 27.01 -0.329261 
1036 5 41.6041 23.2093 3.37148 
1040 3 45.3846 23.1853 3.34172 
1088 3 41.6179 26.9328 3.40127 
1089 3 43.4646 25.1042 3.39315 
1092 3 45.3954 27.0171 3.33734 
1039 3 43.5077 23.2304 5.13857 
1086 3 41.6475 25.1241 5.11113 
1090 5 45.3774 25.0971 5.09117 
1091 3 43.4919 26.9779 5.06505 
1712 5 41.6353 23.2523 6.91698 
1715 5 43.4642 23.1989 8.77849 
1716 5 45.3693 23.1901 6.96918 
1762 3 41.5879 25.118 8.78631 
1764 5 41.6477 26.9861 6.88262 
1765 3 43.4805 25.1207 6.92073 
1766 3 45.3702 25.1322 8.73902 
1767 5 43.4812 26.997 8.7907 
1768 5 45.3574 26.9947 6.92374 
2388 3 41.5898 23.1805 10.5979 
2441 5 43.4771 25.1404 10.6129 
2440 3 41.5786 27.0239 10.6049 
2444 3 45.3469 26.9956 10.6318 
3116 5 41.5527 27.0409 14.2973 
3114 3 41.5287 25.128 16.0828 
2391 5 43.4256 23.1642 12.4665 
3118 3 45.3521 25.1428 16.1373 
2438 5 41.5639 25.166 12.4184 
3117 5 43.4841 25.1666 14.3502 
3120 3 45.2782 27.0039 14.2962 
2442 3 45.3195 25.1814 12.4633 
2443 3 43.5103 27.0269 12.4081 
3119 3 43.4566 27.0476 16.1297 
3064 5 41.5678 23.2147 14.3371 
3067 3 43.4702 23.1526 16.1138 
3068 5 45.3286 23.1923 14.3209 
2392 5 45.3621 23.2112 10.6624 
3740 5 41.5651 23.2248 17.9155 
3743 3 43.4477 23.2536 19.7865 
3744 5 45.3229 23.2465 17.9352 
3790 3 41.5293 25.1582 19.8357 
3792 5 41.5216 27.0508 17.8764 
3793 5 43.4145 25.1186 17.9192 
3794 3 45.3785 25.1066 19.7629 
3795 5 43.4104 27.0436 19.7995 
3796 5 45.3417 27.022 17.9528 
4416 5 41.5902 23.2092 21.6111 
4420 5 45.3238 23.2144 21.6658 
4468 3 41.5335 27 21.6158 
4469 5 43.4788 25.1306 21.6123 
4472 5 45.3392 27.0673 21.6625 
4419 5 43.4688 23.2007 23.5672 
4466 5 41.5811 25.1376 23.5133 
4470 3 45.3477 25.116 23.5945 
4471 5 43.4472 27.0495 23.5378 
5092 3 41.5659 23.2328 25.3908 
5095 5 43.466 23.176 27.088 
5096 5 45.3998 23.1866 25.3214 
5142 3 41.5807 25.1266 27.1192 
5144 3 41.5806 27.0128 25.4284 
5145 3 43.4153 25.1349 25.3853 
5146 3 45.3653 25.0697 27.0644 
5147 3 43.3846 26.9592 27.1241 
5148 5 45.3211 27.0018 25.4213 
5768 5 41.5972 23.1782 28.9891 
5771 3 43.4437 23.2234 30.8073 
5772 5 45.3453 23.1622 28.9792 
5818 3 41.6624 25.0897 30.8925 
5820 3 41.5991 26.9503 28.929 
5821 5 43.4533 25.0944 28.9445 
5822 3 45.3351 25.0811 30.7762 
5823 5 43.5147 27.0151 30.785 
5824 5 45.3258 27.0124 28.8135 
6444 3 41.6674 23.1833 32.5583 
6448 5 45.3748 23.175 32.5157 
6496 3 41.6813 27.0259 32.6008 
6497 3 43.5394 25.1052 32.5401 
6500 3 45.3672 27.0161 32.586 
6499 3 43.5723 27.0179 34.277 
6498 3 45.3347 25.1391 34.3262 
6494 5 41.7123 25.1454 34.3515 
7852 2 45.3577 27.0146 39.749 
7800 2 45.2655 23.1909 39.7677 
7849 3 43.4333 25.114 39.7231 
7848 3 41.5849 27.0102 39.6979 
7120 2 41.6278 23.193 36.1703 
7123 2 43.4907 23.218 37.9055 
7124 2 45.3744 23.2001 36.1239 
7170 2 41.6573 25.1392 37.9107 
7172 2 41.703 27.0261 36.1651 
7173 2 43.5351 25.143 36.1811 
7174 2 45.2969 25.0776 38.0092 
7175 2 43.4802 27.0013 38.0371 
7176 5 45.343 27.0122 36.1676 
7796 2 41.6743 23.2383 39.6892 
6447 5 43.5087 23.1853 34.394 
7799 3 43.4649 23.2074 41.5523 
7846 5 41.6359 25.1227 41.5807 
7850 5 45.2654 25.1314 41.5601 
7851 2 43.4063 27.0239 41.5165 
8472 2 41.6378 23.257 43.4298 
8475 5 43.4661 23.2327 45.275 
8476 5 45.2743 23.2264 43.4093 
8522 3 41.5862 25.1476 45.2303 
8524 3 41.5848 26.9655 43.4274 
8525 3 43.4201 25.1355 43.4439 
8526 3 45.3352 25.1063 45.2799 
8527 5 43.4209 26.9728 45.2878 
8528 5 45.3296 26.9685 43.4319 
462 2 41.5813 28.8849 1.56597 
464 2 41.6014 30.7922 -0.229783 
465 5 43.4621 28.9325 -0.25877 
466 2 45.4205 28.9149 1.57314 
467 2 43.4663 30.8388 1.59215 
468 5 45.3543 30.7905 -0.294624 
514 2 41.6174 32.6845 1.5652 
517 5 43.5339 32.6907 -0.280405 
518 2 45.4568 32.7457 1.5671 
1140 2 41.601 30.8124 3.33071 
1141 5 43.4807 28.8866 3.31898 
1144 2 45.4283 30.8618 3.24811 
1193 2 43.5178 32.724 3.30687 
1138 2 41.5925 28.9056 5.09732 
1142 5 45.4334 28.9371 5.10779 
1143 5 43.5396 30.8549 5.07011 
1190 2 41.619 32.7156 5.06814 
1194 2 45.4532 32.7394 5.0163 
1814 5 41.636 28.9629 8.7505 
1816 5 41.6006 30.8216 6.90469 
1817 2 43.505 28.9541 6.87019 
1818 5 45.3584 28.9628 8.75095 
1819 3 43.5639 30.8383 8.74501 
1820 3 45.3987 30.8408 6.94593 
1866 2 41.6457 32.6865 8.71763 
1869 5 43.5727 32.7117 6.90468 
1870 3 45.4243 32.6878 8.72864 
2492 3 41.6282 30.8222 10.5047 
2545 5 43.5227 32.7079 10.5453 
2496 3 45.3459 30.8697 10.578 
2493 2 43.5085 28.9364 10.5881 
2490 5 41.6047 28.8988 12.3735 
3222 3 45.2806 32.7126 16.1424 
3218 2 41.651 32.7256 16.0359 
2494 5 45.3184 28.9118 12.488 
2495 5 43.4848 30.8267 12.448 
2542 5 41.6127 32.7326 12.4038 
3221 2 43.5144 32.7425 14.2395 
2546 3 45.3476 32.7095 12.4405 
3166 2 41.5644 28.9439 16.0915 
3168 2 41.5779 30.7907 14.2726 
3169 2 43.4285 28.8968 14.2969 
3170 5 45.3062 28.9218 16.0473 
3171 2 43.4645 30.8658 16.021 
3172 3 45.3385 30.8812 14.2892 
3842 5 41.581 28.9455 19.8154 
3844 5 41.6393 30.8366 17.888 
3845 3 43.4234 28.9253 17.8867 
3846 5 45.3298 28.9526 19.803 
3847 3 43.4 30.7962 19.8198 
3848 5 45.251 30.8205 17.956 
3894 2 41.6677 32.6788 19.8062 
3897 3 43.467 32.7082 17.9501 
3898 5 45.2958 32.7427 19.7983 
4520 3 41.6537 30.8534 21.7035 
4521 3 43.4062 28.97 21.6913 
4524 5 45.3046 30.8072 21.6748 
4573 5 43.4427 32.7394 21.7008 
4518 5 41.6135 28.9494 23.5522 
4522 3 45.2826 28.9632 23.5289 
4523 2 43.492 30.8598 23.5527 
4570 3 41.6278 32.733 23.5503 
4574 3 45.3558 32.8058 23.5273 
5194 5 41.6162 28.8946 27.2248 
5196 5 41.6342 30.9028 25.4512 
5197 2 43.4932 28.9751 25.4101 
5198 2 45.2874 29.0017 27.1516 
5199 3 43.4945 30.8913 27.2925 
5200 2 45.2992 30.8989 25.4086 
5246 3 41.6045 32.7757 27.3166 
5249 5 43.5189 32.7739 25.4631 
5250 3 45.4361 32.8344 27.2541 
5870 5 41.6305 28.9029 30.7175 
5872 3 41.6428 30.8656 28.9442 
5873 3 43.5117 28.8973 28.8893 
5874 3 45.3333 28.923 30.6626 
5875 5 43.5508 30.8342 30.6154 
5876 2 45.412 30.8756 28.887 
5922 3 41.6796 32.6932 30.6406 
5925 2 43.5716 32.8384 28.9089 
5926 2 45.4607 32.8686 30.5982 
6548 5 41.6673 30.834 32.5165 
6549 3 43.6281 28.9039 32.5431 
6552 5 45.3946 30.8608 32.4816 
6601 5 43.6056 32.8222 32.48 
6546 5 41.737 28.9047 34.3241 
6602 3 45.4382 32.8513 34.3277 
6550 3 45.3473 28.8994 34.3568 
7901 2 43.469 28.9574 39.7589 
7904 2 45.4267 30.8953 39.7847 
7900 2 41.5928 30.8549 39.7701 
7278 5 45.4452 32.7732 38.0163 
7953 2 43.566 32.729 39.7932 
7222 5 41.6311 28.9384 37.9818 
7224 2 41.6648 30.8797 36.1238 
7225 2 43.5552 28.9354 36.1922 
7226 5 45.3842 28.9764 38.0363 
7227 2 43.534 30.87 37.9427 
7228 3 45.4008 30.8799 36.1754 
7274 5 41.6588 32.7193 37.9463 
7277 2 43.625 32.7994 36.1168 
6551 5 43.607 30.8669 34.3903 
6598 2 41.7032 32.7531 34.3619 
7898 5 41.5825 28.9365 41.5548 
7902 5 45.372 28.8991 41.5376 
7903 5 43.5486 30.868 41.604 
7950 5 41.5797 32.6865 41.6204 
7954 3 45.4695 32.7825 41.6011 
8574 5 41.5752 28.9676 45.3147 
8576 3 41.574 30.8043 43.4673 
8577 5 43.4846 28.9393 43.4501 
8578 3 45.3526 28.9529 45.3063 
8579 3 43.5348 30.79 45.2733 
8580 3 45.3631 30.8703 43.5239 
8626 5 41.6241 32.6378 45.3391 
8629 5 43.5424 32.7204 43.5107 
8630 3 45.3806 32.7349 45.3349 
520 3 45.4226 34.5699 -0.358468 
516 3 41.6525 34.5408 -0.206362 
1196 2 45.5104 34.6265 3.3434 
1248 2 45.5456 38.4474 3.25352 
566 2 41.7181 36.4086 1.50971 
568 3 41.6516 38.3281 -0.167789 
569 3 43.5638 36.3957 -0.27424 
570 5 45.5282 36.5105 1.45958 
571 5 43.6444 38.3992 1.423 
572 2 45.6052 38.4487 -0.30701 
618 2 41.7437 40.2572 1.42536 
519 5 43.5836 34.586 1.54271 
1244 5 41.7041 38.3728 3.21106 
1192 2 41.6098 34.5532 3.30148 
1245 2 43.6224 36.4851 3.28862 
622 2 45.5447 40.2758 1.49073 
1297 3 43.6697 40.2919 3.26949 
1195 2 43.5554 34.5983 5.02528 
2597 3 43.5127 36.4606 10.6315 
1242 5 41.6971 36.4671 5.06586 
1246 2 45.5031 36.5267 5.01048 
1247 5 43.6482 38.4052 5.06156 
1294 2 41.7428 40.1435 5.08462 
2544 3 41.6504 34.6341 10.5822 
1973 2 43.6553 40.2332 6.89486 
1970 5 41.6703 40.2021 8.7409 
1872 5 45.4419 34.6608 6.87516 
1918 5 41.6831 36.5107 8.68723 
1920 3 41.6753 38.3581 6.8677 
1921 2 43.6274 36.5338 6.84466 
1922 1 45.4561 36.5106 8.77103 
1923 5 43.598 38.3712 8.7215 
1924 2 45.5049 38.4256 6.91559 
1868 2 41.6853 34.5502 6.8243 
1871 5 43.5302 34.6589 8.72773 
2548 5 45.4232 34.6395 10.5947 
2600 5 45.4106 38.4169 10.5905 
3272 5 41.6577 38.3711 14.1538 
3273 2 43.4744 36.4903 14.2225 
3322 1 41.6342 40.2736 16.1145 
2594 3 41.6701 36.3782 12.3722 
3274 5 45.3483 36.5668 16.1903 
2547 3 43.476 34.6208 12.397 
2598 5 45.4064 36.5328 12.4573 
2599 2 43.5472 38.4052 12.4196 
3276 2 45.3917 38.4278 14.3092 
2596 5 41.6829 38.3581 10.6693 
3275 5 43.4672 38.4162 16.1579 
3270 2 41.686 36.4966 16.1069 
3220 3 41.6524 34.6256 14.1916 
3223 5 43.4729 34.6109 16.1173 
3224 5 45.3552 34.6161 14.2571 
4624 1 41.6785 38.3485 21.5778 
4677 1 43.5472 40.1381 21.5461 
4628 1 45.4331 38.426 21.5744 
4625 5 43.5115 36.5433 21.6182 
3946 3 41.6591 36.565 19.7837 
3948 1 41.6548 38.3568 18.0038 
3949 1 43.4667 36.5802 18.0144 
3950 5 45.3811 36.5595 19.7442 
3951 1 43.4993 38.3901 19.7781 
3952 1 45.3698 38.4634 18.0143 
3998 3 41.6511 40.1254 19.813 
4001 2 43.4841 40.2359 18.0391 
4002 2 45.4136 40.2268 19.8377 
4572 2 41.6505 34.6471 21.6343 
3900 2 45.2888 34.6157 17.9667 
3899 2 43.4859 34.6585 19.7981 
4576 2 45.3813 34.6432 21.6635 
3896 5 41.6703 34.6173 18.0033 
5251 2 43.6177 34.7387 27.1877 
5354 2 45.5132 40.2506 27.2009 
4622 5 41.6467 36.5611 23.5838 
4626 5 45.4718 36.5449 23.474 
4627 2 43.5988 38.4112 23.4065 
4674 2 41.6363 40.0437 23.4617 
4678 2 45.5022 40.2173 23.3411 
5353 5 43.5998 40.1228 25.3359 
5350 2 41.727 40.0936 27.2463 
5252 2 45.4383 34.6904 25.3747 
5298 5 41.6845 36.5185 27.1894 
5300 2 41.6238 38.3776 25.3715 
5301 2 43.5944 36.6189 25.3605 
5302 2 45.4834 36.5608 27.1753 
5303 2 43.6349 38.3543 27.2224 
5304 5 45.5624 38.4279 25.3178 
4575 5 43.4989 34.6465 23.5732 
5248 2 41.5976 34.5989 25.4593 
5924 5 41.6932 34.6804 29.0593 
6705 2 43.6183 40.0981 32.5266 
5927 2 43.714 34.754 30.7003 
5928 3 45.4815 34.7367 28.9079 
5974 4 41.8082 36.6145 30.7399 
5976 4 41.7922 38.3401 29.025 
5977 4 43.6623 36.5711 28.9794 
5978 4 45.4695 36.5719 30.7197 
5979 4 43.6606 38.3454 30.7228 
5980 4 45.4636 38.3745 28.9637 
6026 4 41.7986 40.1292 30.685 
6029 4 43.6439 40.1668 28.971 
6030 2 45.5056 40.1406 30.7215 
6600 5 41.7547 34.6708 32.3996 
6604 1 45.45 34.7527 32.5589 
6652 1 41.796 38.3515 32.468 
6653 1 43.6857 36.5878 32.5084 
6656 1 45.4913 38.3444 32.5055 
6654 1 45.467 36.5945 34.2902 
6603 3 43.6454 34.7076 34.2725 
6650 5 41.7452 36.5667 34.2669 
6655 1 43.6604 38.3489 34.3313 
6706 5 45.5266 40.1762 34.3604 
8005 2 43.6141 36.5504 39.8384 
7952 5 41.6303 34.6505 39.7731 
7279 5 43.6024 34.7025 38.0142 
7382 1 45.5209 40.1464 37.9651 
8004 5 41.6636 38.3117 39.7954 
8008 1 45.5487 38.4432 39.8146 
7956 1 45.5233 34.6247 39.8515 
7276 5 41.7246 34.653 36.1025 
8057 1 43.6403 40.1563 39.7608 
7280 5 45.5041 34.7277 36.0921 
7326 1 41.6737 36.508 37.9133 
7328 1 41.7239 38.3443 36.1313 
7329 2 43.6241 36.5596 36.1011 
7330 5 45.5604 36.5529 38.0453 
7331 5 43.6135 38.348 37.9608 
7332 1 45.5144 38.3618 36.1541 
7378 1 41.6942 40.0994 37.9304 
7381 1 43.6366 40.116 36.1463 
6702 1 41.7838 40.036 34.3701 
7955 5 43.5753 34.5958 41.6117 
8002 5 41.6547 36.5053 41.6837 
8006 5 45.5199 36.5462 41.6002 
8007 3 43.6324 38.3943 41.6257 
8054 5 41.6813 40.1218 41.6466 
8058 5 45.536 40.239 41.6264 
8628 3 41.6546 34.5837 43.5288 
8631 3 43.529 34.5954 45.395 
8632 5 45.4847 34.6124 43.5293 
8678 5 41.6665 36.4122 45.4273 
8680 2 41.7025 38.3581 43.5254 
8681 5 43.5608 36.4955 43.522 
8682 5 45.5159 36.494 45.425 
8683 5 43.5729 38.3691 45.4751 
8684 5 45.5373 38.3721 43.5095 
8730 5 41.6808 40.2053 45.4395 
8733 2 43.5989 40.2095 43.5176 
8734 5 45.5364 40.2795 45.318 
620 1 41.742 42.0799 -0.306789 
623 1 43.6161 42.0604 1.4764 
624 5 45.5213 42.1233 -0.307659 
670 3 41.7318 43.8412 1.4397 
672 3 41.7159 45.5797 -0.303492 
673 1 43.5543 43.7919 -0.315052 
674 1 45.5494 43.8203 1.55866 
675 1 43.6359 45.532 1.43499 
676 5 45.5203 45.4934 -0.353431 
1296 5 41.7258 42.0131 3.35471 
1300 4 45.5426 42.0054 3.24949 
1348 5 41.6855 45.6849 3.26336 
1349 5 43.6406 43.8356 3.31144 
1352 4 45.5814 45.6293 3.23071 
621 3 43.6159 40.3278 -0.28805 
1299 3 43.6724 42.0183 5.13117 
1346 3 41.7369 43.899 5.12071 
1350 5 45.5554 43.8563 5.09991 
1351 4 43.6039 45.7099 5.11128 
1972 5 41.7084 42.0557 6.83449 
1975 5 43.6053 42.1034 8.77212 
1976 4 45.5226 42.0877 6.95248 
2022 5 41.6573 43.9077 8.77598 
2024 5 41.6975 45.7681 6.86727 
2025 3 43.6256 43.8605 6.85055 
2026 4 45.4895 43.8879 8.77215 
2027 5 43.5912 45.7313 8.7873 
2028 5 45.5043 45.7351 6.93782 
2652 3 45.4498 42.1853 10.5999 
2648 3 41.6532 42.0786 10.6254 
1298 2 45.5335 40.3086 5.08177 
1974 2 45.4952 40.33 8.78642 
2704 4 45.4764 45.6146 10.6043 
2700 1 41.638 45.7864 10.5925 
2701 1 43.5479 43.89 10.6367 
3374 1 41.6073 43.9727 16.1218 
3328 3 45.4452 42.201 14.3258 
3376 1 41.5779 45.8222 14.3048 
3327 3 43.4459 42.1207 16.1479 
2651 1 43.4936 42.165 12.3883 
3380 1 45.4557 45.6829 14.2321 
2698 1 41.6371 43.9225 12.4064 
3379 3 43.4724 45.7788 16.1474 
3378 5 45.4205 43.9949 16.1508 
2702 1 45.3866 43.9097 12.4391 
2703 5 43.5113 45.7656 12.3909 
3377 5 43.4664 43.9359 14.2979 
3324 3 41.6166 42.1128 14.3028 
3325 5 43.496 40.354 14.2655 
2646 3 41.6682 40.353 12.3908 
3326 5 45.4032 40.3484 16.1611 
2650 5 45.4125 40.3617 12.4502 
2649 3 43.534 40.3353 10.648 
4000 5 41.6456 42.0672 18.0047 
4003 1 43.5311 42.0646 19.8966 
4004 5 45.4083 42.1301 18.072 
4050 1 41.5856 43.8875 19.8916 
4052 5 41.5617 45.7842 18.0679 
4053 5 43.4992 43.9837 18.0598 
4054 3 45.4358 43.9445 19.9195 
4055 1 43.5552 45.6821 19.9715 
4056 1 45.5153 45.6293 18.1098 
4676 5 41.6136 41.9683 21.6056 
4680 1 45.4501 42.076 21.5663 
4728 5 41.6241 45.6806 21.708 
4729 3 43.5808 43.8489 21.6252 
4732 3 45.4493 45.4701 21.8283 
4679 5 43.591 41.9512 23.4044 
4726 5 41.6162 43.7977 23.5255 
4730 1 45.4646 43.6989 23.506 
4731 1 43.6111 45.4572 23.5922 
5352 5 41.6416 41.8789 25.3308 
5355 1 43.5736 41.9109 27.1689 
5356 1 45.476 41.9244 25.2715 
5402 1 41.7207 43.7225 27.1132 
5404 1 41.7334 45.5034 25.4137 
5405 3 43.58 43.6894 25.3575 
5406 5 45.4935 43.6824 27.0899 
5407 1 43.6222 45.5333 27.038 
5408 1 45.496 45.43 25.2449 
6028 1 41.7356 41.9021 28.9523 
6031 3 43.6142 41.9312 30.697 
6032 1 45.509 41.9609 29.0132 
6078 5 41.693 43.782 30.7569 
6080 5 41.6938 45.6508 28.8407 
6081 5 43.5921 43.7569 28.9235 
6082 1 45.4934 43.7992 30.6916 
6083 1 43.659 45.6341 30.696 
6084 1 45.5001 45.517 28.8954 
6704 5 41.7953 41.9259 32.5781 
6708 5 45.4785 41.9975 32.4728 
6756 5 41.7291 45.7073 32.5046 
6757 3 43.643 43.8399 32.4848 
6760 3 45.4891 45.4855 32.5086 
8060 1 45.5185 41.9341 39.6824 
8108 1 41.7079 45.4814 39.736 
8112 1 45.5422 45.5003 39.6846 
8109 3 43.6269 43.719 39.5802 
7380 5 41.7221 41.9082 36.1827 
7383 1 43.6554 41.8698 37.9376 
7384 1 45.4942 41.9467 36.2445 
7430 1 41.6883 43.8509 37.9311 
7432 1 41.7825 45.6513 36.235 
7433 3 43.5997 43.7701 36.3242 
7434 4 45.5315 43.697 37.9893 
7435 3 43.6139 45.5814 38.0257 
7436 5 45.5203 45.5603 36.2604 
8056 5 41.692 41.9714 39.6793 
6707 3 43.6101 41.9445 34.4375 
6758 5 45.447 43.7484 34.4107 
6754 5 41.7791 43.866 34.3771 
6759 3 43.6301 45.6536 34.3756 
8059 5 43.5855 42.0283 41.5901 
8106 1 41.6916 43.8025 41.5576 
8110 5 45.5605 43.7309 41.5456 
8111 5 43.6144 45.4427 41.5327 
8732 5 41.6953 42.079 43.5246 
8735 1 43.5982 42.0732 45.3236 
8736 1 45.5157 42.0654 43.4933 
8782 4 41.7307 43.8578 45.3637 
8784 3 41.7028 45.4227 43.4574 
8785 4 43.6213 43.7822 43.5172 
8786 4 45.4951 43.7937 45.2075 
8787 4 43.5884 45.5024 45.281 
8788 1 45.518 45.4769 43.4424 
