# Supplementary material for: Simultaneously enhancing the ultimate strength and ductility of high-entropy alloys via short-range ordering
Source: Nat Commun. 2021 Aug 16;12:4953. doi: 10.1038/s41467-021-25264-5 (PMC8368001; doi:10.1038/s41467-021-25264-5)
Supplement: Supplementary file 5 — Source Code [file 41467_2021_25264_MOESM5_ESM.zip › Code_Software/CoCuFeNiPd-4M.txt]

LAMMPS FCC Model for CoCuFeNiPd

  8788 atoms

 5 atom types

-1.1807980747182183e+00 4.6180798074713117e+01 xlo xhi
-1.2327094182189384e+00 4.6232709418222250e+01 ylo yhi
-1.2342488197126251e+00 4.6234248819712619e+01 zlo zhi

Atoms

1 2 0.00611791 -0.310917 -0.345241 
2 4 1.9019 -0.292456 1.48488 
3 3 -0.0156413 1.58432 1.43129 
4 5 1.86237 1.51117 -0.372278 
5 5 3.79257 -0.331891 -0.37583 
7 2 3.81982 1.51825 1.45498 
53 1 -0.0152635 3.35832 -0.438609 
54 3 1.85124 3.33194 1.37874 
57 3 3.80567 3.23906 -0.392132 
677 1 0.00292042 -0.197612 3.12983 
680 2 1.92205 1.5872 3.16485 
681 1 3.82899 -0.282177 3.21418 
729 3 0.014847 3.36076 3.18199 
733 2 3.83706 3.27385 3.28519 
678 2 1.98423 -0.184446 4.95687 
679 5 0.0223006 1.5556 4.99584 
683 2 3.846 1.49508 5.04492 
730 3 1.94229 3.28132 5.09192 
1353 3 0.0127344 -0.132857 6.91195 
1354 3 1.90869 -0.253617 8.74414 
1355 3 0.0404216 1.48172 8.72936 
1356 2 1.95346 1.48216 6.90495 
1357 2 3.86994 -0.275343 6.88531 
1359 2 3.83323 1.46307 8.72536 
1405 2 0.0590932 3.27807 6.94932 
1406 2 1.93281 3.2211 8.75447 
1409 2 3.82654 3.22986 6.86804 
2033 2 3.83768 -0.298176 10.5554 
2032 2 1.95983 1.47274 10.5822 
2029 5 -0.0327765 -0.244715 10.6026 
2085 2 3.80543 3.23299 10.6136 
2081 5 0.00850132 3.20995 10.6321 
2030 2 1.88542 -0.25183 12.4547 
2031 2 -0.00353054 1.46726 12.5646 
2758 2 1.8927 3.2484 16.2177 
2757 2 -0.0439754 3.25599 14.3555 
2035 2 3.81516 1.46139 12.4163 
2761 5 3.76109 3.18523 14.3471 
2082 2 1.90468 3.21585 12.4846 
2711 3 3.78457 1.45378 16.216 
2705 3 -0.0703092 -0.307493 14.3406 
2706 1 1.8625 -0.36637 16.1752 
2707 2 -0.0356085 1.43666 16.1611 
2708 2 1.8261 1.44134 14.3957 
2709 5 3.79391 -0.278748 14.326 
3381 2 -0.0434702 -0.31871 17.9993 
3382 2 1.88518 -0.348707 19.8979 
3383 2 -0.0798807 1.41652 19.9363 
3384 5 1.85194 1.44755 18.0192 
3385 5 3.76928 -0.377938 18.0068 
3387 2 3.81501 1.48693 19.8627 
3433 2 -0.0763681 3.22961 18.1128 
3434 5 1.87171 3.26642 19.9084 
3437 2 3.80135 3.25171 18.0164 
4057 5 -0.0768574 -0.382847 21.8118 
4060 2 1.87195 1.45492 21.7233 
4061 5 3.76129 -0.347351 21.7112 
4109 2 -0.108598 3.33302 21.6624 
4113 2 3.81531 3.2621 21.7065 
4058 2 1.87758 -0.346708 23.6025 
4059 5 -0.037068 1.55747 23.5667 
4063 2 3.80118 1.46536 23.5052 
4110 2 1.89211 3.31294 23.414 
4733 2 -0.0689762 -0.29492 25.3765 
4734 5 1.87425 -0.293763 27.133 
4735 2 -0.054222 1.6214 27.0823 
4736 2 1.88111 1.55182 25.3048 
4737 2 3.8021 -0.317865 25.3043 
4739 5 3.79977 1.5235 27.144 
4785 2 -0.0457783 3.391 25.3178 
4786 2 1.85618 3.35576 27.1562 
4789 5 3.81265 3.30963 25.244 
5409 5 -0.0935809 -0.238535 28.8997 
5410 5 1.86779 -0.320263 30.689 
5411 2 -0.0467821 1.59773 30.7579 
5412 2 1.84132 1.61952 28.9408 
5413 2 3.81088 -0.367193 28.9182 
5415 5 3.78015 1.51754 30.7209 
5461 2 -0.0552228 3.4003 28.9701 
5462 2 1.85006 3.38347 30.7705 
5465 2 3.79286 3.38017 28.9588 
6085 5 -0.0334875 -0.335995 32.5567 
6088 2 1.84877 1.51815 32.6074 
6089 5 3.77813 -0.386201 32.5989 
6137 5 -0.0110515 3.38952 32.6589 
6141 5 3.72362 3.38139 32.5932 
7437 2 -0.0138154 -0.543811 39.7145 
7440 2 1.92626 1.4158 39.7685 
7493 5 3.7571 3.28939 39.7757 
7489 2 0.0361423 3.30944 39.7634 
7441 5 3.76771 -0.437704 39.7941 
6761 2 0.0167867 -0.437963 36.2711 
6762 2 1.8815 -0.441975 37.9865 
6763 2 0.0268725 1.4062 38.0816 
6764 2 1.86508 1.44758 36.2602 
6765 2 3.7629 -0.43848 36.2178 
6767 2 3.75681 1.43021 37.9524 
6813 5 -0.00709264 3.32858 36.2832 
6814 2 1.90076 3.31775 38.0086 
6817 2 3.72543 3.35248 36.2413 
6091 5 3.72751 1.47437 34.4603 
6087 2 0.0287418 1.48125 34.4625 
6086 2 1.85351 -0.412198 34.4514 
6138 2 1.87489 3.37325 34.466 
7438 2 1.8992 -0.476812 41.57 
7439 5 -0.0321609 1.3755 41.468 
7443 2 3.7673 1.44236 41.5963 
7490 2 1.90107 3.29059 41.5567 
8113 5 -0.0285641 -0.436798 43.3935 
8114 2 1.87017 -0.407408 45.2435 
8115 5 -0.0614586 1.48203 45.1894 
8116 2 1.90826 1.43314 43.3395 
8117 5 3.76322 -0.416251 43.437 
8119 2 3.79215 1.46749 45.2289 
8165 5 -0.063256 3.28 43.2562 
8166 5 1.89453 3.29913 45.1498 
8169 2 3.75161 3.28459 43.3515 
55 5 -0.0157053 5.23244 1.39099 
56 5 1.89058 5.14393 -0.4708 
59 5 3.81298 5.0707 1.40322 
105 2 -0.0531128 6.95511 -0.572635 
106 2 1.95386 6.9632 1.3858 
107 2 -0.0396142 8.58582 1.32639 
108 2 1.85302 8.66645 -0.484933 
109 2 3.77254 6.98089 -0.440267 
111 2 3.78871 8.71039 1.43624 
732 5 1.93675 5.11064 3.27465 
781 2 -0.000493287 6.97873 3.27934 
784 5 1.94789 8.65456 3.28839 
785 2 3.85337 6.88704 3.29521 
833 5 -0.0852605 10.3208 3.24036 
161 5 3.67393 10.5058 -0.425357 
837 2 3.73606 10.4968 3.28377 
158 2 1.82915 10.4406 1.40738 
157 5 -0.0977718 10.421 -0.451918 
731 5 0.00948256 5.12778 5.09081 
735 2 3.83603 5.04621 5.12312 
782 2 1.98431 6.8834 5.17071 
783 2 0.0385334 8.62583 5.18128 
787 2 3.79371 8.68944 5.13208 
1407 5 0.0077643 5.08472 8.79845 
1408 2 1.94315 5.05468 6.92449 
1411 5 3.78785 5.02723 8.77016 
1457 2 0.0250693 6.90291 6.9786 
1458 2 1.93738 6.86528 8.80751 
1459 5 -0.0420707 8.6199 8.86873 
1460 2 1.94959 8.64267 6.97003 
1461 2 3.81214 6.86724 6.94588 
1463 2 3.77751 8.64845 8.8026 
1509 2 -0.0216473 10.3809 6.95334 
834 2 1.87863 10.4469 5.15147 
1510 5 1.8729 10.4711 8.801 
1513 2 3.71972 10.4849 6.94623 
2083 2 -0.0102313 4.98998 12.5148 
2185 2 -0.0605115 10.4873 10.6567 
2087 2 3.77359 5.00597 12.443 
2134 5 1.88614 6.8165 12.4843 
2135 5 -0.0635914 8.67829 12.4662 
2861 5 -0.079559 10.5019 14.349 
2815 5 3.7191 8.68044 16.1558 
2139 2 3.70806 8.68514 12.4857 
2759 5 -0.0383812 4.99317 16.2446 
2760 2 1.88335 4.99317 14.3459 
2763 2 3.7538 5.05752 16.2193 
2809 5 -0.0647323 6.82577 14.3705 
2810 2 1.87577 6.81487 16.1797 
2811 2 -0.0937291 8.66806 16.183 
2812 2 1.85354 8.67157 14.3505 
2813 2 3.71661 6.8029 14.3202 
2186 2 1.85352 10.4923 12.4759 
2133 2 -0.0499865 6.78508 10.6826 
2865 2 3.64556 10.5505 14.3007 
2084 2 1.92262 5.01453 10.6358 
2136 2 1.90914 8.65383 10.652 
2137 2 3.77102 6.84737 10.6392 
2189 2 3.70831 10.4992 10.643 
2862 2 1.80064 10.615 16.097 
3435 2 -0.0972717 5.06316 19.8338 
3436 2 1.88925 5.05626 18.0517 
3439 2 3.79793 5.05187 19.8575 
3485 2 -0.0479464 6.85723 18.0281 
3486 2 1.86726 6.853 19.8452 
3487 5 -0.125559 8.82462 19.809 
3488 5 1.82152 8.69123 17.9942 
3489 2 3.75359 6.83685 18.0514 
3491 2 3.7361 8.74043 19.8021 
4112 2 1.90002 5.10828 21.6605 
4161 5 -0.0915153 6.92912 21.6567 
4164 5 1.86627 8.88418 21.5706 
4165 2 3.79335 6.91077 21.5943 
3537 5 -0.113601 10.6259 17.8725 
4111 2 -0.0653985 5.08244 23.4427 
4115 2 3.8286 5.12948 23.4209 
4162 5 1.9117 6.99195 23.4334 
4163 5 -0.0889999 8.96495 23.4345 
4167 5 3.75842 8.89001 23.4563 
4787 5 -0.0581003 5.19879 27.1709 
4788 5 1.88213 5.13442 25.2584 
4791 5 3.80366 5.1615 27.1404 
4837 5 -0.0585739 7.03828 25.2335 
4838 5 1.89316 7.03985 27.1449 
4839 5 -0.0981218 8.82892 27.1562 
4840 2 1.87734 8.91799 25.2961 
4841 2 3.80513 7.0065 25.2815 
4843 2 3.72824 8.85915 27.121 
4890 2 1.81275 10.6151 27.1841 
5463 2 -0.0242685 5.18703 30.7804 
5464 2 1.88464 5.17263 28.9918 
5467 2 3.74231 5.19956 30.7468 
5513 2 -0.051919 6.98407 29.0285 
5514 2 1.85113 6.97587 30.7872 
5515 2 -0.0472785 8.74623 30.8554 
5516 2 1.83649 8.80265 29.0249 
5517 2 3.75177 7.02518 28.9789 
5519 2 3.6878 8.78407 30.7994 
6140 2 1.85315 5.21148 32.6079 
6189 2 -0.0465872 6.94233 32.6311 
6192 2 1.82093 8.73979 32.608 
6193 2 3.70501 6.96889 32.5839 
5569 2 3.65028 10.5972 28.9921 
5566 2 1.79404 10.5705 30.8242 
6245 2 3.62799 10.5704 32.606 
6241 2 -0.0464174 10.548 32.6221 
5565 2 -0.0529144 10.5755 29.0567 
6143 2 3.7123 5.19604 34.4321 
6921 2 3.61769 10.5947 36.1817 
7545 2 3.69066 6.99177 39.7997 
6918 2 1.80838 10.593 38.0116 
6815 2 0.0447667 5.21115 38.0594 
6816 2 1.87155 5.20377 36.2345 
6819 2 3.71859 5.19227 37.9949 
6865 2 -0.032986 7.01017 36.2529 
6866 2 1.84898 7.01239 38.0161 
6867 2 -0.0462322 8.82564 38.0192 
6868 2 1.82183 8.77488 36.2058 
6869 2 3.70558 7.00011 36.2131 
6871 2 3.6601 8.7983 38.0137 
7492 2 1.89549 5.17304 39.7872 
7541 2 -0.00494175 7.04878 39.8021 
7544 2 1.83024 8.80403 39.8193 
6917 2 -0.0545055 10.5588 36.2035 
7593 2 -0.0518106 10.5872 39.827 
6139 2 -0.0477264 5.20976 34.4769 
6190 2 1.83468 6.97492 34.4236 
6242 2 1.78391 10.5671 34.4005 
6191 2 -0.0493002 8.75272 34.4083 
6195 2 3.66505 8.77047 34.3908 
7597 2 3.62155 10.6223 39.8368 
7491 2 0.0351072 5.17056 41.4985 
7495 2 3.72313 5.13689 41.5859 
7542 2 1.8575 6.98151 41.5734 
7543 2 -0.0489596 8.80148 41.6103 
7547 2 3.6603 8.80727 41.6158 
8167 2 -0.0420511 5.11625 45.1061 
8168 2 1.87493 5.14403 43.3302 
8171 2 3.76519 5.10341 45.2083 
8217 2 -0.025713 6.93295 43.3105 
8218 2 1.84801 6.93106 45.1325 
8219 2 -0.0712875 8.70083 45.1039 
8220 2 1.80856 8.75638 43.375 
8221 2 3.68457 6.94654 43.3863 
8223 2 3.67355 8.753 45.1676 
8270 2 1.77406 10.5301 45.1886 
8273 2 3.63618 10.5867 43.4237 
7594 2 1.78251 10.606 41.6321 
8269 2 -0.0834963 10.584 43.407 
889 2 3.58014 14.0246 3.26778 
885 2 -0.10139 13.9675 3.2592 
159 2 -0.115104 12.1943 1.43401 
160 2 1.75564 12.2648 -0.416441 
836 2 1.78482 12.1807 3.27708 
163 2 3.63388 12.2585 1.46765 
209 2 -0.119889 13.9838 -0.373339 
210 2 1.74444 13.9881 1.46944 
211 2 -0.100295 15.8023 1.43213 
212 2 1.7104 15.8172 -0.350588 
213 2 3.56676 14.0279 -0.365513 
215 2 3.51649 15.886 1.45538 
888 2 1.73344 15.8548 3.23019 
1564 2 1.67542 15.8411 6.88601 
835 2 -0.078592 12.1433 5.09037 
839 2 3.64914 12.2711 5.0888 
886 2 1.72699 14.0119 5.05766 
887 2 -0.107568 15.8308 5.07757 
891 2 3.528 15.8556 5.04468 
1567 2 3.53575 15.8297 8.71414 
1565 2 3.56606 14.0778 6.88741 
1511 2 -0.0769393 12.203 8.7718 
1512 2 1.79763 12.2547 6.91438 
1563 2 -0.108287 15.819 8.73761 
1515 2 3.65347 12.3357 8.78912 
1561 2 -0.110411 13.9678 6.88259 
1562 2 1.72622 14.029 8.74233 
2240 2 1.67141 15.8576 10.6222 
2241 2 3.54814 14.1289 10.6171 
2237 2 -0.0837144 14.0125 10.6082 
2919 2 3.52742 15.9153 16.0717 
2187 2 -0.0408904 12.2725 12.4481 
2916 2 1.70596 15.8737 14.2157 
2915 2 -0.125144 15.7847 16.0814 
2191 2 3.59081 12.3337 12.4599 
2914 1 1.74532 14.0953 16.0409 
2238 1 1.74245 14.1116 12.4537 
2239 1 -0.135163 15.8637 12.3939 
2913 1 -0.0762376 14.0781 14.2062 
2867 1 3.60537 12.4013 16.0437 
2243 1 3.54975 15.937 12.4626 
2917 1 3.5644 14.1436 14.2307 
2864 1 1.77768 12.3771 14.2627 
2863 1 -0.0856405 12.4304 16.078 
2188 2 1.80154 12.294 10.6399 
4268 1 1.65214 15.7043 21.6878 
4265 3 -0.170425 13.938 21.6907 
3539 2 -0.133355 12.4006 19.7517 
3540 3 1.74022 12.4936 17.8941 
4269 1 3.56982 14.0859 21.6325 
3543 3 3.57265 12.4854 19.7677 
3589 1 -0.14106 14.0933 17.9144 
3590 1 1.70541 14.117 19.7907 
3591 2 -0.22662 15.7123 19.8288 
3592 3 1.72732 15.7509 17.9291 
3593 3 3.57365 14.0952 17.8903 
3595 3 3.54385 15.7705 19.7545 
4216 1 1.75172 12.3822 21.6359 
4213 3 -0.127343 10.7309 21.593 
4217 3 3.66492 10.7717 21.6251 
3538 2 1.79629 10.7028 19.7557 
3541 5 3.65279 10.6695 17.9271 
4943 3 -0.173272 15.6247 27.1589 
4942 3 1.72203 14.009 27.1683 
4215 3 -0.141001 12.2381 23.4996 
4219 3 3.62492 12.4539 23.4865 
4266 4 1.66328 14.0002 23.4936 
4267 4 -0.190282 15.6761 23.4872 
4271 3 3.54572 15.6544 23.5058 
4947 3 3.55477 15.6958 27.1875 
4945 3 3.56474 14.0433 25.3584 
4891 4 -0.0799683 12.3041 27.1853 
4892 4 1.75472 12.3225 25.3406 
4944 4 1.65839 15.6801 25.3054 
4895 4 3.6003 12.3826 27.1897 
4941 4 -0.142864 13.9386 25.323 
4214 4 1.84153 10.7125 23.4743 
4893 4 3.66989 10.7177 25.3305 
4889 3 -0.113768 10.6411 25.3483 
6244 4 1.76763 12.3371 32.611 
6297 4 3.57649 14.0504 32.5941 
6296 4 1.74679 15.7114 32.6043 
5567 4 -0.0721547 12.3304 30.8308 
5568 4 1.76471 12.3385 29.0152 
6293 4 -0.0884605 14.0185 32.6224 
5571 4 3.58992 12.3338 30.8146 
5617 4 -0.118604 13.9935 28.9963 
5618 4 1.74912 14.0297 30.8133 
5619 4 -0.158909 15.6654 30.7813 
5620 1 1.73664 15.6896 28.9732 
5621 4 3.5681 14.0341 29.0252 
5623 4 3.5754 15.7792 30.8135 
6969 4 -0.097597 14.0059 36.2118 
6973 4 3.57064 14.0612 36.1803 
6971 1 -0.154359 15.7108 38.0218 
7596 1 1.76007 12.363 39.8343 
6970 1 1.72188 14.0289 38.0188 
6972 1 1.70256 15.7058 36.2218 
6975 1 3.5666 15.6865 38.0147 
7649 1 3.5713 14.0514 39.8421 
7648 1 1.71442 15.6967 39.8536 
6919 1 -0.0626755 12.299 38.0142 
6920 4 1.76313 12.3448 36.1992 
7645 4 -0.104555 14.0191 39.8273 
6923 4 3.5707 12.3849 38.0054 
6295 4 -0.145498 15.707 34.4476 
6243 1 -0.0658915 12.3247 34.4092 
6294 4 1.74717 14.035 34.4004 
6247 4 3.58299 12.3527 34.3886 
6299 4 3.57801 15.7551 34.3802 
8324 4 1.72925 15.738 43.4712 
8327 1 3.55642 15.808 45.3068 
7595 1 -0.0716499 12.3628 41.6546 
7599 1 3.5855 12.3728 41.6584 
7646 1 1.75575 14.0421 41.6639 
7647 1 -0.150489 15.6724 41.6447 
7651 1 3.56871 15.7516 41.6525 
8325 1 3.56495 14.0667 43.4842 
8322 1 1.74606 14.0478 45.27 
8271 1 -0.102015 12.3121 45.2202 
8272 1 1.76514 12.3504 43.4594 
8323 1 -0.124404 15.7535 45.2797 
8275 1 3.58899 12.3271 45.2291 
8321 1 -0.0989034 14.0327 43.4821 
261 1 -0.146122 17.6674 -0.315812 
262 1 1.72387 17.7228 1.39726 
263 1 -0.126535 19.4917 1.36603 
264 1 1.72448 19.5441 -0.342425 
265 1 3.53665 17.706 -0.348268 
267 1 3.52101 19.5179 1.43596 
313 3 -0.153795 21.3281 -0.349831 
314 1 1.69754 21.3182 1.43972 
317 1 3.53404 21.3389 -0.340154 
937 5 -0.149125 17.7124 3.20628 
940 1 1.73897 19.5178 3.18858 
941 1 3.52444 17.7542 3.202 
989 2 -0.126328 21.2808 3.18886 
993 1 3.54692 21.3087 3.16632 
938 2 1.72783 17.6935 5.02115 
939 2 -0.168198 19.5412 5.0235 
943 3 3.53194 19.5697 4.98174 
990 3 1.72856 21.3021 4.97788 
1613 3 -0.153578 17.6752 6.84003 
1614 2 1.59316 17.6841 8.73506 
1615 3 -0.192762 19.5298 8.7578 
1616 5 1.66568 19.5587 6.88252 
1617 5 3.55511 17.7151 6.91598 
1619 3 3.57933 19.543 8.72959 
1665 3 -0.187182 21.3353 6.92281 
1666 3 1.70525 21.2983 8.73494 
1669 3 3.594 21.2914 6.88335 
2341 5 -0.206619 21.3403 10.5717 
2292 3 1.65371 19.5076 10.5333 
2293 5 3.52937 17.7012 10.5228 
2289 3 -0.157159 17.7083 10.6162 
2345 5 3.58832 21.3001 10.5966 
2968 3 1.69389 19.4618 14.376 
3021 5 3.5428 21.3334 14.3427 
2290 3 1.67272 17.6626 12.4246 
2291 5 -0.191613 19.496 12.4378 
3018 3 1.7013 21.2987 16.137 
3017 5 -0.227891 21.3299 14.3626 
2295 5 3.51549 19.4785 12.4587 
2971 3 3.53003 19.3962 16.1431 
2342 3 1.64627 21.35 12.4582 
2969 1 3.52627 17.6742 14.2796 
2965 5 -0.20681 17.6622 14.2928 
2966 1 1.69759 17.6398 16.1111 
2967 3 -0.255349 19.4506 16.115 
3641 5 -0.209164 17.5289 17.9477 
3642 3 1.67993 17.462 19.789 
3643 5 -0.205108 19.4269 19.8483 
3644 5 1.6795 19.449 17.9371 
3645 3 3.49908 17.5659 17.9833 
3647 5 3.51672 19.4621 19.8359 
3693 5 -0.232907 21.3463 17.923 
3694 3 1.69164 21.3459 19.829 
3697 3 3.52216 21.3498 17.907 
4317 5 -0.220372 17.5202 21.6637 
4320 3 1.66226 19.431 21.6285 
4321 5 3.51866 17.5016 21.6494 
4369 5 -0.251931 21.3717 21.6411 
4373 3 3.52144 21.3484 21.6236 
4318 3 1.65552 17.5057 23.4918 
4319 5 -0.253393 19.4187 23.474 
4323 5 3.51387 19.4483 23.4475 
4370 5 1.66244 21.3617 23.4967 
4993 5 -0.237265 17.5203 25.3146 
4994 5 1.6845 17.5349 27.1572 
4995 3 -0.260301 19.4317 27.0851 
4996 3 1.65384 19.3985 25.3331 
4997 5 3.53696 17.5303 25.2915 
4999 3 3.58353 19.4413 27.0882 
5045 5 -0.289603 21.3314 25.3138 
5046 5 1.6336 21.3333 27.0958 
5049 5 3.59521 21.3382 25.3368 
5669 5 -0.232502 17.5085 28.9754 
5670 5 1.74433 17.5235 30.7882 
5671 3 -0.240051 19.4456 30.7891 
5672 5 1.69118 19.4531 28.9875 
5673 3 3.57809 17.5727 28.9463 
5675 3 3.59755 19.4042 30.7997 
5721 5 -0.227614 21.3473 28.9818 
5722 3 1.66569 21.3868 30.7807 
5725 5 3.58944 21.3067 28.9651 
6345 5 -0.217824 17.5265 32.5758 
6348 5 1.71342 19.4676 32.5791 
6349 3 3.60456 17.5789 32.6406 
6397 5 -0.211123 21.3495 32.5976 
6401 5 3.58502 21.3639 32.5778 
7753 3 3.5848 21.3593 39.892 
7701 5 3.61551 17.5327 39.8013 
7749 5 -0.225903 21.3985 39.8974 
7021 3 -0.208154 17.5193 36.2058 
7022 5 1.64232 17.5265 38.0423 
7023 3 -0.222591 19.4123 38.0435 
7024 5 1.6925 19.4476 36.2435 
7025 5 3.62423 17.5548 36.2572 
7027 3 3.60074 19.5012 38.0837 
7073 5 -0.238833 21.3852 36.2466 
7074 5 1.71995 21.3699 38.0432 
7077 3 3.61827 21.3024 36.2378 
7697 2 -0.174403 17.5059 39.9212 
7700 5 1.65389 19.4654 39.8746 
6347 3 -0.217363 19.4022 34.4532 
6398 5 1.69403 21.3917 34.4593 
6346 5 1.70349 17.5403 34.4098 
6351 3 3.60988 19.4513 34.4268 
7698 2 1.70343 17.5144 41.6488 
7699 3 -0.177213 19.4459 41.681 
7703 5 3.62627 19.4833 41.6103 
7750 3 1.69215 21.395 41.6336 
8373 5 -0.187725 17.5662 43.4004 
8374 5 1.69706 17.6424 45.3146 
8375 5 -0.185414 19.5345 45.2824 
8376 3 1.68998 19.497 43.3945 
8377 5 3.59434 17.6229 43.4629 
8379 3 3.53032 19.5068 45.2875 
8425 5 -0.181839 21.3591 43.3741 
8426 3 1.74923 21.3124 45.2846 
8429 5 3.53556 21.3707 43.4305 
315 3 -0.1773 23.1995 1.50058 
316 5 1.70478 23.1695 -0.344988 
319 3 3.60619 23.1276 1.50569 
365 3 -0.176314 25.0998 -0.385791 
366 5 1.6795 25.0673 1.4715 
367 5 -0.190767 27.0588 1.49165 
368 5 1.72701 27.0168 -0.357005 
369 5 3.58556 25.1241 -0.393385 
371 3 3.70891 27.0416 1.42862 
992 3 1.71225 23.145 3.19086 
1041 3 -0.152031 25.0452 3.25258 
1044 5 1.78432 27.0539 3.25224 
1045 5 3.6202 25.1078 3.24045 
991 5 -0.136266 23.1664 4.99632 
995 5 3.59255 23.1396 5.00004 
1042 3 1.68662 25.0758 4.99716 
1043 5 -0.148272 27.0047 5.01015 
1047 3 3.66849 27.0134 5.06752 
1667 5 -0.202976 23.2385 8.6844 
1668 5 1.71241 23.1697 6.87514 
1671 5 3.60569 23.2245 8.73651 
1717 3 -0.12984 25.0916 6.87391 
1718 3 1.71829 25.1038 8.74434 
1719 5 -0.189427 26.9876 8.6837 
1720 5 1.72429 27.0004 6.85507 
1721 5 3.61036 25.1116 6.83502 
1723 5 3.64078 26.9687 8.74861 
2396 5 1.724 27.0003 10.5581 
2393 5 -0.270946 25.12 10.5885 
2397 3 3.64942 25.1072 10.5887 
2344 5 1.68527 23.2367 10.5945 
2343 3 -0.243414 23.1945 12.4474 
2347 5 3.63584 23.2165 12.4155 
3072 3 1.71277 27.0894 14.2255 
2394 5 1.6952 25.1166 12.4515 
2395 5 -0.229659 27.0383 12.4733 
3075 5 3.59472 27.0156 16.1033 
3073 5 3.62817 25.1015 14.3171 
2399 5 3.63713 27.0191 12.4285 
3019 3 -0.264302 23.2756 16.1707 
3020 5 1.64898 23.197 14.3242 
3023 3 3.58364 23.2196 16.1593 
3069 5 -0.275417 25.1144 14.268 
3070 5 1.64099 25.1479 16.1402 
3071 5 -0.212079 27.0393 16.1 
3695 3 -0.247303 23.2496 19.7575 
3696 5 1.67243 23.1835 17.9523 
3699 3 3.54188 23.14 19.7741 
3745 3 -0.270297 25.1249 17.9821 
3746 5 1.64011 25.1585 19.7499 
3747 3 -0.238932 27.0291 19.7483 
3748 3 1.61923 27.0308 18.0029 
3749 5 3.60362 25.1439 17.9607 
3751 3 3.606 27.0411 19.7765 
4372 5 1.68368 23.2151 21.6063 
4421 5 -0.281928 25.1302 21.6227 
4424 5 1.68619 27.0757 21.6461 
4425 5 3.5744 25.1388 21.6429 
4371 3 -0.266165 23.2849 23.5242 
4375 3 3.56825 23.1981 23.5076 
4422 5 1.63048 25.0976 23.5107 
4423 5 -0.247274 27.0805 23.5222 
4427 3 3.60454 27.059 23.462 
5047 3 -0.213891 23.2452 27.1199 
5048 3 1.6008 23.2524 25.286 
5051 5 3.58755 23.2301 27.1667 
5097 3 -0.245328 25.106 25.3571 
5098 5 1.66043 25.0971 27.1568 
5099 3 -0.192586 26.9996 27.1376 
5100 5 1.68313 27.0556 25.3458 
5101 5 3.58095 25.1162 25.2714 
5103 3 3.58184 26.9881 27.1648 
5723 3 -0.164256 23.2272 30.7899 
5724 3 1.63957 23.1996 28.9802 
5727 5 3.57047 23.2562 30.7482 
5773 5 -0.25498 25.1078 28.9414 
5774 5 1.68456 25.1311 30.7423 
5775 5 -0.183267 27.0666 30.7665 
5776 3 1.70662 27.0457 28.8745 
5777 3 3.578 25.1347 28.9131 
5779 5 3.56521 27.0165 30.7612 
6400 3 1.64143 23.2326 32.5838 
6449 5 -0.21542 25.1462 32.6227 
6452 3 1.6943 27.0573 32.6349 
6453 5 3.60839 25.1498 32.6475 
7805 3 3.57886 25.1977 39.9512 
7752 5 1.70264 23.3149 39.857 
7804 5 1.70242 27.032 39.8868 
7801 5 -0.194707 25.1725 39.8032 
7131 5 3.59591 27.0207 38.0379 
7075 3 -0.20259 23.2801 38.0297 
7076 3 1.65371 23.2861 36.28 
7079 5 3.58651 23.2967 37.9839 
7125 5 -0.20368 25.156 36.2705 
7126 3 1.72096 25.1669 37.9865 
7127 3 -0.138586 27.0679 38.0282 
7128 3 1.70675 27.0305 36.2352 
7129 3 3.56747 25.1895 36.2267 
6399 3 -0.206937 23.2449 34.4463 
6403 5 3.59837 23.2404 34.5034 
6455 3 3.59554 27.0259 34.4956 
6450 5 1.68029 25.1559 34.4424 
6451 3 -0.17639 27.0697 34.4185 
7751 3 -0.158107 23.3098 41.6836 
7755 2 3.53869 23.2579 41.628 
7802 1 1.65694 25.1441 41.6828 
7803 3 -0.174827 27.0662 41.6804 
7807 1 3.62656 27.0552 41.6275 
8427 5 -0.141192 23.2517 45.2433 
8428 3 1.68476 23.2781 43.4234 
8431 3 3.49269 23.2253 45.2424 
8477 3 -0.139195 25.1297 43.425 
8478 3 1.70664 25.1047 45.2526 
8479 5 -0.188673 27.0045 45.2848 
8480 5 1.72417 27.0169 43.4566 
8481 5 3.57417 25.1264 43.4297 
8483 3 3.63188 27.0362 45.2655 
417 3 -0.187222 28.9431 -0.335516 
418 3 1.72412 28.945 1.39235 
419 5 -0.140279 30.8001 1.45745 
420 3 1.76969 30.8062 -0.306871 
421 5 3.67554 28.8926 -0.333611 
423 3 3.64985 30.7992 1.38831 
469 5 -0.0903492 32.7089 -0.396709 
470 3 1.77417 32.7009 1.42288 
473 5 3.61703 32.7282 -0.322749 
1093 3 -0.122534 28.9206 3.25181 
1096 5 1.78318 30.8237 3.25049 
1097 5 3.65166 28.9175 3.22905 
1145 3 -0.0977398 32.7437 3.29302 
1149 5 3.71144 32.6985 3.19198 
1094 3 1.7509 28.9264 5.06277 
1095 5 -0.153663 30.8083 5.05622 
1099 3 3.6781 30.8852 5.07884 
1146 3 1.80486 32.7187 5.06928 
1769 3 -0.107572 28.9331 6.87141 
1770 3 1.73285 28.9509 8.71464 
1771 5 -0.158439 30.7962 8.69751 
1772 5 1.8181 30.8012 6.8681 
1773 5 3.63976 28.901 6.88374 
1775 3 3.6404 30.8131 8.80474 
1821 5 -0.159524 32.74 6.86346 
1822 5 1.8216 32.6838 8.75431 
1825 3 3.68641 32.6658 6.87115 
2501 3 3.66398 32.673 10.5414 
2445 5 -0.153452 28.9087 10.5607 
2448 3 1.75595 30.7544 10.5477 
2497 5 -0.177152 32.7129 10.5675 
2449 5 3.61661 28.9291 10.5657 
2446 3 1.70762 28.8981 12.4756 
2447 5 -0.169283 30.7838 12.405 
2451 5 3.64509 30.7804 12.3854 
2498 5 1.80305 32.7042 12.3812 
3121 3 -0.18225 28.8989 14.2337 
3122 5 1.69927 28.8951 16.1016 
3123 5 -0.20656 30.793 16.0902 
3124 5 1.76981 30.792 14.2777 
3125 3 3.60573 28.886 14.2209 
3127 3 3.61722 30.7967 16.0856 
3173 5 -0.186893 32.7152 14.2452 
3174 3 1.75716 32.6548 16.1207 
3177 3 3.65351 32.6776 14.3293 
3797 3 -0.184637 28.9424 17.9782 
3798 5 1.64685 28.913 19.7695 
3799 3 -0.186305 30.7841 19.7693 
3800 3 1.67763 30.7956 17.9082 
3801 5 3.60235 28.9119 17.944 
3803 5 3.6365 30.7948 19.8126 
3849 5 -0.161943 32.7078 17.9313 
3850 5 1.70493 32.6861 19.7548 
3853 5 3.63776 32.6161 17.8763 
4473 3 -0.216481 28.9326 21.6482 
4476 5 1.69003 30.7914 21.6491 
4477 3 3.60707 28.8237 21.6738 
4525 5 -0.212782 32.7341 21.6591 
4529 3 3.63941 32.7196 21.6442 
4474 3 1.70144 28.9035 23.4606 
4475 5 -0.219877 30.7874 23.5036 
4479 5 3.56647 30.8139 23.4738 
4526 3 1.72859 32.7084 23.4744 
5149 5 -0.23524 28.9726 25.421 
5150 3 1.69348 28.9028 27.1722 
5151 3 -0.195015 30.8886 27.1919 
5152 5 1.69161 30.8421 25.3786 
5153 5 3.6045 28.855 25.3331 
5155 5 3.60172 30.8505 27.183 
5201 5 -0.200656 32.7315 25.3552 
5202 3 1.73212 32.73 27.2314 
5205 3 3.55961 32.7069 25.3253 
5825 5 -0.17053 28.9519 28.8856 
5826 3 1.69068 28.9236 30.7703 
5827 5 -0.161709 30.823 30.7757 
5828 3 1.68812 30.8276 28.8902 
5829 5 3.5735 28.8885 28.9211 
5831 5 3.57171 30.8027 30.7147 
5877 5 -0.195882 32.7453 28.9747 
5878 2 1.74807 32.721 30.7154 
5881 3 3.56409 32.7414 28.9816 
6501 5 -0.205504 28.9335 32.6155 
6504 3 1.75249 30.8364 32.5797 
6505 5 3.59822 28.9028 32.5825 
6553 5 -0.187652 32.8156 32.536 
6557 5 3.61851 32.7573 32.5806 
7177 5 -0.166638 28.9766 36.2165 
7178 5 1.75088 28.9791 38.023 
7179 3 -0.126498 30.8862 38.0182 
7180 3 1.8279 30.8783 36.2417 
7181 3 3.60212 28.9514 36.2101 
7183 3 3.61518 30.8786 38.0143 
7229 5 -0.157607 32.7873 36.2135 
7230 5 1.7679 32.7622 38.0268 
7233 3 3.62881 32.7701 36.1924 
7853 3 -0.158786 28.9219 39.8063 
7856 5 1.76006 30.8752 39.8408 
7857 3 3.63653 28.9398 39.9077 
7905 3 -0.157942 32.8273 39.842 
7909 3 3.67663 32.8157 39.8468 
6502 5 1.75909 28.941 34.4368 
6507 3 3.57805 30.8553 34.4398 
6503 5 -0.194877 30.8844 34.4001 
6554 5 1.76421 32.7601 34.4101 
7854 5 1.71209 28.9629 41.7154 
7855 5 -0.185694 30.8743 41.6896 
7859 5 3.65153 30.8579 41.7798 
7906 5 1.76562 32.7928 41.6933 
8529 3 -0.221557 28.9618 43.4853 
8530 5 1.73481 28.9535 45.2737 
8531 5 -0.168627 30.7821 45.3067 
8532 3 1.73844 30.8794 43.5099 
8533 3 3.6416 28.8848 43.4831 
8535 5 3.62976 30.8399 45.2301 
8581 5 -0.17166 32.764 43.5524 
8582 3 1.78351 32.7085 45.3044 
8585 3 3.63586 32.773 43.5657 
1200 3 1.87792 38.368 3.15803 
472 1 1.80443 34.6632 -0.348494 
475 3 3.63153 34.6775 1.39017 
521 1 0.0351119 36.5329 -0.330807 
522 1 1.85825 36.5364 1.40737 
523 3 0.00869364 38.3337 1.41338 
524 1 1.87942 38.3734 -0.318491 
525 3 3.63651 36.5461 -0.307805 
527 1 3.66869 38.3865 1.46446 
471 5 -0.0868977 34.5759 1.41514 
1201 3 3.67202 36.5136 3.15065 
1197 5 -0.0714168 36.5171 3.23634 
1148 5 1.81901 34.5892 3.22448 
577 1 3.67683 40.2094 -0.330672 
574 1 1.93978 40.2137 1.46406 
1253 1 3.73124 40.2132 3.24644 
573 5 0.0320735 40.2405 -0.302356 
1249 5 -0.00823688 40.2195 3.17758 
1827 3 3.70444 34.5874 8.69653 
1147 3 -0.0996033 34.5472 4.99659 
1151 5 3.74328 34.6045 5.09404 
1198 5 1.85104 36.5233 5.08365 
1199 5 -0.0847366 38.4149 5.0621 
1203 5 3.72647 38.3564 5.03249 
1250 3 1.89908 40.1877 5.00587 
1823 3 -0.167676 34.6275 8.73745 
1824 5 1.79952 34.5712 6.90164 
2549 3 -0.120375 36.4368 10.5256 
1873 5 -0.134685 36.4733 6.87407 
1874 5 1.81291 36.5205 8.71247 
1875 5 -0.119085 38.3589 8.74738 
1876 3 1.87228 38.4437 6.87524 
1877 3 3.7377 36.4984 6.95909 
1879 5 3.73034 38.4259 8.76001 
2500 5 1.78481 34.6088 10.5549 
2552 3 1.76073 38.377 10.5966 
2553 5 3.73494 36.4871 10.597 
1926 5 1.79831 40.2289 8.79689 
1929 3 3.76408 40.2245 6.81522 
2601 3 -0.146977 40.2817 10.5459 
1925 5 -0.126011 40.2769 6.87926 
2605 3 3.74126 40.259 10.6259 
3179 5 3.64044 34.5761 16.1255 
3176 5 1.75766 34.57 14.2576 
2503 3 3.68762 34.5483 12.4201 
3231 5 3.67838 38.3739 16.0896 
2499 3 -0.1534 34.6334 12.4085 
3175 5 -0.137597 34.6208 16.1366 
3225 3 -0.121099 36.4644 14.2715 
3229 5 3.69295 36.4856 14.2468 
2550 5 1.73284 36.4883 12.4189 
2551 5 -0.122969 38.3682 12.4416 
3228 3 1.7521 38.3536 14.3052 
3227 5 -0.162228 38.3312 16.0821 
2555 5 3.72748 38.3938 12.4342 
3226 3 1.72803 36.4868 16.0904 
3278 5 1.776 40.2676 16.0766 
2602 5 1.80175 40.2143 12.431 
3277 3 -0.159647 40.2542 14.3024 
3855 5 3.63582 34.5565 19.7281 
4580 3 1.72508 38.3488 21.6166 
3852 3 1.72491 34.6679 17.9247 
4581 5 3.5973 36.4676 21.6299 
3901 3 -0.112719 36.4395 17.9681 
3902 3 1.73502 36.4246 19.7165 
3903 5 -0.141974 38.3787 19.7709 
3904 5 1.74374 38.342 17.9295 
3905 3 3.63203 36.4473 17.8708 
3907 5 3.62961 38.3511 19.7147 
4577 5 -0.12489 36.4704 21.6199 
3851 3 -0.140877 34.6407 19.6999 
4528 5 1.69744 34.5693 21.6436 
4629 3 -0.105899 40.1107 21.6362 
4633 5 3.63123 40.2316 21.63 
3954 3 1.7595 40.2221 19.7894 
3953 3 -0.153186 40.2499 17.9596 
5207 5 3.60061 34.5939 27.2259 
5259 3 3.63477 38.3269 27.1072 
5257 3 3.62525 36.4572 25.3067 
4578 3 1.66612 36.4816 23.5059 
4579 3 -0.0862864 38.3538 23.4321 
4583 5 3.59553 38.3142 23.5119 
4527 3 -0.176386 34.5835 23.5264 
5203 5 -0.17705 34.6752 27.2143 
5204 5 1.7201 34.5881 25.3025 
4531 5 3.63691 34.5673 23.4853 
5253 3 -0.142319 36.4559 25.2802 
5254 5 1.74165 36.5073 27.2304 
5255 3 -0.153138 38.2658 27.2105 
5256 5 1.69647 38.346 25.3403 
5305 3 -0.152699 40.1315 25.4208 
5309 3 3.67462 40.1969 25.3761 
5306 3 1.78779 40.1363 27.1746 
4630 3 1.7288 40.132 23.4654 
5879 3 -0.209459 34.6837 30.7176 
5880 3 1.71804 34.5959 29.0342 
5883 3 3.64455 34.641 30.631 
5929 3 -0.182567 36.5515 29.0536 
5930 5 1.78107 36.5369 30.7273 
5931 3 -0.127743 38.3209 30.8076 
5932 3 1.80107 38.3705 28.9778 
5933 3 3.67834 36.5722 28.9632 
5935 3 3.68482 38.3788 30.818 
5981 5 -0.079789 40.1056 28.9672 
5985 5 3.68343 40.1566 28.9214 
6607 5 -0.118235 38.399 34.2648 
6556 5 1.7712 34.6512 32.5157 
6605 3 -0.191356 36.4975 32.4761 
6608 3 1.80038 38.4334 32.4692 
6609 3 3.68161 36.5187 32.5462 
6657 1 -0.0448288 40.1883 32.4099 
6606 5 1.778 36.5569 34.3188 
6555 3 -0.18237 34.7644 34.3129 
5982 1 1.83157 40.1815 30.7347 
6658 1 1.8338 40.2285 34.2231 
6661 1 3.70652 40.2099 32.477 
6611 5 3.71352 38.4132 34.3138 
7337 1 3.78086 40.2441 36.1534 
8013 1 3.78842 40.2088 39.9002 
7961 5 3.7193 36.6089 39.8691 
7960 5 1.80328 38.532 39.851 
7957 3 -0.0918742 36.5722 39.8309 
7908 5 1.72513 34.7045 39.8307 
7231 3 -0.135105 34.7434 38.0635 
7232 5 1.7227 34.7485 36.2031 
7235 5 3.69189 34.7354 37.9978 
7281 3 -0.160278 36.573 36.1781 
7282 3 1.70278 36.6043 37.9945 
7283 5 -0.133611 38.5436 38.0122 
7284 5 1.77728 38.521 36.1786 
7285 3 3.71752 36.5834 36.2097 
7287 5 3.72697 38.4492 37.984 
6559 3 3.69693 34.7241 34.4791 
7911 5 3.70908 34.6917 41.7271 
8587 5 3.66395 34.6942 45.3191 
8584 5 1.71893 34.683 43.5777 
7958 5 1.74274 36.57 41.7186 
7959 5 -0.0931279 38.5038 41.7032 
7963 3 3.70507 38.468 41.73 
8637 3 3.68151 36.6211 43.5232 
8583 3 -0.0769853 34.6623 45.4431 
7907 3 -0.168627 34.6666 41.637 
8639 1 3.6606 38.3752 45.3736 
8633 3 -0.105997 36.5057 43.6207 
8634 3 1.80286 36.5582 45.3993 
8635 3 -0.0219856 38.3489 45.4009 
8636 5 1.81205 38.4329 43.5949 
8010 3 1.88544 40.2911 41.7756 
8689 1 3.71868 40.2327 43.5575 
8686 4 1.89796 40.2689 45.3814 
575 3 0.0326448 42.0943 1.47773 
576 1 1.9232 42.0261 -0.300219 
579 1 3.73726 41.9716 1.47605 
625 1 0.0664614 43.7555 -0.285326 
626 1 1.92826 43.7315 1.49821 
627 1 0.0375464 45.4469 1.49694 
628 1 1.90055 45.4048 -0.309445 
629 1 3.76883 43.7056 -0.310236 
631 1 3.78413 45.4157 1.49337 
1252 1 1.9221 41.9868 3.25267 
1301 1 0.0315272 43.7405 3.23226 
1304 1 1.9436 45.4768 3.22667 
1305 1 3.78408 43.7049 3.26439 
1251 3 -0.00404031 42.0314 4.99625 
1255 1 3.79256 41.9663 5.03038 
1302 1 1.92379 43.7415 4.9747 
1303 5 0.00590922 45.5565 5.02174 
1307 1 3.82589 45.4544 5.0019 
1927 3 -0.163566 42.0247 8.79288 
1928 5 1.87419 42.0164 6.81593 
1931 5 3.81932 41.9853 8.73082 
1977 3 -0.0830295 43.6994 6.9267 
1978 5 1.85793 43.791 8.76582 
1979 3 -0.0491848 45.604 8.64163 
1980 5 1.92772 45.5104 6.8433 
1981 3 3.86317 43.7531 6.81409 
1983 1 3.84463 45.4582 8.72805 
2653 5 -0.102912 43.892 10.5477 
2657 1 3.782 43.762 10.5889 
2656 1 1.94275 45.5537 10.5896 
2604 1 1.84145 42.0212 10.6197 
3330 3 1.77376 43.7999 16.1807 
2603 5 -0.143262 42.0926 12.4269 
3335 1 3.76033 45.3289 16.1303 
2607 3 3.73311 42.079 12.3766 
3333 1 3.8049 43.7465 14.2325 
2654 1 1.87536 43.8224 12.307 
2655 3 -0.114919 45.5009 12.4953 
3331 1 -0.0851812 45.5028 16.1493 
3332 5 1.82496 45.4098 14.2607 
2659 4 3.81438 45.4181 12.3934 
3279 3 -0.152587 42.0718 16.0971 
3280 5 1.80058 42.1561 14.2591 
3283 3 3.73619 42.1293 16.1179 
3329 4 -0.217026 43.8438 14.2992 
3281 3 3.70836 40.3281 14.2603 
3955 5 -0.182824 42.065 19.8815 
3956 5 1.78103 42.0683 18.0011 
3959 3 3.71991 42.0949 19.8135 
4005 3 -0.145956 43.8043 17.9214 
4006 1 1.87228 43.7979 19.8645 
4007 5 -0.0851042 45.3971 19.8524 
4008 3 1.83218 45.3901 17.9902 
4009 1 3.75008 43.7661 17.9894 
4011 1 3.76969 45.3328 19.8774 
4632 5 1.7758 42.0496 21.6888 
4681 3 -0.161442 43.8317 21.8032 
4684 1 1.87042 45.3547 21.7641 
4685 4 3.76116 43.7183 21.7272 
3957 3 3.69183 40.3239 17.9703 
4631 5 -0.16381 41.9374 23.5151 
4635 1 3.69237 42.0093 23.5497 
4682 1 1.82888 43.766 23.5742 
4683 4 -0.096097 45.3838 23.6596 
4687 4 3.76915 45.3716 23.5564 
5307 1 -0.0767125 41.9192 27.1675 
5308 5 1.80294 41.9157 25.3432 
5311 1 3.71215 41.9855 27.1306 
5357 1 -0.0932386 43.6843 25.382 
5358 1 1.82395 43.6933 27.152 
5359 4 -0.0595997 45.3897 27.1419 
5360 4 1.85457 45.3665 25.3695 
5361 4 3.73548 43.7031 25.3454 
5363 4 3.76336 45.3658 27.1232 
5983 4 -0.0261786 41.9636 30.6906 
5984 4 1.82758 41.9847 28.9162 
5987 4 3.71994 41.9612 30.7165 
6033 4 -0.0561378 43.6692 28.9386 
6034 4 1.86172 43.6653 30.6902 
6035 4 -0.0921155 45.3827 30.6674 
6036 3 1.86103 45.321 28.9187 
6037 4 3.73626 43.6569 28.9141 
6039 1 3.77654 45.3255 30.6915 
6660 1 1.85425 41.9159 32.4413 
6709 2 -0.042415 43.6808 32.4508 
6712 2 1.88324 45.3288 32.5483 
6713 2 3.76923 43.6228 32.5322 
6659 4 0.00145013 41.8962 34.1994 
6663 1 3.7605 41.8734 34.3013 
6710 2 1.90054 43.5789 34.314 
7389 1 3.79091 43.4871 36.1684 
8012 1 1.91471 41.8664 39.9055 
8065 1 3.80723 43.5136 39.8416 
7391 2 3.7673 45.1948 37.9776 
8064 2 1.87842 45.1564 39.7636 
8061 3 -0.0298907 43.436 39.8494 
7388 2 1.85937 45.1848 36.2079 
7335 3 -0.124579 41.9191 37.9651 
7336 3 1.88408 41.8295 36.0753 
7339 1 3.82087 41.8463 38.0246 
7385 3 -0.030161 43.4277 36.0946 
7386 3 1.88144 43.3741 37.9694 
7387 3 -0.00548582 45.05 37.9856 
6715 3 3.80764 45.2758 34.4352 
8009 3 -0.0992822 40.3921 39.8627 
7334 3 1.8293 40.3767 37.9961 
7333 3 -0.119036 40.3536 36.1087 
6711 3 -0.0140578 45.2792 34.3709 
8011 3 0.012737 41.9135 41.7877 
8015 1 3.77927 41.9157 41.7249 
8062 1 1.89631 43.5436 41.6817 
8063 3 0.0244509 45.2277 41.582 
8067 3 3.77487 45.1961 41.6381 
8687 3 -0.00529547 42.1282 45.3546 
8688 1 1.88013 41.9899 43.5875 
8691 3 3.74508 41.9886 45.3536 
8737 1 -0.029698 43.6738 43.5051 
8738 4 1.91037 43.7062 45.3598 
8739 3 -0.00627589 45.3194 45.3093 
8740 3 1.89301 45.2403 43.4467 
8741 4 3.78415 43.6119 43.505 
8743 1 3.79556 45.2939 45.2966 
8685 3 -0.0241974 40.3162 43.6683 
6 1 5.65088 -0.316841 1.45892 
8 3 5.6393 1.46264 -0.367091 
9 1 7.4066 -0.329224 -0.356412 
10 1 9.20792 -0.316061 1.42846 
11 1 7.41799 1.44381 1.43096 
12 1 9.20887 1.44218 -0.348484 
58 1 5.6586 3.21833 1.42513 
61 1 7.41708 3.21303 -0.34615 
62 4 9.18984 3.20231 1.43297 
684 4 5.66011 1.45944 3.24874 
685 4 7.43511 -0.304386 3.24371 
688 1 9.19948 1.44774 3.23447 
737 1 7.41678 3.19782 3.24254 
682 4 5.64808 -0.286562 5.04222 
686 1 9.21553 -0.294066 5.05445 
687 1 7.42535 1.44727 5.06217 
734 1 5.68625 3.21768 5.07945 
738 1 9.17959 3.17754 5.06006 
1358 1 5.67432 -0.310957 8.70682 
1360 1 5.68593 1.45862 6.88667 
1361 1 7.43455 -0.297061 6.8782 
1362 1 9.22924 -0.286595 8.7177 
1363 1 7.44181 1.43661 8.70717 
1364 1 9.20117 1.44586 6.88636 
1410 2 5.66158 3.2211 8.72427 
1413 1 7.43343 3.20141 6.88523 
1414 2 9.20082 3.2156 8.73843 
2037 2 7.44343 -0.307839 10.5609 
2040 1 9.22842 1.45287 10.5676 
2036 2 5.65357 1.45935 10.5666 
2089 2 7.44439 3.22643 10.5912 
2034 2 5.65875 -0.328498 12.4447 
2765 2 7.45235 3.21856 14.3433 
2766 2 9.22902 3.20864 16.1786 
2038 2 9.22338 -0.295719 12.4434 
2039 2 7.43678 1.45521 12.4709 
2086 2 5.64451 3.22502 12.4543 
2762 2 5.63795 3.20865 16.2062 
2090 2 9.23005 3.21339 12.4599 
2710 2 5.64455 -0.329948 16.1583 
2712 1 5.67665 1.45377 14.3425 
2713 1 7.44121 -0.31793 14.3169 
2714 1 9.22663 -0.299009 16.1496 
2715 1 7.43627 1.41612 16.165 
2716 4 9.22047 1.43365 14.3414 
3386 2 5.64918 -0.351926 19.858 
3388 4 5.64175 1.44407 18.0005 
3389 4 7.43494 -0.326413 17.9995 
3390 4 9.21077 -0.313455 19.866 
3391 2 7.427 1.446 19.8567 
3392 2 9.21389 1.44077 18.0173 
3438 2 5.63704 3.24811 19.8515 
3441 2 7.43325 3.22568 18.0188 
3442 4 9.22414 3.20739 19.8726 
4064 2 5.65166 1.46798 21.7037 
4065 4 7.42993 -0.330697 21.7051 
4068 4 9.19848 1.45006 21.6874 
4117 4 7.44879 3.23145 21.6811 
4062 4 5.64754 -0.33545 23.5182 
4066 1 9.20096 -0.294987 23.5045 
4067 4 7.42825 1.45664 23.4957 
4114 4 5.68383 3.256 23.4715 
4118 4 9.192 3.20893 23.4874 
4738 4 5.63207 -0.334903 27.0812 
4740 4 5.66491 1.46448 25.2787 
4741 4 7.40884 -0.308451 25.3001 
4742 4 9.18059 -0.298037 27.0711 
4743 4 7.39893 1.47766 27.0577 
4744 4 9.18401 1.46952 25.2904 
4790 4 5.67162 3.29588 27.088 
4793 4 7.40997 3.24553 25.279 
4794 4 9.17525 3.24933 27.0538 
5414 3 5.60899 -0.387332 30.7261 
5416 2 5.65305 1.4869 28.9152 
5417 2 7.39288 -0.324019 28.9009 
5418 2 9.16784 -0.324714 30.7507 
5419 2 7.37065 1.47946 30.7502 
5420 2 9.16395 1.491 28.8779 
5466 2 5.62674 3.36823 30.7501 
5469 2 7.40851 3.3077 28.8932 
5470 2 9.15924 3.30208 30.7348 
6092 2 5.61199 1.48619 32.5939 
6093 2 7.35198 -0.349528 32.5789 
6096 2 9.15751 1.48643 32.5715 
6145 2 7.3814 3.33363 32.5791 
7445 2 7.39723 -0.393931 39.8306 
7444 2 5.60565 1.43777 39.7847 
7497 2 7.4029 3.26675 39.7917 
7448 2 9.19802 1.4369 39.8378 
6766 2 5.61671 -0.412497 37.9957 
6768 2 5.60357 1.45536 36.2124 
6769 2 7.39355 -0.383418 36.2035 
6770 2 9.1785 -0.369168 38.0293 
6771 2 7.40212 1.45775 38.0051 
6772 2 9.17239 1.47696 36.1929 
6818 2 5.5911 3.29923 37.975 
6821 2 7.39189 3.32723 36.2012 
6822 2 9.1947 3.28642 38.0046 
6090 3 5.60294 -0.415741 34.4381 
6142 2 5.57764 3.35573 34.4226 
6095 2 7.36159 1.47696 34.4051 
6146 2 9.17459 3.30538 34.3806 
6094 2 9.15745 -0.345995 34.3742 
7442 2 5.61409 -0.414903 41.6201 
7446 2 9.20154 -0.368413 41.6636 
7447 2 7.39667 1.45099 41.6301 
7494 2 5.59928 3.26202 41.6112 
7498 2 9.22419 3.23571 41.657 
8118 3 5.64151 -0.385159 45.2893 
8120 2 5.61183 1.45091 43.4293 
8121 2 7.40448 -0.376122 43.4635 
8122 2 9.21183 -0.343898 45.3001 
8123 2 7.3935 1.44871 45.2862 
8124 2 9.21428 1.44509 43.4656 
8170 2 5.58132 3.24969 45.2608 
8173 3 7.41259 3.23353 43.4405 
8174 2 9.21846 3.21081 45.2916 
60 2 5.61047 5.059 -0.398601 
63 2 7.39457 5.04343 1.42878 
64 2 9.20522 5.03668 -0.349135 
110 2 5.62548 6.92497 1.42447 
112 2 5.61099 8.76406 -0.38907 
113 2 7.41869 6.92223 -0.37446 
114 2 9.18185 6.88849 1.44141 
115 2 7.40344 8.74661 1.44339 
116 2 9.22358 8.71849 -0.355466 
736 2 5.66196 5.03888 3.28079 
740 2 9.16954 5.01724 3.22062 
788 2 5.59499 8.71457 3.27348 
789 2 7.40074 6.89948 3.25701 
792 2 9.20169 8.71833 3.23956 
165 2 7.39953 10.5811 -0.364219 
166 2 9.24204 10.5533 1.42042 
162 2 5.56317 10.5342 1.46402 
841 2 7.39571 10.5177 3.27327 
739 2 7.4408 5.02219 5.07618 
786 2 5.62713 6.87641 5.10815 
790 2 9.18387 6.89797 5.0648 
791 2 7.39274 8.70534 5.09676 
1412 2 5.66004 5.03017 6.90154 
1415 2 7.41673 5.04746 8.75869 
1416 2 9.18498 5.0167 6.9227 
1462 2 5.60737 6.84712 8.78636 
1464 2 5.57384 8.69238 6.93778 
1465 2 7.41967 6.86584 6.91253 
1466 2 9.23206 6.84244 8.77027 
1467 5 7.40552 8.67263 8.78659 
1468 2 9.22917 8.68785 6.90995 
1517 2 7.38753 10.4853 6.9339 
838 2 5.56162 10.495 5.08975 
842 2 9.22174 10.4773 5.07516 
1518 2 9.27908 10.4826 8.76872 
1514 2 5.50739 10.5011 8.80033 
2092 2 9.23377 5.02364 10.6067 
2088 2 5.63479 5.02729 10.6283 
2190 2 5.50671 10.5411 12.4474 
2141 2 7.43446 6.83644 10.6351 
2091 2 7.4533 5.03799 12.4588 
2869 5 7.4188 10.5398 14.2986 
2138 2 5.59026 6.83919 12.443 
2870 2 9.33048 10.4712 16.1316 
2194 2 9.30417 10.4962 12.4868 
2142 2 9.25604 6.84116 12.4678 
2143 2 7.44494 8.63847 12.4553 
2820 2 9.2785 8.6597 14.3151 
2764 5 5.62649 5.05828 14.3334 
2767 2 7.45816 5.05023 16.2047 
2768 2 9.23625 5.02366 14.3274 
2814 2 5.6142 6.83724 16.2152 
2816 5 5.56806 8.66254 14.2976 
2817 2 7.47645 6.85481 14.3183 
2818 2 9.25099 6.85933 16.1836 
2819 2 7.42819 8.65617 16.1567 
2193 5 7.38771 10.5182 10.6572 
2140 2 5.54429 8.65626 10.6655 
2144 2 9.27358 8.66334 10.6414 
2866 3 5.53544 10.5898 16.1212 
3440 2 5.62826 5.05476 18.0268 
3443 2 7.44388 5.03447 19.8467 
3444 2 9.23427 5.01896 18.0403 
3490 2 5.62559 6.88542 19.8206 
3492 2 5.57692 8.68754 17.9887 
3493 2 7.45165 6.87557 18.0234 
3494 2 9.23447 6.87448 19.8457 
3495 2 7.44016 8.71735 19.826 
3496 2 9.27827 8.6952 18.0049 
4116 2 5.64955 5.05809 21.6534 
4120 2 9.21131 5.02498 21.6657 
4168 2 5.56227 8.77474 21.6063 
4169 2 7.42342 6.90273 21.6402 
4172 2 9.25875 8.74109 21.6419 
3546 2 9.32425 10.5694 19.8086 
3545 5 7.40737 10.5421 17.9309 
4119 2 7.43127 5.0657 23.4674 
4166 2 5.6044 6.93941 23.4512 
4170 2 9.21187 6.90083 23.4731 
4171 5 7.39358 8.80328 23.4779 
4792 2 5.65618 5.126 25.2651 
4795 2 7.40571 5.11322 27.0899 
4796 2 9.18562 5.05753 25.2844 
4842 2 5.6038 7.01445 27.1234 
4844 2 5.56137 8.86462 25.3314 
4845 2 7.40457 6.95763 25.304 
4846 2 9.1985 6.94469 27.1121 
4847 2 7.39267 8.80593 27.1338 
4848 2 9.24325 8.76031 25.3034 
4222 2 9.31545 10.598 23.4897 
4897 2 7.40728 10.6323 25.3311 
4898 5 9.27687 10.61 27.1454 
5468 2 5.63222 5.16523 28.9415 
5471 2 7.40423 5.16148 30.7493 
5472 2 9.18523 5.10548 28.8949 
5518 2 5.5679 6.98795 30.7627 
5520 2 5.54479 8.81524 28.9539 
5521 2 7.39796 6.97937 28.9314 
5522 2 9.21102 6.93535 30.7294 
5523 2 7.36797 8.7868 30.7548 
5524 2 9.22694 8.76503 28.9633 
6144 2 5.57488 5.18339 32.5758 
6148 2 9.19291 5.13396 32.554 
6196 2 5.52513 8.78727 32.5788 
6197 2 7.37496 6.96682 32.5756 
6200 5 9.23663 8.78502 32.5595 
5570 2 5.49714 10.586 30.7903 
5574 2 9.25761 10.6109 30.7458 
5573 2 7.37907 10.5928 28.9848 
6249 2 7.37175 10.6058 32.5649 
6199 2 7.35739 8.81601 34.3644 
6198 2 9.23435 6.93019 34.3639 
7601 2 7.41769 10.6226 39.8275 
6246 2 5.48678 10.5827 34.3882 
6820 2 5.54224 5.15793 36.2178 
6823 2 7.39722 5.12736 38.0239 
6824 2 9.21628 5.11652 36.2001 
6870 2 5.5341 7.00685 38.0317 
6872 2 5.511 8.80058 36.1865 
6873 5 7.37592 6.97084 36.2048 
6874 2 9.25322 6.954 38.0202 
6875 2 7.40233 8.82866 38.0255 
6876 5 9.26743 8.81992 36.1744 
7496 2 5.5705 5.14181 39.7732 
7500 2 9.23041 5.11302 39.7977 
7548 2 5.53125 8.81891 39.8171 
7549 2 7.42072 6.99237 39.7789 
7552 2 9.25693 8.7992 39.8028 
6925 2 7.39317 10.6203 36.1665 
6194 2 5.52763 6.98098 34.3771 
6922 5 5.50434 10.6272 37.9999 
6147 2 7.38466 5.14133 34.3772 
6926 2 9.27937 10.6273 38.0201 
7499 5 7.43037 5.10016 41.6248 
7546 5 5.55835 6.98528 41.6144 
7550 2 9.24253 6.97464 41.6054 
7551 2 7.42457 8.81889 41.5984 
8172 2 5.56469 5.06813 43.409 
8175 5 7.42959 5.06744 45.2421 
8176 2 9.25442 5.06915 43.4544 
8222 5 5.57282 6.96541 45.2087 
8224 2 5.54834 8.82211 43.4078 
8225 2 7.45793 6.99779 43.4233 
8226 2 9.23664 6.94318 45.2788 
8227 2 7.41553 8.77873 45.2569 
8228 2 9.25477 8.78447 43.4226 
8278 5 9.26143 10.5819 45.2898 
7598 2 5.50378 10.5982 41.6138 
8274 2 5.53881 10.5629 45.2391 
8277 2 7.38223 10.5857 43.4167 
7602 2 9.28007 10.5979 41.6134 
840 2 5.52462 12.2992 3.28273 
220 2 9.33819 15.9744 -0.3334 
219 5 7.39259 15.9756 1.46987 
844 2 9.26041 12.287 3.28332 
896 2 9.33385 16.0661 3.2801 
164 2 5.4926 12.3118 -0.379756 
893 2 7.37215 14.0963 3.27417 
892 5 5.42458 15.8894 3.25136 
167 2 7.39797 12.3064 1.46475 
168 3 9.29335 12.3755 -0.375454 
214 2 5.45866 14.0329 1.45681 
216 5 5.41398 15.9168 -0.334274 
217 2 7.38221 14.0546 -0.329208 
218 5 9.29744 14.1423 1.47862 
1569 3 7.39877 14.153 6.88193 
1572 2 9.31226 16.0372 6.86986 
843 2 7.38607 12.3062 5.07883 
890 2 5.49832 14.0862 5.07581 
894 5 9.27295 14.1838 5.06352 
895 2 7.40165 15.9546 5.05783 
1570 5 9.2891 14.1987 8.73811 
1516 5 5.53313 12.3232 6.92887 
1571 5 7.40714 16.025 8.7183 
1519 2 7.38151 12.3448 8.77301 
1520 5 9.24803 12.3034 6.91638 
1566 2 5.51552 14.0989 8.77079 
1568 5 5.48502 15.9064 6.89251 
2248 2 9.30927 16.041 10.5498 
2192 2 5.49816 12.35 10.6151 
2244 5 5.48877 15.9608 10.5455 
2196 5 9.3062 12.3377 10.6216 
2245 3 7.39562 14.1379 10.6296 
2921 5 7.42198 14.2213 14.2583 
2918 5 5.4644 14.1922 16.0742 
2195 3 7.39853 12.3608 12.4301 
2242 5 5.47455 14.1615 12.4519 
2924 3 9.37383 15.9838 14.316 
2923 5 7.45391 15.9761 16.2068 
2246 5 9.32449 14.2536 12.4121 
2247 3 7.38891 16.0135 12.3645 
2922 3 9.34719 14.2276 16.1777 
2872 5 9.33717 12.3799 14.3365 
2868 2 5.48606 12.3129 14.2813 
2920 3 5.41184 16.0202 14.2269 
2871 3 7.40792 12.393 16.1236 
4272 3 5.45202 15.7677 21.6557 
4273 5 7.46239 14.1028 21.6451 
3544 3 5.55302 12.3967 17.8488 
4276 2 9.44942 15.9881 21.6721 
3547 3 7.45457 12.4018 19.7325 
3548 5 9.35594 12.3656 17.9214 
3594 5 5.5163 14.1178 19.7106 
3596 2 5.43959 15.998 17.9536 
3597 3 7.46489 14.1077 17.9116 
3598 5 9.40786 14.2132 19.779 
3599 5 7.45076 15.9709 19.7145 
3600 3 9.41687 16.0514 17.9693 
4220 3 5.46961 12.475 21.6665 
4224 2 9.41211 12.3912 21.6225 
4221 5 7.44318 10.678 21.6248 
3542 5 5.50929 10.6676 19.8151 
4950 5 9.3448 14.1724 27.1358 
4952 2 9.41893 15.9854 25.2858 
4223 2 7.47118 12.4055 23.5423 
4270 3 5.47811 14.0964 23.4966 
4274 2 9.43383 14.1811 23.4811 
4275 5 7.45338 15.8608 23.5476 
4896 2 5.50695 12.4153 25.3452 
4951 2 7.4386 15.8904 27.1194 
4899 2 7.39655 12.3691 27.1927 
4900 2 9.36175 12.3964 25.2857 
4946 2 5.49799 14.0776 27.1887 
4948 3 5.44716 15.7083 25.326 
4949 2 7.4399 14.1047 25.3602 
4218 2 5.52266 10.7321 23.4706 
4894 2 5.51347 10.6363 27.1555 
6300 2 5.45834 15.8299 32.5886 
6304 2 9.33731 15.9084 32.5964 
5572 2 5.4899 12.3562 29.0075 
6301 2 7.40572 14.1253 32.5813 
6252 2 9.30988 12.3962 32.551 
5575 2 7.39962 12.3706 30.7858 
5576 2 9.3199 12.4062 29.0016 
5622 2 5.46789 14.0555 30.8336 
5624 5 5.48201 15.8275 29.0135 
5625 2 7.43177 14.1323 29.0059 
5626 2 9.33656 14.1739 30.7803 
5627 2 7.42447 15.8925 30.8134 
5628 2 9.35844 15.9331 28.98 
6248 2 5.46617 12.332 32.6013 
6251 2 7.39651 12.3657 34.3586 
6250 2 9.28758 10.6474 34.3515 
7653 2 7.40948 14.0944 39.8038 
6977 2 7.41494 14.0938 36.1717 
7656 2 9.32084 15.8569 39.8064 
7600 2 5.47256 12.3772 39.8531 
6976 2 5.49824 15.7773 36.206 
6978 2 9.32072 14.1465 37.9913 
7652 2 5.48154 15.7703 39.8217 
6980 2 9.32006 15.8745 36.171 
6974 2 5.47707 14.0464 38.0005 
6924 2 5.47018 12.3725 36.1488 
7604 2 9.31414 12.4004 39.8335 
6979 2 7.394 15.8249 37.9852 
6927 2 7.43372 12.3774 37.9945 
6928 2 9.30865 12.3853 36.1722 
6303 2 7.40972 15.857 34.3947 
6302 2 9.31907 14.1352 34.3679 
6298 2 5.47041 14.0874 34.3676 
8332 2 9.32528 15.8526 43.4536 
8326 2 5.41918 14.0554 45.2804 
8330 2 9.31395 14.1555 45.335 
7603 2 7.38279 12.3767 41.6213 
7650 2 5.44523 14.0865 41.6644 
7654 2 9.32466 14.1762 41.6045 
7655 2 7.36139 15.825 41.6086 
8329 2 7.35419 14.1244 43.4443 
8276 2 5.47153 12.3356 43.4484 
8331 5 7.35868 15.8714 45.3339 
8328 2 5.42146 15.8248 43.4809 
8279 2 7.36948 12.377 45.2832 
8280 5 9.28402 12.423 43.4343 
266 3 5.38871 17.7369 1.50238 
268 5 5.41201 19.5124 -0.328141 
269 3 7.38062 17.7238 -0.342413 
270 3 9.32079 17.7856 1.45058 
271 5 7.39242 19.5675 1.445 
272 2 9.30897 19.5614 -0.338041 
318 3 5.43986 21.37 1.48322 
321 3 7.40428 21.4024 -0.396375 
322 2 9.33889 21.3914 1.47878 
944 3 5.39578 19.5573 3.14717 
945 2 7.41333 17.7931 3.28179 
948 2 9.33535 19.5809 3.27028 
997 3 7.37798 21.3524 3.23958 
942 5 5.44047 17.8184 5.00699 
946 2 9.34385 17.836 5.08743 
947 2 7.43989 19.593 5.04108 
994 5 5.48367 21.2943 5.04398 
998 2 9.35627 21.3603 5.05288 
1618 3 5.46326 17.8259 8.71375 
1620 3 5.43329 19.5238 6.90108 
1621 2 7.41045 17.803 6.80509 
1622 2 9.37937 17.8057 8.71051 
1623 5 7.42987 19.4938 8.71073 
1624 2 9.37557 19.6257 6.89819 
1670 5 5.48038 21.333 8.70847 
1673 2 7.45892 21.3286 6.88912 
1674 3 9.37125 21.391 8.7236 
2297 3 7.37847 17.7791 10.6026 
2300 2 9.37971 19.5804 10.5186 
2349 5 7.42991 21.379 10.5656 
2296 3 5.49609 19.4598 10.6161 
2294 3 5.4657 17.672 12.4163 
3022 5 5.5155 21.3109 16.1722 
2976 3 9.35177 19.5626 14.325 
2298 5 9.36551 17.7724 12.4202 
2299 5 7.39337 19.5551 12.431 
3026 5 9.32372 21.4076 16.0536 
2346 3 5.51071 21.35 12.4115 
3025 3 7.41681 21.3491 14.3066 
2350 5 9.38421 21.3928 12.4893 
2970 3 5.40202 17.6644 16.0896 
2972 5 5.47282 19.4762 14.2899 
2973 5 7.42964 17.6996 14.3005 
2974 3 9.37465 17.8117 16.1064 
2975 3 7.44728 19.5311 16.1174 
3646 3 5.42145 17.606 19.882 
3648 5 5.44104 19.3854 17.9499 
3649 2 7.469 17.79 17.9406 
3650 3 9.46109 17.7344 19.8323 
3651 5 7.42407 19.5313 19.8267 
3652 5 9.37514 19.5562 17.9855 
3698 5 5.46129 21.3333 19.7912 
3701 3 7.4385 21.3601 17.9613 
3702 3 9.34684 21.3452 19.835 
4324 3 5.46316 19.4816 21.6115 
4325 5 7.42698 17.6765 21.6379 
4328 2 9.4112 19.568 21.6304 
4377 3 7.44017 21.3479 21.6131 
4322 5 5.48503 17.6112 23.5086 
4326 2 9.42716 17.7487 23.4619 
4327 5 7.42615 19.546 23.4699 
4374 5 5.4641 21.311 23.4456 
4378 1 9.37833 21.3406 23.4519 
4998 5 5.47073 17.5869 27.08 
5000 3 5.49278 19.5136 25.3641 
5001 2 7.43791 17.6808 25.3321 
5002 2 9.36333 17.68 27.1352 
5003 5 7.42287 19.5253 27.1587 
5004 5 9.36346 19.5599 25.3012 
5050 3 5.50653 21.3345 27.1195 
5053 3 7.35797 21.313 25.3249 
5054 2 9.37863 21.3553 27.1809 
5674 2 5.42927 17.6071 30.8219 
5676 5 5.45946 19.4334 28.9522 
5677 2 7.46538 17.6214 28.9748 
5678 2 9.34145 17.6824 30.7882 
5679 5 7.43248 19.463 30.7869 
5680 2 9.33994 19.5031 28.9302 
5726 5 5.55533 21.3793 30.797 
5729 3 7.36966 21.3931 28.9416 
5730 5 9.29327 21.358 30.728 
6352 5 5.49266 19.4258 32.6377 
6353 2 7.43329 17.6112 32.6168 
6356 2 9.30092 19.4881 32.6079 
6405 3 7.40473 21.406 32.6392 
7081 5 7.44147 21.3528 36.2919 
7705 2 7.35976 17.5898 39.8183 
7708 2 9.34365 19.53 39.8086 
7704 2 5.49334 19.4312 39.7914 
7082 2 9.3523 21.3672 38.0614 
7757 2 7.43332 21.3443 39.8146 
7026 2 5.52865 17.5629 38.0269 
7028 5 5.50276 19.4338 36.2413 
7029 2 7.4099 17.6289 36.1906 
7030 5 9.29964 17.6545 38.0285 
7031 2 7.43186 19.4493 38.0697 
7032 2 9.30843 19.4766 36.2459 
7078 5 5.45092 21.3514 38.0874 
6406 5 9.2948 21.3407 34.4371 
6402 5 5.53219 21.3789 34.4416 
6354 2 9.31716 17.6769 34.4117 
6350 2 5.48305 17.5569 34.4004 
6355 2 7.44492 19.4403 34.3925 
7702 3 5.47543 17.5702 41.617 
7706 5 9.31668 17.6643 41.6126 
7707 5 7.34885 19.495 41.5872 
7754 3 5.48554 21.3133 41.5875 
7758 5 9.36175 21.3936 41.6144 
8378 3 5.39282 17.7097 45.2993 
8380 3 5.46093 19.4795 43.4462 
8381 5 7.32862 17.6458 43.436 
8382 5 9.34149 17.7198 45.2803 
8383 5 7.37139 19.5136 45.2927 
8384 2 9.36819 19.531 43.4241 
8430 5 5.43211 21.376 45.2572 
8433 5 7.39132 21.4055 43.4139 
8434 5 9.32686 21.3926 45.2584 
320 5 5.46119 23.1768 -0.355431 
323 5 7.43343 23.1936 1.44623 
324 5 9.34574 23.2659 -0.379433 
370 5 5.52334 25.1344 1.4402 
372 3 5.52095 27.0224 -0.415207 
373 3 7.4204 25.1384 -0.414608 
374 2 9.38001 25.15 1.38407 
375 5 7.43912 27.0032 1.40633 
376 2 9.40406 26.9569 -0.397631 
996 3 5.51014 23.155 3.18897 
1000 2 9.36463 23.1996 3.29414 
1048 3 5.52724 27.0527 3.22871 
1049 5 7.52788 25.1126 3.26047 
1052 3 9.39352 26.9993 3.23701 
999 5 7.43242 23.1689 5.05275 
1046 5 5.53177 25.1168 5.03538 
1050 3 9.38559 25.1297 5.12834 
1051 5 7.49572 27.0345 5.06672 
1672 3 5.50169 23.1827 6.87197 
1675 5 7.4579 23.185 8.69796 
1676 2 9.37098 23.1891 6.84386 
1722 5 5.52476 25.088 8.76044 
1724 3 5.54802 27.0125 6.88398 
1725 5 7.45921 25.1066 6.87273 
1726 5 9.37922 25.1161 8.74333 
1727 5 7.45688 27.014 8.75042 
1728 3 9.43161 26.9712 6.8945 
2352 3 9.38476 23.2205 10.5969 
2401 5 7.46448 25.0738 10.62 
2348 3 5.50131 23.2304 10.6297 
2404 3 9.42861 26.9296 10.6283 
2400 3 5.525 26.9851 10.6326 
3080 5 9.38758 26.9171 14.2328 
3079 3 7.39534 26.9532 16.1244 
2351 5 7.42545 23.2042 12.4601 
3074 3 5.53379 25.1176 16.1392 
2398 3 5.47818 25.1018 12.3359 
3078 5 9.36382 25.0497 16.125 
3076 5 5.56638 27.0144 14.2494 
2402 3 9.41653 25.0343 12.3931 
2403 5 7.4441 26.9998 12.3803 
3077 5 7.425 25.0842 14.2853 
3024 5 5.51345 23.2154 14.3144 
3027 3 7.42995 23.1764 16.0856 
3028 3 9.37359 23.2611 14.2598 
3700 5 5.49364 23.2164 17.9465 
3703 3 7.43109 23.1281 19.8023 
3704 5 9.329 23.1719 18.0279 
3750 5 5.47885 25.1421 19.8085 
3752 3 5.51664 26.9639 17.901 
3753 5 7.40933 25.0735 17.9283 
3754 3 9.33228 25.0786 19.7518 
3755 5 7.45623 26.9708 19.7845 
3756 3 9.34814 26.8936 17.943 
4376 5 5.44593 23.1931 21.6212 
4380 5 9.3176 23.1555 21.6104 
4428 3 5.42249 27.0145 21.6557 
4429 5 7.44503 25.0654 21.6105 
4432 3 9.30028 26.914 21.628 
4379 5 7.41445 23.169 23.5262 
4426 5 5.49582 25.1238 23.5191 
4430 3 9.29947 25.0346 23.5189 
4431 5 7.42997 26.9351 23.5073 
5052 3 5.49435 23.171 25.289 
5055 5 7.38138 23.151 27.0957 
5056 5 9.35069 23.1554 25.3048 
5102 5 5.49945 25.1111 27.0881 
5104 3 5.47966 27.0089 25.3511 
5105 3 7.41959 25.091 25.3418 
5106 2 9.363 25.0242 27.1278 
5107 3 7.38484 26.9525 27.0623 
5108 5 9.32769 26.9156 25.3867 
5728 3 5.51866 23.1904 28.9308 
5731 3 7.3837 23.1743 30.746 
5732 2 9.35781 23.1747 28.9206 
5778 5 5.5119 25.0773 30.7582 
5780 5 5.51495 27.0102 28.9299 
5781 5 7.42653 25.0609 28.9307 
5782 5 9.34781 25.0565 30.7332 
5783 3 7.38105 27.0105 30.7835 
5784 5 9.29828 26.9519 28.8914 
6404 3 5.59388 23.2228 32.6309 
6408 5 9.29707 23.207 32.6054 
6456 3 5.52656 27.0253 32.5767 
6457 5 7.39553 25.1199 32.6045 
6460 5 9.36207 26.9737 32.6006 
7812 2 9.34321 27.0298 39.8984 
7809 3 7.38316 25.1972 39.9541 
7760 2 9.38069 23.2349 39.8379 
7808 3 5.47797 27.0281 39.9569 
7080 3 5.53894 23.2646 36.2573 
7083 5 7.42798 23.2829 38.09 
7084 3 9.30574 23.2253 36.2632 
7130 5 5.49792 25.1674 38.0739 
7132 3 5.48235 27.0127 36.2164 
7133 3 7.41387 25.1155 36.219 
7134 5 9.31741 25.1127 38.0602 
7135 5 7.41329 26.9839 38.0628 
7136 3 9.29342 26.9975 36.2275 
7756 5 5.47025 23.2684 39.9445 
6458 5 9.32419 25.1098 34.5131 
6459 3 7.39527 26.9899 34.5002 
6407 3 7.40349 23.2389 34.4946 
6454 5 5.52278 25.1523 34.4778 
7759 2 7.44874 23.2431 41.5567 
7806 3 5.49007 25.2176 41.5883 
7810 5 9.3579 25.1136 41.6079 
7811 3 7.40929 27.0185 41.6115 
8432 5 5.50376 23.2603 43.3571 
8435 3 7.41479 23.2427 45.3075 
8436 2 9.35709 23.2547 43.4408 
8482 5 5.52778 25.117 45.2947 
8484 5 5.50576 27.0361 43.4285 
8485 5 7.4229 25.1295 43.3949 
8486 5 9.32013 25.148 45.2503 
8487 3 7.41689 26.9688 45.3213 
8488 2 9.34106 27.021 43.432 
422 3 5.56727 28.8483 1.45205 
424 5 5.56819 30.8356 -0.394564 
425 5 7.40817 28.8824 -0.454877 
426 5 9.40661 28.8518 1.41065 
427 5 7.48106 30.7947 1.40068 
428 2 9.36287 30.7919 -0.385524 
474 3 5.58458 32.7162 1.39399 
477 2 7.46056 32.7441 -0.385213 
478 2 9.37749 32.7058 1.36941 
1100 5 5.56986 30.8 3.21173 
1101 3 7.462 28.8618 3.19765 
1104 5 9.42182 30.7863 3.24599 
1153 5 7.50429 32.7091 3.24465 
1098 5 5.58171 28.8703 5.07345 
1102 5 9.41701 28.8411 5.06964 
1103 5 7.50339 30.7947 5.10377 
1150 3 5.57523 32.677 5.11784 
1154 3 9.50819 32.6673 5.09241 
1774 5 5.57158 28.881 8.7621 
1776 5 5.56029 30.8162 6.91085 
1777 3 7.49576 28.8538 6.93183 
1778 5 9.42218 28.8175 8.7804 
1779 5 7.51849 30.7814 8.80005 
1780 5 9.4797 30.7717 6.8974 
1826 5 5.56401 32.6647 8.77155 
1829 3 7.51812 32.6766 6.87352 
1830 5 9.45761 32.6358 8.76934 
2452 3 5.55309 30.7748 10.5607 
2456 3 9.4807 30.727 10.559 
2505 3 7.49553 32.6862 10.5922 
2453 3 7.43446 28.8481 10.5796 
3181 5 7.45894 32.6138 14.2495 
2450 3 5.57377 28.8889 12.3623 
3178 3 5.51665 32.6 16.0774 
2454 5 9.37431 28.8601 12.3796 
2455 5 7.4523 30.7193 12.3226 
3132 3 9.31528 30.7251 14.247 
2502 5 5.53347 32.6809 12.3677 
3182 3 9.30355 32.5654 16.065 
2506 5 9.38814 32.6079 12.3629 
3126 5 5.54111 28.8961 16.0981 
3128 5 5.51628 30.7376 14.2692 
3129 3 7.4452 28.8948 14.2521 
3130 5 9.28431 28.8013 16.0407 
3131 3 7.48974 30.7534 16.0662 
3802 5 5.48457 28.8277 19.802 
3804 3 5.52316 30.7894 17.8668 
3805 5 7.43575 28.8477 17.9136 
3806 3 9.29774 28.8127 19.7491 
3807 5 7.39717 30.7503 19.7639 
3808 3 9.27934 30.7369 17.9612 
3854 2 5.48848 32.6878 19.7875 
3857 5 7.40459 32.6062 17.8736 
3858 3 9.2495 32.6332 19.7447 
4480 5 5.49518 30.7698 21.6908 
4481 5 7.44193 28.8258 21.6953 
4484 5 9.27673 30.7459 21.6517 
4533 5 7.3671 32.6729 21.6716 
4478 2 5.46553 28.8102 23.4662 
4482 3 9.33785 28.8297 23.5288 
4483 2 7.41395 30.7557 23.5067 
4530 2 5.47043 32.702 23.5115 
4534 2 9.27885 32.656 23.5324 
5154 2 5.52313 28.8686 27.1134 
5156 5 5.51341 30.8058 25.2883 
5157 5 7.38071 28.8632 25.3154 
5158 2 9.29185 28.8643 27.1119 
5159 2 7.3917 30.7765 27.1456 
5160 5 9.32256 30.7258 25.3007 
5206 5 5.49148 32.6992 27.1484 
5209 2 7.40539 32.6402 25.2952 
5210 5 9.31227 32.6615 27.128 
5830 3 5.5289 28.8667 30.7802 
5832 2 5.53722 30.7438 28.9666 
5833 5 7.41184 28.8712 28.9581 
5834 2 9.36496 28.8402 30.7983 
5835 2 7.36287 30.7667 30.7738 
5836 5 9.32653 30.7705 28.9943 
5882 5 5.49854 32.7379 30.7108 
5885 5 7.40954 32.7245 28.966 
5886 5 9.2735 32.7474 30.8262 
6508 5 5.51073 30.8155 32.605 
6509 5 7.38448 28.8504 32.5747 
6512 5 9.2785 30.7955 32.5754 
6561 2 7.35879 32.7436 32.5839 
7182 5 5.44394 28.9031 38.0723 
7184 5 5.47241 30.8513 36.2342 
7185 5 7.40957 28.9105 36.2686 
7186 2 9.32821 28.8827 38.0621 
7187 2 7.37312 30.8683 38.0782 
7188 5 9.26452 30.8469 36.2914 
7234 5 5.52068 32.8352 38.0258 
7237 2 7.37533 32.841 36.2388 
7238 5 9.19879 32.8142 38.0475 
7860 5 5.45447 30.8745 39.8387 
7861 5 7.41331 28.9007 39.8872 
7864 5 9.34346 30.8175 39.8134 
7913 2 7.35951 32.8615 39.8612 
6506 5 5.48128 28.8607 34.4396 
6510 5 9.3015 28.8607 34.4341 
6511 2 7.39504 30.8553 34.4288 
6562 5 9.22989 32.7593 34.4222 
6558 5 5.51242 32.7955 34.4591 
7858 2 5.4716 28.9242 41.6678 
7862 2 9.39057 28.8719 41.6692 
7863 5 7.39867 30.8492 41.6599 
7910 5 5.52049 32.8121 41.7094 
7914 5 9.30242 32.7897 41.635 
8534 2 5.50331 28.8771 45.2438 
8536 2 5.58025 30.825 43.5516 
8537 5 7.43651 28.8864 43.4776 
8538 5 9.37963 28.8367 45.2953 
8539 4 7.46453 30.8457 45.2918 
8540 5 9.36636 30.8095 43.4708 
8586 2 5.56733 32.7626 45.2772 
8589 5 7.4306 32.7928 43.5247 
8590 5 9.34388 32.7533 45.3315 
476 5 5.57912 34.6351 -0.307564 
479 2 7.53976 34.5801 1.44106 
1208 2 9.32893 38.3713 3.27409 
526 2 5.52491 36.5488 1.46716 
528 5 5.52737 38.3845 -0.329755 
529 5 7.45668 36.517 -0.348152 
530 5 9.35016 36.4837 1.49492 
531 2 7.45648 38.3781 1.48357 
532 2 9.33244 38.3362 -0.368636 
480 2 9.35722 34.6389 -0.383254 
581 2 7.45378 40.1491 -0.355541 
1156 2 9.41556 34.5474 3.28585 
1152 5 5.57553 34.6218 3.16553 
1205 2 7.45665 36.5098 3.24956 
1204 2 5.58642 38.3704 3.23944 
578 2 5.55243 40.1933 1.49343 
1257 2 7.45342 40.1737 3.28087 
582 2 9.30303 40.1376 1.44817 
1831 2 7.53934 34.5257 8.74381 
2508 5 9.43286 34.5717 10.5757 
1202 2 5.58816 36.5061 5.03132 
1206 2 9.3385 36.4886 5.00596 
1207 2 7.48518 38.3793 5.04239 
2557 5 7.46485 36.4789 10.5486 
1934 1 9.25424 40.2325 8.70247 
1828 5 5.60021 34.5791 6.94532 
2609 1 7.48896 40.2632 10.5675 
1832 5 9.39758 34.5248 6.88127 
1878 2 5.60537 36.5089 8.71921 
1880 5 5.6385 38.3916 6.89228 
1881 5 7.51288 36.4971 6.9201 
1882 4 9.32519 36.506 8.71269 
1883 1 7.50043 38.4057 8.7319 
1884 2 9.27133 38.4135 6.90198 
1155 5 7.48367 34.5609 5.06458 
2556 2 5.67364 38.3985 10.582 
1933 1 7.47165 40.2209 6.87763 
1258 1 9.28014 40.2087 5.08392 
1254 1 5.62332 40.2192 5.05068 
2560 5 9.30916 38.4195 10.5453 
2504 5 5.57304 34.5901 10.5689 
1930 2 5.69585 40.2138 8.7599 
3234 2 9.34522 36.5456 16.0693 
2507 3 7.45741 34.5702 12.3726 
2554 3 5.61191 36.4682 12.4102 
3184 5 9.33914 34.5435 14.2126 
2558 5 9.40595 36.4949 12.4256 
2559 2 7.47581 38.3973 12.4319 
3180 5 5.55325 34.5727 14.2412 
3232 2 5.6186 38.3566 14.2769 
3233 5 7.43581 36.5197 14.2567 
3183 5 7.44785 34.5518 16.1016 
3235 1 7.45439 38.3915 16.0838 
3236 1 9.32155 38.4153 14.2839 
3230 3 5.54982 36.5056 16.1717 
3285 2 7.50451 40.229 14.2808 
3286 1 9.27803 40.2167 16.0756 
2610 1 9.27651 40.239 12.4327 
2606 5 5.62491 40.285 12.4363 
3282 5 5.56619 40.268 16.1005 
3856 3 5.52342 34.5492 17.8447 
3859 5 7.38727 34.5288 19.7245 
3860 3 9.28021 34.5379 17.9371 
3906 5 5.50422 36.4267 19.6846 
3908 3 5.54446 38.3612 17.8718 
3909 5 7.46273 36.4991 17.8614 
3910 2 9.28496 36.4759 19.752 
3911 5 7.41597 38.3616 19.7377 
3912 2 9.3117 38.3955 17.8696 
4584 5 5.56404 38.3369 21.6575 
4588 5 9.23756 38.3313 21.6694 
4585 5 7.3549 36.4134 21.6679 
4532 3 5.47941 34.5448 21.642 
4536 5 9.25555 34.5668 21.6232 
3962 5 9.25689 40.2379 19.7922 
3958 5 5.57743 40.2731 19.748 
3961 2 7.45928 40.2411 17.8707 
4637 3 7.40506 40.2962 21.6595 
4535 5 7.34809 34.5624 23.5566 
4582 3 5.49592 36.4227 23.504 
4586 2 9.26778 36.4697 23.5205 
4587 2 7.39032 38.3503 23.496 
5314 1 9.22142 40.2324 27.1272 
5264 5 9.24212 38.3502 25.3056 
5208 2 5.44918 34.6026 25.3323 
5211 5 7.40429 34.5922 27.073 
5212 2 9.28672 34.5999 25.2904 
5258 2 5.4572 36.4658 27.1385 
5260 5 5.52318 38.2971 25.3396 
5261 2 7.37871 36.4874 25.3113 
5262 2 9.28238 36.5009 27.1206 
5263 2 7.42157 38.3875 27.1308 
5310 2 5.56346 40.2153 27.0983 
5313 2 7.42967 40.2286 25.3351 
4634 5 5.56166 40.2511 23.5139 
4638 2 9.21101 40.223 23.4729 
6616 1 9.19009 38.381 32.6018 
6613 3 7.4005 36.5689 32.603 
6560 5 5.5264 34.6796 32.5816 
5884 3 5.50572 34.6299 28.9711 
5887 3 7.40021 34.6383 30.759 
5888 3 9.27277 34.6062 28.9785 
5934 5 5.53008 36.5359 30.7476 
5936 2 5.53996 38.3694 28.8862 
5937 5 7.39774 36.4745 28.8874 
5938 5 9.22393 36.5146 30.7643 
5939 2 7.409 38.4009 30.7583 
5940 2 9.24469 38.3983 28.9143 
5986 2 5.57491 40.1712 30.7472 
5989 2 7.40494 40.1901 28.9203 
5990 1 9.2115 40.156 30.7544 
6665 1 7.41161 40.1492 32.5608 
6564 2 9.15497 34.6708 32.6286 
6612 1 5.58378 38.3824 32.5461 
6662 2 5.61599 40.1622 34.3464 
7239 1 7.34387 34.7619 38.0087 
7964 1 5.59643 38.401 39.8576 
7916 2 9.13549 34.7641 39.8318 
8017 1 7.40321 40.1197 39.8521 
7968 1 9.14089 38.3244 39.8228 
7965 1 7.33014 36.5619 39.8231 
7912 3 5.59041 34.7349 39.8441 
7236 1 5.5402 34.7583 36.2103 
7240 3 9.15012 34.7248 36.2406 
7286 1 5.59988 36.5703 38.0036 
7288 1 5.60527 38.3766 36.2054 
7289 1 7.37857 36.5626 36.2272 
7290 1 9.1253 36.5786 38.0294 
7291 1 7.36002 38.3554 38.0385 
7292 1 9.13184 38.3629 36.2178 
7338 1 5.63623 40.156 38.0276 
7341 1 7.38844 40.1169 36.2061 
7342 1 9.15357 40.0875 38.0369 
6614 3 9.13512 36.5797 34.4101 
6666 1 9.15541 40.1094 34.3958 
6615 1 7.38247 38.353 34.3745 
6563 2 7.38821 34.7243 34.4459 
6610 2 5.55339 36.5668 34.4067 
7962 2 5.5627 36.5907 41.714 
7966 2 9.18949 36.5553 41.6808 
7967 2 7.4004 38.3352 41.6874 
7915 2 7.38181 34.7452 41.6872 
8018 2 9.20363 40.1058 41.69 
8591 2 7.4523 34.6776 45.3133 
8694 2 9.2696 40.1367 45.3033 
8588 2 5.569 34.7179 43.552 
8638 2 5.51805 36.5574 45.311 
8640 2 5.51674 38.3708 43.5365 
8641 2 7.42322 36.5255 43.5471 
8642 2 9.32893 36.5021 45.3069 
8643 2 7.43303 38.354 45.2962 
8644 2 9.26596 38.316 43.5219 
8690 2 5.54188 40.1845 45.3102 
8693 2 7.41317 40.1399 43.5177 
8592 2 9.30997 34.6922 43.5094 
8014 2 5.58957 40.1479 41.7048 
580 2 5.5813 41.9208 -0.344663 
583 2 7.45621 41.9147 1.46394 
584 4 9.26618 41.9151 -0.366698 
630 2 5.6232 43.6743 1.47586 
632 4 5.65025 45.3705 -0.357351 
633 4 7.45988 43.6442 -0.361376 
634 4 9.23485 43.6664 1.45014 
635 4 7.44211 45.3982 1.45183 
636 4 9.21851 45.3856 -0.359175 
1256 4 5.59762 41.9469 3.28149 
1260 4 9.26565 41.9378 3.27368 
1308 4 5.63491 45.4353 3.25898 
1309 4 7.44608 43.6759 3.27152 
1312 4 9.22215 45.4164 3.24605 
1259 4 7.45003 41.9414 5.06588 
1306 4 5.64089 43.6956 5.04554 
1310 4 9.23649 43.6821 5.06181 
1311 4 7.43931 45.4287 5.0568 
1932 3 5.63843 41.9517 6.83486 
1935 4 7.46087 41.9799 8.70873 
1936 4 9.25155 41.9502 6.87919 
1982 4 5.6701 43.7374 8.68913 
1984 1 5.66105 45.434 6.86298 
1985 1 7.44417 43.683 6.8683 
1986 1 9.24718 43.6984 8.71178 
1987 1 7.46225 45.4311 8.6995 
1988 1 9.21936 45.4336 6.87931 
2660 1 5.65575 45.393 10.5526 
2664 1 9.24971 45.4288 10.5593 
2661 1 7.47843 43.7117 10.5545 
2608 3 5.65248 42.0493 10.5831 
2612 1 9.26203 41.9691 10.5654 
3340 1 9.24562 45.4466 14.2929 
2611 3 7.50497 42.0366 12.4135 
2658 3 5.64271 43.7092 12.4057 
3339 1 7.46816 45.4249 16.1369 
2662 1 9.28102 43.7273 12.4215 
2663 1 7.45535 45.3917 12.4314 
3338 1 9.27748 43.7396 16.1211 
3284 3 5.61114 42.0829 14.2712 
3287 1 7.48323 42.0388 16.1037 
3288 1 9.27995 41.9989 14.2726 
3334 1 5.6502 43.7335 16.1215 
3336 1 5.66415 45.3788 14.2771 
3337 1 7.48288 43.7158 14.272 
3960 1 5.58805 42.0926 17.9482 
3963 1 7.44143 42.0554 19.8072 
3964 1 9.26199 42.0169 17.9134 
4010 1 5.61815 43.7148 19.8398 
4012 1 5.66889 45.3644 17.9981 
4013 1 7.47601 43.7162 17.9706 
4014 1 9.25437 43.7233 19.8186 
4015 3 7.4503 45.3971 19.8468 
4016 1 9.23164 45.4514 17.9984 
4636 3 5.58686 42.0524 21.6623 
4640 4 9.23309 42.0099 21.6741 
4688 1 5.64028 45.3616 21.7076 
4689 4 7.44165 43.6931 21.6787 
4692 4 9.21505 45.4323 21.6829 
4639 4 7.42938 42.013 23.496 
4686 4 5.58906 43.6801 23.5295 
4690 4 9.22597 43.7161 23.5115 
4691 4 7.41596 45.4049 23.5136 
5312 4 5.55426 42.0056 25.3479 
5315 4 7.4054 41.9706 27.1233 
5316 4 9.21174 41.9798 25.3245 
5362 4 5.58814 43.6761 27.1271 
5364 4 5.60772 45.3913 25.3186 
5365 4 7.4084 43.6807 25.3178 
5366 4 9.20574 43.678 27.1105 
5367 4 7.40677 45.3909 27.0994 
5368 4 9.20113 45.4241 25.3056 
5988 4 5.58237 41.9692 28.9271 
5991 4 7.41065 41.9143 30.7405 
5992 4 9.19903 41.9342 28.92 
6038 4 5.60578 43.6421 30.7212 
6040 4 5.60663 45.3636 28.9128 
6041 4 7.40561 43.6561 28.9198 
6042 4 9.17322 43.6567 30.7268 
6043 4 7.38943 45.3569 30.7368 
6044 4 9.18717 45.3903 28.9026 
6664 4 5.60267 41.9019 32.5295 
6668 4 9.16843 41.8695 32.5631 
6716 4 5.6134 45.3191 32.5636 
6717 4 7.40562 43.6082 32.5543 
6720 4 9.17398 45.359 32.5622 
8072 4 9.19544 45.3198 39.8658 
8068 4 5.6227 45.2463 39.8374 
8069 4 7.43341 43.5768 39.8525 
7340 4 5.63804 41.8672 36.1926 
7343 4 7.42581 41.8505 38.0335 
7344 4 9.17246 41.8317 36.2097 
7390 4 5.64218 43.5492 38.0189 
7392 4 5.61266 45.2633 36.1939 
7393 4 7.4212 43.5766 36.2053 
7394 4 9.17851 43.5789 38.0328 
7395 4 7.40959 45.2847 38.0268 
7396 4 9.16957 45.3211 36.1961 
8016 4 5.6401 41.8645 39.8586 
8020 4 9.18483 41.8437 39.8693 
6714 4 5.60974 43.5778 34.3755 
6667 4 7.41743 41.8834 34.3739 
6718 4 9.17265 43.6121 34.3832 
6719 4 7.38423 45.3096 34.3838 
8019 4 7.41939 41.8808 41.6864 
8066 4 5.62943 43.5784 41.6704 
8070 4 9.21081 43.5878 41.687 
8071 4 7.42141 45.2905 41.6628 
8692 4 5.59936 41.9221 43.5237 
8695 4 7.44041 41.916 45.3104 
8696 4 9.23744 41.8888 43.4999 
8742 4 5.62936 43.6403 45.3202 
8744 4 5.63154 45.2972 43.4797 
8745 4 7.4347 43.6005 43.495 
8746 4 9.23212 43.6313 45.2991 
8747 4 7.42511 45.346 45.2992 
8748 4 9.21686 45.3323 43.4837 
745 4 14.515 3.21982 3.21189 
14 4 12.7704 -0.300686 1.41906 
16 4 12.7618 1.45588 -0.381299 
17 4 14.5356 -0.29411 -0.381625 
18 4 16.2943 -0.276469 1.41779 
19 4 14.5303 1.47173 1.41085 
20 4 16.2963 1.48452 -0.3755 
696 4 16.2759 1.48841 3.21589 
66 4 12.7605 3.21766 1.41576 
69 1 14.5206 3.23987 -0.368016 
70 4 16.2859 3.25382 1.40973 
693 1 14.5253 -0.279608 3.22208 
692 1 12.759 1.46291 3.22228 
741 1 10.9765 3.1875 3.21785 
65 1 10.9883 3.20617 -0.352948 
15 1 10.9857 1.44734 1.42407 
13 1 10.9991 -0.314852 -0.364935 
689 1 10.9902 -0.295829 3.23308 
690 1 12.7585 -0.273303 5.04845 
694 1 16.2621 -0.274973 5.04955 
695 1 14.5251 1.47446 5.04461 
742 1 12.764 3.18622 5.0494 
746 1 16.2618 3.24236 5.03406 
1422 4 16.2322 3.22388 8.73647 
1366 1 12.7533 -0.269298 8.72949 
1421 4 14.5147 3.21203 6.88678 
1368 1 12.7547 1.47098 6.89219 
1369 1 14.506 -0.271749 6.88566 
1370 4 16.2463 -0.266837 8.72158 
1371 1 14.5064 1.4733 8.73695 
1372 1 16.2486 1.474 6.87977 
1418 4 12.7413 3.1957 8.74374 
1365 1 10.9909 -0.280397 6.88275 
1417 1 10.9763 3.17985 6.89701 
1367 1 10.9857 1.4574 8.73618 
691 1 10.9802 1.46436 5.0534 
2041 1 10.9971 -0.273536 10.5716 
2045 1 14.5058 -0.263063 10.5853 
2048 1 16.233 1.48597 10.5925 
2044 1 12.7471 1.46815 10.5902 
2093 1 10.9921 3.18845 10.5995 
2097 1 14.4927 3.19726 10.6021 
2720 1 12.7489 1.46267 14.3116 
2774 4 16.2791 3.22222 16.1756 
2042 1 12.7567 -0.257223 12.4439 
2773 1 14.5005 3.19331 14.3366 
2046 1 16.2573 -0.263744 12.4463 
2047 1 14.5174 1.47393 12.4595 
2722 1 16.2956 -0.260875 16.1687 
2770 1 12.7392 3.17998 16.1718 
2094 1 12.7402 3.17944 12.46 
2721 1 14.5275 -0.25825 14.3073 
2098 1 16.2408 3.22258 12.4714 
2724 1 16.27 1.48843 14.3343 
2718 1 12.7705 -0.264159 16.1661 
2723 1 14.5173 1.45841 16.1645 
2043 1 10.9866 1.45644 12.4448 
2769 1 10.9886 3.17302 14.3164 
2719 1 11.0012 1.44322 16.1715 
2717 1 11.0031 -0.26918 14.3071 
4125 4 14.5349 3.21709 21.6921 
3394 4 12.7684 -0.273095 19.861 
3396 4 12.7461 1.4521 18.0333 
3397 4 14.5334 -0.264368 18.0191 
3398 4 16.3198 -0.264305 19.8619 
3399 4 14.5264 1.45887 19.8784 
3400 2 16.3128 1.47951 18.0217 
4076 4 16.3112 1.48438 21.6941 
3446 4 12.7463 3.18511 19.8805 
3449 2 14.5052 3.21342 18.023 
3450 2 16.3067 3.2463 19.8815 
4073 4 14.5522 -0.262598 21.6822 
4072 4 12.7618 1.4659 21.6871 
4121 4 10.9708 3.19004 21.6839 
3395 4 10.9807 1.44796 19.8724 
3393 4 11.0006 -0.286829 18.0184 
4069 4 10.9908 -0.283518 21.6864 
3445 4 11 3.19086 18.0418 
4070 4 12.7757 -0.269964 23.4994 
4802 4 16.3204 3.25429 27.0779 
4074 4 16.3286 -0.252391 23.4912 
4075 4 14.5435 1.48624 23.4893 
4122 4 12.7496 3.20363 23.4892 
4126 4 16.32 3.25421 23.4825 
4801 4 14.5496 3.23455 25.2811 
4746 4 12.7798 -0.266326 27.0721 
4798 4 12.7606 3.23345 27.0691 
4748 4 12.7658 1.48395 25.2908 
4749 4 14.5601 -0.252921 25.2943 
4750 4 16.3321 -0.237929 27.0911 
4751 4 14.5548 1.50018 27.0795 
4752 4 16.3237 1.50329 25.2819 
4747 4 10.9668 1.48006 27.0589 
4797 4 10.966 3.21869 25.2852 
4745 4 10.9835 -0.278222 25.2981 
4071 4 10.9746 1.4604 23.4937 
6097 4 10.9493 -0.334803 32.5615 
5422 2 12.7507 -0.289474 30.7212 
6149 2 10.9533 3.29512 32.5452 
5424 2 12.7615 1.4892 28.8845 
5425 4 14.5723 -0.239115 28.8912 
5426 4 16.3531 -0.22747 30.7147 
5427 4 14.5685 1.49345 30.7098 
5428 4 16.3203 1.51023 28.8969 
5423 2 10.9402 1.48348 30.74 
5474 2 12.7698 3.25422 30.7189 
5477 4 14.5528 3.23573 28.8849 
5478 4 16.306 3.24163 30.7147 
6153 4 14.5722 3.24338 32.5263 
6100 2 12.7506 1.47819 32.543 
6101 2 14.5663 -0.268105 32.5388 
6104 4 16.34 1.51286 32.5243 
5421 2 10.9548 -0.293481 28.8883 
5473 2 10.9554 3.26594 28.8813 
6150 2 12.7584 3.27054 34.3472 
6154 4 16.3258 3.24371 34.3437 
6103 2 14.5499 1.48226 34.3588 
6099 2 10.9547 1.46733 34.3558 
6098 4 12.7328 -0.308918 34.3599 
6830 2 16.3171 3.24845 38.0269 
7505 4 14.5361 3.24831 39.8668 
6829 2 14.5461 3.24979 36.1778 
6826 2 12.7619 3.25868 38.0256 
7452 2 12.7407 1.4527 39.8615 
7456 2 16.336 1.49364 39.8613 
6774 2 12.7433 -0.326056 38.0426 
7453 2 14.551 -0.316201 39.8688 
6776 2 12.7379 1.46324 36.1805 
6777 2 14.5496 -0.280301 36.1941 
6778 2 16.3569 -0.260968 38.029 
6779 2 14.5346 1.47945 38.0254 
6780 4 16.3529 1.50277 36.1873 
6825 2 10.9783 3.27649 36.189 
7449 1 10.961 -0.356638 39.8774 
7501 2 10.9702 3.25789 39.8354 
6775 2 10.9601 1.44698 38.0251 
6773 2 10.9486 -0.337628 36.1849 
6102 2 16.3668 -0.260977 34.3711 
7450 2 12.7551 -0.333696 41.6956 
8182 4 16.3172 3.24631 45.3194 
7454 2 16.3419 -0.286329 41.7055 
7455 2 14.5456 1.47926 41.6932 
7502 2 12.735 3.25003 41.6652 
7506 1 16.3269 3.23477 41.6907 
8126 4 12.7652 -0.327827 45.2987 
8128 2 12.7387 1.45077 43.5098 
8129 4 14.5539 -0.30611 43.5187 
8130 1 16.3171 -0.284863 45.288 
8131 4 14.5414 1.46748 45.3116 
8132 3 16.3302 1.48395 43.5191 
8181 2 14.5369 3.24375 43.5117 
8178 4 12.7384 3.23191 45.3257 
8177 4 10.9963 3.22531 43.4909 
8127 4 10.9952 1.44288 45.3161 
7451 4 10.9787 1.43132 41.6705 
8125 4 10.9832 -0.349883 43.498 
68 4 12.7494 5.00793 -0.345994 
71 4 14.5195 5.01475 1.40646 
72 4 16.3113 5.02223 -0.362756 
800 3 16.3474 8.6315 3.22853 
118 4 12.7793 6.83179 1.43004 
797 4 14.5317 6.8432 3.20668 
120 2 12.7959 8.6852 -0.363838 
121 2 14.5254 6.82655 -0.365765 
122 2 16.3105 6.83209 1.42647 
123 2 14.5606 8.65476 1.44071 
124 2 16.3327 8.66861 -0.381437 
744 2 12.7741 5.02124 3.20568 
748 2 16.2754 5.02779 3.22009 
796 2 12.7827 8.66368 3.23175 
174 2 16.3456 10.4688 1.4396 
173 2 14.5794 10.5329 -0.392628 
849 2 14.58 10.4717 3.24795 
170 2 12.8296 10.5219 1.42429 
169 2 11.0764 10.5698 -0.373114 
67 2 10.9791 5.01949 1.43601 
845 2 11.045 10.4967 3.25681 
793 2 10.9779 6.87394 3.21392 
119 2 11.0158 8.69648 1.42922 
117 2 11.0028 6.86062 -0.349462 
747 2 14.4993 5.01432 5.0455 
794 2 12.7719 6.85481 5.04955 
1476 2 16.3199 8.61975 6.88662 
798 2 16.2935 6.83964 5.03549 
799 2 14.5519 8.64777 5.03453 
1420 2 12.7542 4.99091 6.91599 
1423 2 14.5022 4.99846 8.74897 
1424 2 16.2659 5.03376 6.87023 
1475 2 14.5267 8.63877 8.73739 
1470 2 12.7522 6.83266 8.75142 
1474 2 16.2761 6.8275 8.72081 
1472 2 12.7792 8.65971 6.88884 
1473 2 14.5063 6.8321 6.89846 
850 2 16.3457 10.4354 5.04113 
1526 2 16.3323 10.4183 8.72401 
1469 2 10.9843 6.85821 6.91865 
1419 2 10.9883 4.99589 8.74909 
743 5 10.9678 5.00941 5.05786 
1525 2 14.5642 10.4518 6.88771 
1471 2 11.0199 8.66412 8.76278 
795 2 11.0091 8.67771 5.06191 
1521 2 11.0631 10.4736 6.89797 
1522 2 12.8198 10.4739 8.7495 
846 4 12.8122 10.4712 5.06685 
2201 2 14.572 10.4666 10.5899 
2152 2 16.2889 8.62726 10.5723 
2096 2 12.7414 4.98355 10.6013 
2145 2 11.0134 6.83295 10.6153 
2148 2 12.7937 8.64753 10.6128 
2149 2 14.5119 6.81958 10.5953 
2100 2 16.2428 4.99703 10.6073 
2197 2 11.0937 10.4795 10.6227 
2828 2 16.2921 8.60067 14.3393 
2776 2 16.2492 4.98346 14.3424 
2099 2 14.4854 4.97639 12.4626 
2775 3 14.5022 4.95164 16.177 
2827 2 14.5734 8.6514 16.1981 
2146 2 12.7699 6.82544 12.4717 
2826 2 16.28 6.78399 16.1963 
2822 2 12.7888 6.80759 16.1883 
2824 2 12.8277 8.65998 14.336 
2150 2 16.2545 6.78651 12.4644 
2151 2 14.5525 8.62932 12.4685 
2772 2 12.747 4.96976 14.3389 
2825 2 14.5138 6.79267 14.3469 
2874 2 12.8922 10.5337 16.1819 
2198 2 12.8662 10.4873 12.4713 
2202 2 16.3134 10.4419 12.4386 
2821 2 11.0223 6.83737 14.3307 
2823 2 11.0773 8.66867 16.1733 
2878 2 16.3632 10.4742 16.2033 
2771 2 10.9944 4.99073 16.1838 
2873 2 11.1334 10.5032 14.3236 
2877 2 14.6244 10.4938 14.3403 
2095 2 11.0035 4.99287 12.4704 
2147 2 11.0551 8.66639 12.4836 
3549 2 11.1523 10.533 18.0009 
4180 2 16.3477 8.66052 21.6882 
3448 2 12.7529 4.99101 18.0253 
3451 2 14.5215 5.00366 19.8893 
3452 2 16.296 4.99996 18.0183 
3497 2 11.0123 6.84787 18.0231 
3498 2 12.7722 6.83652 19.8593 
3499 2 11.0515 8.70195 19.8344 
3500 2 12.8282 8.66309 18.0207 
3501 2 14.5417 6.79845 18.0272 
3502 2 16.3321 6.81231 19.8798 
3503 2 14.5792 8.65751 19.8475 
3504 2 16.3526 8.62827 18.042 
4124 2 12.7457 4.99456 21.6868 
4128 4 16.3329 5.02151 21.6941 
4177 2 14.5535 6.82952 21.6853 
4176 2 12.8151 8.68629 21.6585 
4173 2 10.9969 6.86634 21.6669 
4229 2 14.6107 10.5391 21.6625 
3447 2 10.9927 4.99713 19.8594 
3550 2 12.8839 10.5488 19.832 
3553 2 14.623 10.5309 18.0179 
4225 2 11.1121 10.5579 21.6355 
3554 2 16.3659 10.5014 19.867 
4175 2 11.0282 8.7262 23.473 
4856 2 16.3569 8.70681 25.3021 
4127 2 14.5445 5.01248 23.4864 
4174 2 12.7623 6.85704 23.4814 
4855 2 14.5897 8.72837 27.1174 
4178 2 16.3458 6.84381 23.5002 
4179 2 14.5698 8.68119 23.4849 
4906 3 16.3619 10.5526 27.1194 
4800 2 12.7496 5.02062 25.2808 
4803 2 14.5428 5.02741 27.0783 
4804 4 16.3333 5.02677 25.2892 
4854 2 16.3282 6.8676 27.0787 
4850 2 12.7851 6.88249 27.1025 
4853 2 14.5538 6.85258 25.2846 
4852 2 12.8044 8.70363 25.2974 
4905 2 14.6054 10.5395 25.314 
4226 2 12.8552 10.5382 23.4662 
4902 2 12.8509 10.5715 27.1392 
4901 2 11.1064 10.571 25.3022 
4230 2 16.3633 10.5194 23.4952 
4849 2 10.9869 6.89093 25.2924 
4799 2 10.97 5.05438 27.082 
4851 2 11.0458 8.72888 27.132 
4123 2 10.9671 5.01315 23.4837 
6208 2 16.3224 8.7399 32.5042 
5476 2 12.7775 5.04632 28.8907 
5479 2 14.5597 5.03828 30.7136 
5480 2 16.3097 5.03583 28.8907 
6205 2 14.568 6.89036 32.5102 
5526 2 12.81 6.90381 30.7101 
6204 2 12.8534 8.7683 32.5082 
5528 2 12.833 8.75186 28.9409 
5529 2 14.5703 6.90028 28.9077 
5530 2 16.3087 6.90161 30.7056 
5531 4 14.5979 8.77819 30.7038 
5532 4 16.3387 8.76101 28.9078 
6152 2 12.7829 5.0613 32.5272 
6156 4 16.3064 5.01969 32.5262 
5578 4 12.8959 10.6107 30.7377 
5581 4 14.6244 10.5804 28.9276 
5582 4 16.3475 10.5671 30.7014 
6257 4 14.6228 10.6004 32.5121 
5527 2 11.0638 8.76837 30.726 
6201 2 11.0427 6.91157 32.5312 
5525 2 11.0075 6.90736 28.9158 
5475 2 10.9837 5.08759 30.7136 
5577 2 11.1058 10.6083 28.9707 
6253 2 11.1172 10.6288 32.535 
6203 2 11.1033 8.77253 34.3479 
6155 2 14.5587 5.04223 34.3319 
6254 2 12.8904 10.6223 34.3511 
6202 2 12.8133 6.9016 34.3468 
6206 2 16.2969 6.87133 34.3387 
6207 2 14.5853 8.74708 34.3417 
6258 2 16.3484 10.5841 34.3464 
6151 2 10.9963 5.09956 34.3659 
7560 2 16.3418 8.70955 39.8636 
6884 2 16.3188 8.71699 36.1809 
7508 2 16.3056 5.02407 39.8693 
6930 2 12.888 10.6099 38.0022 
7504 2 12.7748 5.06645 39.8393 
7557 2 14.564 6.88424 39.8519 
6828 2 12.7843 5.07374 36.181 
6831 2 14.5427 5.04991 38.0266 
6832 2 16.3104 5.03874 36.1745 
6883 2 14.5975 8.73433 38.0198 
6878 2 12.8085 6.91049 38.0147 
7556 2 12.8425 8.75687 39.8353 
6880 2 12.8421 8.75448 36.1855 
6881 2 14.5596 6.88269 36.1807 
6882 2 16.3069 6.86155 38.0188 
6934 2 16.3714 10.5809 38.0144 
6877 2 11.045 6.92292 36.186 
6827 2 11.011 5.09629 38.0058 
6879 2 11.0813 8.78546 38.0204 
7609 2 14.6389 10.5928 39.8397 
6933 2 14.6254 10.6084 36.1879 
7605 2 11.0979 10.6065 39.8322 
7553 2 11.0359 6.93606 39.8227 
8236 2 16.3435 8.68675 43.497 
7507 2 14.5433 5.03867 41.6708 
7554 2 12.7879 6.88978 41.6554 
8235 2 14.5545 8.69379 45.2862 
7558 2 16.3276 6.87729 41.6937 
7559 2 14.5762 8.71817 41.6717 
8180 2 12.7414 5.04244 43.4854 
8183 2 14.5215 5.0277 45.3209 
8184 2 16.3187 5.04418 43.5017 
8234 2 16.3222 6.84487 45.304 
8230 2 12.7622 6.85799 45.2955 
8233 2 14.538 6.86 43.4892 
8232 2 12.81 8.72294 43.4653 
8286 2 16.3643 10.5235 45.2837 
7610 2 16.3577 10.5445 41.6836 
8285 2 14.6031 10.5759 43.4794 
7555 2 11.0594 8.76693 41.6296 
8231 2 11.0483 8.71942 45.2809 
8229 2 11.0021 6.91364 43.4558 
8179 2 10.9881 5.04008 45.3107 
7503 2 10.9859 5.08458 41.643 
8281 2 11.1095 10.5984 43.4356 
8282 2 12.8344 10.5799 45.2737 
7606 2 12.8748 10.6043 41.6486 
904 2 16.4118 16.0156 3.24993 
848 2 12.8515 12.3126 3.26394 
901 2 14.6282 14.1653 3.25787 
227 2 14.6727 16.0094 1.43842 
228 4 16.4256 15.97 -0.370078 
172 4 12.8744 12.3986 -0.40647 
900 2 12.9289 16.0505 3.27237 
852 2 16.3682 12.3062 3.23825 
175 2 14.6035 12.343 1.41749 
176 2 16.3868 12.3307 -0.381379 
226 2 16.3949 14.1548 1.42435 
222 2 12.8838 14.1729 1.43018 
224 2 12.92 15.9745 -0.371369 
225 4 14.6582 14.1682 -0.402724 
897 2 11.144 14.1803 3.2823 
171 2 11.0988 12.3405 1.42971 
221 4 11.1324 14.1612 -0.388232 
223 2 11.157 16.0364 1.47613 
1574 2 12.9249 14.1721 8.72613 
1578 2 16.3618 14.1698 8.71613 
847 2 11.0969 12.3011 5.07377 
1577 2 14.6503 14.1673 6.8838 
851 2 14.5942 12.2889 5.07035 
898 2 12.8898 14.1749 5.08459 
1580 1 16.3902 16.0634 6.89232 
902 2 16.3777 14.1409 5.05961 
903 2 14.6736 16.048 5.08431 
1579 2 14.6897 16.0539 8.71542 
1573 2 11.1515 14.1994 6.8998 
1523 2 11.1356 12.3267 8.74973 
1524 2 12.8547 12.3067 6.89253 
1528 2 16.3581 12.2602 6.8714 
1576 2 12.9403 16.0531 6.90108 
1527 2 14.6161 12.2953 8.72836 
1575 2 11.1888 16.0319 8.72319 
899 2 11.1667 16.0562 5.08149 
2249 2 11.2062 14.2224 10.5783 
2252 2 12.985 16.0383 10.563 
2204 2 16.3626 12.2668 10.5765 
2256 4 16.3608 16.0526 10.5884 
2253 2 14.6718 14.1695 10.5931 
2200 2 12.8852 12.3325 10.5989 
2931 1 14.7289 16.0042 16.1671 
2876 2 12.9507 12.3646 14.3308 
2929 1 14.7015 14.1916 14.3323 
2199 2 11.1814 12.3504 12.4664 
2925 2 11.2191 14.2134 14.3106 
2932 4 16.3651 16.0276 14.3031 
2928 4 13.0507 16.0155 14.3164 
2251 2 11.2431 16.0095 12.4492 
2879 1 14.6798 12.3699 16.1923 
2875 2 11.2232 12.4128 16.1631 
2203 2 14.6457 12.3318 12.4604 
2927 5 11.2249 16.0145 16.1533 
2926 4 13.0377 14.1924 16.1828 
2250 2 12.9715 14.2012 12.4663 
2930 4 16.3685 14.1806 16.1783 
2880 4 16.3266 12.3393 14.3277 
2254 4 16.3397 14.1844 12.4655 
2255 4 14.7122 16.0222 12.4516 
4277 4 11.2459 14.2101 21.6398 
3603 4 11.2613 16.023 19.8063 
4280 4 12.9521 16.0078 21.6518 
4228 4 12.9042 12.3926 21.6251 
3551 1 11.2217 12.3937 19.8056 
3552 1 12.9585 12.4047 18.0153 
4281 2 14.6735 14.1902 21.6632 
4232 1 16.3952 12.3526 21.6817 
3555 4 14.6659 12.3817 19.8435 
3556 4 16.3788 12.3516 18.0401 
3601 1 11.2547 14.2091 17.9879 
3602 4 12.9511 14.192 19.8154 
4284 4 16.3954 16.0081 21.694 
3604 4 13.021 16.0022 18.0147 
3605 4 14.7085 14.1827 18.0252 
3606 4 16.4 14.179 19.8582 
3607 4 14.6899 16.0014 19.843 
3608 4 16.3984 16.0083 18.0159 
4908 4 16.363 12.3513 25.3304 
4907 4 14.642 12.3765 27.1351 
4227 2 11.1766 12.4014 23.4581 
4904 2 12.8912 12.3911 25.3136 
4956 4 12.9391 15.9836 25.3045 
4960 4 16.3611 15.9978 25.3268 
4231 2 14.6277 12.3777 23.4815 
4278 4 12.9291 14.2118 23.4793 
4959 1 14.6464 15.9759 27.1251 
4282 1 16.3834 14.1783 23.5138 
4283 1 14.6602 15.9977 23.5006 
4958 1 16.3589 14.1744 27.1282 
4954 4 12.9206 14.1806 27.1336 
4957 1 14.6563 14.1924 25.3113 
4953 4 11.2035 14.2078 25.3028 
4903 1 11.1673 12.4151 27.1466 
4279 1 11.243 15.9869 23.4764 
4955 1 11.2236 15.9683 27.118 
6312 4 16.4122 15.9607 32.5494 
6256 1 12.9179 12.4131 32.5476 
6309 4 14.671 14.1786 32.5568 
5580 1 12.9071 12.398 28.9526 
5635 1 14.6753 15.9627 30.7504 
5636 1 16.3809 15.9761 28.9249 
5583 1 14.6486 12.3832 30.7371 
5584 1 16.3722 12.3597 28.9176 
6308 1 12.9377 15.9403 32.567 
5630 1 12.9262 14.1774 30.759 
6260 4 16.3705 12.3866 32.529 
5632 1 12.9386 15.9587 28.9488 
5633 1 14.653 14.1738 28.9367 
5634 4 16.386 14.1699 30.727 
5629 1 11.1928 14.1834 28.956 
5579 4 11.161 12.4175 30.7577 
5631 4 11.1886 15.9338 30.7704 
6305 4 11.1697 14.1696 32.5687 
6310 4 16.418 14.1699 34.3631 
6259 4 14.6597 12.4176 34.354 
6255 4 11.1548 12.4266 34.3656 
6982 4 12.942 14.1837 37.9966 
7664 4 16.4626 15.9326 39.8211 
6985 4 14.6889 14.1755 36.1824 
6931 2 11.1363 12.4173 37.9983 
7608 2 12.9185 12.4132 39.8272 
6988 4 16.4516 15.9466 36.1894 
7661 4 14.6971 14.1749 39.8279 
6984 4 12.9445 15.9098 36.1881 
7660 4 12.9474 15.9015 39.828 
6932 1 12.9217 12.4442 36.1738 
6986 4 16.4457 14.1705 38.0057 
6987 4 14.7191 15.9262 38.0031 
6935 4 14.6711 12.4282 37.9925 
6936 4 16.4038 12.41 36.18 
7612 4 16.3932 12.3972 39.8243 
7657 4 11.1709 14.1748 39.8278 
6981 4 11.1642 14.1681 36.1746 
6983 4 11.1798 15.8793 38.0021 
6307 4 11.1645 15.9085 34.3818 
6306 4 12.9257 14.1787 34.3678 
6311 4 14.7019 15.9431 34.3764 
6929 2 11.1317 10.6364 36.1732 
8287 4 14.6276 12.3938 45.2741 
8336 4 12.9424 15.9177 43.4584 
8339 4 14.6907 15.9404 45.2871 
7611 4 14.675 12.4134 41.6692 
7658 4 12.9333 14.1642 41.6521 
8340 4 16.4406 15.9285 43.4722 
7662 4 16.4203 14.1664 41.6581 
7663 4 14.6904 15.9157 41.6455 
8288 4 16.3906 12.3719 43.5002 
8334 1 12.9157 14.1713 45.2731 
8283 1 11.1329 12.4236 45.2909 
8284 4 12.8888 12.4176 43.4624 
8337 1 14.6777 14.1658 43.474 
8338 4 16.4057 14.1598 45.2895 
7607 4 11.1442 12.4245 41.6305 
8333 4 11.1804 14.1744 43.4584 
7659 4 11.2017 15.8994 41.637 
8335 4 11.1687 15.9085 45.2695 
1005 4 14.7009 21.4329 3.29401 
274 4 12.9622 17.8492 1.47531 
956 4 16.4237 19.6557 3.27452 
276 4 12.9698 19.5992 -0.324551 
277 4 14.7052 17.7936 -0.329126 
278 4 16.4406 17.8344 1.45312 
279 4 14.7126 19.6286 1.45992 
1001 2 11.182 21.4182 3.2819 
953 4 14.699 17.8717 3.26248 
326 2 12.9529 21.406 1.47456 
329 4 14.7468 21.4304 -0.341476 
330 4 16.4347 21.4565 1.48532 
952 4 12.9607 19.6242 3.28465 
949 1 11.171 17.8552 3.27439 
273 2 11.1782 17.7983 -0.339902 
275 2 11.1606 19.5815 1.47418 
325 2 11.1697 21.3737 -0.351794 
280 4 16.4671 19.6344 -0.313142 
950 4 12.9457 17.8779 5.06719 
1682 4 16.3561 21.4778 8.69957 
954 4 16.4011 17.8791 5.0808 
955 4 14.6809 19.6598 5.07954 
1002 4 12.9388 21.4366 5.09487 
1006 4 16.3949 21.485 5.08899 
1681 4 14.661 21.466 6.88596 
1626 4 12.9607 17.8869 8.71906 
1678 4 12.9643 21.4192 8.68948 
1628 4 12.9514 19.6497 6.88714 
1629 1 14.6791 17.8893 6.88748 
1630 4 16.3818 17.8822 8.71483 
1631 4 14.6748 19.6566 8.71761 
1632 4 16.3848 19.6856 6.88949 
1677 1 11.1959 21.3935 6.86904 
1625 2 11.1871 17.856 6.90158 
1627 4 11.1973 19.6588 8.70235 
951 4 11.2006 19.6199 5.07096 
2301 2 11.2218 17.8323 10.5342 
2305 1 14.6987 17.8732 10.5538 
2353 2 11.2054 21.416 10.573 
2308 1 16.3748 19.701 10.5468 
2304 4 12.9541 19.6415 10.541 
2357 1 14.6117 21.4483 10.5525 
2982 4 16.3687 17.8408 16.1453 
2981 4 14.7085 17.8302 14.3028 
3030 4 13.0058 21.4731 16.1368 
2302 2 12.9949 17.8106 12.4224 
2983 4 14.7158 19.6685 16.1413 
3029 3 11.2432 21.4728 14.2901 
2977 2 11.2286 17.8065 14.2952 
2306 4 16.3552 17.8647 12.4189 
2307 2 14.6675 19.6783 12.405 
2984 4 16.3679 19.6765 14.2767 
2354 3 12.9509 21.4991 12.4335 
2303 2 11.2405 19.6234 12.4508 
2358 4 16.3675 21.4815 12.4148 
3034 3 16.402 21.4898 16.1099 
2978 1 13.0611 17.826 16.1738 
3033 4 14.689 21.5126 14.2799 
2980 2 12.9975 19.6653 14.29 
2979 2 11.2652 19.5966 16.1268 
4385 4 14.7042 21.4276 21.6664 
3654 1 12.9926 17.8274 19.8357 
3656 3 13.0351 19.6182 18.0019 
3657 4 14.7093 17.81 18.0136 
3658 4 16.387 17.8195 19.8596 
3659 3 14.7117 19.6298 19.8386 
3660 4 16.3686 19.648 17.991 
4336 4 16.3865 19.6207 21.6891 
3706 1 13.0011 21.4156 19.8276 
3709 1 14.7041 21.471 17.9736 
4381 1 11.224 21.3852 21.6347 
4333 1 14.6792 17.7994 21.6729 
4332 1 12.9803 19.6149 21.6575 
3653 1 11.2686 17.8136 18.0193 
4329 1 11.2408 17.7964 21.6435 
3655 1 11.2464 19.5977 19.8371 
3705 2 11.2619 21.4019 17.9954 
3710 1 16.41 21.4471 19.8356 
4330 4 12.9448 17.8004 23.4756 
5062 4 16.3979 21.3921 27.1371 
4334 1 16.3756 17.8097 23.5109 
4335 4 14.6733 19.608 23.4996 
4382 1 12.9635 21.4122 23.479 
4386 1 16.4124 21.412 23.513 
5061 1 14.6823 21.4024 25.3184 
5006 4 12.9477 17.7678 27.1194 
5058 1 12.9495 21.3904 27.1206 
5008 1 12.949 19.5972 25.2957 
5009 4 14.6516 17.7945 25.3074 
5010 4 16.3707 17.7864 27.1237 
5011 4 14.6592 19.5838 27.1202 
5012 1 16.3864 19.5983 25.3246 
5005 4 11.2333 17.7642 25.2936 
5007 2 11.2085 19.5612 27.1382 
4331 4 11.2315 19.6008 23.4628 
5057 1 11.2234 21.3822 25.2873 
6413 4 14.7142 21.3554 32.5588 
5682 1 12.9533 17.728 30.7633 
6364 4 16.4157 19.5449 32.55 
5684 4 12.9598 19.5619 28.9454 
5685 4 14.6585 17.7646 28.9365 
5686 4 16.3912 17.772 30.7358 
5687 4 14.6709 19.5474 30.7442 
5688 4 16.3838 19.5669 28.9215 
6360 2 12.9516 19.5426 32.5638 
5734 1 12.9639 21.3687 30.7175 
5737 4 14.6635 21.3793 28.916 
5738 2 16.3961 21.3606 30.7247 
6361 1 14.6967 17.7304 32.557 
5683 2 11.1739 19.5307 30.7361 
5681 2 11.181 17.7236 28.9508 
6409 2 11.1699 21.331 32.5638 
6357 2 11.1537 17.7176 32.5828 
5733 3 11.2311 21.3758 28.9412 
6414 4 16.4554 21.3691 34.3646 
7709 2 11.2001 17.685 39.8234 
7716 4 16.4638 19.5855 39.8324 
7765 4 14.7546 21.4037 39.8658 
7712 2 12.9727 19.5556 39.841 
7713 2 14.7093 17.7182 39.8333 
7034 2 12.9519 17.6944 38.0003 
7036 2 12.9611 19.5479 36.2286 
7037 4 14.7258 17.7087 36.205 
7038 1 16.4648 17.7314 38.0093 
7039 2 14.7346 19.5522 38.0207 
7040 4 16.4555 19.5385 36.1954 
7086 2 13.0047 21.3912 38.0398 
7089 4 14.7803 21.38 36.2027 
7090 4 16.4767 21.3552 38.0152 
7085 2 11.1461 21.3603 36.265 
7761 2 11.2207 21.4233 39.8303 
7033 2 11.1597 17.6872 36.2025 
7035 2 11.1777 19.5391 38.0377 
6410 2 12.9582 21.343 34.4305 
6363 2 14.7185 19.5415 34.3949 
6359 2 11.1515 19.5167 34.4219 
6358 2 12.9488 17.7134 34.3971 
6362 1 16.4329 17.7366 34.3709 
7710 4 12.9542 17.6964 41.6413 
8437 2 11.2186 21.4346 43.4444 
7714 2 16.4553 17.7478 41.651 
7715 2 14.7203 19.582 41.6611 
7762 2 12.9841 21.448 41.6551 
8387 2 11.2188 19.5777 45.2649 
8441 2 14.7411 21.4515 43.468 
8386 2 12.9296 17.7345 45.2848 
8438 2 12.9461 21.4408 45.2678 
8388 4 12.9382 19.5556 43.4155 
8389 2 14.696 17.7294 43.446 
8390 2 16.4543 17.7507 45.3006 
8391 5 14.7105 19.6027 45.2833 
8392 4 16.4983 19.6079 43.4604 
8385 2 11.194 17.7009 43.4378 
7711 2 11.2073 19.5375 41.6243 
8442 4 16.4788 21.477 45.3252 
7766 4 16.4875 21.4149 41.6658 
1060 2 16.3867 26.9672 3.27666 
328 5 12.9428 23.2722 -0.378044 
331 2 14.719 23.2721 1.48028 
384 1 16.4207 26.9611 -0.336849 
378 2 12.9308 25.1283 1.43872 
1057 2 14.6566 25.1302 3.28581 
380 4 12.9292 26.9621 -0.388274 
381 1 14.7163 25.1489 -0.369957 
379 1 11.2192 26.9945 1.41959 
383 1 14.6239 26.9704 1.42995 
1053 5 11.1343 25.1058 3.26949 
1004 2 12.9372 23.2403 3.29275 
1008 1 16.4073 23.2976 3.30595 
1056 1 12.9277 26.9837 3.26674 
377 3 11.2083 25.1547 -0.40523 
327 1 11.1554 23.2457 1.45305 
332 4 16.4278 23.2928 -0.343991 
382 4 16.4053 25.1422 1.46136 
1736 4 16.3303 26.9605 6.90076 
1007 4 14.6706 23.2796 5.09402 
1054 4 12.9291 25.108 5.10724 
1735 1 14.6047 26.9437 8.73646 
1058 1 16.3645 25.1295 5.11612 
1059 4 14.6098 26.9567 5.09747 
1680 1 12.9394 23.27 6.85187 
1683 4 14.5932 23.2979 8.68718 
1684 1 16.349 23.3096 6.90939 
1730 4 12.915 25.1211 8.72454 
1734 4 16.3304 25.1593 8.69688 
1732 4 12.8823 26.9142 6.90565 
1733 4 14.625 25.1243 6.90156 
2412 4 16.3416 26.9422 10.5488 
1679 5 11.1926 23.2269 8.71778 
1055 4 11.1769 26.9386 5.08605 
2360 5 16.3489 23.3007 10.5432 
2408 4 12.879 26.9137 10.5786 
1003 4 11.1741 23.2448 5.122 
1729 4 11.1787 25.1114 6.85867 
1731 4 11.1921 26.918 8.75134 
2409 4 14.6059 25.1458 10.5533 
2356 4 12.9661 23.2821 10.5953 
2405 4 11.1866 25.0769 10.6181 
3032 4 12.9383 23.2608 14.2797 
3084 5 12.9166 26.8923 14.2602 
3088 5 16.3975 26.9101 14.24 
3035 4 14.7051 23.2828 16.1255 
2359 4 14.6449 23.2876 12.446 
3085 4 14.6628 25.0223 14.2708 
3087 4 14.6849 26.8261 16.1424 
2406 4 12.9318 25.0594 12.4052 
3083 3 11.1914 26.8654 16.1542 
2407 4 11.1861 26.8975 12.3728 
3081 4 11.1816 25.0064 14.2444 
2411 4 14.6334 26.9106 12.3467 
3082 4 12.9257 25.0308 16.1389 
3031 4 11.227 23.2333 16.1159 
2355 4 11.1922 23.2662 12.4276 
3036 4 16.4192 23.2939 14.2474 
2410 4 16.3782 25.1131 12.3959 
3086 4 16.4767 25.0269 16.097 
3708 4 12.9656 23.2561 17.9658 
3711 4 14.709 23.2419 19.7979 
4436 3 12.9967 26.8516 21.5479 
3758 4 12.9665 25.0318 19.7741 
4437 1 14.6921 24.9747 21.6199 
3760 4 12.9369 26.8106 17.9642 
3761 4 14.7073 25.0268 17.9563 
3759 3 11.0747 26.8607 19.7653 
3763 3 14.7233 26.8268 19.7821 
3757 1 11.1875 25.0426 17.9939 
4384 1 12.9699 23.1823 21.6428 
3707 1 11.229 23.1865 19.7928 
4433 5 11.157 25.038 21.6223 
4388 1 16.4543 23.2146 21.6607 
4440 5 16.5291 26.8448 21.6011 
3712 1 16.4569 23.2498 17.9576 
3762 4 16.5098 24.9839 19.7944 
3764 5 16.5685 26.8468 17.9525 
5112 3 12.9238 26.8839 25.3734 
4387 4 14.715 23.2144 23.4878 
4434 1 12.9608 24.9507 23.4942 
4383 1 11.1908 23.1576 23.4717 
4435 5 11.1479 26.8779 23.5065 
4439 5 14.6652 26.8408 23.4873 
5115 5 14.6837 26.8896 27.1985 
5060 4 12.9508 23.1705 25.3161 
5063 4 14.6865 23.2005 27.1409 
5064 4 16.4378 23.2006 25.3337 
5109 2 11.2127 24.9838 25.329 
5110 1 12.9351 24.9934 27.147 
5113 4 14.6837 24.9687 25.3383 
5111 1 11.2347 26.8925 27.1405 
5059 1 11.2139 23.1637 27.158 
5114 4 16.474 24.9707 27.1769 
4438 3 16.5086 24.9635 23.4914 
5116 5 16.5405 26.8492 25.3256 
5736 4 12.9486 23.1936 28.936 
5739 4 14.6936 23.1898 30.7125 
5740 4 16.4314 23.1889 28.9365 
6465 2 14.7438 25.0265 32.5197 
5786 1 12.9294 25.0443 30.6912 
5788 3 12.906 26.8732 28.9735 
5789 4 14.7068 25.0037 28.9584 
5790 4 16.444 25.023 30.7229 
5791 3 14.7072 26.9031 30.6573 
5787 3 11.1794 26.9096 30.7334 
6412 5 12.9537 23.1937 32.5902 
6416 1 16.4342 23.1608 32.5382 
6468 3 16.3722 26.9585 32.4451 
6464 5 12.9868 26.924 32.5806 
5785 4 11.1988 25.0308 28.9072 
5735 3 11.2083 23.1872 30.6983 
6461 2 11.195 25.0607 32.6073 
5792 1 16.4993 26.8837 29.0159 
6466 2 16.4652 24.9897 34.3502 
7143 2 14.8233 26.9417 38.0954 
6411 2 11.1666 23.1972 34.4949 
7768 2 16.5133 23.2035 39.8696 
7764 4 13.0271 23.2273 39.8631 
7817 2 14.8287 25.061 39.8443 
7144 2 16.5068 26.9598 36.2747 
7088 2 13.0122 23.1749 36.2173 
7091 2 14.7977 23.2009 38.0279 
7092 3 16.5454 23.1898 36.1941 
7816 2 13.0026 26.9462 39.8673 
7138 2 13.0273 25.0561 38.0427 
6415 1 14.7778 23.1514 34.4123 
7140 3 13.0896 26.964 36.2349 
7141 2 14.7996 25.0251 36.2524 
6462 2 13.0144 25.0658 34.4705 
7813 2 11.2594 25.0352 39.8619 
6467 2 14.8262 26.9323 34.4132 
7139 5 11.1901 26.9761 38.0627 
7087 2 11.2066 23.2211 38.0102 
7137 2 11.2374 25.1106 36.2508 
6463 3 11.2219 26.9814 34.4967 
8489 2 11.2288 25.123 43.4507 
7767 1 14.7759 23.2563 41.6916 
7814 2 13.0213 25.0659 41.6742 
8493 1 14.7613 25.0877 43.5168 
8491 1 11.233 26.9737 45.2544 
7819 5 14.8716 26.9581 41.6649 
8440 1 13.0008 23.2921 43.4864 
8443 1 14.7538 23.2903 45.2844 
7763 3 11.2371 23.2554 41.6695 
8495 1 14.7024 26.9573 45.3239 
8490 1 12.982 25.135 45.2677 
8439 1 11.1999 23.3045 45.2279 
8492 1 13.0062 26.9665 43.4949 
7815 2 11.2097 26.9857 41.6526 
8496 1 16.4841 26.9554 43.6185 
8444 1 16.4955 23.2749 43.4995 
8494 1 16.4585 25.1172 45.3439 
7818 1 16.5649 25.0506 41.7198 
1161 1 14.6054 32.6331 3.18299 
430 3 12.9141 28.8465 1.44704 
1112 1 16.3963 30.7315 3.22919 
432 1 12.9175 30.7572 -0.234688 
433 1 14.5829 28.8269 -0.337585 
434 5 16.4116 28.8611 1.4356 
435 1 14.6295 30.7641 1.46587 
1105 4 11.2372 28.8158 3.22969 
1109 4 14.5823 28.8222 3.2385 
482 1 12.8926 32.6706 1.44965 
485 1 14.5756 32.7024 -0.312495 
486 1 16.2981 32.6515 1.41473 
1108 1 12.8486 30.7476 3.14331 
481 2 11.2013 32.711 -0.340713 
1157 1 11.163 32.6631 3.20357 
429 1 11.2665 28.8342 -0.372159 
431 1 11.173 30.766 1.39264 
436 1 16.391 30.7676 -0.318667 
1106 1 12.868 28.7715 5.06628 
1838 3 16.0811 32.6105 8.69409 
1110 2 16.3645 28.8048 5.05774 
1111 5 14.5411 30.7061 5.01587 
1158 1 12.8657 32.6803 4.95009 
1162 1 16.2543 32.6325 5.01672 
1837 3 14.4773 32.6155 6.81365 
1782 1 12.8615 28.7237 8.75998 
1784 1 12.8349 30.6495 6.88954 
1785 1 14.545 28.728 6.90138 
1786 1 16.3287 28.7313 8.73127 
1787 5 14.5594 30.6129 8.73643 
1788 2 16.3099 30.6285 6.87122 
1834 3 12.9536 32.6096 8.71806 
2464 1 16.276 30.5998 10.5796 
1833 3 11.3477 32.6495 6.84356 
1781 3 11.2421 28.7741 6.91021 
1107 3 11.2884 30.7488 5.02854 
1783 1 11.292 30.7074 8.79669 
2509 3 11.2938 32.5471 10.6037 
2461 1 14.5733 28.737 10.5888 
2457 3 11.2272 28.786 10.608 
3190 1 16.4395 32.564 16.0054 
2458 1 12.9025 28.788 12.4108 
3139 5 14.6823 30.6812 16.0504 
3185 1 11.1518 32.581 14.2513 
2462 1 16.3495 28.7848 12.3374 
2463 1 14.6275 30.6424 12.4217 
3186 1 12.9092 32.5972 16.0354 
2510 1 12.8857 32.5467 12.4893 
3140 1 16.4388 30.6764 14.1674 
2514 1 16.2774 32.5141 12.4103 
3134 2 12.9145 28.7488 16.0808 
3189 1 14.6077 32.541 14.2269 
3136 1 12.9032 30.6846 14.1895 
3137 2 14.672 28.8141 14.2099 
2459 1 11.1756 30.6957 12.4539 
3135 5 11.1479 30.7118 16.0472 
3133 1 11.1896 28.8275 14.2128 
3138 1 16.5256 28.7916 16.02 
2460 1 12.8708 30.6262 10.673 
2513 1 14.517 32.4843 10.648 
4489 3 14.7365 28.7842 21.5889 
3810 5 12.9352 28.7601 19.7961 
4541 5 14.6789 32.6621 21.5826 
3812 3 12.9018 30.7273 17.9677 
3813 5 14.7499 28.7556 17.9029 
3861 5 11.0995 32.604 17.946 
3815 5 14.7804 30.7008 19.8046 
4537 5 11.1089 32.6213 21.5985 
3862 3 12.8896 32.5792 19.7793 
3865 5 14.694 32.6168 17.9363 
3866 1 16.5322 32.6606 19.7865 
3809 5 11.1124 28.782 17.9479 
4488 3 12.8574 30.7066 21.5909 
3811 1 11.0805 30.7273 19.7468 
4485 5 11.0598 28.7857 21.6036 
3816 3 16.5184 30.7119 17.8882 
3814 1 16.5192 28.766 19.8172 
4492 3 16.5695 30.7107 21.6375 
4486 5 12.9133 28.819 23.4812 
5217 3 14.7243 32.6408 25.3131 
5161 1 11.1535 28.8246 25.3767 
4491 5 14.7112 30.7092 23.4819 
4538 5 12.8737 32.622 23.5292 
4542 5 16.5349 32.6574 23.4909 
5218 5 16.4754 32.654 27.1774 
5162 1 12.9146 28.8118 27.109 
5214 5 12.8827 32.6669 27.1247 
5164 3 12.8411 30.712 25.3297 
5165 1 14.6914 28.8133 25.3575 
4487 3 11.1192 30.6978 23.5026 
5167 5 14.6701 30.716 27.1678 
5168 3 16.5258 30.7132 25.3234 
5213 1 11.0866 32.6215 25.3003 
5163 3 11.1765 30.7339 27.1333 
5166 5 16.5405 28.8311 27.2373 
4490 5 16.5414 28.8233 23.4583 
5838 5 12.9373 28.8712 30.8014 
6520 1 16.3834 30.8211 32.4821 
5840 3 12.8653 30.8142 29.008 
5841 1 14.6572 28.8385 28.9831 
5842 1 16.4172 28.8399 30.7094 
5843 1 14.6886 30.7965 30.7185 
5844 3 16.5031 30.7447 29.0663 
5889 3 11.1427 32.6487 29.0119 
5890 3 12.9282 32.6684 30.7865 
5893 1 14.6615 32.6619 29.0478 
5894 1 16.4022 32.667 30.8023 
6569 1 14.6733 32.7065 32.5297 
6516 1 13.002 30.8182 32.5549 
6517 3 14.8122 28.9035 32.5009 
6565 3 11.2104 32.7221 32.5802 
5839 3 11.186 30.834 30.8569 
5837 5 11.1628 28.8475 28.9187 
6513 3 11.162 28.8753 32.6138 
6570 3 16.423 32.7803 34.3315 
6519 3 14.795 30.845 34.3389 
6518 3 16.3812 28.9057 34.3209 
7869 3 14.9566 28.8796 39.8616 
7189 5 11.2093 28.8975 36.2611 
7868 3 12.8716 30.8279 39.8353 
7921 3 14.86 32.8086 39.8565 
6515 5 11.1945 30.8421 34.4118 
7190 5 13.0727 28.9068 38.1029 
7246 3 16.5302 32.8875 38.0544 
7192 3 13.1045 30.8435 36.2382 
7193 3 14.8615 28.898 36.2508 
6514 5 13.099 28.9032 34.3998 
7195 5 14.8871 30.8491 38.1253 
7196 4 16.3992 30.8471 36.1239 
7245 3 14.8767 32.8084 36.2297 
7242 5 13.0111 32.7655 38.0336 
7865 3 11.1444 28.9463 39.8235 
7241 3 11.1233 32.7372 36.2788 
7191 3 11.207 30.8547 38.0001 
7917 3 11.1246 32.7253 39.7958 
6566 5 13.0351 32.7504 34.4656 
7866 5 12.9784 28.8804 41.6274 
7867 3 11.1628 30.7956 41.6625 
7871 5 14.7636 30.8217 41.6127 
7918 5 12.8982 32.7362 41.6348 
7922 3 16.5079 32.8002 41.6968 
8597 3 14.6672 32.7486 43.5181 
8542 1 12.9527 28.7795 45.2558 
8593 3 11.1715 32.7641 43.51 
8544 3 12.9149 30.791 43.4366 
8545 3 14.7663 28.8231 43.545 
8541 3 11.2246 28.8415 43.4733 
8547 5 14.5653 30.7819 45.363 
8543 5 11.2584 30.7704 45.3219 
8594 1 12.8877 32.7793 45.2842 
8598 3 16.3559 32.7019 45.4149 
8548 5 16.4451 30.8225 43.5858 
8546 3 16.3867 28.8288 45.4662 
7870 3 16.5782 28.8731 41.6935 
1265 1 14.5679 40.1848 3.27075 
1216 1 16.2812 38.3333 3.23786 
1164 4 16.2687 34.5232 3.16956 
534 1 12.8199 36.4781 1.4203 
536 1 12.8092 38.3295 -0.390248 
537 2 14.5736 36.5003 -0.365621 
538 1 16.318 36.4427 1.40003 
539 2 14.5643 38.3296 1.42649 
540 2 16.3548 38.3257 -0.393015 
586 2 12.8134 40.1567 1.43574 
589 4 14.5605 40.1386 -0.407697 
590 2 16.3119 40.1435 1.42853 
1213 4 14.5924 36.4575 3.17157 
1212 2 12.8382 38.3377 3.25378 
484 1 12.8463 34.6184 -0.350456 
487 4 14.5755 34.5757 1.40615 
488 3 16.3512 34.6005 -0.27848 
483 2 11.132 34.5893 1.42622 
1160 2 12.8706 34.5813 3.18446 
535 1 11.1204 38.3275 1.4399 
533 1 11.1412 36.4953 -0.387368 
1261 4 11.0563 40.1896 3.27145 
1209 1 11.1657 36.4776 3.28493 
585 1 11.0745 40.1405 -0.377753 
1266 1 16.2882 40.1748 5.05485 
1891 1 14.5241 38.4416 8.71987 
1210 1 12.9375 36.4627 5.002 
1214 3 16.1798 36.4313 5.01497 
1215 1 14.5811 38.3618 5.03687 
1262 4 12.8248 40.1956 5.0724 
1938 1 12.8144 40.2357 8.71282 
1840 1 16.1374 34.5087 6.80629 
1941 1 14.5603 40.2228 6.88271 
1892 1 16.2151 38.385 6.89625 
2568 2 16.2154 38.4293 10.5683 
1886 3 13.001 36.5298 8.69245 
1888 1 12.8948 38.4122 6.85856 
1889 1 14.5494 36.5072 6.81947 
1890 3 16.0701 36.4986 8.71673 
1836 3 12.9573 34.5689 6.80176 
1163 4 14.5793 34.5319 4.95468 
1839 3 14.558 34.551 8.63459 
1937 1 11.0612 40.2164 6.8812 
1211 2 11.0924 38.3849 5.0744 
2561 2 11.175 36.5372 10.4463 
1887 2 11.1232 38.4113 8.67875 
1835 2 11.2659 34.5666 8.66231 
1885 5 11.1755 36.5006 6.87345 
1159 3 11.2146 34.567 5.03216 
1942 1 16.2596 40.2248 8.73207 
2512 5 12.9173 34.5313 10.5554 
2613 1 11.0692 40.2495 10.5619 
2564 4 12.8234 38.4621 10.5698 
2617 4 14.5231 40.2564 10.575 
2565 3 14.523 36.5783 10.5862 
3294 1 16.3179 40.2307 16.0422 
3243 1 14.5831 38.4599 16.0594 
3242 5 16.2738 36.4938 16.094 
3241 2 14.5421 36.5324 14.2424 
3293 1 14.5552 40.2363 14.2489 
2562 5 12.8081 36.5345 12.4333 
3239 1 11.0789 38.4238 16.0452 
3238 5 12.873 36.5101 16.1136 
3244 1 16.2878 38.4257 14.2172 
2566 3 16.1554 36.502 12.4126 
2567 1 14.5453 38.4552 12.4329 
3237 3 11.123 36.5351 14.2917 
2563 1 11.0787 38.4744 12.4593 
3187 5 11.0861 34.5325 16.114 
3240 3 12.8042 38.4687 14.2682 
3191 2 14.6226 34.4711 16.0919 
3188 1 12.8591 34.4798 14.3131 
2515 3 14.4395 34.4884 12.5141 
3192 5 16.2944 34.4819 14.1733 
2511 3 11.259 34.4882 12.4776 
2618 1 16.2815 40.2525 12.4167 
3290 1 12.8195 40.2278 16.0639 
2614 1 12.8 40.2396 12.4269 
3289 3 11.0375 40.233 14.2676 
2516 5 16.1129 34.5184 10.6441 
3864 2 12.9221 34.5515 17.9437 
3867 2 14.5988 34.5609 19.8101 
4544 2 16.4948 34.5615 21.5782 
4589 2 11.113 36.5044 21.638 
4593 2 14.5892 36.5036 21.664 
4592 1 12.8374 38.3668 21.6534 
3915 2 11.0854 38.347 19.7918 
4596 2 16.4209 38.3738 21.681 
3914 2 12.8686 36.5225 19.8169 
3916 2 12.8384 38.4032 17.931 
3917 2 14.5821 36.4962 17.9945 
3918 5 16.3882 36.4676 19.815 
3919 2 14.5906 38.3891 19.8351 
3920 2 16.3216 38.3778 17.947 
3863 5 11.1157 34.5859 19.758 
3913 2 11.0597 36.5161 17.9493 
3970 2 16.3631 40.2116 19.8661 
4540 3 12.8833 34.5984 21.618 
3868 2 16.4007 34.5332 17.9831 
3969 2 14.5979 40.2207 17.9342 
3965 2 11.0635 40.2077 17.9088 
4645 2 14.5923 40.1814 21.6753 
4641 2 11.075 40.1825 21.6766 
3966 2 12.8201 40.1822 19.8185 
4543 5 14.6757 34.6024 23.5176 
4590 2 12.8583 36.5309 23.4917 
5265 3 11.0813 36.5038 25.3189 
4594 5 16.4894 36.4983 23.5227 
4595 2 14.6126 38.3676 23.4806 
5317 2 11.0352 40.2118 25.3244 
4646 2 16.4285 40.1674 23.5028 
5318 3 12.8269 40.2026 27.1233 
5216 2 12.8499 34.6371 25.33 
5219 5 14.7123 34.6304 27.0801 
5322 1 16.4624 40.1677 27.133 
5266 2 12.8252 36.5418 27.1518 
4539 5 11.0974 34.6108 23.4964 
5268 2 12.828 38.3586 25.3386 
5269 2 14.6533 36.547 25.3516 
5270 3 16.5407 36.5105 27.1041 
5271 2 14.6673 38.3637 27.1539 
5272 2 16.4756 38.3691 25.3277 
5321 2 14.6234 40.1649 25.3358 
5267 2 11.0405 38.3801 27.134 
4591 2 11.0875 38.3401 23.4909 
5215 5 11.0632 34.6302 27.1695 
4642 2 12.8324 40.1769 23.5065 
5895 3 14.5708 34.6077 30.7794 
5943 1 11.0025 38.3986 30.749 
5892 2 12.9257 34.6171 28.9531 
6620 2 12.8235 38.4047 32.6092 
5896 5 16.4495 34.6439 29.0661 
5942 2 12.8482 36.5571 30.7392 
6624 3 16.4879 38.32 32.623 
5944 2 12.7929 38.4015 28.9205 
5945 2 14.6817 36.5313 28.9294 
5946 3 16.5119 36.541 30.7833 
5947 5 14.6898 38.3707 30.7381 
5948 3 16.5129 38.3327 28.9035 
6572 5 16.4267 34.64 32.525 
5891 5 11.1548 34.6007 30.7842 
5997 1 14.6769 40.165 28.8838 
6673 2 14.6779 40.1202 32.6108 
6568 3 12.9799 34.6093 32.6146 
6621 2 14.6543 36.5372 32.5885 
5941 1 11.046 36.5344 28.962 
6617 5 11.0697 36.5468 32.6489 
6669 1 10.9565 40.114 32.57 
5994 2 12.7876 40.1575 30.7303 
5993 4 10.9838 40.184 28.91 
5998 1 16.4842 40.137 30.7186 
6571 1 14.7407 34.6837 34.4485 
8025 1 14.6555 40.0855 39.8977 
7350 1 16.4483 40.1009 38.0645 
7349 1 14.6767 40.0828 36.2261 
7244 3 13.0251 34.6636 36.2515 
7972 3 12.8839 38.3877 39.8906 
7973 1 14.7183 36.563 39.8722 
7247 1 14.7836 34.6981 38.0533 
7294 5 12.9231 36.5847 38.0494 
7296 3 12.878 38.4075 36.195 
7297 1 14.7378 36.5484 36.2281 
7298 1 16.4539 36.5411 38.0578 
7299 1 14.7078 38.3779 38.0503 
7300 1 16.4521 38.3236 36.2366 
7976 4 16.4312 38.3242 39.8823 
7346 1 12.8403 40.04 38.0485 
7248 1 16.4654 34.706 36.2169 
6619 1 10.9795 38.4163 34.4128 
7920 3 12.9662 34.6718 39.8066 
7924 1 16.4848 34.7198 39.8686 
7295 1 10.976 38.3832 38.0429 
7293 5 11.0025 36.5795 36.197 
8021 2 10.9951 40.0751 39.8785 
6618 2 12.9519 36.5405 34.458 
6622 1 16.4625 36.5333 34.4219 
6623 1 14.6998 38.3518 34.4325 
7969 2 11.0078 36.6128 39.8339 
7243 5 11.0501 34.6734 38.0472 
6674 4 16.4623 40.0923 34.4272 
6567 5 11.0882 34.6079 34.4475 
7345 4 10.9727 40.0668 36.2302 
6670 4 12.8188 40.0916 34.4178 
7919 5 11.0873 34.709 41.608 
8595 4 11.1493 34.6585 45.2968 
7970 2 12.8727 36.5673 41.6549 
7974 4 16.4491 36.5633 41.693 
7975 4 14.6447 38.3363 41.6927 
8026 4 16.4015 40.0875 41.7021 
8022 4 12.8407 40.0922 41.7154 
8645 4 11.094 36.5219 43.5131 
8652 1 16.3963 38.3147 43.507 
8651 4 14.5839 38.3398 45.2818 
8646 4 12.8273 36.5253 45.2799 
8650 3 16.3993 36.542 45.2991 
8648 4 12.8312 38.3336 43.4994 
8649 4 14.6245 36.5707 43.5076 
8596 3 12.8338 34.6777 43.5173 
8647 1 11.0961 38.3356 45.2909 
8697 4 11.0518 40.1198 43.5067 
7923 5 14.6816 34.687 41.6936 
8599 5 14.6466 34.6395 45.3041 
8600 2 16.4604 34.6728 43.4886 
7971 2 11.0265 38.3293 41.6983 
8702 3 16.3579 40.1179 45.2736 
8701 1 14.6092 40.0954 43.4923 
8698 4 12.8186 40.1224 45.2866 
588 4 12.7994 41.9178 -0.383548 
591 4 14.5593 41.9306 1.42968 
592 4 16.3346 41.8919 -0.395726 
638 4 12.789 43.6733 1.42768 
1320 4 16.2874 45.4464 3.22953 
640 4 12.779 45.4028 -0.378742 
641 4 14.5611 43.6556 -0.380601 
642 4 16.3116 43.6738 1.41874 
643 4 14.5467 45.4222 1.41788 
644 4 16.314 45.4223 -0.388212 
1264 4 12.7989 41.9435 3.25092 
1268 4 16.3125 41.9431 3.24394 
1317 4 14.5471 43.6904 3.23628 
1316 4 12.773 45.4301 3.23191 
587 4 11.028 41.9342 1.43681 
637 4 11.0136 43.6572 -0.369112 
1313 4 11.0183 43.6793 3.24572 
639 4 11.0006 45.409 1.43182 
1996 4 16.2686 45.4661 6.8898 
1267 4 14.5484 41.9637 5.06061 
1314 4 12.7807 43.7003 5.06005 
1995 4 14.5052 45.4657 8.72869 
1318 4 16.274 43.7268 5.06303 
1319 4 14.5174 45.4508 5.05391 
1994 4 16.2612 43.7461 8.73078 
1940 4 12.793 41.9694 6.88653 
1943 4 14.5359 41.9913 8.72677 
1944 4 16.2804 41.985 6.89297 
1993 4 14.5277 43.7235 6.88941 
1990 4 12.7694 43.7164 8.72625 
1992 4 12.7588 45.451 6.88687 
1263 3 11.04 41.9519 5.06478 
1991 1 10.9981 45.448 8.71908 
1989 1 11.0106 43.697 6.88322 
1939 1 11.0262 41.9622 8.71906 
1315 1 10.9998 45.4288 5.05628 
2620 1 16.2728 42.003 10.5738 
2665 1 11.0193 43.7118 10.5647 
2616 1 12.7861 41.9926 10.5706 
2669 1 14.5176 43.7406 10.5725 
2668 4 12.7544 45.4625 10.578 
2672 4 16.2633 45.4727 10.5777 
3345 1 14.5243 43.7545 14.282 
3348 4 16.2853 45.4754 14.2928 
3344 4 12.7701 45.4786 14.2919 
2619 4 14.5363 42.0036 12.4228 
3292 1 12.7883 41.9851 14.2728 
3347 3 14.5353 45.4938 16.1549 
2666 1 12.7759 43.7262 12.4269 
3346 1 16.2947 43.7733 16.1266 
3342 1 12.7925 43.7503 16.1242 
3295 4 14.571 42.0092 16.0975 
2670 1 16.2685 43.7569 12.4215 
2671 1 14.5114 45.4797 12.4281 
3296 1 16.2972 42.0243 14.2568 
2667 1 11.0217 45.4611 12.4285 
2615 4 11.028 41.9771 12.4214 
3341 4 11.036 43.7343 14.2761 
3343 4 11.0182 45.4776 16.1466 
3291 4 11.0319 41.9895 16.0995 
4700 4 16.3483 45.4775 21.6752 
3968 2 12.816 41.9988 17.9527 
3971 2 14.5913 41.9997 19.8261 
3972 4 16.316 42.0477 17.9502 
4018 4 12.8106 43.7736 19.8324 
4697 4 14.5975 43.7528 21.6738 
4020 4 12.7818 45.4725 18.0006 
4021 4 14.563 43.7734 17.9779 
4022 4 16.3452 43.7536 19.8393 
4023 4 14.566 45.4813 19.8484 
4024 4 16.3309 45.4852 18.0045 
4644 2 12.8234 42.0005 21.67 
4648 4 16.3842 41.9916 21.6798 
4696 4 12.7928 45.4629 21.6834 
4693 1 11.0178 43.7514 21.678 
3967 2 11.0611 42.0204 19.8184 
4017 1 11.0269 43.7524 17.9673 
4019 1 11.0083 45.4581 19.8448 
4647 2 14.6125 41.9702 23.502 
4694 1 12.8103 43.7419 23.5137 
5376 1 16.3519 45.4687 25.306 
4698 1 16.3723 43.7291 23.5008 
4699 4 14.5764 45.4665 23.4965 
5374 1 16.3814 43.6937 27.1006 
5320 1 12.8245 41.9739 25.3339 
5323 4 14.633 41.9343 27.1072 
5324 4 16.4147 41.9498 25.3203 
5370 1 12.8079 43.6885 27.0941 
5375 4 14.5777 45.4567 27.0959 
5372 4 12.7919 45.4519 25.3092 
5373 4 14.6009 43.7133 25.3143 
5319 4 11.0063 41.9557 27.1176 
4643 2 11.0293 41.9872 23.4963 
5369 4 11.014 43.7061 25.3161 
5371 4 10.9847 45.4274 27.0853 
4695 1 11.0024 45.4517 23.5038 
6047 3 10.9434 45.3904 30.732 
5996 2 12.8153 41.9242 28.8937 
5999 2 14.6361 41.8873 30.7264 
6000 1 16.4233 41.9256 28.912 
6721 2 10.9602 43.6333 32.5689 
6046 2 12.7883 43.6623 30.7216 
5995 2 10.97 41.912 30.7398 
6048 2 12.7881 45.4264 28.8926 
6049 4 14.6242 43.6678 28.89 
6050 4 16.4071 43.6619 30.7173 
6051 2 14.5985 45.4295 30.7183 
6052 2 16.3633 45.459 28.9085 
6672 2 12.7994 41.8528 32.5849 
6676 2 16.4353 41.8912 32.5681 
6045 4 10.9732 43.6882 28.9034 
6724 2 12.7522 45.4085 32.5583 
6725 2 14.5976 43.639 32.5587 
6728 2 16.3839 45.43 32.5424 
7404 2 16.3805 45.423 36.2019 
8076 2 12.7709 45.3606 39.8901 
8028 4 16.4037 41.8479 39.9066 
8024 2 12.8131 41.8149 39.8937 
7348 2 12.8039 41.7985 36.2313 
7351 2 14.6258 41.8207 38.0562 
7352 4 16.4355 41.8464 36.2278 
8080 2 16.3625 45.4069 39.8923 
7398 2 12.7923 43.5945 38.0394 
8077 2 14.5911 43.6118 39.9033 
7400 2 12.7642 45.3893 36.1898 
7401 2 14.5982 43.6157 36.2196 
7402 2 16.3888 43.6114 38.0542 
7403 2 14.5762 45.389 38.0338 
7347 2 10.9786 41.8181 38.0361 
8073 2 10.9857 43.5769 39.886 
7397 2 10.9653 43.5995 36.1998 
7399 2 10.9626 45.3478 38.0441 
6675 2 14.6318 41.8567 34.424 
6671 2 10.9677 41.8272 34.3926 
6726 2 16.408 43.6521 34.3979 
6727 2 14.5655 45.4162 34.374 
6722 2 12.778 43.616 34.3977 
6723 4 10.9489 45.382 34.3761 
8027 4 14.612 41.8496 41.7063 
8074 4 12.7944 43.6097 41.7205 
8756 4 16.3414 45.4027 43.4966 
8078 4 16.3697 43.6283 41.708 
8079 4 14.5663 45.376 41.7277 
8755 4 14.5589 45.3985 45.2873 
8700 4 12.8127 41.8669 43.4887 
8703 1 14.5814 41.8841 45.2784 
8704 4 16.3695 41.8666 43.4907 
8754 1 16.3365 43.6472 45.2797 
8750 1 12.8029 43.6429 45.2835 
8753 4 14.5787 43.6286 43.4845 
8752 1 12.7804 45.3802 43.4977 
8023 4 11.0129 41.8516 41.7199 
8699 1 11.0406 41.8987 45.2942 
8749 4 11.0138 43.6193 43.4917 
8751 4 11.0096 45.371 45.292 
8075 4 10.9818 45.3464 41.6972 
21 4 18.0612 -0.268958 -0.37204 
22 4 19.8023 -0.252591 1.42979 
23 1 18.0466 1.49956 1.42768 
24 4 19.8087 1.51627 -0.36398 
25 4 21.5568 -0.235868 -0.368431 
27 1 21.5472 1.52529 1.43646 
73 4 18.0598 3.27105 -0.364144 
74 4 19.7994 3.28192 1.43409 
77 4 21.5496 3.29466 -0.363419 
697 4 18.0413 -0.273908 3.2237 
700 4 19.7965 1.50512 3.21639 
701 4 21.5535 -0.240785 3.23515 
749 4 18.032 3.27238 3.21296 
753 4 21.5551 3.29908 3.2185 
698 4 19.7969 -0.269655 5.04918 
699 2 18.0223 1.48637 5.03388 
703 2 21.5534 1.52442 5.04996 
750 2 19.7817 3.29824 5.0313 
1373 4 18.0166 -0.2811 6.8819 
1374 4 19.8019 -0.269881 8.70739 
1375 2 18.0069 1.48902 8.72587 
1376 2 19.7912 1.4873 6.88425 
1377 3 21.5752 -0.253941 6.88143 
1379 2 21.5792 1.5334 8.71479 
1425 2 18.005 3.26411 6.87251 
1426 2 19.7829 3.2949 8.727 
1429 2 21.5536 3.3339 6.88521 
2053 2 21.5835 -0.219074 10.5682 
2049 2 18.0221 -0.261746 10.5756 
2052 2 19.7931 1.52055 10.5777 
2105 2 21.5812 3.30326 10.5883 
2101 2 17.9959 3.26283 10.6001 
2781 2 21.5714 3.3267 14.3292 
2050 2 19.8206 -0.248655 12.4495 
2051 2 18.0153 1.5 12.4566 
2778 4 19.8031 3.30425 16.2071 
2055 2 21.5843 1.54526 12.4585 
2777 2 18.0384 3.26119 14.3416 
2102 2 19.793 3.29922 12.4663 
2731 2 21.5789 1.54837 16.1739 
2725 2 18.0486 -0.254622 14.3257 
2726 4 19.8341 -0.248223 16.176 
2727 4 18.0647 1.50133 16.1982 
2728 2 19.8189 1.52254 14.3454 
2729 4 21.5992 -0.222358 14.3055 
3401 4 18.1031 -0.267065 18.0034 
3402 4 19.8613 -0.233619 19.8392 
3403 2 18.0917 1.50155 19.8555 
3404 4 19.8279 1.5307 18.0067 
3405 4 21.5898 -0.211577 18.0071 
3407 4 21.5668 1.55632 19.8346 
3453 4 18.0802 3.26961 18.0136 
3454 4 19.8273 3.29898 19.8499 
3457 4 21.563 3.32488 18.0195 
4077 4 18.0976 -0.245883 21.6744 
4080 4 19.8416 1.53495 21.6764 
4081 4 21.5917 -0.201172 21.6733 
4129 4 18.0816 3.27511 21.6945 
4133 4 21.5611 3.3176 21.6749 
4078 4 19.8493 -0.21708 23.4892 
4079 4 18.0831 1.51452 23.4785 
4083 4 21.5735 1.55875 23.4946 
4130 4 19.8233 3.29462 23.4912 
4753 4 18.0949 -0.231538 25.2927 
4754 4 19.8386 -0.217329 27.1103 
4755 4 18.0791 1.52172 27.0963 
4756 4 19.8294 1.53734 25.2966 
4757 4 21.5834 -0.206642 25.3114 
4759 4 21.5662 1.55393 27.1138 
4805 4 18.0723 3.27558 25.2846 
4806 4 19.8152 3.29692 27.0966 
4809 4 21.5635 3.32192 25.3058 
5429 4 18.0992 -0.219868 28.9144 
5430 4 19.8342 -0.219161 30.7322 
5431 4 18.0814 1.52648 30.7173 
5432 4 19.8287 1.54172 28.9142 
5433 4 21.5683 -0.210317 28.9293 
5435 4 21.5656 1.54908 30.7305 
5481 4 18.0707 3.26792 28.8923 
5482 4 19.8177 3.29072 30.7165 
5485 4 21.5614 3.31389 28.9045 
6105 4 18.1084 -0.228986 32.5388 
6108 4 19.8237 1.54101 32.5414 
6109 4 21.5611 -0.211785 32.5583 
6157 4 18.0692 3.26726 32.5354 
6161 4 21.5533 3.29009 32.5424 
6158 4 19.8227 3.27193 34.3602 
6107 4 18.0918 1.5223 34.364 
7513 4 21.5643 3.28315 39.8533 
7509 4 18.0966 3.25156 39.8659 
7461 4 21.5569 -0.237414 39.8582 
6781 4 18.1275 -0.229982 36.197 
6782 4 19.8453 -0.234308 38.0365 
6783 4 18.1155 1.51024 38.0213 
6784 4 19.8396 1.53597 36.1978 
6785 4 21.558 -0.232597 36.2072 
6787 4 21.5646 1.53122 38.0296 
6833 4 18.0773 3.24646 36.1849 
6834 4 19.8336 3.2753 38.0237 
6837 4 21.5733 3.29217 36.2031 
7457 1 18.1347 -0.254634 39.8726 
7460 4 19.8338 1.52482 39.8591 
6106 4 19.8355 -0.220212 34.3738 
6111 4 21.565 1.53867 34.378 
7458 4 19.8308 -0.250597 41.6816 
7459 4 18.0943 1.51169 41.694 
7463 4 21.5605 1.5283 41.6754 
7510 4 19.832 3.28038 41.6916 
8133 4 18.0949 -0.272875 43.5 
8134 4 19.8244 -0.256252 45.2955 
8135 4 18.0715 1.49346 45.3081 
8136 4 19.8208 1.51873 43.4949 
8137 1 21.5615 -0.237943 43.4835 
8139 4 21.5549 1.52741 45.2972 
8185 4 18.0681 3.25382 43.5093 
8186 1 19.8109 3.28411 45.3042 
8189 4 21.555 3.2993 43.4973 
75 1 18.0667 5.0396 1.41781 
76 4 19.8091 5.06136 -0.366089 
79 4 21.5434 5.07379 1.43495 
125 4 18.0741 6.8336 -0.367071 
126 4 19.7982 6.84044 1.42523 
127 4 18.0789 8.6409 1.43661 
128 4 19.7917 8.63598 -0.345299 
129 4 21.544 6.85246 -0.355767 
131 4 21.5342 8.63374 1.43424 
752 4 19.79 5.06259 3.21455 
801 4 18.0664 6.83857 3.22074 
804 4 19.7899 8.62921 3.22371 
805 4 21.5338 6.84909 3.22995 
177 4 18.0971 10.47 -0.362117 
178 4 19.8023 10.4435 1.43103 
181 4 21.5414 10.4435 -0.337289 
853 4 18.0911 10.4341 3.23658 
857 1 21.5264 10.4115 3.22363 
751 4 18.0334 5.05195 5.03242 
755 4 21.5487 5.06109 4.99828 
802 4 19.7685 6.82347 5.01806 
803 1 18.0722 8.61535 5.03038 
807 1 21.5223 8.63801 5.00877 
1427 2 18.0078 5.03994 8.7182 
1428 4 19.7539 5.05521 6.86759 
1431 4 21.5419 5.0584 8.75805 
1477 1 18.0731 6.83564 6.87057 
1478 4 19.7635 6.81493 8.7408 
1479 4 18.0632 8.5927 8.72157 
1480 4 19.759 8.62945 6.85303 
1481 5 21.547 6.82364 6.86585 
1483 2 21.5527 8.5815 8.73831 
854 4 19.7861 10.4096 5.03921 
1529 4 18.0662 10.4051 6.85426 
1530 2 19.7622 10.3808 8.70929 
1533 1 21.5302 10.3747 6.8499 
2205 1 18.0683 10.3879 10.565 
2209 5 21.5221 10.3929 10.6096 
2156 4 19.763 8.54619 10.5932 
2157 4 21.5296 6.80645 10.6013 
2104 2 19.7782 5.04575 10.6054 
2153 2 18.0056 6.79781 10.5917 
2103 4 17.9987 5.00611 12.4817 
2831 4 18.0505 8.58675 16.2003 
2107 4 21.5746 5.0581 12.4651 
2835 5 21.5293 8.57539 16.1518 
2154 2 19.7682 6.77616 12.4654 
2155 2 18.0044 8.58398 12.4331 
2833 4 21.5463 6.76466 14.2976 
2832 2 19.7457 8.57798 14.2962 
2159 4 21.5366 8.54002 12.4644 
2779 4 18.0446 5.0049 16.1994 
2780 4 19.789 5.04269 14.3459 
2783 4 21.5477 5.06933 16.1774 
2829 2 18.0147 6.77325 14.3331 
2830 4 19.7505 6.76765 16.1946 
2882 3 19.6877 10.4003 16.173 
2206 2 19.7238 10.3857 12.4348 
2881 2 18.0055 10.428 14.3168 
2885 2 21.5205 10.3915 14.2644 
3455 4 18.0751 5.02591 19.8706 
3456 1 19.7948 5.04551 18.0313 
3459 4 21.5479 5.07573 19.861 
3505 4 18.0622 6.79253 18.0382 
3506 1 19.782 6.81858 19.8692 
3507 4 18.091 8.63222 19.8871 
3508 3 19.7187 8.58469 18.0431 
3509 4 21.5238 6.79883 18.0389 
3511 2 21.5411 8.59565 19.8817 
4132 4 19.8095 5.05945 21.6821 
4181 1 18.0913 6.82891 21.6959 
4184 4 19.798 8.65361 21.7037 
4185 4 21.5365 6.84232 21.7037 
3561 5 21.5436 10.4261 18.0434 
4237 4 21.5468 10.4579 21.7028 
3558 1 19.7669 10.4523 19.9053 
4233 4 18.0935 10.4907 21.7035 
3557 4 18.086 10.4549 18.0582 
4131 4 18.0752 5.04547 23.4935 
4135 4 21.5459 5.08159 23.5019 
4182 1 19.8077 6.8585 23.4988 
4183 4 18.1073 8.67436 23.5004 
4187 4 21.5382 8.66632 23.5104 
4807 4 18.0705 5.04601 27.0785 
4808 4 19.809 5.07289 25.3007 
4811 4 21.5492 5.09332 27.1069 
4857 4 18.1021 6.85952 25.2981 
4858 1 19.8052 6.879 27.0968 
4859 4 18.078 8.72239 27.104 
4860 4 19.8202 8.68946 25.314 
4861 3 21.5285 6.86354 25.307 
4863 4 21.5473 8.68459 27.1087 
4234 4 19.8178 10.4854 23.5322 
4909 4 18.1025 10.5331 25.3174 
4910 4 19.8191 10.5177 27.1101 
4913 3 21.5787 10.4948 25.3373 
5483 2 18.0574 5.04233 30.7201 
5484 4 19.8033 5.06456 28.8747 
5487 2 21.5485 5.09005 30.7108 
5533 2 18.0608 6.89503 28.8841 
5534 2 19.7961 6.88627 30.6953 
5535 4 18.0592 8.73088 30.6833 
5536 3 19.8065 8.71009 28.8747 
5537 4 21.5519 6.88992 28.8783 
5539 2 21.5693 8.69071 30.6848 
6160 3 19.809 5.04185 32.5421 
6209 2 18.0538 6.86198 32.5266 
6212 2 19.7937 8.68966 32.5318 
6213 2 21.5573 6.88248 32.5361 
5589 1 21.559 10.5089 28.8823 
5585 4 18.0806 10.5376 28.8996 
5586 2 19.8099 10.5199 30.6857 
6265 2 21.572 10.4907 32.5158 
6261 2 18.0773 10.5626 32.5124 
6262 2 19.8169 10.5195 34.3307 
6215 4 21.5726 8.65157 34.3368 
6210 4 19.8089 6.86629 34.3371 
6211 2 18.0527 8.69771 34.3495 
6159 2 18.0658 5.04605 34.3449 
6163 2 21.561 5.07544 34.3574 
7561 2 18.0534 6.86604 39.8597 
7613 2 18.1005 10.5279 39.8605 
7617 2 21.5689 10.4633 39.8699 
7565 4 21.5902 6.84024 39.8572 
7564 2 19.8097 8.65953 39.8691 
6835 2 18.0627 5.03883 38.0261 
6836 2 19.8144 5.05349 36.1966 
6839 4 21.5915 5.06114 38.0225 
6885 2 18.0567 6.86296 36.1749 
6886 2 19.8213 6.85006 38.0295 
6887 2 18.0635 8.68152 38.0071 
6888 2 19.807 8.65984 36.1551 
6889 2 21.5726 6.86528 36.1693 
6891 2 21.5626 8.63914 38.0191 
7512 2 19.836 5.05312 39.8507 
6938 2 19.8089 10.4902 38.0093 
6937 2 18.0886 10.5599 36.1707 
6941 2 21.5507 10.4617 36.1463 
7511 2 18.0678 5.03857 41.6897 
7515 4 21.5713 5.05644 41.6825 
7562 2 19.8056 6.84583 41.6889 
7563 4 18.0888 8.69548 41.7077 
7567 2 21.5558 8.63979 41.697 
8187 4 18.0719 5.04612 45.3138 
8188 4 19.8065 5.0456 43.5158 
8191 4 21.5545 5.06871 45.3172 
8237 4 18.0923 6.86448 43.5145 
8238 4 19.7915 6.84383 45.3133 
8239 4 18.0912 8.65297 45.3052 
8240 4 19.7844 8.66956 43.4992 
8241 2 21.5515 6.84689 43.5107 
8243 2 21.543 8.64654 45.3184 
7614 4 19.8218 10.4814 41.71 
8289 4 18.0979 10.507 43.4929 
8290 2 19.8045 10.4655 45.3075 
8293 1 21.5464 10.4495 43.5003 
909 4 21.5607 14.0727 3.24886 
908 1 19.8022 15.976 3.26137 
179 4 18.1098 12.2799 1.4372 
180 1 19.8017 12.2619 -0.352121 
905 1 18.1071 14.1192 3.23615 
183 1 21.544 12.2164 1.46075 
229 4 18.1342 14.1406 -0.380968 
230 2 19.8268 14.1021 1.46392 
231 4 18.1353 15.9893 1.43922 
232 4 19.8364 15.9669 -0.357585 
233 2 21.5368 14.0574 -0.353821 
235 4 21.5051 15.9538 1.49495 
856 1 19.7985 12.2399 3.23154 
1587 4 21.4761 16.033 8.73703 
855 4 18.0908 12.249 5.03086 
859 2 21.5307 12.2076 5.03229 
906 2 19.7912 14.0942 5.0268 
907 2 18.1035 16.0207 5.06889 
911 2 21.5027 15.9525 5.09003 
1585 2 21.4874 14.0947 6.87482 
1584 2 19.7745 16.0216 6.93153 
1531 2 18.0643 12.2405 8.7229 
1532 2 19.7789 12.2265 6.8539 
1583 3 18.0237 16.0592 8.73589 
1535 2 21.4654 12.2205 8.72928 
1581 2 18.0664 14.1461 6.88412 
1582 2 19.7467 14.1458 8.72775 
2260 2 19.7367 16.0487 10.5436 
2257 2 18.0299 14.1685 10.5872 
2261 2 21.4168 14.1251 10.581 
2208 3 19.6977 12.2556 10.5977 
2933 2 18.0352 14.1774 14.3013 
2939 2 21.4575 16.056 16.137 
2887 5 21.4991 12.2758 16.1113 
2207 2 18.0167 12.287 12.4419 
2937 2 21.4712 14.1426 14.2771 
2936 2 19.7621 16.0539 14.2607 
2211 2 21.4787 12.2376 12.4497 
2935 3 18.0316 16.0408 16.1577 
2258 2 19.7545 14.1461 12.4372 
2259 2 18.0548 16.0483 12.4255 
2883 2 18.0577 12.3176 16.1843 
2934 2 19.7368 14.2192 16.1716 
2263 3 21.4391 16.0586 12.3712 
2884 2 19.7226 12.2481 14.2848 
4236 2 19.8148 12.313 21.6897 
4288 2 19.7908 16.0079 21.7357 
3615 2 21.497 16.093 19.8542 
4289 2 21.5641 14.1807 21.7713 
3559 3 18.0549 12.3381 19.8779 
3560 2 19.7644 12.3173 18.0723 
4285 3 18.0594 14.1687 21.7057 
3563 3 21.5765 12.2601 19.892 
3609 3 18.0499 14.1998 18.0212 
3610 2 19.814 14.1709 19.8618 
3611 4 18.0789 16.0131 19.8582 
3612 3 19.7346 16.0329 17.9985 
3613 1 21.4929 14.168 17.977 
4967 1 21.5754 15.9761 27.1401 
4235 4 18.0894 12.3324 23.5144 
4239 2 21.5757 12.3121 23.5619 
4286 2 19.8037 14.1781 23.5545 
4287 4 18.0709 16.0115 23.5345 
4291 4 21.5816 16.0105 23.5823 
4965 4 21.5681 14.1825 25.359 
4964 4 19.836 16.0084 25.3504 
4911 4 18.0875 12.3437 27.1205 
4912 1 19.836 12.3143 25.3439 
4963 4 18.098 15.99 27.1329 
4915 4 21.5634 12.3368 27.1209 
4961 2 18.0923 14.1681 25.3405 
4962 4 19.8355 14.1657 27.1196 
5587 1 18.092 12.3743 30.7087 
5588 1 19.814 12.3524 28.8876 
6317 4 21.5665 14.1523 32.4998 
5591 2 21.5668 12.334 30.6828 
5637 1 18.1015 14.1678 28.908 
5638 4 19.8279 14.1646 30.6996 
5639 1 18.1094 15.9693 30.7207 
5640 1 19.8331 15.9706 28.9146 
5641 1 21.5678 14.1572 28.8972 
5643 4 21.5652 15.9585 30.7015 
6319 4 21.5468 15.9829 34.3029 
6264 4 19.827 12.3668 32.5121 
6313 4 18.1185 14.1626 32.5233 
6316 1 19.8439 15.969 32.5082 
6267 1 21.5537 12.318 34.3014 
6314 1 19.8536 14.1527 34.3123 
6315 1 18.1515 15.9531 34.3443 
6263 1 18.117 12.3913 34.3414 
6995 1 21.491 16.0103 38.0055 
7665 1 18.1693 14.1486 39.8352 
7616 1 19.8605 12.314 39.8584 
7668 4 19.8756 15.9652 39.8541 
7669 4 21.5177 14.1084 39.8955 
6939 1 18.1451 12.3805 38.0142 
6940 1 19.8516 12.3413 36.1543 
6943 4 21.5193 12.2585 38.0049 
6989 1 18.1704 14.159 36.1766 
6990 1 19.875 14.1335 38.011 
6991 3 18.2001 15.9555 38.0077 
6992 1 19.8716 15.9747 36.1527 
6993 1 21.504 14.1319 36.1232 
8347 1 21.489 15.9553 45.2697 
7615 2 18.1197 12.3381 41.6755 
7619 1 21.5376 12.2689 41.7094 
7666 1 19.8515 14.1245 41.6935 
7667 1 18.1701 15.9372 41.6595 
7671 1 21.5236 15.9699 41.6974 
8345 1 21.5364 14.1005 43.5088 
8344 1 19.8392 15.9515 43.481 
8291 1 18.1195 12.3322 45.2879 
8292 4 19.837 12.2926 43.5024 
8295 4 21.5415 12.2437 45.3147 
8341 4 18.1365 14.1405 43.4972 
8342 4 19.8403 14.1029 45.3017 
8343 4 18.1578 15.941 45.3002 
281 1 18.1537 17.8021 -0.334947 
282 1 19.844 17.8092 1.47033 
283 1 18.1662 19.6591 1.48348 
284 4 19.8294 19.6491 -0.34759 
285 4 21.4856 17.8217 -0.363313 
287 4 21.507 19.6691 1.46824 
333 1 18.1558 21.4805 -0.316503 
334 1 19.8536 21.5131 1.50315 
337 1 21.5101 21.4913 -0.334167 
957 1 18.1499 17.8598 3.26752 
960 1 19.861 19.682 3.31194 
961 1 21.4947 17.8089 3.28881 
1009 1 18.1292 21.4901 3.28988 
1013 1 21.526 21.539 3.3382 
958 1 19.8319 17.8657 5.10031 
959 4 18.1108 19.676 5.08608 
963 4 21.5258 19.706 5.16021 
1010 4 19.7988 21.5194 5.11731 
1633 4 18.0796 17.8801 6.90387 
1634 4 19.7579 17.8669 8.72227 
1635 4 18.0776 19.6872 8.72236 
1636 1 19.7776 19.6876 6.90262 
1637 4 21.5111 17.8596 6.93546 
1639 4 21.4336 19.6943 8.70044 
1685 4 18.0761 21.5019 6.90169 
1686 4 19.757 21.5149 8.70933 
1689 1 21.4818 21.5343 6.94149 
2312 4 19.7736 19.6676 10.5507 
2361 1 18.1073 21.462 10.555 
2365 3 21.4351 21.5293 10.5032 
2313 4 21.4582 17.8422 10.5473 
2309 1 18.0364 17.8914 10.5576 
2989 4 21.4705 17.899 14.2175 
3041 1 21.5151 21.4165 14.1755 
2310 4 19.7648 17.8898 12.396 
2311 3 18.0527 19.6638 12.4025 
3038 4 19.7596 21.3861 16.0764 
2988 1 19.7484 19.6553 14.2329 
2315 1 21.4817 19.6769 12.373 
3037 1 18.0758 21.4637 14.2338 
2362 4 19.7801 21.462 12.3725 
2991 4 21.4585 19.6203 16.0539 
2985 4 18.0348 17.8669 14.2724 
2986 4 19.7301 17.8585 16.1189 
2987 1 18.043 19.6475 16.1127 
3661 4 18.0601 17.8355 17.9924 
3662 1 19.7435 17.8499 19.8504 
3663 4 18.0634 19.6234 19.8473 
3664 4 19.7556 19.6211 17.9742 
3665 4 21.4316 17.8593 17.971 
3667 1 21.494 19.5604 19.8573 
3713 4 18.0874 21.4149 17.9662 
3714 4 19.8159 21.3385 19.8525 
3717 4 21.4866 21.3567 17.9495 
4337 4 18.0838 17.8233 21.7033 
4340 4 19.8194 19.5768 21.7174 
4341 4 21.529 17.7846 21.7361 
4389 4 18.1284 21.389 21.6898 
4393 4 21.552 21.344 21.7312 
4338 4 19.8181 17.7965 23.5545 
4339 4 18.1077 19.5928 23.5257 
4343 4 21.5569 19.5562 23.5879 
4390 4 19.8503 21.3517 23.5454 
5013 4 18.0945 17.7909 25.3341 
5014 4 19.8357 17.7814 27.1415 
5015 4 18.1066 19.573 27.1424 
5016 4 19.8352 19.5694 25.36 
5017 4 21.5829 17.7776 25.3721 
5019 4 21.5876 19.5638 27.1627 
5065 4 18.125 21.3753 25.3467 
5066 4 19.8526 21.3462 27.158 
5069 4 21.5979 21.3299 25.3749 
5689 4 18.1066 17.7744 28.9316 
5690 4 19.8413 17.7671 30.7221 
5691 4 18.1266 19.557 30.7293 
5692 4 19.8457 19.5636 28.9393 
5693 4 21.5793 17.7684 28.9312 
5695 4 21.5749 19.5651 30.7368 
5741 4 18.1327 21.3649 28.9344 
5742 4 19.8521 21.3612 30.7403 
5745 4 21.593 21.3502 28.9759 
6365 4 18.1242 17.7613 32.5349 
6368 4 19.8439 19.5644 32.5287 
6369 4 21.5607 17.7812 32.5107 
6417 4 18.1385 21.3562 32.5375 
6421 4 21.5673 21.3798 32.5379 
6366 4 19.8433 17.7803 34.332 
6371 4 21.5505 19.5957 34.3345 
6367 4 18.1348 19.5522 34.3515 
6418 4 19.8458 21.366 34.3392 
7773 4 21.5352 21.4227 39.8238 
7769 4 18.1857 21.3725 39.8387 
7041 4 18.1589 17.7562 36.1795 
7042 4 19.8658 17.8079 37.9998 
7043 4 18.1576 19.561 38.012 
7044 4 19.8523 19.5823 36.1665 
7045 4 21.5441 17.8102 36.1461 
7047 4 21.566 19.6156 37.9952 
7093 4 18.1558 21.3512 36.1752 
7094 4 19.8596 21.3754 37.9967 
7097 4 21.5447 21.4037 36.1597 
7717 4 18.1665 17.7647 39.8215 
7720 4 19.864 19.5912 39.8307 
7721 4 21.5536 17.8093 39.8504 
7718 4 19.8421 17.7933 41.6618 
7719 4 18.1624 19.5916 41.6479 
7723 4 21.5315 19.6257 41.666 
7770 4 19.8503 21.404 41.6648 
8393 4 18.1582 17.7663 43.4768 
8394 4 19.8123 17.7967 45.2993 
8395 4 18.1418 19.6338 45.3142 
8396 4 19.8213 19.6135 43.4808 
8397 4 21.5091 17.804 43.4969 
8399 4 21.4976 19.6378 45.2903 
8445 4 18.1649 21.44 43.5016 
8446 4 19.8474 21.4676 45.3184 
8449 4 21.5151 21.4521 43.4818 
335 4 18.1115 23.3121 1.48798 
336 4 19.8445 23.3205 -0.302841 
339 4 21.5426 23.3569 1.51242 
385 4 18.1462 25.1263 -0.304936 
386 4 19.8354 25.1423 1.50921 
387 4 18.1617 26.9638 1.46075 
388 4 19.9007 26.9856 -0.298577 
389 4 21.564 25.1586 -0.28783 
391 4 21.5575 26.9742 1.53229 
1012 4 19.8085 23.336 3.31305 
1061 4 18.0996 25.131 3.29541 
1064 4 19.8055 26.9678 3.30766 
1065 1 21.514 25.1639 3.33371 
1011 4 18.0781 23.3252 5.11049 
1015 4 21.5078 23.3545 5.13956 
1062 4 19.7875 25.1453 5.11745 
1063 4 18.0909 26.9593 5.11319 
1067 4 21.5044 26.964 5.133 
1687 4 18.0725 23.3309 8.68197 
1688 4 19.7758 23.3362 6.90829 
1691 4 21.489 23.3334 8.71507 
1737 4 18.0615 25.1479 6.90748 
1738 4 19.7741 25.1431 8.71027 
1739 1 18.0592 26.9614 8.71456 
1740 4 19.7861 26.9594 6.92836 
1741 1 21.5046 25.1407 6.92705 
1743 1 21.5112 26.9453 8.70807 
2417 4 21.5194 25.1001 10.4849 
2364 1 19.7424 23.3225 10.5137 
2416 4 19.7951 26.9594 10.4914 
2413 4 18.0763 25.164 10.5226 
2363 1 18.117 23.2932 12.4048 
3095 1 21.5862 26.8792 15.863 
2367 4 21.4894 23.2735 12.2848 
3091 3 18.2776 26.8706 15.9864 
2414 4 19.7957 25.1217 12.2949 
2415 4 18.1089 26.9576 12.3156 
3093 4 21.4999 25.0378 14.0533 
3092 1 19.8662 26.9395 14.072 
2419 1 21.5331 26.9274 12.2191 
3039 1 18.1611 23.2408 16.0722 
3040 4 19.843 23.2249 14.1895 
3043 1 21.4994 23.096 16.0355 
3089 1 18.1887 25.063 14.1982 
3090 1 19.9221 25.0101 16.0023 
3715 1 18.1914 23.1807 19.8283 
3716 1 19.8387 23.1235 17.9521 
3719 1 21.5402 23.0601 19.8408 
3765 4 18.2882 24.9749 17.9473 
3766 1 19.9735 24.9402 19.8492 
3767 3 18.406 26.8619 19.8248 
3768 5 20.0718 26.8648 17.905 
3769 3 21.5494 24.8153 17.9078 
3771 4 21.6483 26.8319 19.8927 
4392 4 19.8914 23.1402 21.7039 
4441 4 18.2608 24.9705 21.6669 
4444 4 20.0517 26.7707 21.6997 
4445 1 21.6548 24.9003 21.7544 
4391 4 18.177 23.1673 23.5131 
4395 4 21.6034 23.1076 23.5712 
4442 1 19.945 24.9416 23.5418 
4443 3 18.3543 26.8006 23.508 
4447 1 21.7155 26.7535 23.5512 
5067 4 18.1736 23.1786 27.1632 
5068 1 19.8847 23.1299 25.3558 
5071 2 21.6046 23.1369 27.1971 
5117 4 18.2474 24.9612 25.3462 
5118 3 19.9368 24.9808 27.197 
5119 2 18.2875 26.829 27.2356 
5120 3 20.0382 26.8073 25.3709 
5121 4 21.6298 24.9329 25.3859 
5123 3 21.6252 26.8165 27.2842 
5743 4 18.1435 23.1829 30.7501 
5744 4 19.8646 23.171 28.9836 
5747 1 21.5813 23.1884 30.7737 
5793 1 18.1946 25.0058 28.9902 
5794 1 19.8794 25.0322 30.7868 
5795 1 18.1673 26.9207 30.7898 
5796 1 19.9335 26.8942 29.0975 
5797 1 21.5961 25.0168 29.0414 
5799 4 21.6391 26.9068 30.8418 
6420 1 19.8487 23.1923 32.5364 
6469 1 18.1377 25.0366 32.5036 
6472 4 19.8961 26.9361 32.5296 
6473 1 21.5836 25.0484 32.5562 
6475 3 21.5491 26.9554 34.3348 
6470 1 19.8684 25.0495 34.3116 
6419 3 18.1712 23.1794 34.33 
6423 1 21.5363 23.2084 34.3508 
6471 5 18.1303 26.9839 34.3021 
7772 1 19.8661 23.2155 39.8423 
7825 3 21.4977 25.1279 39.8457 
7821 1 18.2379 25.0576 39.8782 
7824 3 19.8021 26.954 39.9161 
7095 4 18.1927 23.1742 38.0074 
7096 3 19.8286 23.1785 36.15 
7099 1 21.5178 23.2344 37.984 
7145 4 18.2367 25.0524 36.1683 
7146 4 19.845 25.0519 38.0021 
7147 3 18.3142 26.9773 37.9786 
7148 3 19.8973 27.011 36.1195 
7149 3 21.4892 25.0802 36.1527 
7151 3 21.4353 26.9658 38.006 
7820 3 16.69 26.9721 39.813 
7142 3 16.6121 25.0687 38.0301 
7771 3 18.2256 23.2298 41.7017 
7775 4 21.4947 23.2693 41.6671 
7822 3 19.8632 25.1279 41.7186 
7823 3 18.1685 26.9547 41.7675 
7827 3 21.5931 26.9603 41.6767 
8447 1 18.1689 23.2939 45.3452 
8448 1 19.8558 23.2811 43.5216 
8451 1 21.523 23.3099 45.3325 
8497 1 18.1957 25.1247 43.567 
8498 4 19.8839 25.1438 45.3729 
8499 3 18.2054 26.9676 45.4211 
8500 1 19.9427 26.9564 43.5725 
8501 4 21.5608 25.1258 43.5191 
8503 3 21.6262 26.9716 45.3816 
437 3 18.2312 28.8681 -0.378254 
438 4 19.8685 28.8387 1.48384 
439 3 18.2272 30.7205 1.43603 
440 1 20.014 30.7495 -0.320877 
441 4 21.6347 28.8251 -0.250895 
443 1 21.593 30.7078 1.5306 
489 5 18.2004 32.6595 -0.295303 
490 3 20.0216 32.6485 1.45885 
493 3 21.7297 32.6524 -0.300875 
1113 3 18.1958 28.8646 3.30351 
1116 3 19.8819 30.7116 3.29307 
1117 3 21.5024 28.8064 3.32612 
1165 5 18.1179 32.639 3.22286 
1169 4 21.5769 32.5929 3.33511 
1114 4 19.8081 28.8145 5.13819 
1115 3 18.122 30.6961 5.06279 
1119 4 21.4883 30.685 5.1391 
1166 3 19.8477 32.6133 5.11372 
1789 1 18.0831 28.7916 6.92405 
1790 3 19.7826 28.8065 8.71963 
1791 3 17.9994 30.6145 8.74315 
1792 1 19.7822 30.6731 6.94407 
1793 3 21.4984 28.7944 6.94439 
1795 3 21.5416 30.6487 8.69829 
1841 5 17.9685 32.5829 6.93235 
1842 3 19.8615 32.5108 8.73789 
1845 4 21.5549 32.5485 6.91644 
2469 1 21.5582 28.7816 10.4599 
2465 4 18.0583 28.7895 10.5204 
2521 3 21.6666 32.5461 10.425 
2468 1 19.8295 30.6368 10.4907 
2517 5 17.9475 32.547 10.4565 
3193 3 18.066 32.5839 14.1262 
2466 1 19.8418 28.7917 12.2574 
2467 1 18.0436 30.6286 12.2993 
3145 4 21.6709 28.7933 13.9646 
3197 3 21.8334 32.6075 14.0537 
2471 1 21.6794 30.6713 12.1913 
3194 5 19.9937 32.5853 15.9123 
2518 5 19.868 32.5883 12.2842 
3147 4 21.815 30.7354 15.877 
3141 4 18.135 28.8001 14.1139 
3142 5 20.0171 28.8407 15.9378 
3143 1 18.1418 30.7124 15.9975 
3144 5 19.9164 30.6896 14.0647 
3817 5 18.3044 28.8499 17.9205 
3818 3 20.2131 28.826 19.7378 
3819 5 18.3543 30.7227 19.7796 
3820 3 20.1717 30.7414 17.8143 
3821 3 21.7832 28.8799 17.8127 
3823 4 21.8201 30.7101 19.6994 
3869 5 18.2568 32.629 17.8938 
3870 5 20.2079 32.6998 19.7412 
3873 3 21.7736 32.6811 17.758 
4493 5 18.4274 28.7972 21.5932 
4496 3 20.3061 30.725 21.637 
4497 4 21.7985 28.6937 21.6315 
4545 5 18.3674 32.6846 21.6233 
4549 3 21.9184 32.7121 21.6438 
4494 5 20.1884 28.7913 23.5226 
4495 3 18.4104 30.7391 23.4441 
4499 1 21.8705 30.7531 23.5748 
4546 5 20.2171 32.6701 23.4969 
5169 5 18.3579 28.8639 25.3273 
5170 5 20.0405 28.8045 27.2828 
5171 3 18.2689 30.7387 27.226 
5172 3 20.2121 30.7591 25.4143 
5173 3 21.7717 28.7604 25.4742 
5175 3 21.8432 30.7436 27.2766 
5221 5 18.3301 32.6039 25.3471 
5222 5 20.1192 32.6963 27.2434 
5225 3 21.8916 32.693 25.4594 
5845 3 18.238 28.8306 29.1225 
5846 1 19.942 28.8131 30.8752 
5847 1 18.1896 30.7536 30.8593 
5848 5 20.0567 30.7392 29.1176 
5849 1 21.7292 28.7673 29.1588 
5851 1 21.7209 30.7574 30.9525 
5897 5 18.2624 32.7045 29.0905 
5898 4 20.0105 32.7175 30.9087 
5901 4 21.7555 32.7374 29.1493 
6521 4 18.1021 28.8624 32.4982 
6524 4 19.9334 30.7749 32.5661 
6525 4 21.6242 28.841 32.6224 
6573 4 18.1869 32.7273 32.5253 
6577 1 21.6102 32.71 32.6994 
6522 1 19.8901 28.8859 34.3258 
6523 5 18.1268 30.8171 34.3121 
6574 1 19.8213 32.7582 34.3618 
7929 4 21.5673 32.7792 39.7835 
7925 1 18.1624 32.8546 39.8878 
7197 1 18.1228 28.9004 36.1217 
7198 4 19.8051 28.9205 37.9182 
7199 5 18.1299 30.8803 37.9428 
7200 4 19.8723 30.8067 36.1449 
7201 4 21.5279 28.9109 36.1759 
7203 1 21.5402 30.8371 37.9871 
7249 4 18.1191 32.8201 36.1619 
7250 1 19.795 32.8338 38.0374 
7253 5 21.5452 32.7317 36.2102 
7873 1 18.2547 28.9116 39.8654 
7876 1 19.8539 30.9441 39.7362 
7877 5 21.4996 28.899 39.7923 
7872 3 16.6327 30.8719 39.9369 
6527 1 21.5602 30.7908 34.3837 
7194 3 16.5923 28.8355 38.0491 
7874 4 19.8871 28.772 41.7617 
7875 5 18.3725 30.8328 41.7344 
7879 5 21.5207 30.8361 41.6568 
7926 1 19.9341 32.8778 41.6375 
8549 5 18.21 28.8614 43.6652 
8550 1 20.0323 28.8634 45.4082 
8551 4 18.2426 30.76 45.4444 
8552 3 20.0528 30.7963 43.6931 
8553 4 21.6428 28.8498 43.5365 
8555 1 21.739 30.7716 45.3941 
8601 5 18.2743 32.7379 43.5892 
8602 1 20.0808 32.6791 45.3864 
8605 1 21.6177 32.7708 43.4777 
1168 1 19.9191 34.4873 3.27964 
1273 5 21.6132 40.1507 3.23508 
1221 3 21.685 36.3844 3.27295 
541 1 18.1116 36.4824 -0.336142 
542 5 19.9267 36.4119 1.44268 
543 1 18.0742 38.3168 1.43182 
544 1 19.8689 38.3045 -0.383091 
545 4 21.6619 36.4651 -0.427898 
547 4 21.6282 38.3011 1.41048 
593 4 18.1137 40.1204 -0.394566 
495 1 21.6926 34.4952 1.4897 
597 1 21.6074 40.0966 -0.368434 
1220 3 19.8143 38.2974 3.22736 
1217 5 18.009 36.4097 3.26088 
492 1 20.0318 34.5506 -0.323883 
491 1 18.1263 34.5552 1.42377 
594 1 19.8103 40.1158 1.40969 
1269 1 18.044 40.1281 3.23103 
1847 1 21.6824 34.5074 8.72689 
1167 3 17.9581 34.4943 5.05404 
1218 5 19.846 36.3759 5.10106 
1219 1 17.9519 38.3153 5.07889 
1223 5 21.65 38.2641 5.13917 
1949 1 21.6371 40.2115 6.91802 
2621 1 17.9821 40.2204 10.5653 
1899 5 21.6229 38.2902 8.71971 
2573 1 21.6577 36.4396 10.5009 
1893 5 17.8911 36.4274 6.92674 
1894 3 19.8057 36.4743 8.70667 
1895 1 17.9501 38.3438 8.73031 
1896 3 19.7373 38.2694 6.93788 
1897 3 21.6739 36.3688 6.9733 
1844 5 19.8166 34.4897 6.99684 
1843 3 17.788 34.5253 8.68873 
1171 1 21.6132 34.4599 5.09854 
2520 5 19.7927 34.53 10.3883 
1270 5 19.7599 40.1493 5.13953 
1946 5 19.7739 40.1805 8.7362 
1945 1 17.9482 40.1729 6.91912 
2625 1 21.6611 40.1899 10.537 
2569 5 17.9377 36.4687 10.5347 
2572 3 19.7911 38.2912 10.5782 
2519 3 18.0752 34.5145 12.3637 
3195 5 18.1929 34.5375 16.0381 
2570 3 19.8709 36.45 12.2578 
2571 1 17.9632 38.3797 12.3572 
2523 5 21.7134 34.5104 12.257 
3248 5 19.8788 38.3424 14.1496 
2575 3 21.7096 38.312 12.2379 
3196 3 19.8718 34.5261 14.0754 
3249 5 21.737 36.4591 14.0804 
3251 5 21.8375 38.367 16.0153 
3199 5 21.7233 34.5787 15.9339 
3245 5 18.0861 36.4643 14.133 
3246 3 19.9547 36.4739 16.0448 
3247 3 18.0511 38.3636 16.0244 
3297 1 18.0134 40.2436 14.222 
2622 5 19.8475 40.2095 12.337 
3298 5 19.8854 40.2298 16.028 
3301 1 21.7599 40.1875 14.1237 
3871 3 18.3174 34.5385 19.7522 
3872 3 20.1018 34.6104 17.9027 
4600 1 19.9836 38.4072 21.6465 
3921 5 18.1927 36.4633 17.924 
3922 5 20.1088 36.488 19.7831 
3923 3 18.1459 38.3854 19.8489 
3924 5 20.015 38.3535 17.9148 
3925 3 21.8477 36.4713 17.8622 
3927 3 21.8802 38.3999 19.835 
3973 5 18.0713 40.2284 17.9451 
4601 1 21.7781 36.5644 21.702 
3875 1 21.834 34.6392 19.7463 
4548 3 20.1996 34.611 21.6839 
4597 5 18.3038 36.4523 21.6457 
4649 4 18.1731 40.1981 21.682 
3974 5 19.9868 40.2163 19.8233 
4653 1 21.7527 40.2294 21.6875 
3977 3 21.8671 40.2509 17.9793 
4547 3 18.3273 34.6145 23.4874 
4551 4 21.8743 34.6971 23.5439 
4598 3 20.0183 36.476 23.5195 
4599 1 18.2966 38.3737 23.5037 
4603 5 21.705 38.3767 23.533 
5279 1 21.6533 38.3543 27.1808 
5223 3 18.2559 34.6825 27.1877 
5224 5 20.0921 34.6377 25.3736 
5227 1 21.8268 34.6629 27.2597 
5273 3 18.2907 36.4924 25.3413 
5274 1 19.9915 36.5154 27.1928 
5275 1 18.235 38.3342 27.1391 
5276 4 19.9418 38.3458 25.3628 
5277 4 21.7751 36.5368 25.3986 
5325 4 18.2075 40.1755 25.3164 
4650 1 19.9174 40.226 23.4939 
5326 4 19.917 40.1562 27.1408 
5329 4 21.6464 40.1999 25.3666 
5220 3 16.5903 34.6146 25.333 
5903 1 21.5933 34.6255 30.8717 
6628 1 19.8929 38.3181 32.6087 
5900 4 20.0125 34.6707 28.9996 
6629 4 21.5998 36.484 32.6298 
5949 1 18.2473 36.5075 28.9691 
5950 4 19.9261 36.5081 30.8118 
5951 4 18.1927 38.3277 30.7754 
5952 4 19.9202 38.3386 28.9736 
5953 4 21.6557 36.5138 29.023 
5955 4 21.6046 38.3245 30.7994 
6625 4 18.2162 36.5058 32.612 
5899 3 18.3333 34.6476 30.8165 
6576 4 19.9092 34.6265 32.6539 
6677 4 18.1774 40.1095 32.5879 
6002 1 19.893 40.1287 30.7729 
6681 4 21.59 40.1148 32.5987 
6001 1 18.1944 40.1461 28.9293 
6005 4 21.6118 40.1406 28.971 
7928 1 19.8899 34.6736 39.8515 
6579 4 21.5851 34.6313 34.4284 
8033 4 21.6086 40.0831 39.8628 
6631 4 21.586 38.2945 34.4272 
7251 4 18.1731 34.7188 38.0467 
7980 4 19.8938 38.2942 39.8764 
7981 4 21.6139 36.4744 39.8583 
7977 4 18.1762 36.5197 39.8781 
8029 4 18.1559 40.0921 39.8879 
7301 4 18.1684 36.51 36.2332 
7302 4 19.8859 36.4969 38.0537 
7303 4 18.1707 38.3072 38.0618 
7304 4 19.8877 38.2945 36.2423 
7305 1 21.5882 36.4673 36.2363 
7307 1 21.5968 38.2914 38.0488 
7357 4 21.5925 40.0978 36.2355 
7252 4 19.8425 34.673 36.2215 
7255 4 21.5759 34.6492 38.036 
6575 1 18.1656 34.646 34.4063 
6626 4 19.8862 36.4808 34.4314 
6627 4 18.1884 38.3082 34.4271 
7354 1 19.8809 40.0842 38.0662 
7353 4 18.1732 40.0932 36.2456 
6678 4 19.8839 40.0993 34.4149 
7927 4 18.1972 34.7045 41.6747 
8709 4 21.6301 40.0855 43.485 
7978 1 19.9229 36.4894 41.6762 
7979 4 18.1761 38.3101 41.6907 
7983 4 21.6342 38.2844 41.6754 
8607 4 21.6409 34.6215 45.2833 
8603 5 18.1893 34.6496 45.3796 
8659 4 21.6394 38.2946 45.295 
8030 4 19.8924 40.0838 41.6859 
8653 1 18.1874 36.5266 43.4842 
8654 4 19.9187 36.5069 45.3086 
8655 4 18.1479 38.3055 45.2872 
8656 1 19.9136 38.2969 43.4892 
8657 4 21.6492 36.4803 43.4849 
8604 1 19.9621 34.6886 43.4739 
7931 1 21.645 34.651 41.6514 
8705 4 18.1418 40.0884 43.4921 
8706 4 19.8782 40.0946 45.2878 
595 1 18.0855 41.9256 1.41845 
596 3 19.8642 41.8922 -0.380609 
599 3 21.5828 41.94 1.40431 
645 4 18.0849 43.6635 -0.382645 
646 4 19.825 43.6903 1.42591 
647 1 18.0618 45.44 1.42115 
648 4 19.8233 45.4452 -0.376496 
649 4 21.5836 43.6912 -0.381575 
651 4 21.555 45.4657 1.43271 
1272 1 19.7874 41.9672 3.22994 
1321 1 18.0407 43.7117 3.23911 
1324 4 19.8083 45.4543 3.23913 
1325 4 21.5669 43.706 3.25249 
1271 4 18.009 41.9853 5.07188 
1275 4 21.5931 41.9969 5.10663 
1322 4 19.7985 43.715 5.06556 
1323 4 18.0351 45.4631 5.05105 
1327 4 21.5622 45.4811 5.06286 
1947 4 18.0025 42.0195 8.73564 
1948 3 19.7928 42.0253 6.91518 
1951 1 21.6032 42.0089 8.71717 
1997 1 18.0268 43.7417 6.89208 
1998 1 19.81 43.7514 8.72282 
1999 1 18.0301 45.4698 8.72132 
2000 1 19.8002 45.4743 6.88284 
2001 1 21.5722 43.7554 6.89726 
2003 1 21.5797 45.5007 8.71402 
2677 1 21.5992 43.7818 10.5514 
2624 1 19.8285 42.0517 10.5526 
2676 1 19.8117 45.4716 10.5625 
2673 1 18.0305 43.7583 10.5705 
2623 1 18.0332 42.0385 12.4005 
3351 1 18.0842 45.4661 16.1624 
2627 1 21.6486 42.0335 12.3699 
3352 1 19.8529 45.4819 14.2955 
2674 1 19.8396 43.7704 12.403 
2675 1 18.0465 45.4654 12.4342 
3355 1 21.606 45.5174 16.1353 
3353 4 21.6367 43.7927 14.2127 
2679 1 21.6101 45.5038 12.4129 
3299 1 18.065 42.0614 16.0795 
3300 1 19.8574 42.0439 14.2015 
3303 5 21.747 42.0061 16.0863 
3349 1 18.0684 43.7656 14.2636 
3350 4 19.8632 43.7636 16.1172 
3975 1 18.1117 42.0337 19.8495 
3976 1 19.9188 42.055 17.9771 
3979 1 21.7445 42.0423 19.8231 
4025 1 18.1016 43.7382 17.9915 
4026 4 19.8937 43.7366 19.8481 
4027 1 18.1155 45.4762 19.8374 
4028 1 19.8722 45.4697 17.9961 
4029 1 21.6846 43.7816 18.016 
4031 1 21.6156 45.5053 19.8485 
4652 4 19.9168 41.9999 21.6912 
4701 1 18.1229 43.7395 21.6747 
4704 4 19.8663 45.4903 21.6737 
4705 4 21.6521 43.754 21.6824 
4651 4 18.149 41.9728 23.488 
4655 4 21.6503 41.9729 23.5181 
4702 4 19.8859 43.7326 23.4992 
4703 4 18.1146 45.4804 23.489 
4707 4 21.6 45.5053 23.5008 
5327 4 18.169 41.9399 27.1157 
5328 4 19.8988 41.9655 25.3136 
5331 4 21.6131 41.9511 27.1471 
5377 4 18.1322 43.7193 25.3015 
5378 4 19.8719 43.7178 27.1194 
5379 4 18.1171 45.4766 27.1017 
5380 1 19.8608 45.4873 25.3053 
5381 4 21.6209 43.7326 25.3231 
5383 4 21.5814 45.4947 27.1283 
6003 4 18.1754 41.922 30.7419 
6004 4 19.89 41.9317 28.942 
6007 4 21.5894 41.9296 30.7715 
6053 4 18.1436 43.6939 28.9231 
6054 4 19.8716 43.7044 30.7467 
6055 4 18.1251 45.4654 30.7344 
6056 4 19.8413 45.4831 28.9248 
6057 4 21.5893 43.7205 28.9452 
6059 4 21.5676 45.4855 30.7523 
6680 4 19.8726 41.9001 32.5837 
6729 4 18.1612 43.6817 32.5554 
6732 4 19.8433 45.4766 32.5601 
6733 4 21.572 43.7018 32.5809 
8081 4 18.1367 43.626 39.8989 
8085 4 21.5894 43.6674 39.8594 
8084 4 19.854 45.4331 39.875 
7355 1 18.1628 41.866 38.0663 
7356 4 19.8715 41.8681 36.2375 
7359 4 21.5955 41.8704 38.0556 
7405 4 18.1614 43.6407 36.2207 
7406 4 19.8612 43.6465 38.0672 
7407 2 18.131 45.4277 38.0484 
7408 4 19.8437 45.4614 36.2102 
7409 2 21.5768 43.6802 36.2231 
7411 4 21.5591 45.4603 38.0424 
8032 4 19.882 41.8681 39.8804 
6679 4 18.175 41.8827 34.4128 
6730 4 19.8554 43.6774 34.3871 
6683 1 21.5795 41.8971 34.4077 
6731 1 18.1574 45.4484 34.3852 
6735 1 21.5576 45.4797 34.3839 
8031 4 18.1425 41.8679 41.6973 
8035 4 21.6135 41.8711 41.6747 
8082 4 19.8715 43.6472 41.6833 
8083 4 18.1265 45.409 41.6879 
8087 4 21.5727 45.4533 41.6734 
8707 4 18.1172 41.8854 45.2862 
8708 4 19.8836 41.8695 43.4835 
8711 1 21.609 41.8881 45.287 
8757 4 18.1154 43.6491 43.4831 
8758 4 19.8489 43.6617 45.2834 
8759 1 18.0871 45.4217 45.2907 
8760 4 19.8464 45.4325 43.4868 
8761 4 21.6061 43.6678 43.4825 
8763 1 21.5721 45.4606 45.2922 
26 4 23.2973 -0.219706 1.437 
28 4 23.2955 1.54172 -0.364333 
29 4 25.0413 -0.211783 -0.365979 
30 4 26.7895 -0.205865 1.43757 
31 4 25.0435 1.54758 1.43438 
32 4 26.7847 1.54319 -0.375195 
78 4 23.2988 3.30897 1.42939 
81 4 25.0443 3.30751 -0.367911 
82 4 26.784 3.30902 1.43011 
704 1 23.307 1.54693 3.23077 
705 1 25.0468 -0.20162 3.24867 
708 4 26.7829 1.55868 3.2475 
757 4 25.0507 3.31372 3.2393 
702 4 23.3152 -0.214617 5.06188 
706 4 26.7908 -0.180881 5.06614 
707 4 25.0453 1.56458 5.06008 
754 4 23.3132 3.32136 5.03493 
758 4 26.7888 3.32259 5.06832 
1378 4 23.3363 -0.198252 8.7043 
1380 4 23.3218 1.56136 6.88206 
1381 4 25.0563 -0.184044 6.8834 
1382 4 26.8001 -0.155076 8.70604 
1383 4 25.0493 1.58056 8.72241 
1384 4 26.7901 1.57467 6.88792 
1430 3 23.3319 3.34214 8.73398 
1433 4 25.0569 3.32608 6.88657 
1434 4 26.7952 3.32344 8.72171 
2057 1 25.0683 -0.1676 10.5492 
2060 1 26.7994 1.58669 10.5583 
2056 4 23.351 1.56966 10.5769 
2109 4 25.054 3.33345 10.5755 
2782 4 23.3263 3.34873 16.1779 
2054 4 23.338 -0.176201 12.4237 
2785 4 25.0591 3.32373 14.3 
2058 4 26.8161 -0.136667 12.3865 
2059 4 25.0628 1.58616 12.4225 
2786 4 26.8169 3.31034 16.148 
2106 4 23.3371 3.33228 12.4537 
2110 4 26.8043 3.32585 12.4265 
2730 4 23.3337 -0.180914 16.1452 
2732 4 23.3328 1.57242 14.3035 
2733 4 25.0653 -0.130328 14.2581 
2734 4 26.8312 -0.0859918 16.1481 
2735 1 25.0531 1.58869 16.149 
2736 1 26.8075 1.59234 14.2754 
3406 1 23.3276 -0.166712 19.8528 
3408 4 23.3183 1.58177 18.01 
3409 1 25.0754 -0.126124 18.0132 
3410 4 26.8212 -0.115504 19.8677 
3411 1 25.0598 1.60321 19.8515 
3412 1 26.8129 1.61064 18.013 
3458 1 23.299 3.33727 19.8487 
3461 1 25.0607 3.3379 18.01 
3462 1 26.8169 3.34159 19.8615 
4084 1 23.3116 1.58101 21.677 
4085 1 25.0769 -0.153716 21.7003 
4088 4 26.8238 1.5965 21.7005 
4137 1 25.062 3.34222 21.6883 
4082 1 23.3228 -0.179084 23.5093 
4086 1 26.8266 -0.156564 23.537 
4087 1 25.0627 1.58612 23.5166 
4134 1 23.3085 3.33784 23.498 
4138 1 26.8112 3.33772 23.5277 
4758 4 23.313 -0.199087 27.1341 
4760 4 23.3102 1.57083 25.3188 
4761 1 25.0668 -0.186547 25.339 
4762 1 26.8183 -0.187813 27.1552 
4763 1 25.0573 1.56906 27.1382 
4764 1 26.8167 1.58161 25.3429 
4810 1 23.3045 3.33571 27.1191 
4813 1 25.0539 3.34647 25.3243 
4814 1 26.8056 3.33843 27.1364 
5434 1 23.3024 -0.207479 30.7495 
5436 1 23.3054 1.56045 28.929 
5437 1 25.0574 -0.202484 28.9506 
5438 1 26.805 -0.208857 30.7638 
5439 1 25.0551 1.55577 30.7509 
5440 1 26.8108 1.5689 28.9502 
5486 4 23.313 3.31195 30.7253 
5489 1 25.053 3.33729 28.9314 
5490 1 26.7979 3.33011 30.748 
6112 1 23.3006 1.5552 32.5581 
6113 1 25.046 -0.211925 32.569 
6116 1 26.8048 1.55234 32.5649 
6165 1 25.0591 3.31398 32.5536 
7517 4 25.0413 3.30734 39.8402 
7468 1 26.7869 1.53447 39.8307 
7465 1 25.0329 -0.224465 39.837 
7464 1 23.2951 1.53706 39.8467 
6786 4 23.29 -0.225827 38.0294 
6788 1 23.2985 1.53703 36.2044 
6789 1 25.0402 -0.219964 36.1962 
6790 1 26.7901 -0.22301 38.009 
6791 1 25.0432 1.54066 38.0185 
6792 1 26.796 1.54198 36.195 
6838 1 23.3041 3.30378 38.0209 
6841 1 25.0476 3.30714 36.1912 
6842 1 26.7894 3.309 38.0112 
6114 1 26.7978 -0.219685 34.3807 
6110 1 23.2915 -0.218213 34.3831 
6115 1 25.0495 1.54144 34.3768 
6162 1 23.3138 3.29696 34.3777 
6166 4 26.793 3.31335 34.3699 
7462 4 23.2946 -0.224136 41.6621 
7466 1 26.7861 -0.224595 41.6482 
7467 1 25.0375 1.53924 41.6538 
7514 4 23.2963 3.3013 41.6733 
7518 1 26.7845 3.3001 41.6525 
8138 4 23.296 -0.218037 45.2919 
8140 4 23.296 1.54005 43.4807 
8141 4 25.0381 -0.219855 43.4735 
8142 1 26.7871 -0.22476 45.2877 
8143 4 25.0384 1.53885 45.292 
8144 4 26.7863 1.5299 43.464 
8190 1 23.2989 3.30533 45.3003 
8193 4 25.0427 3.29674 43.4803 
8194 1 26.7814 3.30136 45.283 
80 1 23.298 5.07994 -0.357066 
83 4 25.0471 5.08618 1.43517 
84 4 26.7826 5.07916 -0.367469 
130 4 23.2937 6.85755 1.43142 
132 4 23.2996 8.64157 -0.343774 
133 4 25.0534 6.86583 -0.352384 
134 4 26.7997 6.86138 1.43662 
135 4 25.0567 8.64461 1.4426 
136 4 26.8138 8.63222 -0.36612 
756 1 23.3011 5.07596 3.21712 
760 4 26.7898 5.07155 3.23065 
808 4 23.282 8.6253 3.22119 
809 4 25.0561 6.85931 3.22366 
812 4 26.8208 8.63423 3.24717 
182 4 23.2882 10.4162 1.43917 
185 4 25.0556 10.4255 -0.361567 
186 4 26.8388 10.3909 1.42173 
861 4 25.0314 10.3952 3.25179 
759 4 25.0513 5.08188 5.03805 
806 4 23.312 6.84059 5.00528 
810 4 26.8092 6.82421 5.03441 
811 3 25.0431 8.6065 5.02334 
1432 4 23.3306 5.03924 6.87967 
1435 4 25.0724 5.08057 8.73312 
1436 4 26.7987 5.08501 6.89032 
1482 4 23.3012 6.76315 8.7743 
1484 4 23.3142 8.64202 6.8263 
1485 3 25.0136 6.79426 6.85359 
1486 4 26.8602 6.78673 8.76378 
1487 5 25.0307 8.59972 8.75239 
1488 5 26.8559 8.61171 6.88513 
1534 3 23.2314 10.4271 8.67991 
1538 4 26.9593 10.4109 8.75067 
858 4 23.2836 10.4029 5.03212 
1537 3 25.0288 10.4409 6.81991 
862 1 26.8443 10.4001 5.05698 
2112 1 26.8243 5.04226 10.5906 
2164 1 26.9153 8.5633 10.6076 
2108 4 23.3156 5.08109 10.605 
2161 1 25.0926 6.79697 10.6253 
2840 5 26.9441 8.57556 14.2852 
2111 3 25.0735 5.07008 12.4524 
2214 4 26.9844 10.4076 12.3938 
2158 4 23.3054 6.79708 12.4578 
2886 1 23.315 10.4169 16.1008 
2890 3 27.0207 10.375 16.1565 
2162 3 26.8747 6.76609 12.4132 
2163 4 25.0937 8.52254 12.4294 
2889 5 25.0844 10.4198 14.2751 
2784 3 23.3298 5.06892 14.3064 
2787 4 25.0888 5.0626 16.1568 
2788 4 26.8278 5.05215 14.2889 
2834 1 23.3329 6.77757 16.146 
2836 1 23.3139 8.53 14.2707 
2837 1 25.082 6.78479 14.2964 
2838 1 26.8868 6.78711 16.1686 
2839 1 25.0695 8.54804 16.1414 
2210 4 23.2798 10.3782 12.4835 
2160 3 23.2736 8.52317 10.6517 
2213 5 25.0768 10.4024 10.6499 
3460 4 23.3068 5.09431 18.0174 
3463 4 25.0537 5.06377 19.8538 
3464 4 26.8535 5.04637 17.9861 
3510 1 23.3153 6.81652 19.8754 
3512 3 23.3258 8.51682 18.0278 
3513 4 25.086 6.82757 17.9877 
3514 5 26.8724 6.8714 19.8475 
3515 3 25.0058 8.62126 19.8913 
3516 3 26.9505 8.58526 17.921 
4136 4 23.2992 5.08979 21.6874 
4140 4 26.8328 5.08165 21.7211 
4188 1 23.2911 8.61828 21.7121 
4189 4 25.0496 6.85182 21.7187 
4192 1 26.8758 8.60353 21.7438 
3565 5 25.0594 10.4001 17.9574 
3562 1 23.2941 10.4341 19.9225 
4241 1 25.0271 10.4089 21.7341 
3566 5 26.9602 10.3547 19.8784 
4139 4 25.0576 5.10504 23.5164 
4186 4 23.2772 6.857 23.5131 
4190 4 26.8319 6.85771 23.5351 
4191 4 25.0456 8.60116 23.5092 
4812 1 23.2967 5.10933 25.3128 
4815 4 25.054 5.11265 27.1249 
4816 4 26.8102 5.10984 25.3345 
4862 4 23.2937 6.87945 27.1082 
4864 4 23.263 8.63783 25.3155 
4865 4 25.0501 6.88458 25.3252 
4866 4 26.8086 6.87593 27.14 
4867 4 25.0566 8.65295 27.1455 
4868 4 26.8388 8.61512 25.3647 
4914 4 23.278 10.5015 27.1567 
4242 5 26.887 10.4645 23.5318 
4917 5 25.0291 10.4872 25.3528 
4238 4 23.2813 10.4533 23.496 
4918 4 26.8363 10.4899 27.166 
5488 4 23.3061 5.10812 28.9163 
5491 1 25.0596 5.10759 30.7262 
5492 1 26.8029 5.1068 28.936 
5538 1 23.3269 6.89529 30.6968 
5540 1 23.3094 8.68451 28.8996 
5541 1 25.0547 6.88792 28.9194 
5542 4 26.7949 6.88963 30.7314 
5543 1 25.0534 8.6778 30.7055 
5544 4 26.8033 8.68024 28.93 
6164 2 23.3161 5.09182 32.5391 
6168 4 26.7913 5.09824 32.5505 
6216 4 23.3258 8.67043 32.5237 
6217 4 25.0597 6.89424 32.5277 
6220 4 26.8029 8.67558 32.5254 
5590 1 23.3329 10.4926 30.6896 
5594 1 26.8049 10.4788 30.7209 
6269 1 25.0573 10.4614 32.4949 
5593 1 25.059 10.4891 28.9056 
6270 1 26.8468 10.4348 34.3275 
6266 1 23.2898 10.4413 34.3239 
6219 1 25.0622 8.6731 34.3326 
6218 1 26.788 6.87879 34.3474 
6214 1 23.3399 6.89692 34.3581 
6167 1 25.0558 5.09441 34.3636 
6946 3 26.8775 10.4169 37.9265 
7572 5 26.8044 8.66876 39.8339 
7569 1 25.0227 6.83361 39.8412 
7568 1 23.3122 8.62106 39.8487 
6840 1 23.3238 5.07592 36.1888 
6843 3 25.0448 5.07484 38.0086 
6844 1 26.7849 5.08311 36.1769 
6890 1 23.32 6.84776 38.0102 
6892 1 23.3124 8.66097 36.1517 
6893 1 25.0477 6.87427 36.1701 
6894 1 26.7848 6.84375 37.9799 
6895 1 25.021 8.66191 37.9708 
6896 1 26.8104 8.64697 36.157 
7516 1 23.2968 5.06371 39.847 
7520 1 26.7806 5.0844 39.8311 
6942 1 23.2646 10.4333 37.9913 
6945 1 25.0567 10.4194 36.1481 
7621 3 24.9625 10.4227 39.8446 
7519 1 25.041 5.06937 41.6684 
7566 1 23.3125 6.84222 41.6777 
7570 1 26.7901 6.8406 41.6844 
7571 1 25.0217 8.65564 41.71 
8192 1 23.3083 5.06808 43.4954 
8195 1 25.0457 5.0768 45.3026 
8196 1 26.7802 5.07254 43.4761 
8242 1 23.3169 6.84953 45.3247 
8244 1 23.3113 8.64902 43.5225 
8245 1 25.0411 6.86149 43.4962 
8246 1 26.7917 6.85471 45.2919 
8247 1 25.055 8.645 45.3215 
8248 1 26.8136 8.62753 43.4953 
8294 1 23.2913 10.4334 45.3218 
8298 1 26.8417 10.4143 45.3062 
7622 1 26.865 10.4063 41.7383 
8297 1 25.0605 10.4218 43.5401 
7618 1 23.2714 10.4236 41.71 
916 3 26.9883 15.9176 3.28582 
184 1 23.282 12.2234 -0.361251 
913 3 24.963 14.0397 3.27202 
912 1 23.1991 15.9503 3.27018 
187 1 25.0122 12.2024 1.41926 
188 4 26.8652 12.1668 -0.35168 
234 3 23.2643 14.0273 1.47338 
236 5 23.2359 15.963 -0.36568 
237 3 25.0106 14.0064 -0.373695 
238 5 26.8907 14.0662 1.42354 
239 5 25.0524 15.9576 1.4975 
240 3 26.9601 15.9478 -0.356278 
860 1 23.2885 12.2181 3.24101 
864 5 26.8554 12.1968 3.25246 
1590 5 26.9888 14.0425 8.70022 
863 3 25.0006 12.2283 5.0973 
910 1 23.25 14.0547 5.08198 
914 5 26.9049 14.065 5.10075 
915 5 25.0231 15.9368 5.07623 
1592 3 27.0234 15.9138 6.91258 
1536 1 23.2391 12.2157 6.85839 
1591 5 25.0912 15.8976 8.77381 
1539 5 25.0913 12.2003 8.70194 
1540 3 26.9011 12.144 6.84228 
1586 5 23.215 14.0968 8.76268 
1588 1 23.1959 15.9555 6.91545 
1589 3 25.0266 14.0559 6.86104 
2268 3 27.1052 15.9156 10.5066 
2264 3 23.1928 16.0479 10.5638 
2216 3 26.9894 12.1995 10.6067 
2265 3 25.1331 14.0114 10.5932 
2212 3 23.2763 12.2413 10.6061 
2941 5 25.1387 14.1094 14.2915 
2938 3 23.2524 14.1064 16.1262 
2943 5 25.1851 16.0086 16.0983 
2944 3 27.1326 15.9252 14.2148 
2892 5 27.0122 12.2187 14.3056 
2215 3 25.0978 12.2528 12.3917 
2891 3 25.0542 12.2761 16.1318 
2262 5 23.2477 14.1192 12.3664 
2888 3 23.299 12.2722 14.2615 
2942 3 27.0943 14.1527 16.0896 
2266 5 27.0199 14.0845 12.3669 
2267 5 25.1416 16.0043 12.2808 
2940 5 23.2197 16.0394 14.2548 
4244 5 26.9285 12.3549 21.7244 
4293 3 25.0756 14.1921 21.7838 
3564 3 23.2655 12.3376 17.9725 
4292 3 23.3186 16.0568 21.7733 
4296 1 26.9449 15.9103 21.8041 
3567 5 25.069 12.3042 19.8908 
3568 5 27.0207 12.2763 17.9455 
3614 5 23.2309 14.1734 19.8772 
3616 5 23.2613 16.0788 17.9236 
3617 5 25.1683 14.134 17.9284 
3618 3 27.0242 14.1668 19.8709 
3619 5 25.1594 15.9797 19.8743 
3620 3 27.0868 15.9273 17.972 
4240 3 23.3019 12.2845 21.7607 
4970 4 26.8409 14.1269 27.1826 
4966 4 23.3205 14.1575 27.1497 
4972 1 26.8713 15.9309 25.4134 
4243 3 25.031 12.3721 23.5369 
4290 1 23.3273 14.1955 23.562 
4294 1 26.8799 14.1476 23.6154 
4295 1 25.1142 15.955 23.5913 
4971 4 25.0886 15.9459 27.1702 
4916 4 23.296 12.3668 25.3605 
4968 1 23.3352 15.9629 25.3816 
4969 1 25.082 14.1421 25.375 
4919 1 25.0755 12.3445 27.1629 
4920 3 26.8497 12.3582 25.3791 
6324 4 26.8414 15.9414 32.5157 
5592 1 23.3169 12.3262 28.9098 
6321 4 25.0587 14.1227 32.4788 
5595 1 25.059 12.2997 30.7154 
5596 1 26.8144 12.2977 28.9468 
5642 3 23.3158 14.1535 30.706 
5644 4 23.3198 15.9587 28.9409 
5645 4 25.0687 14.1347 28.9477 
5646 3 26.8235 14.1153 30.7247 
5647 3 25.0683 15.9544 30.7416 
5648 4 26.8249 15.9367 28.9737 
6268 3 23.2815 12.3139 32.4856 
6320 3 23.274 15.9688 32.4834 
6272 3 26.8517 12.2873 32.4853 
6271 5 25.063 12.2898 34.3339 
6322 3 26.9111 14.0983 34.3369 
6318 3 23.2164 14.1367 34.3411 
6323 5 25.0481 15.9476 34.3437 
7672 3 23.1683 15.9652 39.8734 
7676 3 27.0201 15.9259 39.8378 
7624 5 26.9168 12.199 39.8391 
6944 3 23.2089 12.2756 36.125 
7673 3 25.0114 14.1608 39.8809 
6947 5 25.0369 12.235 37.9729 
6948 3 26.9192 12.2424 36.1441 
6994 5 23.2059 14.1244 37.9943 
6996 3 23.1769 15.9869 36.1396 
6997 3 25.0686 14.1137 36.1136 
6998 5 26.924 14.121 37.979 
6999 5 25.0384 15.9644 37.9742 
7000 3 26.9329 15.9407 36.0901 
7620 3 23.2316 12.2737 39.8737 
8350 5 26.9161 14.0447 45.3206 
7623 5 25.0349 12.2545 41.7012 
7670 4 23.2138 14.112 41.6965 
7674 5 26.987 14.1065 41.7083 
7675 5 25.0428 15.9333 41.7548 
8352 3 27.0852 15.9592 43.5093 
8296 4 23.2492 12.2398 43.5377 
8351 5 25.0764 15.9637 45.2412 
8299 3 25.0455 12.2137 45.3044 
8300 3 26.9006 12.1815 43.5314 
8346 3 23.2627 14.0485 45.2743 
8348 3 23.1908 15.9588 43.5217 
8349 3 25.0302 14.0416 43.5389 
286 3 23.1769 17.8318 1.4859 
288 3 23.1848 19.6236 -0.37673 
289 3 25.0416 17.8769 -0.374066 
290 5 26.9436 17.8185 1.49167 
291 5 25.0122 19.6346 1.49978 
292 3 26.9619 19.6895 -0.399075 
338 3 23.16 21.5198 1.48455 
341 5 25.0183 21.5073 -0.393678 
342 5 26.9243 21.5564 1.4896 
964 3 23.1406 19.6472 3.31377 
965 3 24.9653 17.8286 3.3229 
968 3 27.0299 19.6711 3.31394 
1017 5 24.9831 21.5676 3.31315 
962 3 23.1641 17.8308 5.10405 
966 5 26.9717 17.8084 5.0881 
967 5 25.0157 19.6759 5.13713 
1014 4 23.216 21.552 5.19186 
1018 5 26.9213 21.533 5.1516 
1638 3 23.1948 17.8043 8.72846 
1640 3 23.2089 19.7001 7.00924 
1641 5 25.0309 17.8187 6.96816 
1642 5 27.0236 17.7948 8.72648 
1643 1 25.1191 19.7356 8.68987 
1644 3 26.9932 19.7038 6.97421 
1690 4 23.249 21.5532 8.68768 
1693 4 25.0416 21.5471 6.96738 
1694 4 26.9171 21.5393 8.66125 
2320 3 26.9968 19.7041 10.3766 
2369 3 25.1092 21.5598 10.4076 
2316 5 23.2407 19.6913 10.4509 
2317 3 25.0715 17.8242 10.4368 
2995 3 25.1725 19.658 16.0371 
2314 3 23.2 17.8321 12.3385 
3046 3 27.0837 21.3571 15.9775 
3042 1 23.2468 21.3385 16.0077 
2318 5 27.0892 17.8026 12.2736 
2319 5 25.1298 19.6358 12.2386 
2996 3 27.1409 19.6285 14.1873 
2366 1 23.2382 21.5 12.2886 
3045 5 25.1256 21.4131 14.1335 
2370 5 27.0124 21.4879 12.2254 
2990 3 23.2874 17.9346 16.0487 
2992 3 23.2309 19.6213 14.1739 
2993 5 25.1682 17.8755 14.1962 
2994 5 27.1052 17.7727 16.0554 
3666 3 23.3456 17.8132 19.8837 
3668 5 23.3106 19.592 17.9609 
3669 3 25.1828 17.8449 17.948 
3670 5 27.0313 17.7579 19.8524 
3671 3 25.1425 19.6275 19.8587 
3672 5 27.0911 19.5997 17.9107 
3718 3 23.2613 21.3218 19.8612 
3721 3 25.1577 21.3121 17.8998 
3722 5 27.1608 21.3155 19.8649 
4344 5 23.3553 19.5447 21.7487 
4345 3 25.1607 17.7289 21.8038 
4348 5 27.0035 19.5491 21.8191 
4397 3 25.1295 21.3388 21.8117 
4342 4 23.3505 17.7553 23.6184 
4346 3 26.9321 17.6957 23.6328 
4347 4 25.1494 19.5442 23.6596 
4394 1 23.3438 21.3368 23.6253 
4398 1 26.9136 21.3662 23.7028 
5018 4 23.3408 17.7627 27.1615 
5020 1 23.3447 19.5515 25.392 
5021 1 25.1252 17.7413 25.4007 
5022 1 26.8527 17.7464 27.212 
5023 4 25.0953 19.5472 27.1974 
5024 1 26.887 19.5408 25.4501 
5070 1 23.3527 21.3383 27.1915 
5073 4 25.1089 21.3463 25.433 
5074 1 26.8152 21.3752 27.2552 
5694 1 23.3216 17.7688 30.7359 
5696 1 23.3287 19.5582 28.9617 
5697 1 25.0783 17.7508 28.9659 
5698 1 26.8141 17.7615 30.7624 
5699 4 25.0613 19.5806 30.7616 
5700 4 26.8154 19.5708 29.0011 
5746 1 23.3133 21.3737 30.7668 
5749 1 25.0588 21.3814 29.0017 
5750 1 26.779 21.4103 30.7894 
6372 1 23.2967 19.5872 32.5422 
6373 1 25.0547 17.796 32.5273 
6376 1 26.7891 19.6 32.5595 
6425 1 25.0293 21.4085 32.5649 
6370 1 23.2552 17.815 34.3107 
6374 1 26.8357 17.8159 34.337 
6375 1 25.0333 19.6175 34.3395 
6422 1 23.2789 21.4013 34.3501 
6426 1 26.7371 21.4455 34.3655 
7777 2 24.9736 21.4991 39.8319 
7725 5 24.9968 17.805 39.8568 
7728 5 26.8564 19.7222 39.8317 
7046 3 23.2051 17.8151 37.9809 
7048 1 23.2551 19.6201 36.1526 
7049 2 25.017 17.84 36.1459 
7050 5 26.9027 17.816 37.9534 
7051 3 24.9617 19.6666 37.9654 
7052 1 26.7845 19.6724 36.1467 
7098 1 23.2443 21.4431 37.9881 
7101 1 24.9813 21.4381 36.1667 
7102 1 26.7344 21.4962 37.9443 
7724 1 23.2355 19.6549 39.837 
7722 1 23.2089 17.8263 41.7153 
7726 5 26.9803 17.7835 41.6859 
7727 1 24.974 19.6761 41.6767 
7774 1 23.208 21.4736 41.6498 
7778 1 26.8393 21.5779 41.6271 
8398 1 23.2293 17.8533 45.2746 
8400 1 23.2235 19.644 43.4863 
8401 3 24.9931 17.8696 43.4703 
8402 5 26.9493 17.8182 45.3041 
8403 3 25.0092 19.6306 45.3176 
8404 5 26.9286 19.7055 43.4622 
8450 3 23.164 21.4717 45.301 
8453 5 25.0179 21.5156 43.5094 
8454 3 26.9354 21.546 45.3233 
340 1 23.2123 23.3342 -0.338636 
343 3 24.9406 23.3573 1.46824 
344 3 26.8516 23.3645 -0.389739 
390 4 23.2667 25.1649 1.53043 
392 4 23.2877 26.9752 -0.270294 
393 1 24.9582 25.1224 -0.34412 
394 5 26.7499 25.1568 1.49961 
395 1 24.9612 26.9967 1.54564 
396 3 26.6294 26.9819 -0.358864 
1016 4 23.2253 23.3799 3.34479 
1020 4 26.837 23.4001 3.36733 
1068 1 23.2369 26.9728 3.34993 
1069 1 24.9751 25.1419 3.37541 
1072 4 26.7225 26.9972 3.36202 
1019 3 25.0148 23.3793 5.1903 
1066 1 23.2427 25.1527 5.14887 
1070 4 26.7821 25.1653 5.13246 
1071 4 24.9834 26.9562 5.13606 
1692 4 23.2507 23.3479 6.93061 
1695 4 25.0625 23.346 8.66763 
1696 4 26.8478 23.3816 6.92413 
1742 4 23.264 25.1236 8.69646 
1744 4 23.2388 26.9531 6.91617 
1745 4 25.0168 25.1506 6.91346 
1746 4 26.8151 25.1599 8.6515 
1747 4 25.0136 26.9337 8.66468 
1748 4 26.7579 26.9685 6.88637 
2372 4 26.8838 23.3415 10.3977 
2420 4 23.2752 26.907 10.4526 
2424 4 26.7863 26.9558 10.3929 
2368 4 23.2726 23.2772 10.4693 
2421 1 25.0498 25.0846 10.4289 
3100 5 26.7652 26.932 14.0393 
2371 4 25.073 23.2779 12.2258 
2418 4 23.2895 25.0355 12.2278 
3099 3 24.955 26.8484 15.9511 
3098 5 26.9076 25.0797 15.9657 
2422 4 26.8531 25.0746 12.1953 
2423 4 25.0588 26.8893 12.1352 
3097 3 25.0764 24.937 14.0347 
3044 3 23.2226 23.213 14.0696 
3047 5 25.1288 23.1182 16.0396 
3048 4 26.9941 23.2742 14.0755 
3094 5 23.2451 24.9235 15.9693 
3096 5 23.3422 26.8611 14.012 
3720 3 23.2718 23.0091 17.9207 
3723 5 25.1076 23.0102 19.8173 
3724 5 27.0648 23.1569 17.8957 
3770 5 23.2878 24.8901 19.8125 
3772 5 23.2263 26.8302 17.8585 
3773 3 25.0133 24.9425 17.8838 
3774 5 26.7625 25.0721 19.8011 
3775 3 24.8992 26.8714 19.8311 
3776 5 26.6643 26.9587 17.8849 
4396 1 23.3287 23.0587 21.7746 
4400 5 26.9785 23.1313 21.7937 
4448 3 23.348 26.7732 21.7127 
4449 3 25.0173 24.9354 21.752 
4452 3 26.5365 26.9583 21.6795 
3779 3 28.4109 27.0837 19.799 
4399 4 25.0741 23.1082 23.6264 
4446 1 23.3423 24.8871 23.5965 
4450 5 26.7873 25.0112 23.693 
4451 5 24.9778 26.8776 23.654 
5072 4 23.351 23.1261 25.4104 
5075 4 25.0486 23.181 27.246 
5076 1 26.81 23.1719 25.5066 
5122 4 23.2952 24.9861 27.2524 
5124 1 23.2449 26.8138 25.486 
5125 4 25.0037 24.9814 25.5132 
5126 4 26.7399 25.0427 27.2833 
5127 4 24.9728 26.8635 27.2601 
5128 4 26.7303 26.9298 25.5572 
4455 3 28.313 27.0564 23.6602 
5748 4 23.3206 23.1768 29.0137 
5751 4 25.0239 23.2137 30.8028 
5752 4 26.7669 23.2264 29.0373 
5798 4 23.307 25.0278 30.8109 
5800 4 23.3243 26.8603 29.0635 
5801 4 25.013 25.0255 29.0383 
5802 4 26.7048 25.0643 30.8344 
5803 4 24.9871 26.8994 30.8504 
5804 4 26.668 26.8909 29.0619 
6424 4 23.2802 23.2049 32.573 
6428 4 26.7185 23.2487 32.597 
6476 4 23.2893 26.9271 32.6194 
6477 4 24.975 25.0631 32.6115 
6480 4 26.6313 26.9361 32.6562 
5807 4 28.3645 26.9334 30.9093 
6481 1 28.3902 25.0985 32.64 
7832 5 26.6087 26.9845 39.8086 
7829 4 24.8912 25.0736 39.7995 
7100 1 23.217 23.2461 36.174 
7103 1 24.9348 23.2797 37.9823 
7104 4 26.6774 23.2786 36.1767 
7150 1 23.1804 25.1039 37.9926 
7152 4 23.1448 26.9738 36.202 
7153 1 24.9011 25.1011 36.1877 
7154 1 26.6335 25.0977 37.9604 
7155 4 24.8823 26.9805 37.9467 
7156 1 26.6113 26.9648 36.1874 
7776 1 23.1845 23.2762 39.824 
7780 1 26.7129 23.3154 39.7804 
7828 1 23.2124 26.9635 39.7741 
6479 1 24.9007 26.9502 34.4385 
6478 1 26.6501 25.1011 34.4118 
7159 3 28.3105 26.9754 37.9057 
6483 1 28.3449 26.9607 34.4135 
7157 4 28.3777 25.1189 36.1743 
6427 1 24.9669 23.2492 34.3831 
7833 1 28.4176 25.1112 39.7407 
6474 1 23.23 25.0761 34.3805 
7779 4 24.9735 23.312 41.6329 
7826 4 23.2064 25.0851 41.6455 
7830 1 26.6841 25.0961 41.6146 
7831 1 24.8222 26.9634 41.6255 
8452 1 23.1951 23.2956 43.4862 
8455 1 25.0073 23.3698 45.2984 
8456 1 26.8094 23.3665 43.4712 
8502 1 23.2398 25.1203 45.3215 
8504 1 23.2553 26.9636 43.5093 
8505 1 24.9244 25.0742 43.4607 
8506 1 26.7355 25.1541 45.315 
8507 1 24.894 26.9615 45.3483 
8508 5 26.5964 26.9746 43.4512 
7835 1 28.4099 27.0074 41.6091 
442 1 23.2628 28.8288 1.57431 
444 1 23.308 30.7092 -0.235767 
445 1 24.9494 28.8398 -0.261163 
446 1 26.6347 28.8246 1.56994 
447 1 24.949 30.691 1.57372 
448 1 26.5493 30.7588 -0.301251 
494 1 23.2841 32.5786 1.55577 
497 1 24.8672 32.6359 -0.317732 
498 1 26.5634 32.576 1.49019 
1120 1 23.2172 30.6727 3.36248 
1121 1 24.931 28.8014 3.37751 
1124 1 26.6218 30.641 3.36222 
1173 1 24.9482 32.5536 3.34784 
501 1 28.2651 32.589 -0.288846 
451 3 28.3176 30.7011 1.5479 
1177 5 28.333 32.5633 3.34749 
449 5 28.3407 28.8482 -0.323008 
1118 1 23.2045 28.8032 5.13734 
1122 1 26.6916 28.8009 5.13014 
1123 1 24.9343 30.659 5.13471 
1170 1 23.2375 32.5498 5.11703 
1174 1 26.6034 32.5459 5.15261 
1794 1 23.2488 28.7749 8.66624 
1796 1 23.2188 30.6484 6.88918 
1797 1 24.9593 28.7797 6.88679 
1798 1 26.7397 28.8004 8.60826 
1799 1 24.9607 30.65 8.59632 
1800 1 26.6889 30.6551 6.87331 
1846 1 23.2736 32.5552 8.63912 
1849 1 24.923 32.5488 6.86777 
1850 1 26.6663 32.5524 8.54492 
2476 1 26.6744 30.651 10.3187 
2473 1 25.0139 28.7676 10.3712 
2472 1 23.3198 30.6576 10.3928 
2525 1 25.0098 32.5612 10.3436 
1127 1 28.39 30.6434 5.12365 
1853 1 28.3909 32.5662 6.8193 
2529 5 28.4102 32.5819 10.3666 
2470 1 23.3433 28.781 12.1533 
3152 3 26.54 30.7027 14.0551 
3202 3 26.5129 32.6178 16.0032 
2474 3 26.691 28.7955 12.1682 
2475 1 25.0278 30.6493 12.1462 
3201 1 24.9874 32.5935 14.0683 
2522 1 23.4342 32.5619 12.1864 
3198 1 23.4328 32.6619 15.9346 
2526 3 26.5636 32.6006 12.2058 
3146 3 23.3113 28.7719 15.8572 
3148 1 23.3836 30.6771 13.9882 
3149 1 24.9801 28.8142 13.9848 
3150 5 26.5656 28.8484 15.9853 
3151 1 24.8998 30.7297 15.9279 
3205 5 28.3135 32.6094 14.1197 
3155 5 28.3495 30.7597 15.9938 
3153 3 28.3852 28.9313 14.0546 
2479 5 28.4063 30.7102 12.2361 
3822 1 23.2991 28.7534 19.7696 
3824 1 23.3201 30.7914 17.7793 
3825 3 24.7742 28.8473 17.821 
3826 5 26.5195 28.874 19.7293 
3827 3 24.793 30.7573 19.7071 
3828 3 26.4818 30.7537 17.8989 
3874 1 23.2909 32.6986 19.6459 
3877 1 24.9386 32.6662 17.8717 
3878 1 26.5597 32.6358 19.7321 
4500 3 23.3044 30.6752 21.6546 
4501 3 24.8376 28.7706 21.7075 
4504 5 26.5079 30.7412 21.6527 
4553 5 24.8428 32.7134 21.6137 
4557 1 28.2283 32.6365 21.6436 
3881 5 28.3443 32.626 17.8895 
3831 1 28.3291 30.8176 19.7574 
4505 5 28.3094 28.8397 21.7168 
3829 3 28.3833 28.989 17.926 
4498 1 23.2782 28.7593 23.5898 
4502 1 26.5706 28.8597 23.6447 
4503 3 24.8916 30.6842 23.5899 
4550 1 23.3938 32.708 23.6135 
4554 1 26.5359 32.6411 23.5553 
5174 1 23.3221 28.7399 27.3262 
5176 1 23.369 30.6995 25.4539 
5177 1 24.9025 28.7636 25.4856 
5178 1 26.5801 28.8052 27.2796 
5179 1 24.9165 30.6969 27.3209 
5180 1 26.5248 30.6924 25.4557 
5226 1 23.4035 32.7021 27.3302 
5229 1 24.975 32.6355 25.4565 
5230 1 26.5453 32.6366 27.3329 
5233 3 28.0997 32.6386 25.4351 
5183 1 28.1977 30.7569 27.3018 
5181 1 28.2661 28.8683 25.4976 
4507 3 28.1807 30.7825 23.6034 
5850 1 23.3521 28.8143 30.9082 
5852 3 23.3338 30.7376 29.153 
5853 1 24.9755 28.785 29.1018 
5854 1 26.5833 28.8293 30.9206 
5855 1 24.943 30.7555 30.9345 
5856 1 26.5453 30.7524 29.136 
5902 1 23.3065 32.705 30.9591 
5905 1 24.9509 32.684 29.1703 
5906 1 26.6267 32.6585 30.9202 
6528 1 23.3156 30.7712 32.7171 
6529 1 24.9483 28.8285 32.6987 
6532 1 26.6115 30.7478 32.6768 
6581 4 24.9791 32.6815 32.6853 
6585 1 28.2737 32.6694 32.6876 
6533 1 28.2866 28.8433 32.65 
5909 1 28.2555 32.6081 29.1424 
5859 1 28.3214 30.7686 30.9245 
5857 5 28.3506 28.8626 29.1309 
7884 1 26.5937 30.7924 39.7902 
7880 1 23.2634 30.8469 39.7703 
7933 1 24.9643 32.6923 39.8058 
7881 1 24.8667 28.9155 39.7737 
7202 1 23.2309 28.8911 37.9484 
7204 1 23.257 30.7624 36.2047 
7205 1 24.9366 28.8601 36.2009 
7206 1 26.622 28.8963 37.9794 
7207 1 24.935 30.7838 37.9851 
7208 1 26.6219 30.785 36.213 
7254 1 23.2868 32.7161 38.0415 
7257 1 24.933 32.6885 36.2353 
7258 1 26.6403 32.6891 37.9903 
6531 1 24.9616 30.7545 34.4659 
7211 1 28.2903 30.8204 37.9508 
6530 1 26.6171 28.8344 34.4291 
6526 1 23.2392 28.8603 34.4353 
6535 1 28.2747 30.7723 34.4301 
6582 1 26.6079 32.6826 34.4593 
7885 1 28.2834 28.934 39.8326 
6578 1 23.3114 32.691 34.4242 
7209 1 28.2928 28.8721 36.1574 
7937 1 28.3075 32.6904 39.7947 
7261 1 28.3361 32.6981 36.1677 
7878 1 23.271 28.8762 41.6495 
7882 1 26.5267 28.9245 41.6124 
7883 1 24.8917 30.805 41.6184 
7930 1 23.277 32.7406 41.6167 
7934 1 26.6031 32.6581 41.6229 
8554 1 23.2838 28.8429 45.3719 
8556 3 23.253 30.8148 43.4864 
8557 1 24.8609 28.9106 43.484 
8558 1 26.5307 28.8908 45.319 
8559 1 24.8706 30.7668 45.334 
8560 1 26.5133 30.7779 43.4739 
8606 4 23.2851 32.7145 45.2801 
8609 1 24.9246 32.675 43.4581 
8610 1 26.5614 32.6146 45.328 
8613 1 28.2354 32.6192 43.4711 
8563 4 28.2558 30.8003 45.3103 
7887 3 28.2485 30.8034 41.6166 
8561 5 28.3558 28.9101 43.4541 
1172 4 23.2992 34.4598 3.31532 
1228 1 26.6588 38.2604 3.31534 
1225 1 24.9433 36.3679 3.28569 
546 2 23.3231 36.4202 1.42557 
548 1 23.3665 38.2847 -0.387099 
549 4 25.0237 36.4024 -0.361689 
550 1 26.6388 36.3552 1.50918 
551 1 25.0608 38.2766 1.45457 
552 1 26.7058 38.2632 -0.325817 
496 4 23.3096 34.5678 -0.375744 
601 1 25.0594 40.1141 -0.362106 
602 1 26.7238 40.1416 1.49287 
1224 4 23.3635 38.2617 3.22668 
500 1 26.6068 34.4684 -0.301885 
1176 4 26.5832 34.4877 3.32603 
499 1 24.9466 34.4766 1.4927 
1277 4 25.0093 40.1389 3.26558 
555 3 28.31 38.2473 1.54437 
1229 1 28.279 36.3573 3.36169 
598 4 23.3696 40.1141 1.4034 
553 1 28.2778 36.3498 -0.320038 
503 3 28.2709 34.4565 1.54568 
605 4 28.3786 40.1263 -0.323973 
1281 4 28.3998 40.1371 3.32548 
1954 4 26.7594 40.1574 8.63795 
1222 4 23.3171 36.3277 5.10229 
1226 1 26.5897 36.3755 5.09464 
1227 4 24.9682 38.2721 5.06542 
1278 1 26.6878 40.1425 5.07811 
1848 1 23.2771 34.4558 6.88908 
2576 1 23.4459 38.3135 10.5042 
2577 1 25.1381 36.4157 10.4287 
2528 1 26.6659 34.4769 10.3729 
1898 1 23.3953 36.3814 8.72614 
1900 1 23.4133 38.3042 6.92501 
1901 1 24.9522 36.3649 6.87719 
1902 4 26.6987 36.3831 8.57197 
1903 1 25.0658 38.2972 8.68151 
1904 1 26.648 38.2773 6.83331 
1852 1 26.6364 34.468 6.82827 
1175 1 24.938 34.4425 5.10465 
2580 1 26.7811 38.306 10.406 
2524 1 23.427 34.5034 10.4231 
1851 1 25.0058 34.4616 8.60327 
1179 4 28.3227 34.4899 5.10651 
2629 4 25.1125 40.1668 10.472 
1231 1 28.3533 38.278 5.09688 
1953 4 25.0457 40.1771 6.8974 
1274 1 23.383 40.1894 5.11446 
2581 3 28.2835 36.3555 10.4003 
1905 4 28.3419 36.3902 6.78111 
1950 1 23.383 40.1872 8.70357 
1855 1 28.361 34.4829 8.52488 
1907 1 28.3886 38.2923 8.54287 
3305 4 25.1615 40.1568 14.1131 
2527 1 25.0596 34.5213 12.2229 
2574 1 23.4918 36.4619 12.2199 
3254 1 26.6598 36.3805 16.0465 
2578 1 26.7109 36.385 12.2894 
2579 1 25.1619 38.3204 12.2574 
3253 1 25.0773 36.4321 14.1205 
3255 1 25.0968 38.2836 16.0248 
3256 3 26.707 38.2534 14.1602 
3306 4 26.7182 40.0932 16.0671 
3200 1 23.512 34.5274 14.0875 
3203 1 25.0288 34.5425 16.0118 
3204 1 26.606 34.5059 14.1407 
3250 1 23.5142 36.4373 16.0004 
3252 4 23.5191 38.3518 14.0719 
2583 1 28.3133 38.2642 12.2937 
2630 1 26.8069 40.1741 12.2615 
2626 1 23.4206 40.1512 12.2939 
3257 1 28.2755 36.3564 14.1956 
3302 3 23.5795 40.2034 16.0449 
3207 1 28.2864 34.4947 16.0397 
2531 1 28.2776 34.4813 12.2552 
3259 1 28.298 38.2253 16.0513 
3309 1 28.3364 40.0891 14.1834 
4604 1 23.5008 38.3764 21.6984 
3879 1 24.9802 34.5847 19.7483 
3880 1 26.5918 34.5266 17.8898 
3926 1 23.4259 36.5066 19.7904 
3928 1 23.5018 38.355 17.9522 
3929 1 25.0236 36.4284 17.9214 
3930 1 26.667 36.4107 19.7769 
3931 3 25.0825 38.3259 19.8321 
3932 1 26.6926 38.2394 17.9533 
4556 1 26.632 34.5558 21.6165 
3876 1 23.3974 34.5729 17.8661 
4552 4 23.355 34.7298 21.6468 
4608 1 26.682 38.3364 21.7176 
4605 1 25.0738 36.4732 21.649 
3933 4 28.3009 36.3323 17.908 
3883 2 28.3093 34.5067 19.7636 
4609 1 28.2544 36.4376 21.6931 
3981 1 25.1457 40.1711 17.9847 
3982 1 26.7338 40.1457 19.8807 
4657 1 25.1078 40.2187 21.7427 
3978 3 23.4961 40.2293 19.862 
3985 3 28.3038 40.1285 17.9779 
3935 1 28.2974 38.2573 19.8651 
5231 3 25.0025 34.618 27.3352 
5283 1 25.071 38.3659 27.2425 
4602 3 23.5074 36.5305 23.5588 
4606 1 26.63 36.4852 23.554 
4607 4 25.0993 38.4001 23.5971 
4555 3 25.0325 34.6147 23.5145 
5282 4 26.7033 36.484 27.2738 
5232 3 26.53 34.566 25.4398 
5228 3 23.4817 34.6343 25.422 
5284 1 26.7682 38.3615 25.4227 
5278 4 23.3886 36.5365 27.2533 
5280 4 23.4194 38.3984 25.4219 
5281 4 25.0602 36.5407 25.4481 
4654 4 23.4209 40.2323 23.5599 
4559 3 28.119 34.5419 23.5638 
5285 4 28.2904 36.4331 25.3885 
5235 4 28.1871 34.5336 27.2613 
4658 4 26.7889 40.1871 23.5814 
5334 4 26.7784 40.1653 27.2233 
5333 4 25.0947 40.2008 25.4023 
5330 4 23.3438 40.1681 27.1928 
4611 3 28.3556 38.2895 23.5379 
5904 1 23.3493 34.6375 29.1334 
6633 3 24.97 36.4738 32.648 
5907 4 24.9822 34.6016 30.9066 
5908 1 26.6478 34.5618 29.1343 
5954 4 23.2986 36.4837 30.851 
5956 4 23.334 38.3432 29.0145 
5957 1 25.0302 36.493 29.0788 
5958 4 26.6726 36.4604 30.8882 
5959 4 25.0081 38.3207 30.8291 
5960 1 26.738 38.3333 29.0552 
6580 4 23.2823 34.6073 32.6566 
6636 4 26.6928 38.3084 32.63 
6632 4 23.2893 38.3088 32.6157 
6584 1 26.6181 34.5826 32.6824 
6010 1 26.7327 40.1497 30.8218 
6685 1 25.0064 40.1274 32.6076 
6009 1 25.043 40.1543 29.0125 
6006 1 23.3046 40.1394 30.7949 
5911 1 28.2968 34.5499 30.9474 
5961 1 28.3345 36.4557 29.1055 
6637 4 28.345 36.4454 32.6585 
5963 4 28.4038 38.307 30.8649 
7310 1 26.6979 36.4161 37.9937 
7984 4 23.327 38.2825 39.8465 
6682 4 23.2914 40.1146 34.4136 
6635 1 24.9859 38.2997 34.4166 
6583 1 24.9509 34.5952 34.4458 
7312 4 26.7077 38.2802 36.1904 
7311 1 25.0246 38.2812 38.0159 
8037 4 25.0706 40.0884 39.828 
7988 4 26.7391 38.249 39.8028 
7985 4 25.0065 36.4388 39.8108 
7306 1 23.2952 36.4609 38.0369 
7308 4 23.2917 38.2929 36.2344 
7309 1 24.9836 36.4579 36.2265 
7260 1 26.6408 34.5664 36.2142 
7936 1 26.6454 34.543 39.7873 
7256 3 23.2944 34.6242 36.2372 
7259 1 24.9684 34.5832 38.0113 
7932 1 23.2943 34.6003 39.823 
6630 1 23.2831 36.4651 34.4339 
7362 1 26.7713 40.1008 37.999 
6686 1 26.7332 40.1173 34.398 
7361 1 25.0259 40.1005 36.2113 
7358 4 23.3175 40.0873 38.0438 
6634 4 26.659 36.4513 34.4249 
6587 1 28.3235 34.573 34.4071 
7989 1 28.3548 36.3371 39.7997 
7313 4 28.3788 36.4147 36.1652 
7263 4 28.3783 34.5481 37.9667 
7315 4 28.402 38.2415 37.9509 
6639 4 28.4171 38.2814 34.3892 
8714 4 26.7292 40.1081 45.3007 
7982 3 23.3433 36.4586 41.6501 
7986 1 26.6608 36.3865 41.6154 
7987 4 25.0365 38.2709 41.6366 
8034 4 23.3424 40.0831 41.6581 
8038 4 26.7701 40.0955 41.6266 
8713 4 25.0691 40.0965 43.4633 
8710 4 23.3563 40.0914 45.2847 
8664 4 26.7069 38.2579 43.4543 
8658 4 23.3654 36.4454 45.2739 
8660 4 23.3608 38.2731 43.4766 
8661 4 25.0388 36.424 43.4565 
8662 4 26.6772 36.3698 45.2914 
8663 4 25.0685 38.268 45.2943 
8612 3 26.613 34.505 43.4467 
8608 4 23.3374 34.6112 43.4647 
7935 4 24.971 34.5645 41.6205 
8611 4 25.0008 34.5404 45.2991 
8667 3 28.3073 38.2204 45.3008 
8615 3 28.2303 34.4511 45.3079 
8665 3 28.2979 36.3413 43.4633 
7939 4 28.3045 34.5087 41.6137 
7991 4 28.3701 38.2043 41.6492 
8717 3 28.3792 40.1173 43.4812 
600 4 23.3162 41.908 -0.369688 
603 4 25.0288 41.9464 1.45025 
604 4 26.7373 41.9551 -0.337556 
650 4 23.3084 43.7203 1.44415 
652 4 23.2987 45.4843 -0.366463 
653 4 25.0336 43.7222 -0.355638 
654 4 26.7632 43.7464 1.45586 
655 4 25.0362 45.5023 1.44168 
656 4 26.7821 45.4954 -0.359259 
1276 4 23.3432 41.9844 3.25941 
1280 4 26.7442 41.9635 3.26574 
1328 1 23.3004 45.4925 3.24943 
1329 1 25.0539 43.7587 3.25767 
1332 4 26.7885 45.5231 3.2526 
1279 1 25.0513 41.9877 5.07785 
1326 1 23.3295 43.7508 5.07659 
1330 1 26.7859 43.7587 5.06905 
1331 4 25.0582 45.5176 5.06813 
1952 4 23.3364 41.9933 6.90245 
1955 4 25.0792 41.9965 8.68731 
1956 4 26.7783 41.9771 6.86926 
2002 4 23.3419 43.7731 8.70148 
2004 4 23.3254 45.5106 6.8864 
2005 4 25.0751 43.767 6.89031 
2006 4 26.8127 43.7725 8.68643 
2007 1 25.0749 45.5375 8.70904 
2008 4 26.801 45.5395 6.8851 
2680 4 23.348 45.5279 10.5471 
2684 1 26.824 45.5733 10.5157 
2681 1 25.0942 43.7963 10.5048 
2632 4 26.8042 41.9901 10.4576 
2628 2 23.3637 41.9976 10.522 
2631 1 25.1166 41.9804 12.2844 
3360 2 26.8398 45.6214 14.2372 
2678 1 23.3854 43.7975 12.359 
3359 2 25.1301 45.616 16.1319 
2682 2 26.8279 43.8009 12.2989 
2683 1 25.0758 45.5852 12.3603 
3304 2 23.4534 41.9909 14.143 
3307 2 25.1986 42.0596 16.084 
3308 2 26.8319 42.0236 14.1453 
3354 2 23.4396 43.8539 16.1196 
3356 4 23.3474 45.5662 14.2377 
3357 2 25.1298 43.8371 14.1951 
3358 3 26.8948 43.8695 16.1245 
3311 3 28.3435 41.9235 16.1353 
3980 3 23.5448 42.0449 18.0223 
3983 4 25.1645 42.0408 19.902 
3984 3 26.7646 42.0309 18.021 
4030 3 23.4322 43.8142 19.861 
4032 4 23.3606 45.5669 18.0196 
4033 4 25.1645 43.8712 18.022 
4034 4 26.8307 43.8378 19.9043 
4035 4 25.1101 45.5957 19.8685 
4036 4 26.8488 45.6343 18.0109 
4656 4 23.4201 42.0272 21.7053 
4660 4 26.8137 41.9954 21.7604 
4708 4 23.3563 45.5353 21.6888 
4709 3 25.1245 43.8146 21.7187 
4712 3 26.8341 45.5867 21.7247 
3987 3 28.4046 41.9337 19.8835 
4659 4 25.1038 42.0087 23.566 
4706 4 23.3641 43.7625 23.5295 
4710 4 26.8162 43.78 23.5694 
4711 4 25.0847 45.5414 23.5351 
5332 4 23.3662 41.9772 25.3632 
5335 4 25.0666 41.9645 27.1868 
5336 3 26.8015 41.989 25.389 
5382 4 23.3284 43.7375 27.156 
5384 4 23.3294 45.5107 25.334 
5385 3 25.0777 43.7556 25.3749 
5386 4 26.7997 43.746 27.1825 
5387 4 25.0621 45.5121 27.1567 
5388 4 26.8221 45.5243 25.367 
6008 4 23.3181 41.9461 28.9758 
6011 4 25.024 41.9447 30.7931 
6012 4 26.7729 41.9513 29.0051 
6058 3 23.2975 43.7205 30.7684 
6060 4 23.3059 45.4965 28.954 
6061 4 25.0472 43.7346 28.9771 
6062 4 26.776 43.7235 30.7831 
6063 1 25.0426 45.491 30.767 
6064 4 26.8063 45.5037 28.9683 
6684 1 23.2909 41.9237 32.5891 
6688 4 26.7507 41.9336 32.5982 
6736 4 23.2913 45.4865 32.5706 
6737 1 25.0276 43.7175 32.5777 
6740 4 26.7894 45.4872 32.5777 
8092 1 26.777 45.48 39.8189 
8089 1 25.0387 43.6939 39.8317 
8088 1 23.2936 45.4653 39.8438 
8040 3 26.7672 41.9226 39.8291 
7360 1 23.3139 41.8911 36.2265 
7363 4 25.0425 41.8927 38.0173 
7364 3 26.7518 41.9172 36.1825 
7410 1 23.3073 43.6818 38.0447 
7412 4 23.2963 45.4813 36.2123 
7413 1 25.0247 43.7013 36.2037 
7414 1 26.7665 43.7037 38.0052 
7415 1 25.0295 45.4805 38.0173 
7416 1 26.7779 45.4793 36.1977 
8036 1 23.33 41.8814 39.8473 
6734 4 23.2984 43.7021 34.3892 
6687 1 25.0172 41.9184 34.4003 
6738 1 26.7656 43.7137 34.3883 
6739 1 25.0315 45.4853 34.3869 
8039 1 25.0452 41.8944 41.647 
8086 1 23.3173 43.6783 41.6583 
8090 1 26.7632 43.7185 41.641 
8091 4 25.0352 45.4823 41.6523 
8712 3 23.3434 41.889 43.4733 
8715 1 25.0436 41.9208 45.2954 
8716 4 26.7377 41.9446 43.4667 
8762 1 23.33 43.6978 45.2846 
8764 4 23.3052 45.4733 43.4736 
8765 3 25.0371 43.711 43.472 
8766 3 26.7409 43.751 45.295 
8767 4 25.032 45.496 45.293 
8768 3 26.7759 45.4829 43.4692 
33 4 28.5371 -0.209483 -0.364412 
34 1 30.284 -0.196312 1.441 
35 4 28.5311 1.55838 1.43613 
36 1 30.2856 1.55646 -0.381272 
37 1 32.0269 -0.191254 -0.374951 
39 4 32.0431 1.56974 1.42791 
85 1 28.5276 3.30864 -0.377198 
86 4 30.2856 3.31037 1.42654 
89 4 32.0495 3.30952 -0.399767 
709 1 28.5347 -0.186711 3.25307 
712 1 30.2843 1.56768 3.24564 
713 1 32.033 -0.174643 3.25247 
761 1 28.5285 3.31328 3.24816 
765 1 32.0441 3.31225 3.24373 
40 1 33.7924 1.57208 -0.394952 
90 1 33.8112 3.31033 1.4157 
38 1 33.7823 -0.169222 1.43468 
716 1 33.7965 1.58994 3.23612 
710 4 30.2844 -0.178421 5.06125 
711 4 28.5312 1.57226 5.06705 
715 4 32.0462 1.57794 5.06399 
762 1 30.2875 3.31328 5.06553 
1385 4 28.5401 -0.170338 6.87763 
1386 4 30.2965 -0.16313 8.69635 
1387 4 28.5432 1.58156 8.71163 
1388 4 30.2882 1.57491 6.88471 
1389 1 32.0404 -0.169731 6.87131 
1391 1 32.0517 1.5759 8.71417 
1437 1 28.5371 3.32321 6.88905 
1438 1 30.3057 3.30456 8.72409 
1441 1 32.0558 3.3055 6.89258 
1442 1 33.8214 3.29794 8.7308 
1390 1 33.7816 -0.147666 8.6903 
2061 1 28.5579 -0.149927 10.5361 
2064 1 30.3018 1.57522 10.5581 
2065 1 32.035 -0.167686 10.5449 
1392 1 33.8057 1.58615 6.87936 
714 1 33.7885 -0.151779 5.05353 
766 4 33.8132 3.31927 5.0617 
2068 1 33.8108 1.54153 10.5597 
2117 1 32.0797 3.2822 10.5679 
2113 4 28.5587 3.30201 10.5616 
2744 4 33.8309 1.53332 14.2813 
2793 1 32.1097 3.26004 14.2845 
2062 1 30.2956 -0.139414 12.3941 
2063 1 28.551 1.59742 12.4121 
2790 1 30.3511 3.28257 16.146 
2789 1 28.5705 3.30424 14.2843 
2067 1 32.0767 1.55275 12.4111 
2114 4 30.3374 3.28809 12.4171 
2743 1 32.0808 1.55626 16.1596 
2737 1 28.5794 -0.11061 14.2584 
2738 1 30.3164 -0.132934 16.1435 
2739 1 28.5803 1.59984 16.1437 
2740 4 30.3257 1.58465 14.2744 
2741 4 32.0457 -0.16347 14.2679 
2066 4 33.8179 -0.197239 12.4034 
2118 1 33.8274 3.27336 12.4202 
2742 1 33.8079 -0.153443 16.1595 
2794 1 33.8445 3.26178 16.168 
3413 4 28.5702 -0.0978759 18.0214 
3414 4 30.3159 -0.132398 19.8891 
3415 4 28.5749 1.60594 19.8715 
3416 4 30.3383 1.58601 18.0246 
3417 4 32.0606 -0.167763 18.03 
3419 4 32.1005 1.57212 19.8923 
3465 4 28.5791 3.30568 18.0103 
3466 4 30.3493 3.29034 19.8805 
3469 4 32.1188 3.27655 18.0259 
4089 4 28.5717 -0.142264 21.7173 
4092 4 30.3286 1.58676 21.722 
4093 4 32.0643 -0.164376 21.7351 
4141 4 28.574 3.33344 21.7118 
4145 4 32.0921 3.31141 21.7288 
4096 4 33.8234 1.5785 21.7429 
3470 4 33.8567 3.31673 19.8941 
3418 4 33.833 -0.190684 19.9098 
3420 4 33.8384 1.52978 18.0481 
4090 4 30.3153 -0.161458 23.552 
4091 4 28.5747 1.59218 23.5372 
4095 4 32.0725 1.59059 23.5499 
4142 4 30.3259 3.32855 23.5491 
4765 4 28.5701 -0.178738 25.3578 
4766 4 30.2979 -0.183512 27.1681 
4767 4 28.5637 1.57928 27.1541 
4768 4 30.3157 1.5888 25.3579 
4769 4 32.0419 -0.176086 25.3668 
4771 4 32.0504 1.59179 27.1638 
4817 4 28.5613 3.34371 25.3455 
4818 4 30.3092 3.34186 27.1572 
4821 4 32.0755 3.34478 25.3587 
4822 4 33.8158 3.36658 27.152 
4770 4 33.7656 -0.17327 27.1684 
4772 4 33.7979 1.5986 25.3634 
4094 4 33.7849 -0.174148 23.574 
4146 4 33.841 3.35097 23.5532 
5441 4 28.5566 -0.198311 28.9652 
5442 4 30.2857 -0.201701 30.766 
5443 4 28.5491 1.56558 30.762 
5444 4 30.2975 1.58073 28.9608 
5445 4 32.027 -0.1885 28.9681 
5447 4 32.0336 1.57853 30.7598 
5493 4 28.5493 3.34215 28.9514 
5494 4 30.2884 3.33309 30.7568 
5497 4 32.0551 3.34675 28.9574 
6117 4 28.5435 -0.214128 32.5693 
6120 4 30.2833 1.55886 32.5669 
6121 4 32.0251 -0.204648 32.561 
6169 4 28.539 3.3289 32.5597 
6173 4 32.0263 3.32235 32.5651 
5498 4 33.8027 3.34773 30.7601 
5446 4 33.7588 -0.175976 30.7552 
6124 4 33.7668 1.58439 32.5637 
5448 4 33.7768 1.58749 28.9565 
7472 4 30.2797 1.53383 39.8108 
7525 4 32.0294 3.30152 39.8137 
7473 4 32.0219 -0.243667 39.8041 
7521 4 28.5308 3.30523 39.8257 
6793 4 28.539 -0.225814 36.1879 
6794 4 30.2784 -0.234058 37.9977 
6795 1 28.5382 1.54022 38.0044 
6796 4 30.2752 1.54422 36.1867 
6797 4 32.0131 -0.224167 36.1821 
6799 4 32.0118 1.53908 38.0006 
6845 4 28.5325 3.31436 36.1815 
6846 1 30.2731 3.30539 37.9996 
6849 4 32.0206 3.30763 36.1897 
7469 4 28.5361 -0.229457 39.8171 
7476 1 33.7615 1.53955 39.8032 
6798 4 33.7454 -0.209722 37.9861 
6800 1 33.7518 1.55558 36.1927 
6850 1 33.7685 3.29331 38.0068 
6174 1 33.7743 3.31369 34.3886 
6118 1 30.282 -0.221604 34.3735 
6119 4 28.5414 1.54972 34.3744 
6123 1 32.0152 1.55752 34.3745 
6122 4 33.7446 -0.187021 34.3711 
6170 4 30.2761 3.31848 34.3708 
7470 4 30.2776 -0.231063 41.6282 
7471 1 28.5354 1.53786 41.6362 
7475 1 32.0249 1.53496 41.6188 
7522 1 30.2808 3.30026 41.6304 
8145 1 28.5353 -0.227153 43.4646 
8146 1 30.2765 -0.212721 45.2815 
8147 1 28.5303 1.547 45.2797 
8148 1 30.2809 1.5422 43.4462 
8149 1 32.0139 -0.22037 43.4489 
8151 1 32.0398 1.55654 45.2576 
8197 1 28.529 3.30281 43.459 
8198 1 30.2817 3.30414 45.265 
8201 1 32.0433 3.30378 43.4311 
8202 1 33.8166 3.31109 45.2344 
7526 1 33.789 3.28854 41.6094 
8152 1 33.7773 1.53171 43.4284 
7474 1 33.7622 -0.214904 41.6067 
8150 1 33.7797 -0.189037 45.2814 
87 1 28.5318 5.07163 1.43112 
88 1 30.2902 5.0555 -0.385343 
91 1 32.0616 5.04871 1.41732 
137 1 28.5431 6.83451 -0.370369 
138 1 30.3089 6.81002 1.42724 
139 1 28.5755 8.60424 1.43975 
140 1 30.3283 8.57228 -0.375463 
141 1 32.0653 6.78711 -0.394323 
143 1 32.0793 8.55018 1.42991 
764 1 30.2966 5.05516 3.24007 
813 1 28.5573 6.8293 3.23791 
816 1 30.3532 8.56756 3.24133 
817 1 32.0705 6.78616 3.24539 
92 1 33.8276 5.0378 -0.415733 
190 1 30.3692 10.3576 1.44659 
193 1 32.0741 10.3388 -0.366235 
189 1 28.6208 10.3824 -0.359202 
865 1 28.6462 10.3625 3.24471 
869 1 32.0859 10.354 3.26006 
768 1 33.813 5.03989 3.23286 
820 1 33.796 8.54958 3.24721 
142 1 33.8167 6.78896 1.41125 
144 1 33.8061 8.55143 -0.3957 
194 1 33.7781 10.3348 1.43414 
763 1 28.5442 5.06759 5.05813 
767 1 32.0607 5.04546 5.06812 
814 1 30.3203 6.80211 5.06699 
815 1 28.6238 8.5947 5.03057 
819 1 32.0744 8.55203 5.07767 
1439 4 28.5712 5.0419 8.73572 
1440 4 30.3161 5.03794 6.8989 
1443 1 32.0737 5.0252 8.73945 
1489 1 28.6073 6.78368 6.89858 
1490 1 30.3391 6.77967 8.73937 
1491 3 28.6523 8.56958 8.76564 
1492 1 30.3355 8.56823 6.90567 
1493 1 32.0651 6.78216 6.90425 
1495 1 32.0705 8.55212 8.73344 
818 1 33.8033 6.78508 5.07281 
1541 1 28.6816 10.4015 6.8838 
1496 1 33.7868 8.54834 6.91025 
1542 1 30.3867 10.3565 8.72344 
1545 1 32.0807 10.3498 6.89123 
866 1 30.3872 10.3598 5.06646 
1546 1 33.7865 10.3424 8.70995 
870 1 33.7851 10.3325 5.07899 
1444 1 33.8127 5.03788 6.90486 
1494 1 33.7959 6.78045 8.74583 
2120 1 33.8229 5.02898 10.5823 
2116 4 30.3315 5.01701 10.5741 
2221 4 32.0972 10.3467 10.547 
2169 4 32.0767 6.76222 10.5766 
2217 4 28.6706 10.3679 10.5562 
2165 4 28.6081 6.7788 10.5784 
2168 1 30.3718 8.55129 10.5594 
2172 1 33.7835 8.53414 10.5835 
2796 1 33.8227 5.00737 14.2859 
2170 1 33.816 6.78036 12.4221 
2894 1 30.4022 10.3795 16.1202 
2222 1 33.7611 10.3327 12.4283 
2115 1 28.5921 5.013 12.423 
2119 1 32.0969 5.0075 12.4216 
2848 1 33.7663 8.57289 14.2437 
2166 1 30.3518 6.74592 12.4062 
2167 1 28.6757 8.5525 12.3826 
2846 1 33.7721 6.78341 16.1318 
2898 1 33.713 10.3582 16.0819 
2171 1 32.0688 8.53107 12.3988 
2791 1 28.6045 5.01067 16.1393 
2792 1 30.3702 4.98388 14.2691 
2795 1 32.115 4.97841 16.1417 
2841 1 28.6521 6.71906 14.2698 
2842 1 30.3847 6.71704 16.1167 
2843 3 28.7533 8.5475 16.1498 
2844 1 30.3671 8.51027 14.2332 
2845 4 32.0925 6.75093 14.2571 
2847 3 32.0293 8.54395 16.0852 
2897 3 32.0066 10.3411 14.2364 
2218 4 30.3999 10.3442 12.3676 
2893 3 28.7991 10.3805 14.2577 
3467 4 28.6253 5.02814 19.8636 
3468 1 30.3576 4.97988 18.006 
3471 3 32.0948 5.00361 19.8835 
3517 3 28.6858 6.78726 17.9639 
3518 4 30.3763 6.74617 19.8766 
3519 3 28.798 8.57417 19.8677 
3520 3 30.4504 8.5437 17.9869 
3521 1 32.0593 6.72456 17.9981 
3523 3 31.9939 8.59878 19.9041 
4144 1 30.3512 5.04567 21.7307 
4193 3 28.6424 6.82372 21.7515 
4196 1 30.3822 8.59641 21.7758 
4197 1 32.0758 6.81645 21.7475 
3524 3 33.6251 8.57381 18 
4200 3 33.7134 8.67269 21.7475 
4245 3 28.7461 10.4182 21.7262 
3573 1 32.0393 10.41 18.0027 
4249 1 31.9967 10.4435 21.7805 
3570 1 30.3781 10.4465 19.8773 
3569 1 28.7694 10.3603 17.9833 
3574 1 33.6903 10.3842 19.9062 
3522 1 33.7571 6.8394 19.8762 
3472 1 33.8397 5.0351 18.0384 
4148 1 33.8248 5.07186 21.7254 
4143 1 28.5802 5.08588 23.5404 
4147 4 32.0929 5.07873 23.5607 
4194 1 30.3503 6.83072 23.5832 
4195 4 28.6311 8.60945 23.5617 
4199 1 32.0613 8.64871 23.6034 
4819 4 28.5577 5.10478 27.1521 
4820 1 30.3248 5.08725 25.366 
4823 4 32.0755 5.10773 27.1626 
4869 1 28.5762 6.85789 25.3593 
4870 1 30.313 6.87469 27.1609 
4871 4 28.5622 8.66428 27.1627 
4872 1 30.3199 8.65439 25.3928 
4873 1 32.0768 6.87174 25.3852 
4875 1 32.0742 8.65906 27.1735 
4922 1 30.3266 10.4604 27.192 
4925 4 32.0676 10.4451 25.4007 
4246 1 30.3205 10.4566 23.6226 
4876 4 33.8362 8.65499 25.3864 
4874 1 33.8516 6.88346 27.1648 
4926 4 33.8259 10.4311 27.1738 
4250 4 33.8019 10.4226 23.5892 
4198 1 33.8145 6.8815 23.5799 
4921 4 28.5947 10.4761 25.4204 
4824 4 33.8431 5.12142 25.3535 
5495 1 28.5407 5.10872 30.7521 
5496 1 30.3023 5.10474 28.9555 
5499 1 32.0454 5.09325 30.7599 
5545 1 28.5489 6.88635 28.946 
5546 1 30.3007 6.87816 30.7481 
5547 1 28.5497 8.66786 30.7359 
5548 1 30.3126 8.66498 28.9546 
5549 1 32.0644 6.87687 28.9545 
5551 1 32.0671 8.66451 30.7563 
6172 1 30.2879 5.09303 32.5561 
6221 1 28.5413 6.87875 32.5425 
6224 1 30.3091 8.65543 32.5394 
6225 1 32.0488 6.86695 32.5598 
5602 1 33.7969 10.4615 30.7737 
5550 1 33.8079 6.85782 30.7661 
5552 1 33.8262 8.64753 28.9605 
6176 1 33.7835 5.06764 32.5847 
6228 3 33.7665 8.67006 32.581 
5597 1 28.5635 10.4677 28.9531 
5598 1 30.3078 10.4613 30.7385 
5601 1 32.0748 10.4507 28.9709 
6273 1 28.5645 10.4548 32.5147 
6277 1 32.0327 10.4643 32.5468 
5500 1 33.8314 5.1162 28.9635 
6274 1 30.2964 10.4434 34.3253 
6223 1 28.5592 8.63958 34.3332 
6227 1 32.0364 8.64744 34.3593 
6222 1 30.2924 6.85245 34.3541 
6171 1 28.5311 5.09261 34.3567 
6278 4 33.7382 10.4676 34.3614 
6954 1 33.73 10.431 37.9962 
7629 1 32.0103 10.3807 39.7802 
6904 1 33.7474 8.65431 36.1882 
6953 1 32.0059 10.4356 36.152 
6949 1 28.5935 10.4188 36.1325 
6847 1 28.5249 5.07402 37.9967 
6848 1 30.2771 5.07378 36.1762 
6851 1 32.0295 5.05688 37.9913 
6897 1 28.5397 6.85305 36.1582 
6898 1 30.289 6.81992 37.9869 
6899 1 28.5907 8.60981 37.9586 
6900 1 30.3063 8.61936 36.1483 
6901 1 32.0349 6.84029 36.1792 
6903 1 32.0237 8.60752 37.9781 
7524 1 30.2835 5.05339 39.813 
7573 1 28.5623 6.81642 39.8268 
7576 1 30.3073 8.57575 39.8103 
7577 1 32.0297 6.80559 39.8036 
7625 1 28.6772 10.3914 39.8266 
6852 1 33.783 5.05456 36.188 
6950 1 30.3072 10.3941 37.9589 
7580 1 33.7471 8.58926 39.7868 
7528 4 33.7865 5.0532 39.7962 
6902 4 33.7671 6.82987 37.9958 
6226 1 33.7733 6.84994 34.3917 
6175 4 32.0298 5.07542 34.3739 
7523 4 28.526 5.06247 41.6462 
7527 4 32.0468 5.04835 41.6199 
7574 4 30.2889 6.80236 41.6395 
7575 4 28.6021 8.60627 41.6872 
7579 1 32.0399 8.55271 41.6184 
8199 1 28.5253 5.0662 45.2835 
8200 4 30.2818 5.05313 43.4493 
8203 1 32.0496 5.04597 45.2512 
8249 1 28.5458 6.83188 43.4752 
8250 1 30.2935 6.80639 45.2716 
8251 1 28.5724 8.60833 45.2949 
8252 1 30.3328 8.57376 43.4727 
8253 1 32.0479 6.78299 43.4354 
8255 1 32.0683 8.53668 45.2692 
8305 1 32.0724 10.3422 43.4571 
8204 4 33.8236 5.05257 43.4214 
8254 1 33.8207 6.77545 45.2424 
8256 3 33.7683 8.53719 43.4192 
7626 1 30.365 10.3612 41.6509 
8301 4 28.6285 10.3872 43.505 
8302 3 30.3711 10.3469 45.2972 
7578 4 33.7949 6.80481 41.5937 
7630 3 33.7116 10.3619 41.5857 
8306 1 33.7553 10.3291 45.2726 
921 4 32.0767 14.0191 3.27562 
191 3 28.697 12.1749 1.42577 
192 1 30.3963 12.1762 -0.356205 
920 1 30.4235 15.8944 3.27112 
195 1 32.076 12.1761 1.46084 
241 1 28.7381 14.0482 -0.345207 
242 1 30.4118 14.0267 1.46129 
243 1 28.7369 15.9164 1.46851 
244 1 30.4152 15.9137 -0.312232 
245 1 32.092 14.0357 -0.338198 
247 4 32.0902 15.9008 1.47273 
917 3 28.756 14.0547 3.25907 
868 1 30.3813 12.1807 3.26524 
924 3 33.7818 15.887 3.24739 
196 1 33.7457 12.167 -0.35213 
872 4 33.7743 12.1664 3.25345 
246 1 33.7583 14.0402 1.48389 
248 1 33.7343 15.9119 -0.333893 
1595 3 28.8283 15.919 8.68489 
1596 4 30.4366 15.8819 6.85353 
867 4 28.7023 12.1673 5.08674 
871 4 32.1044 12.1693 5.07706 
918 4 30.4174 14.0107 5.07669 
919 4 28.7608 15.9038 5.07923 
923 4 32.1088 15.864 5.05587 
1597 4 32.1102 14.0022 6.85639 
1600 4 33.7677 15.8622 6.86661 
1543 4 28.6983 12.1526 8.71305 
1544 4 30.4102 12.1722 6.88626 
1599 4 32.0982 15.8648 8.66536 
1547 4 32.1054 12.15 8.70256 
1593 4 28.7455 14.0175 6.87105 
1594 2 30.4334 13.9954 8.68129 
1598 4 33.762 13.9768 8.68202 
922 4 33.7851 14.0064 5.05785 
1548 4 33.7937 12.1583 6.89675 
2272 4 30.4794 15.8761 10.5082 
2269 4 28.7947 14.028 10.5381 
2220 4 30.4099 12.1608 10.53 
2276 3 33.707 15.8696 10.5098 
2273 4 32.1031 13.9902 10.528 
2224 1 33.7678 12.1561 10.5298 
2900 1 33.7256 12.1423 14.2524 
2274 1 33.7231 13.9984 12.3757 
2946 1 30.4769 14.0504 16.1274 
2219 1 28.779 12.1823 12.378 
2899 1 32.0648 12.1869 16.1155 
2952 1 33.7052 15.8913 14.2331 
2223 1 32.0824 12.1583 12.373 
2945 1 28.827 14.0836 14.2539 
2270 1 30.459 14.0165 12.3706 
2271 1 28.861 15.9122 12.3547 
2948 1 30.4715 15.8891 14.2287 
2947 1 28.8389 15.8825 16.1073 
2275 1 32.0966 15.8758 12.3656 
2950 3 33.7086 13.9942 16.1188 
2949 1 32.0933 14.0226 14.2359 
2895 1 28.8119 12.246 16.1165 
2896 1 30.4344 12.2158 14.2292 
2951 1 32.1105 15.8788 16.1048 
4301 1 32.1064 14.0146 21.7756 
3576 3 33.7158 12.185 17.9964 
4300 1 30.4738 15.8646 21.7885 
4304 3 33.7298 15.8661 21.7553 
3571 3 28.7582 12.3075 19.8749 
3572 1 30.412 12.2492 18.0118 
3628 3 33.7039 15.8636 18.0011 
3575 1 32.0451 12.2254 19.9062 
3621 1 28.784 14.1195 18.002 
3622 1 30.4347 14.074 19.9039 
3623 4 28.7723 15.8802 19.8939 
3624 1 30.5021 15.8575 18.0049 
3625 4 32.1012 14.0152 18.0191 
3627 1 32.128 15.8331 19.901 
4252 1 33.7671 12.1574 21.7599 
4248 4 30.3489 12.2839 21.7793 
3626 3 33.7446 13.9891 19.9007 
4297 4 28.7166 14.1639 21.7691 
4976 1 30.3788 15.9009 25.4589 
4928 1 33.8068 12.218 25.3979 
4975 1 28.6031 15.9242 27.2223 
4247 1 28.6742 12.334 23.6309 
4251 1 32.0606 12.2312 23.6114 
4298 1 30.3991 14.0904 23.6279 
4299 1 28.6811 15.9013 23.6305 
4303 1 32.1068 15.8684 23.6431 
4977 1 32.0895 14.0512 25.4392 
4302 1 33.7753 14.0121 23.6087 
4923 1 28.5749 12.2933 27.1842 
4924 1 30.3483 12.2742 25.4338 
4979 4 32.0827 15.8921 27.2497 
4927 4 32.0891 12.2471 27.2035 
4973 1 28.6284 14.1187 25.4241 
4974 1 30.3486 14.0865 27.2233 
4978 1 33.8035 14.048 27.2164 
4980 1 33.7833 15.8663 25.4467 
6332 1 33.7717 15.8842 32.5596 
6329 1 32.0356 14.0725 32.5407 
5599 4 28.5647 12.2826 30.7224 
5600 4 30.3256 12.2681 28.9627 
6328 4 30.3151 15.922 32.5366 
5603 4 32.0499 12.2642 30.7595 
5649 1 28.5805 14.1044 28.9717 
5650 1 30.3134 14.0923 30.7495 
5651 1 28.569 15.9293 30.7517 
5652 1 30.332 15.9084 29.0055 
5653 1 32.0767 14.0748 29.0007 
5655 4 32.0562 15.8927 30.7854 
6325 4 28.5755 14.1033 32.5106 
6276 4 30.2951 12.27 32.5233 
6280 4 33.7724 12.2557 32.549 
5654 1 33.7977 14.0524 30.7797 
5656 4 33.8184 15.886 29.0254 
5604 1 33.8051 12.2482 28.9935 
6327 1 28.5885 15.9509 34.2955 
6279 1 32.0114 12.2609 34.3345 
6326 4 30.2959 14.0904 34.3012 
6275 4 28.5745 12.253 34.3042 
6331 4 32.0372 15.9055 34.3373 
6330 4 33.7287 14.043 34.3508 
7681 4 31.948 14.0664 39.7603 
7680 4 30.3559 15.9575 39.7265 
7677 3 28.7701 14.0867 39.814 
7006 4 33.6845 14.0611 37.987 
6951 4 28.6698 12.2106 37.947 
6952 4 30.2951 12.2458 36.1122 
6956 4 33.7026 12.2382 36.1853 
6955 4 31.9826 12.2273 37.9479 
7001 4 28.6369 14.0949 36.0916 
7002 4 30.3148 14.0735 37.9096 
7003 4 28.6891 15.9633 37.9339 
7004 1 30.3062 15.9377 36.0923 
7005 1 31.996 14.0746 36.1213 
7007 1 31.9804 15.9392 37.9012 
7628 1 30.3388 12.2024 39.8003 
7632 3 33.6872 12.2325 39.7601 
7684 3 33.6427 15.8977 39.7262 
7008 3 33.7135 15.8913 36.1819 
7627 1 28.7052 12.1687 41.7089 
7631 1 32.0341 12.1934 41.6102 
7678 3 30.3712 14.0091 41.6528 
7679 3 28.816 15.9367 41.6262 
7683 1 31.9236 15.9148 41.6005 
8357 1 32.0406 14.0531 43.4598 
8303 1 28.687 12.1611 45.3237 
8304 1 30.4063 12.1673 43.5005 
8359 1 32.0322 15.9223 45.323 
8307 1 32.0786 12.17 45.3029 
8353 1 28.7595 14.019 43.5304 
8354 1 30.4271 14.022 45.3349 
8355 3 28.7697 15.9207 45.3557 
8356 1 30.375 15.8823 43.5063 
7682 3 33.6364 14.0974 41.5728 
8308 3 33.6971 12.2205 43.4357 
8358 3 33.7044 14.0563 45.2614 
8360 3 33.6599 15.943 43.4544 
293 1 28.7406 17.8024 -0.328368 
294 1 30.4136 17.7893 1.45747 
295 1 28.7305 19.6862 1.46572 
296 1 30.3809 19.6909 -0.326325 
297 1 32.0851 17.801 -0.333535 
299 1 32.0557 19.6728 1.45611 
345 1 28.6839 21.5462 -0.367853 
346 1 30.3671 21.568 1.46996 
349 3 32.0374 21.549 -0.329502 
969 3 28.7956 17.7858 3.2863 
972 1 30.3935 19.6788 3.28394 
973 1 32.0561 17.7698 3.25982 
1021 3 28.7341 21.5519 3.31977 
1025 1 32.0523 21.5569 3.2545 
350 3 33.7584 21.5197 1.44945 
976 3 33.7548 19.6396 3.21514 
298 1 33.7649 17.7734 1.49016 
300 3 33.7479 19.6555 -0.346035 
970 1 30.4574 17.7776 5.0876 
971 3 28.7715 19.6766 5.1315 
975 1 32.105 19.6648 5.0443 
1022 1 30.4176 21.5621 5.10456 
1645 1 28.7967 17.7952 6.88997 
1646 1 30.5097 17.7792 8.63706 
1647 1 28.8088 19.6958 8.66434 
1648 1 30.4844 19.6712 6.87307 
1649 4 32.1432 17.7447 6.83534 
1651 4 32.144 19.6551 8.66899 
1697 4 28.7358 21.5466 6.93594 
1698 1 30.4926 21.5597 8.6425 
1701 4 32.1455 21.5521 6.84948 
1026 3 33.7661 21.5445 5.02573 
974 3 33.7757 17.7389 5.00432 
1652 3 33.7809 19.6054 6.85905 
1650 3 33.7563 17.7574 8.66587 
1702 3 33.7886 21.501 8.66918 
2377 1 32.1339 21.5307 10.4761 
2373 1 28.7612 21.536 10.3829 
2328 3 33.7786 19.6263 10.5026 
2324 4 30.4897 19.6805 10.4583 
2325 1 32.095 17.762 10.4911 
2321 3 28.8986 17.7859 10.463 
3054 3 33.7006 21.4498 16.0468 
2322 1 30.5042 17.7731 12.3313 
2323 1 28.8245 19.6475 12.2516 
2326 3 33.7097 17.7756 12.3573 
3050 1 30.4668 21.4635 15.9582 
2327 1 32.1137 19.6597 12.3185 
3004 1 33.7501 19.6187 14.1968 
2374 3 30.4235 21.52 12.254 
3053 1 32.0851 21.4993 14.1184 
2997 3 28.8705 17.7572 14.1772 
2998 1 30.4805 17.7196 16.0793 
2999 1 28.8925 19.6067 16.0088 
3000 1 30.4453 19.6318 14.1189 
3001 1 32.0704 17.7633 14.2039 
3003 1 32.0646 19.6042 16.0186 
3049 1 28.7775 21.4698 14.114 
3002 1 33.7032 17.7743 16.0961 
2378 1 33.7828 21.487 12.3174 
3673 1 28.8945 17.6817 17.9835 
3674 1 30.4871 17.6255 19.9129 
3675 3 28.9382 19.4593 19.8774 
3676 3 30.5002 19.5201 17.9408 
3677 3 32.0962 17.6986 17.9904 
3679 3 31.996 19.5692 19.8883 
3725 3 28.9239 21.3839 17.8577 
3726 3 30.3127 21.4011 19.8518 
3729 3 31.9468 21.4706 17.9402 
4349 3 28.762 17.6245 21.8107 
4352 1 30.3795 19.4497 21.8494 
4353 4 32.0832 17.7065 21.8075 
4401 3 28.8556 21.3709 21.8589 
4405 5 31.9461 21.4259 21.8211 
3678 1 33.6901 17.7422 19.895 
4356 3 33.7119 19.5619 21.772 
3680 3 33.6114 19.6373 17.9542 
3730 3 33.6934 21.3886 19.8519 
4350 4 30.4034 17.6944 23.6783 
4351 4 28.6959 19.5343 23.7128 
4355 1 32.0715 19.5456 23.6979 
4402 4 30.3505 21.3845 23.7929 
5025 1 28.631 17.7205 25.4612 
5026 1 30.3446 17.7306 27.2675 
5027 1 28.5982 19.5623 27.2699 
5028 1 30.3604 19.5454 25.5241 
5029 1 32.0938 17.7202 25.489 
5031 1 32.0634 19.5699 27.2976 
5077 1 28.5961 21.3773 25.5406 
5078 1 30.3159 21.4088 27.3123 
5081 1 32.0515 21.4052 25.5219 
5082 3 33.7813 21.3923 27.3203 
5032 1 33.7688 19.5772 25.4778 
4406 3 33.7499 21.4243 23.6529 
4354 3 33.7387 17.7121 23.6188 
5030 4 33.7993 17.711 27.2941 
5701 4 28.5781 17.7501 29.0104 
5702 4 30.3023 17.7467 30.7934 
5703 1 28.5432 19.5871 30.7921 
5704 4 30.3228 19.579 29.0558 
5705 4 32.0624 17.7257 29.0559 
5707 1 32.0401 19.5783 30.8477 
5753 4 28.5371 21.4076 29.0463 
5754 1 30.2561 21.4224 30.8373 
5757 1 32.0478 21.4287 29.1021 
6377 1 28.5549 17.7725 32.5447 
6380 1 30.2639 19.5913 32.5798 
6381 1 32.0432 17.7408 32.5634 
6429 1 28.4876 21.4331 32.5834 
6433 1 31.9838 21.4036 32.6409 
5706 1 33.8124 17.6987 30.8148 
5708 3 33.7728 19.546 29.0801 
6384 1 33.8093 19.5445 32.6147 
5758 3 33.7813 21.4163 30.9016 
6382 1 33.7648 17.7277 34.3411 
6378 1 30.3009 17.7677 34.3134 
6383 1 32.0045 19.58 34.3517 
6379 1 28.522 19.6303 34.3473 
7110 1 33.7768 21.4195 37.8479 
7736 3 33.7164 19.6867 39.6958 
7058 1 33.7057 17.7702 37.9599 
7053 1 28.6042 17.8029 36.073 
7054 1 30.295 17.8364 37.8806 
7055 1 28.5951 19.7135 37.9065 
7056 1 30.2742 19.6439 36.1109 
7057 1 32.0149 17.7666 36.1126 
7059 1 31.9926 19.6548 37.8997 
7105 1 28.483 21.4845 36.143 
7106 1 30.2537 21.5216 37.9069 
7109 1 31.9818 21.4421 36.1037 
7729 3 28.7263 17.8176 39.7761 
7732 1 30.2832 19.7191 39.6999 
7733 4 31.953 17.8389 39.6914 
7781 4 28.564 21.587 39.754 
7785 4 31.9959 21.5084 39.6748 
7060 4 33.7578 19.5711 36.155 
6434 4 33.8205 21.3004 34.3934 
6430 1 30.2108 21.4513 34.3671 
7730 4 30.3739 17.8705 41.5799 
7731 3 28.726 19.7347 41.6078 
7735 4 31.9448 19.7646 41.5236 
7782 4 30.275 21.5945 41.553 
8405 3 28.8506 17.799 43.495 
8406 4 30.4078 17.818 45.3673 
8407 4 28.7297 19.712 45.3193 
8408 4 30.3579 19.738 43.4502 
8409 3 31.9086 17.7894 43.4837 
8411 4 32.0143 19.7191 45.331 
8457 4 28.6377 21.597 43.4357 
8458 4 30.3157 21.5703 45.2796 
8461 3 31.9697 21.571 43.4132 
7734 5 33.6614 17.7884 41.5887 
8412 5 33.7026 19.6836 43.4416 
8462 3 33.7721 21.5392 45.3345 
7786 3 33.7768 21.4755 41.533 
8410 3 33.689 17.7854 45.2504 
347 4 28.6397 23.4021 1.51493 
348 4 30.2701 23.4274 -0.312246 
351 1 32.0622 23.4138 1.47179 
397 4 28.5311 25.2334 -0.347428 
398 1 30.2751 25.252 1.51498 
352 3 33.8337 23.4097 -0.314586 
400 1 30.2272 27.0432 -0.273939 
401 3 32.0232 25.2278 -0.25563 
403 1 32.0109 27.0683 1.52406 
1024 1 30.3539 23.4191 3.30205 
1073 1 28.5696 25.2106 3.35216 
1076 1 30.2555 27.0329 3.32161 
1077 1 32.0642 25.2431 3.26845 
1028 1 33.826 23.3966 3.26623 
1080 1 33.8602 27.0214 3.26599 
402 3 33.8547 25.2109 1.51921 
404 5 33.8721 27.0747 -0.29838 
399 3 28.4694 27.0256 1.5492 
1023 4 28.6523 23.412 5.12474 
1027 4 32.0926 23.4217 5.05972 
1074 1 30.3386 25.2312 5.09398 
1075 1 28.5036 27.0008 5.1088 
1079 1 32.0819 27.0198 5.06502 
1699 1 28.6566 23.3796 8.64418 
1700 1 30.4081 23.4111 6.87839 
1703 1 32.1554 23.4133 8.63623 
1749 4 28.5819 25.1916 6.88087 
1750 4 30.3648 25.2266 8.64418 
1751 1 28.5383 26.9882 8.62349 
1752 1 30.3039 27.0206 6.85209 
1753 1 32.1052 25.2456 6.8524 
1755 1 32.0787 27.0718 8.62826 
1078 4 33.86 25.2014 5.04757 
2428 1 30.3006 27.0521 10.3891 
2429 3 32.142 25.2415 10.4205 
1756 4 33.8719 27.046 6.85996 
1754 4 33.8698 25.246 8.62662 
1704 3 33.8288 23.4093 6.81525 
2432 3 33.9013 27.096 10.3535 
2376 4 30.4343 23.3921 10.4045 
2425 4 28.5926 25.1809 10.4064 
2380 3 33.8158 23.3777 10.4748 
2375 3 28.7306 23.3555 12.1904 
3106 5 33.8484 25.2271 16.0668 
2379 4 32.0987 23.3715 12.2507 
3104 5 30.2181 27.1459 14.0781 
2426 3 30.3226 25.2216 12.1672 
2427 3 28.5303 27.0416 12.1472 
3107 3 32.1007 27.1501 15.9839 
3105 5 32.1047 25.227 14.1055 
2431 5 32.1388 27.1192 12.2192 
3051 3 28.7489 23.219 15.9362 
3052 3 30.379 23.328 14.0504 
3055 3 32.0082 23.3178 16.0124 
3101 3 28.6353 25.119 13.9859 
3102 5 30.2639 25.2362 15.9987 
3103 3 28.4857 27.1259 16.0199 
3056 3 33.7786 23.2897 14.1748 
3108 3 33.8914 27.1591 14.161 
2430 3 33.8815 25.188 12.2638 
3727 3 28.7922 23.2942 19.8496 
3728 3 30.3113 23.369 17.8764 
3731 5 31.9448 23.3216 19.869 
3777 3 28.6081 25.1956 17.9427 
3778 5 30.3201 25.3227 19.8415 
3732 5 33.768 23.3112 17.9379 
3780 5 30.2871 27.1658 17.9147 
3781 3 32.0075 25.2377 17.8933 
3783 3 32.0994 27.1629 19.8951 
4404 3 30.2458 23.3588 21.8508 
4453 5 28.5081 25.2763 21.734 
4456 3 30.2645 27.106 21.7302 
4457 3 32.0001 25.2591 21.7846 
4460 3 33.8681 27.0899 21.7204 
3784 5 33.8157 27.1079 17.9634 
4408 5 33.8112 23.3279 21.8062 
3782 5 33.8215 25.2344 19.8723 
4403 4 28.6472 23.1572 23.769 
4407 3 31.943 23.3153 23.6823 
4454 5 30.2152 25.2129 23.7133 
5134 3 33.8831 25.2213 27.2747 
4459 5 32.0668 27.087 23.6779 
5079 4 28.5211 23.226 27.3 
5080 4 30.3083 23.2532 25.5765 
5083 4 32.0356 23.2685 27.3307 
5129 4 28.4856 25.0812 25.5721 
5130 4 30.1791 25.1091 27.3059 
4458 5 33.8857 25.196 23.6264 
5132 3 30.0546 27.068 25.5058 
5133 3 31.9931 25.1585 25.5607 
5135 5 31.9459 27.0301 27.2712 
5136 3 33.9257 27.0183 25.5245 
5084 5 33.8116 23.3048 25.4632 
5131 4 28.4304 26.9569 27.3245 
5755 4 28.4795 23.2587 30.835 
5756 4 30.2384 23.2503 29.0896 
5759 1 31.988 23.2293 30.9004 
5805 4 28.4586 25.089 29.0844 
5806 4 30.1688 25.1163 30.907 
5760 3 33.7977 23.2559 29.0961 
5808 3 30.1219 26.9772 29.1755 
5809 5 32.0092 25.1566 29.123 
5811 3 31.9181 27.0499 30.9729 
6432 4 30.1941 23.2688 32.6186 
6488 5 33.8122 27.0209 32.8509 
6484 4 30.1076 26.974 32.6664 
6485 4 31.9 25.1176 32.6925 
5810 5 33.8344 25.1712 30.9777 
6436 5 33.8411 23.2434 32.7809 
5812 3 33.8918 27.0534 29.1099 
7107 4 28.438 23.3139 37.9454 
7108 4 30.1733 23.2975 36.1554 
7111 4 31.9887 23.297 37.8514 
6486 3 33.788 25.0965 34.5292 
7158 4 30.1705 25.1439 37.8979 
6487 4 31.8412 26.9267 34.4317 
7160 4 30.0783 26.9655 36.1545 
7161 1 31.8885 25.1353 36.1135 
7163 3 31.9824 27.0282 37.8157 
7784 3 30.2401 23.3913 39.6788 
6435 4 31.9015 23.286 34.4141 
7836 5 30.1461 27.0266 39.699 
7837 3 32.008 25.1948 39.606 
7112 3 33.7759 23.1705 36.03 
7788 5 33.8471 23.3348 39.6796 
7840 5 33.916 27.0741 39.6297 
7162 5 33.8552 25.18 37.7007 
7164 3 33.8255 27.0517 35.9973 
6482 1 30.099 25.1119 34.3989 
6431 1 28.426 23.2786 34.3844 
7783 1 28.5077 23.3768 41.5779 
7787 5 32.0038 23.4408 41.539 
7834 1 30.1569 25.2011 41.5772 
7838 3 33.934 25.2458 41.5276 
7839 5 32.0213 27.0259 41.5335 
8459 1 28.5639 23.3931 45.2884 
8460 1 30.2328 23.4324 43.4297 
8463 5 32.0245 23.4466 45.3021 
8509 1 28.4791 25.1825 43.439 
8510 1 30.1936 25.2498 45.2803 
8464 5 33.8613 23.376 43.3931 
8512 3 30.1497 27.0238 43.42 
8513 3 31.9812 25.2643 43.4151 
8515 5 31.9966 27.0447 45.3127 
8516 5 33.9442 27.0416 43.4452 
8514 3 33.8926 25.2093 45.3097 
8511 3 28.4396 27.0067 45.3062 
454 1 33.8558 28.8391 1.58532 
450 1 30.1915 28.8385 1.56192 
456 5 33.9115 30.7309 -0.212167 
452 5 30.1224 30.7738 -0.315343 
453 3 31.9862 28.8799 -0.283848 
455 5 31.9771 30.7196 1.5996 
506 3 33.868 32.6018 1.74834 
502 3 30.0845 32.6087 1.56989 
505 5 32.0619 32.6748 -0.273529 
1181 3 31.8839 32.5457 3.39928 
1128 1 30.1436 30.6614 3.36655 
1129 1 32.028 28.8156 3.34751 
1132 3 33.8653 30.6302 3.29519 
1125 1 28.426 28.8359 3.3306 
1126 1 30.2311 28.8243 5.08328 
1182 5 33.8709 32.5313 5.00713 
1131 1 32.0131 30.6535 5.0745 
1178 1 30.1571 32.545 5.12464 
1801 1 28.4801 28.8065 6.85475 
1802 1 30.2475 28.8361 8.5938 
1803 3 28.4915 30.6777 8.56802 
1804 1 30.1874 30.6823 6.77999 
1805 1 32.061 28.8165 6.79282 
1807 5 32.0194 30.725 8.51982 
1858 5 33.9101 32.6611 8.48189 
1854 3 30.2083 32.6204 8.46321 
1857 3 31.9938 32.6141 6.72161 
1130 3 33.8628 28.8486 5.04122 
1808 3 33.9129 30.6277 6.79895 
2480 3 30.2385 30.7049 10.3746 
2481 4 32.0736 28.9081 10.3803 
1806 3 33.9119 28.8633 8.56891 
2533 5 32.0109 32.6417 10.4332 
2477 4 28.4891 28.8333 10.366 
2484 5 33.9431 30.7693 10.4166 
2478 3 30.2573 28.9403 12.1993 
2482 3 33.8984 28.9573 12.2908 
2483 3 32.0126 30.7216 12.2235 
2530 3 30.2171 32.6239 12.2763 
2534 3 33.9393 32.6559 12.2272 
3158 5 33.8639 29.0059 16.0373 
3154 5 30.2951 29.0082 16.0096 
3160 5 33.8949 30.8287 14.128 
3156 3 30.2762 30.7487 14.0845 
3157 3 32.0895 28.9864 14.0905 
3159 3 32.0072 30.8866 16.0572 
3210 3 33.905 32.6543 16.0725 
3206 3 30.1736 32.6203 16.0295 
3209 5 32.0304 32.6367 14.1042 
3834 3 33.8727 28.9518 19.8355 
3830 5 30.1736 28.9859 19.8344 
3836 5 33.8921 30.8691 17.9503 
3832 3 30.1996 30.7944 17.9288 
3833 3 32.0759 29.033 17.9753 
3835 5 31.9947 30.8861 19.8686 
4512 5 33.9127 30.9037 21.6961 
3882 3 30.0614 32.6304 19.8638 
3885 5 31.9518 32.7106 17.9445 
4561 3 31.9093 32.6984 21.6953 
4508 3 30.0225 30.872 21.7064 
4509 5 32.0669 28.9612 21.7476 
3886 3 33.8804 32.7632 19.8661 
4506 5 30.0773 28.9321 23.6131 
4562 5 33.8572 32.7276 23.607 
4511 5 31.9789 30.874 23.5859 
4558 5 29.9984 32.6614 23.5594 
5186 5 33.8832 28.9704 27.3609 
5182 3 30.0688 28.9233 27.2642 
5188 3 33.8561 30.8691 25.4498 
5184 5 30.0226 30.7997 25.4843 
5185 5 32.0296 28.986 25.4855 
5187 3 31.9528 30.8195 27.3073 
5238 5 33.8269 32.6614 27.2826 
5234 5 30.0367 32.6565 27.2804 
5237 3 31.9557 32.7003 25.4714 
4510 3 33.9013 28.9784 23.6473 
6590 1 33.8098 32.8626 34.3356 
5858 3 30.1086 28.8513 31.0346 
5864 3 33.8426 30.8413 29.1772 
5860 3 30.0429 30.8008 29.1101 
5861 5 31.8785 28.9298 29.1389 
5863 5 31.8883 30.7893 31.0383 
5862 5 33.8569 28.8843 30.9516 
5910 3 30.011 32.6625 30.9819 
5913 5 31.9314 32.6598 29.1794 
5914 3 33.8408 32.6605 30.96 
6536 1 30.0025 30.7751 32.7231 
6537 3 31.8968 28.8533 32.822 
6540 5 33.865 30.8311 32.8102 
6589 1 31.9041 32.7351 32.7009 
6539 3 31.8365 30.8315 34.3322 
6586 1 30.038 32.6991 34.3522 
7941 5 32.0005 32.7446 39.7367 
6538 3 33.8833 28.9657 34.4642 
7889 3 32.0278 28.9362 39.6808 
7266 3 33.8979 32.77 37.8583 
7210 5 30.0859 28.9258 37.9129 
7216 3 33.8404 30.9274 35.9346 
7212 3 30.0203 30.837 36.1071 
7213 5 31.9125 28.9258 36.0028 
7215 5 32.0227 30.856 37.883 
7214 5 33.9168 28.9524 37.771 
7262 3 30.0292 32.6995 37.9228 
7265 5 31.9296 32.7397 36.0529 
7892 3 33.9496 30.8136 39.6581 
7888 5 30.079 30.8215 39.7906 
6534 1 29.9902 28.8785 34.369 
7886 3 30.1314 28.8933 41.5461 
8568 3 33.9457 30.8048 43.4871 
7891 5 32.0323 30.7861 41.5483 
7938 3 30.057 32.7128 41.5928 
7890 5 33.9642 28.9966 41.5133 
8562 3 30.1633 28.8646 45.3242 
7942 5 33.9292 32.6729 41.5751 
8564 5 30.1067 30.8424 43.4368 
8565 5 32.0067 28.918 43.4296 
8567 5 32.065 30.761 45.3207 
8618 3 33.915 32.7027 45.332 
8614 3 30.0451 32.6309 45.3231 
8617 5 32.0482 32.6952 43.4703 
8566 3 33.9279 28.9279 45.3067 
558 5 33.8832 36.3775 1.71308 
1180 3 30.0819 34.4592 3.40804 
507 5 31.9997 34.4541 1.68218 
560 5 33.8632 38.2822 -0.245836 
554 5 30.0757 36.344 1.61834 
504 5 30.0584 34.4488 -0.329949 
556 5 30.1341 38.2032 -0.337466 
557 5 32.0058 36.3089 -0.314859 
559 5 32.0001 38.2592 1.66283 
508 3 33.9144 34.4826 -0.210926 
606 5 30.1739 40.1412 1.51974 
609 3 32.0501 40.1455 -0.289343 
1236 3 33.861 38.3671 3.46936 
1184 3 33.8519 34.4783 3.46249 
1232 3 30.0597 38.2707 3.3859 
1233 3 31.924 36.3959 3.48893 
610 3 33.8092 40.1666 1.62059 
1285 1 32.0025 40.218 3.35364 
1910 3 33.8762 36.3551 8.49301 
2637 5 32.0266 40.1133 10.4179 
1230 1 30.057 36.3867 5.05294 
2588 5 33.8945 38.2426 10.3977 
1235 1 31.917 38.3637 4.99742 
1183 1 31.933 34.4437 5.0295 
1860 3 33.9047 34.5498 6.61642 
1234 3 33.8808 36.4014 4.91638 
2585 5 32.0682 36.3921 10.4119 
1282 1 30.1865 40.1714 5.0528 
1906 5 30.155 36.385 8.52423 
1859 3 32.0424 34.4688 8.4257 
1908 1 30.169 38.3252 6.75958 
1909 5 32.0176 36.3868 6.67406 
1911 3 32.03 38.3049 8.49525 
1957 1 28.4386 40.1396 6.82263 
1958 1 30.2045 40.1281 8.55596 
1961 1 31.9966 40.1807 6.8084 
2584 5 30.1302 38.2654 10.4183 
2633 1 28.4621 40.1736 10.4158 
2532 5 30.1699 34.5038 10.3967 
1962 3 33.8469 40.2 8.54174 
1912 5 33.8704 38.3182 6.68212 
2536 5 33.9253 34.5377 10.401 
1856 1 30.1341 34.4504 6.74622 
1286 1 33.8032 40.2671 5.02115 
3264 5 33.9007 38.2586 14.1633 
3310 3 30.0433 40.1159 16.1022 
3313 3 31.9806 40.067 14.1735 
2582 5 30.101 36.3764 12.2824 
2586 3 33.9095 36.4035 12.2916 
2587 3 32.0317 38.3268 12.3303 
2535 3 32.0685 34.5102 12.2882 
2634 3 30.103 40.0609 12.3057 
3212 5 33.927 34.5493 14.1523 
3314 5 33.8788 40.1414 16.0821 
3258 3 30.0056 36.3357 16.0528 
2638 3 33.9009 40.1485 12.3705 
3260 5 30.0793 38.2613 14.1942 
3261 5 32.0202 36.399 14.1389 
3263 5 31.96 38.2471 16.0757 
3262 3 33.8898 36.4057 16.0946 
3208 5 30.1066 34.5086 14.155 
3211 5 32.0081 34.5256 16.056 
4665 5 31.9018 40.0177 21.7197 
3938 3 33.837 36.3767 19.8177 
3934 3 29.9881 36.3917 19.8317 
3888 3 33.8758 34.522 17.9599 
3936 5 30.014 38.2239 17.9541 
3937 5 31.9731 36.3565 17.9255 
3939 5 31.9513 38.1761 19.8607 
4564 5 33.8083 34.582 21.7236 
3986 3 30.0279 40.0973 19.8596 
3989 5 31.948 40.1203 18.0001 
3990 3 33.8319 40.0699 19.8378 
3940 3 33.8435 38.2221 17.9628 
4612 1 30.0378 38.1846 21.6967 
4613 3 31.9071 36.4257 21.7857 
4616 3 33.7831 38.1467 21.7045 
4560 5 30.0207 34.5617 21.7174 
3884 3 30.0472 34.562 17.8924 
3887 5 31.9085 34.5564 19.8455 
4661 1 28.4353 40.1185 21.7297 
5338 1 30.1453 40.1258 27.2362 
5290 3 33.8376 36.3876 27.2997 
4610 3 29.9937 36.412 23.5255 
5292 3 33.8071 38.1823 25.4998 
4615 3 31.8508 38.1788 23.5759 
4662 1 30.1366 40.0609 23.5799 
4614 3 33.7686 36.4715 23.5589 
5341 3 31.8624 40.059 25.3879 
5342 3 33.7591 40.0764 27.1504 
5286 3 29.9854 36.3934 27.264 
4563 3 31.9201 34.5321 23.5371 
5288 3 30.0227 38.2455 25.3594 
5289 5 31.8931 36.3797 25.3854 
5291 5 31.8673 38.2499 27.2286 
4666 5 33.7475 39.958 23.669 
5239 3 31.9194 34.5748 27.2555 
5240 5 33.8279 34.5823 25.4395 
5236 5 29.9997 34.5285 25.4038 
5337 1 28.4675 40.1574 25.4049 
5287 1 28.4314 38.3012 27.2557 
5915 3 31.8941 34.5333 31.0454 
6588 4 30.0541 34.5673 32.664 
6591 3 31.9133 34.6424 34.2829 
5912 5 30.0256 34.5365 29.1328 
6643 4 31.9175 38.2733 34.3096 
6592 3 33.8091 34.5439 32.56 
5916 5 33.8044 34.576 29.1998 
5962 4 30.0563 36.4503 30.9228 
6642 5 33.822 36.4457 34.2289 
5964 3 30.0845 38.281 29.1009 
5965 5 31.8883 36.3842 29.1386 
5967 1 31.8817 38.3137 30.87 
6013 4 28.4601 40.1412 29.0444 
6014 1 30.1857 40.1233 30.827 
6017 4 31.9233 40.1141 29.0383 
5966 3 33.7918 36.4536 31.0051 
6644 4 33.7427 38.3493 32.5333 
6640 4 30.131 38.2995 32.6102 
6641 4 31.8635 36.4647 32.5707 
6018 4 33.686 40.1492 30.8228 
6693 4 31.9364 40.1221 32.5996 
5968 5 33.7933 38.2454 29.1013 
6694 3 33.7711 40.0917 34.2967 
6689 4 28.4418 40.1271 32.6001 
6690 4 30.1579 40.106 34.3482 
6638 1 30.1138 36.4409 34.3615 
8045 5 31.9631 40.0681 39.7593 
8041 3 28.443 40.1154 39.8139 
7993 3 31.9444 36.3319 39.8183 
7992 5 30.1272 38.1818 39.8039 
7320 3 33.7848 38.2538 36.042 
7370 5 33.8552 40.0304 37.9657 
7264 3 30.0851 34.5992 36.084 
7267 5 31.9492 34.6118 37.9008 
7944 3 33.9189 34.5686 39.7075 
7314 3 30.1007 36.3721 37.9353 
7268 3 33.8643 34.6392 36.0648 
7316 4 30.1392 38.2164 36.1618 
7317 3 31.9197 36.4403 36.0608 
7319 3 31.9272 38.1357 37.9357 
7365 4 28.4587 40.0988 36.16 
7366 3 30.1191 40.0905 37.959 
7369 5 31.9379 40.0602 36.157 
7940 3 30.0834 34.5363 39.8068 
7996 3 33.8864 38.2157 39.7949 
7318 5 33.8714 36.4697 37.939 
8722 3 33.7758 40.1113 45.3577 
8671 3 32.0585 38.2405 45.3219 
8718 5 30.2304 40.1213 45.3199 
7990 3 30.1002 36.2841 41.6145 
8672 3 33.8516 38.2605 43.5535 
7995 5 32.0366 38.2224 41.6697 
8042 3 30.101 40.1005 41.7024 
8670 5 33.9264 36.3036 45.3624 
8616 5 30.074 34.469 43.506 
8721 3 32.0879 40.084 43.5005 
7994 5 33.8782 36.3087 41.618 
8666 3 30.0396 36.3292 45.333 
8619 3 32.0426 34.4386 45.3595 
8668 5 30.1311 38.1894 43.502 
8669 5 32.0078 36.2927 43.5431 
8620 3 33.9114 34.4824 43.5045 
7943 3 31.9624 34.5316 41.5709 
8046 3 33.8715 40.0687 41.6123 
612 1 33.7816 41.9143 -0.292282 
608 1 30.261 41.9784 -0.318081 
611 4 32.0413 41.9801 1.49695 
657 4 28.5066 43.7364 -0.33783 
658 4 30.2649 43.7359 1.47274 
659 4 28.5305 45.5029 1.45287 
660 4 30.2753 45.4892 -0.355715 
661 4 32.029 43.7306 -0.331911 
663 4 32.0266 45.5183 1.44916 
1284 4 30.2367 41.9997 3.30123 
1333 4 28.507 43.7541 3.26493 
1336 4 30.2738 45.5196 3.25704 
1337 4 32.0258 43.7705 3.27679 
664 4 33.7789 45.5458 -0.356526 
1288 3 33.7894 42.0374 3.28927 
662 3 33.781 43.7976 1.46068 
1340 4 33.7834 45.5523 3.25957 
607 4 28.4577 41.9876 1.46986 
1283 4 28.478 41.9703 5.06869 
1287 4 32.0112 42.0079 5.08497 
1334 4 30.2529 43.7652 5.0691 
1335 4 28.5279 45.5276 5.07001 
1339 4 32.0298 45.5368 5.0691 
1959 4 28.5128 41.9663 8.63808 
1960 4 30.2358 41.968 6.8414 
1963 3 32.0134 41.972 8.61954 
2009 3 28.5191 43.7703 6.8659 
2010 4 30.2677 43.7584 8.65575 
2011 4 28.546 45.5493 8.68929 
2012 4 30.2776 45.5375 6.87349 
2013 4 32.0148 43.7713 6.8617 
2015 1 32.0431 45.5379 8.6847 
2689 3 32.0097 43.7517 10.4455 
2685 1 28.5568 43.7878 10.4779 
2636 1 30.2195 41.9647 10.4356 
1338 1 33.7978 43.7951 5.07414 
2014 4 33.8104 43.7479 8.65687 
1964 1 33.8145 42.0183 6.84796 
2640 3 33.861 41.953 10.4077 
2016 4 33.796 45.5407 6.85973 
2692 3 33.7687 45.5766 10.5131 
2688 1 30.297 45.5486 10.5124 
2635 4 28.5179 41.964 12.2471 
3367 3 32.045 45.6023 16.1287 
2639 5 32.0021 41.9089 12.3421 
3365 3 31.9976 43.795 14.2572 
2686 4 30.2512 43.7976 12.3311 
2687 4 28.568 45.5884 12.3507 
3316 3 33.8518 41.8636 14.2108 
3364 4 30.2838 45.5855 14.2332 
2691 4 32.0021 45.5572 12.3749 
3368 4 33.8014 45.5993 14.2567 
3312 5 30.1478 41.8915 14.2162 
3315 3 31.9596 41.8392 16.048 
3366 5 33.8101 43.6705 16.0906 
3362 5 30.1739 43.7656 16.1191 
3363 4 28.5438 45.6647 16.1432 
2690 5 33.8223 43.7789 12.3763 
3361 4 28.5131 43.8423 14.1768 
4042 5 33.8293 43.7327 19.8979 
3988 4 30.0637 41.8697 17.9881 
3991 4 31.9444 41.8513 19.8872 
4720 4 33.7898 45.5093 21.7648 
4038 5 30.2247 43.7378 19.8984 
4039 4 28.5383 45.6216 19.8787 
4040 4 30.268 45.6184 18.0231 
4041 5 32.0123 43.6985 17.9859 
4043 4 32.0394 45.5817 19.9121 
4664 4 30.1809 41.919 21.7481 
4713 4 28.5009 43.7832 21.7635 
4716 4 30.2874 45.5642 21.7448 
4717 3 31.9864 43.728 21.7902 
3992 3 33.8499 41.8609 18.0549 
4668 5 33.7998 41.8791 21.7494 
4044 3 33.8294 45.6078 18.036 
4037 1 28.4602 43.8104 18.0275 
4718 3 33.7444 43.6826 23.6192 
4667 3 31.9235 41.9136 23.6017 
4714 4 30.2627 43.7461 23.5602 
4715 4 28.5657 45.5474 23.5539 
4719 4 32.0391 45.5101 23.5606 
5339 4 28.5001 41.96 27.2051 
5340 4 30.2192 41.925 25.4001 
5343 4 31.9651 41.8664 27.1964 
5389 4 28.5415 43.7476 25.3792 
5390 4 30.2713 43.7124 27.1958 
5391 4 28.5628 45.5057 27.1755 
5392 4 30.3002 45.5126 25.3717 
5393 4 31.9956 43.6987 25.3821 
5395 4 32.0162 45.4978 27.1806 
5394 4 33.7098 43.6802 27.1736 
5344 3 33.7172 41.8603 25.4127 
5396 3 33.7396 45.5018 25.3943 
4663 4 28.5274 41.9593 23.5812 
6015 4 28.4912 41.9399 30.804 
6016 4 30.227 41.9263 29.0084 
6019 4 31.9671 41.9178 30.7941 
6065 4 28.5249 43.725 28.9906 
6066 4 30.2559 43.7092 30.7838 
6067 4 28.5388 45.4871 30.7735 
6068 4 30.2857 45.4908 28.9774 
6069 4 32.0025 43.6942 28.989 
6071 4 32.0186 45.4883 30.7624 
6692 4 30.2199 41.9212 32.5853 
6741 4 28.5135 43.7139 32.5819 
6744 4 30.2747 45.4836 32.5701 
6745 4 31.9937 43.7031 32.5645 
6020 4 33.7125 41.8789 28.972 
6070 4 33.7494 43.6921 30.7691 
6696 4 33.7469 41.9287 32.5707 
6072 4 33.7477 45.4967 28.9571 
6748 4 33.752 45.4778 32.5536 
6746 3 33.7616 43.6819 34.3288 
6695 4 31.9795 41.9161 34.3496 
8097 4 31.995 43.6916 39.7715 
8096 4 30.2688 45.4617 39.8025 
8093 4 28.4968 43.7146 39.8155 
8044 4 30.1661 41.9239 39.7851 
7367 4 28.4694 41.9171 37.9847 
7368 4 30.1936 41.9325 36.1718 
7371 4 31.9617 41.9434 37.9709 
7417 4 28.4989 43.7094 36.1815 
7418 4 30.2391 43.7048 37.98 
7419 4 28.5268 45.4779 38.0002 
7420 4 30.2729 45.4659 36.1827 
7421 4 32.0106 43.6829 36.1624 
7423 4 32.0169 45.454 37.9817 
7424 4 33.7437 45.4704 36.1684 
8100 4 33.7602 45.4549 39.7821 
8048 3 33.8437 41.9169 39.7563 
7372 4 33.778 41.8945 36.1164 
7422 4 33.7754 43.6426 37.9799 
6743 4 28.5334 45.4786 34.3795 
6691 4 28.481 41.9262 34.3799 
6742 4 30.2573 43.7009 34.3742 
6747 4 32.0194 45.47 34.3682 
8043 4 28.4808 41.9275 41.6548 
8047 5 32.0064 41.8865 41.6517 
8094 4 30.2354 43.727 41.6322 
8095 4 28.5222 45.4872 41.6356 
8099 4 32.0019 45.4732 41.6198 
8724 3 33.794 41.9142 43.5287 
8720 3 30.2165 41.9277 43.4801 
8723 3 32.0403 41.9436 45.3164 
8769 4 28.5009 43.726 43.4656 
8770 4 30.2721 43.7176 45.3081 
8771 4 28.5272 45.4784 45.2924 
8772 1 30.2689 45.4748 43.4627 
8773 4 31.995 43.7194 43.4978 
8775 4 32.0076 45.5085 45.2995 
8776 2 33.7859 45.5074 43.468 
8098 2 33.7871 43.7159 41.6202 
8774 2 33.791 43.7543 45.3277 
8719 2 28.4575 41.9652 45.315 
721 2 39.6106 -0.0891445 3.16597 
720 2 37.601 1.62443 3.2088 
773 2 39.5451 3.45622 3.17875 
41 2 35.6267 -0.140398 -0.399901 
42 2 37.6183 -0.056946 1.39609 
43 2 35.6469 1.5901 1.40903 
44 2 37.6038 1.60101 -0.416867 
45 2 39.6393 -0.10603 -0.390093 
47 2 39.5714 1.66729 1.39523 
769 2 35.6641 3.3278 3.22046 
93 2 35.6597 3.31603 -0.426686 
94 2 37.5831 3.34713 1.39313 
97 2 39.5352 3.37125 -0.418418 
717 2 35.6195 -0.121673 3.24819 
1446 2 37.5582 3.31386 8.75446 
1445 2 35.6492 3.32113 6.90166 
718 2 37.5669 -0.0788458 5.06986 
719 2 35.6524 1.62401 5.04244 
723 5 39.5476 1.63478 5.0088 
1449 2 39.5404 3.38035 6.87911 
770 2 37.5856 3.36486 5.01779 
2069 2 35.6516 -0.175727 10.5574 
1393 2 35.6495 -0.0963868 6.84142 
1394 2 37.5969 -0.116859 8.70417 
1395 2 35.6487 1.57179 8.725 
1396 2 37.5807 1.64472 6.88474 
1397 2 39.5329 -0.0884948 6.88551 
1399 2 39.5194 1.61998 8.67769 
2121 2 35.6362 3.28063 10.5811 
2073 5 39.5733 -0.108414 10.5653 
2072 2 37.5545 1.57833 10.5674 
2125 5 39.5133 3.33103 10.609 
2075 2 39.5074 1.56396 12.4961 
2797 2 35.6278 3.26795 14.3031 
2749 2 39.5816 -0.188569 14.309 
2746 2 37.6079 -0.107677 16.2025 
2751 2 39.5381 1.54934 16.1645 
2745 3 35.621 -0.15582 14.2558 
2801 2 39.5384 3.26091 14.3437 
2798 2 37.5356 3.26437 16.2307 
2122 2 37.5451 3.30539 12.4158 
2070 2 37.5973 -0.174092 12.3844 
2071 2 35.6487 1.53443 12.4157 
2748 5 37.5722 1.55602 14.2936 
2747 2 35.6446 1.51518 16.1884 
4101 2 39.5331 -0.228672 21.9856 
4097 2 35.623 -0.182744 21.7579 
4153 2 39.5006 3.33432 21.7801 
3421 1 35.6289 -0.156895 18.103 
3422 2 37.4986 -0.174226 19.9592 
3423 2 35.6398 1.57219 19.9383 
3424 2 37.5061 1.55588 18.1065 
3425 2 39.4995 -0.127824 18.0207 
3427 5 39.5135 1.41066 20.0282 
4100 2 37.5501 1.55515 21.8277 
3473 2 35.6401 3.29112 18.0559 
3474 2 37.5593 3.28828 19.9976 
3477 5 39.5346 3.20914 18.1004 
4149 2 35.6659 3.36634 21.7491 
4776 2 37.5299 1.68918 25.3205 
4777 2 39.536 -0.122977 25.3374 
4829 2 39.4861 3.5585 25.2831 
4098 2 37.564 -0.149596 23.648 
4099 2 35.6302 1.58821 23.5586 
4103 2 39.4684 1.69124 23.6396 
4826 2 37.5677 3.45827 27.0723 
4150 2 37.5213 3.45493 23.5077 
4825 2 35.6458 3.39258 25.3407 
4779 5 39.58 1.70845 27.0677 
4773 2 35.6047 -0.133265 25.3944 
4774 2 37.5759 -0.012202 27.1286 
4775 2 35.6235 1.63742 27.1493 
6129 5 39.5914 -0.000452735 32.5544 
6177 2 35.6303 3.35064 32.5638 
5449 2 35.6202 -0.124324 28.9287 
5450 2 37.6177 -0.0745546 30.6622 
5451 2 35.6199 1.59435 30.7359 
5452 2 37.5849 1.70915 28.8991 
5453 2 39.5737 -0.132071 28.8514 
5455 2 39.5809 1.65724 30.5981 
6181 5 39.5546 3.21343 32.6403 
5501 2 35.6169 3.36036 28.9439 
5502 2 37.567 3.33547 30.7899 
5505 2 39.5773 3.48978 28.8942 
6125 2 35.5972 -0.116423 32.5496 
6128 2 37.5123 1.56992 32.5625 
7477 2 35.6032 -0.185614 39.7991 
7529 2 35.6195 3.28696 39.8012 
7481 5 39.6041 -0.367161 39.8079 
7480 2 37.5509 1.52555 39.7851 
6131 3 39.5945 1.56099 34.5917 
6178 5 37.5971 3.32516 34.4538 
7533 2 39.5035 3.34815 39.7406 
6854 2 37.5377 3.31156 38.0404 
6801 2 35.6028 -0.158779 36.1794 
6802 2 37.5765 -0.214798 38.0076 
6803 2 35.6055 1.53931 38.0034 
6804 2 37.5798 1.54871 36.266 
6805 2 39.626 -0.291182 36.2138 
6807 5 39.5667 1.50249 38.0097 
6857 2 39.5643 3.37384 36.3324 
6853 2 35.6139 3.30325 36.2304 
6126 2 37.6146 -0.0681311 34.4123 
6127 2 35.5929 1.58103 34.3892 
8209 2 39.5704 3.29672 43.249 
7478 2 37.5779 -0.187396 41.5974 
7479 2 35.6235 1.53635 41.6086 
7483 2 39.5609 1.54236 41.4711 
8206 2 37.5359 3.30364 45.2074 
7530 2 37.574 3.29575 41.5145 
8159 5 39.5935 1.63065 45.2052 
8205 2 35.6316 3.30047 43.3965 
8153 2 35.6363 -0.179538 43.4434 
8154 2 37.5889 -0.100271 45.2193 
8155 2 35.6326 1.5676 45.2306 
8156 2 37.5939 1.59357 43.3546 
8157 5 39.586 -0.229405 43.3407 
772 2 37.5582 5.10881 3.20844 
151 2 39.4693 8.55465 1.2972 
825 2 39.5033 6.83268 3.1825 
95 2 35.6548 5.05268 1.40469 
96 2 37.5614 5.05806 -0.475988 
99 2 39.4655 5.13402 1.33887 
824 5 37.5383 8.54217 3.16367 
821 2 35.6146 6.79833 3.22971 
145 2 35.6449 6.78364 -0.433258 
146 2 37.5396 6.79152 1.32967 
147 2 35.6091 8.55957 1.38557 
148 2 37.5383 8.55067 -0.448027 
149 2 39.5006 6.84238 -0.533339 
873 2 35.5887 10.3009 3.24251 
197 2 35.613 10.3344 -0.408312 
198 2 37.5486 10.3235 1.32854 
877 2 39.5183 10.2423 3.18526 
201 2 39.5204 10.2773 -0.533188 
1549 2 35.5884 10.3285 6.93516 
771 2 35.6433 5.0575 5.05472 
775 2 39.5245 5.15594 5.03877 
1503 2 39.4504 8.53689 8.84552 
822 2 37.526 6.82865 5.05261 
823 2 35.5881 8.54842 5.09226 
827 2 39.4857 8.53104 5.03938 
1501 2 39.4866 6.89526 6.93225 
1447 2 35.6353 5.0554 8.7669 
1448 5 37.5857 5.0876 6.91196 
1451 2 39.5077 5.08375 8.74527 
874 5 37.5316 10.2829 5.10344 
1500 2 37.4845 8.48628 6.94769 
1497 2 35.6013 6.78362 6.90799 
1498 2 37.5322 6.80915 8.80771 
1499 2 35.5993 8.52164 8.72836 
1553 5 39.4931 10.2279 6.97829 
1550 2 37.4982 10.2879 8.72413 
2225 5 35.5951 10.3376 10.5606 
2229 2 39.4644 10.3095 10.5485 
2124 2 37.5129 5.03755 10.5918 
2173 2 35.6212 6.81796 10.6146 
2851 2 35.5395 8.57698 16.0714 
2803 5 39.5137 5.02587 16.2113 
2852 5 37.4971 8.5591 14.2497 
2123 2 35.624 5.01882 12.4285 
2849 2 35.5874 6.77979 14.2686 
2127 2 39.4997 5.02335 12.5412 
2855 2 39.4825 8.6447 16.0995 
2853 2 39.5208 6.83285 14.3265 
2226 2 37.4653 10.3401 12.4338 
2174 2 37.5022 6.7767 12.4226 
2175 3 35.5581 8.57275 12.4615 
2850 2 37.5345 6.85471 16.1804 
2179 5 39.517 8.65033 12.4924 
2799 2 35.6225 5.04047 16.1627 
2800 5 37.5624 5.03557 14.3313 
2902 5 37.508 10.3631 16.1189 
2905 3 39.5183 10.409 14.3144 
2901 3 35.527 10.3764 14.2573 
2177 5 39.5022 6.75463 10.6773 
2176 2 37.5064 8.5502 10.6338 
3475 3 35.6486 5.07573 19.9059 
3476 5 37.545 5.08136 18.1243 
3479 5 39.5172 5.1711 19.9776 
4201 5 35.6216 6.93479 21.7122 
4205 3 39.4441 7.13716 21.6247 
3525 5 35.6223 6.91177 18.0468 
3526 3 37.5409 7.08265 19.9141 
3527 3 35.5388 8.70624 19.899 
3528 3 37.5563 8.65917 18.0027 
3529 5 39.508 6.95618 18.042 
3531 3 39.482 8.76913 19.798 
4204 3 37.5053 8.74487 21.7703 
4152 3 37.5219 5.21442 21.6559 
3578 3 37.4982 10.2362 19.8549 
3581 3 39.4736 10.3798 17.9563 
4253 3 35.5561 10.3293 21.7574 
3577 5 35.5145 10.3333 17.9734 
4257 3 39.4387 10.2717 21.7125 
4930 3 37.4996 10.3878 27.0904 
4880 1 37.4763 8.62686 25.3626 
4151 1 35.6472 5.14919 23.5552 
4155 5 39.4731 5.30173 23.4047 
4878 3 37.4693 6.87201 27.1068 
4202 1 37.4838 6.9458 23.5305 
4203 1 35.6068 8.6808 23.6039 
4207 1 39.3672 8.63484 23.5645 
4879 1 35.6454 8.63315 27.154 
4827 1 35.6305 5.15226 27.1322 
4828 1 37.5115 5.22111 25.3095 
4831 3 39.4631 5.29317 27.0809 
4883 5 39.4679 8.61029 27.1649 
4881 1 39.4045 6.94309 25.3091 
4877 1 35.6404 6.89024 25.3419 
4929 1 35.624 10.4016 25.397 
4254 1 37.4845 10.3448 23.6286 
4933 3 39.421 10.3163 25.3374 
6233 5 39.5359 6.86978 32.6438 
5503 3 35.6359 5.10526 30.7646 
5504 5 37.5357 5.13707 28.9808 
5507 3 39.5248 5.03867 30.857 
6232 5 37.5816 8.71934 32.7035 
6229 5 35.6572 6.83034 32.638 
5553 3 35.6177 6.8698 28.9745 
5554 3 37.5634 6.8524 30.8751 
5555 2 35.607 8.65667 30.8042 
5556 5 37.5201 8.6508 29.0181 
5557 5 39.5359 6.86385 29.0965 
5559 3 39.5146 8.6998 30.8619 
6180 3 37.5864 5.05581 32.5742 
6281 2 35.5934 10.4802 32.5847 
5605 2 35.6029 10.4442 28.966 
5609 2 39.4903 10.4288 29.0423 
5606 2 37.5336 10.4711 30.8358 
6285 5 39.523 10.5273 32.6718 
7637 2 39.527 10.4123 39.8676 
7633 2 35.5521 10.3802 39.7984 
7585 2 39.5041 6.93223 39.8062 
7532 2 37.5583 5.10842 39.7705 
6957 5 35.6182 10.4924 36.2217 
7581 2 35.6279 6.83855 39.7688 
7584 2 37.5424 8.66364 39.8088 
6855 2 35.6191 5.05828 38.027 
6856 2 37.5682 5.08573 36.301 
6859 2 39.5159 5.16996 38.0382 
6905 5 35.6446 6.86136 36.1849 
6906 2 37.5726 6.91908 38.0084 
6907 2 35.5968 8.6294 38.0186 
6908 2 37.5804 8.68222 36.1254 
6909 2 39.5681 6.87919 36.2369 
6911 5 39.512 8.71907 37.9945 
6958 2 37.5223 10.4031 38.0043 
6961 2 39.5064 10.5206 36.1851 
6183 2 39.5806 5.10448 34.5157 
6235 2 39.5555 8.68369 34.5046 
6230 2 37.592 6.7584 34.4513 
6179 3 35.6165 5.00882 34.4171 
6231 2 35.6009 8.73202 34.3935 
6282 3 37.575 10.6319 34.4622 
7531 2 35.6327 5.06291 41.5581 
7535 2 39.5203 5.10745 41.5046 
8263 2 39.5371 8.54069 45.1114 
7582 2 37.5612 6.86688 41.5302 
7583 2 35.6044 8.56596 41.5603 
7587 2 39.5321 8.6512 41.5931 
8261 2 39.5497 6.8392 43.2887 
8207 3 35.6373 5.04981 45.217 
8208 5 37.5688 5.06477 43.3439 
8211 5 39.5598 5.0353 45.1196 
8260 2 37.5919 8.54154 43.3664 
8259 2 35.6166 8.54952 45.2414 
8257 2 35.6336 6.82136 43.4012 
8258 2 37.5476 6.82215 45.2034 
8309 5 35.5941 10.3386 43.3789 
7634 2 37.5584 10.3763 41.6163 
8310 5 37.5756 10.3774 45.2036 
8313 5 39.5177 10.5075 43.3812 
929 5 39.5326 13.9635 3.26185 
928 5 37.5527 15.8556 3.19531 
925 2 35.5855 14.0154 3.22906 
876 2 37.573 12.0566 3.22306 
255 3 39.5384 15.8122 1.38197 
199 5 35.632 12.1259 1.43988 
200 3 37.5899 12.1362 -0.42057 
252 5 37.5568 15.9081 -0.358818 
203 5 39.5056 12.0691 1.32743 
253 3 39.5181 13.9755 -0.413378 
251 3 35.547 15.8839 1.49151 
249 5 35.5581 14.0565 -0.352331 
250 5 37.5867 13.9602 1.40186 
1602 5 37.5792 14.002 8.68339 
1607 3 39.4724 15.8319 8.74792 
1552 2 37.5296 12.0838 6.98121 
875 5 35.621 12.1467 5.05904 
879 5 39.5313 12.0455 5.06153 
1601 2 35.5958 13.957 6.90068 
926 5 37.5572 13.9636 5.08783 
927 5 35.6105 15.8831 5.09313 
931 3 39.5359 15.8025 5.08652 
1605 5 39.5319 13.9612 6.88535 
1555 3 39.5101 12.0886 8.75813 
1604 3 37.5928 15.8457 6.86319 
1603 5 35.6009 15.8562 8.65322 
1551 3 35.5522 12.1483 8.68068 
2280 3 37.5959 15.829 10.5064 
2281 3 39.4832 13.9886 10.4834 
2277 5 35.5753 13.978 10.5259 
2228 5 37.5538 12.1307 10.5163 
2956 3 37.5316 15.8621 14.2784 
2955 5 35.5486 15.8797 16.124 
2279 5 35.5654 15.8732 12.3763 
2904 5 37.5045 12.1444 14.2676 
2959 5 39.4364 15.8393 16.1377 
2283 5 39.4668 15.7796 12.3994 
2954 5 37.5052 14.0024 16.1434 
2227 2 35.5337 12.1436 12.4225 
2953 5 35.5369 13.9962 14.2622 
2231 5 39.4748 12.1618 12.4115 
2957 3 39.4208 13.9976 14.3214 
2903 3 35.4694 12.1501 16.1043 
2907 3 39.4516 12.1827 16.1291 
2278 5 37.5339 14.0311 12.3972 
4309 5 39.4583 13.9494 21.6668 
4308 2 37.5263 15.9054 21.7476 
3579 2 35.5386 12.0864 19.9029 
3580 5 37.5096 12.108 18.0466 
3635 5 39.4823 15.8765 19.8575 
3583 2 39.422 12.0279 19.8818 
4305 5 35.5808 13.9968 21.7214 
4256 5 37.4902 12.0365 21.6974 
3629 5 35.5376 13.9872 18.0131 
3630 5 37.481 14.0549 19.8724 
3631 2 35.5012 15.8825 19.8601 
3632 3 37.486 15.8638 18.0049 
3633 5 39.4565 13.9565 18.0409 
4935 5 39.4559 12.1755 27.1074 
4932 2 37.4935 12.1775 25.3504 
4987 2 39.5301 15.7062 27.1589 
4982 2 37.5127 13.9745 27.144 
4255 2 35.6023 12.1603 23.5865 
4259 5 39.4452 12.1127 23.5471 
4985 2 39.4885 13.9988 25.3095 
4306 2 37.5183 13.9774 23.5448 
4307 5 35.6073 15.8683 23.5573 
4311 5 39.4881 15.8399 23.4982 
4981 2 35.5941 14.014 25.3923 
4983 2 35.6062 15.8445 27.2324 
4984 5 37.5615 15.8311 25.4096 
4931 2 35.6111 12.2118 27.1592 
6336 5 37.5682 15.8124 32.6238 
5663 5 39.5238 15.7274 30.8262 
6333 2 35.5958 14.0042 32.5405 
5661 2 39.513 13.9758 28.952 
5607 1 35.5813 12.222 30.775 
5608 5 37.5257 12.1839 28.9686 
6284 2 37.5085 12.2472 32.562 
5611 2 39.5127 12.2722 30.7655 
5660 5 37.5452 15.8132 28.9483 
6337 2 39.5042 13.8998 32.6443 
5657 2 35.5952 14.0131 29.0049 
5658 2 37.5007 13.9762 30.7732 
5659 2 35.6223 15.887 30.8074 
6283 2 35.5928 12.2561 34.3515 
6963 2 39.5172 12.1316 38.0761 
7685 3 35.4968 14.0716 39.7178 
7688 5 37.5227 15.7983 39.8114 
7015 3 39.535 15.801 38.0866 
7013 5 39.5093 13.957 36.3341 
7012 5 37.573 15.7902 36.2454 
7011 3 35.5018 15.8536 38.0062 
7010 3 37.5025 13.9954 38.0616 
7009 5 35.5958 13.9727 36.2591 
7689 3 39.5046 13.9833 39.7258 
7636 5 37.5239 12.2098 39.8005 
6959 3 35.5488 12.222 38.092 
6960 3 37.5545 12.2424 36.3123 
6287 3 39.503 12.2704 34.4815 
6339 5 39.5322 15.7818 34.4178 
6334 3 37.573 13.8555 34.4272 
6335 5 35.612 15.8083 34.3829 
8361 3 35.4931 14.0319 43.4343 
8362 5 37.5393 13.9626 45.2478 
8367 5 39.5137 15.8188 45.2304 
8363 5 35.5541 15.9358 45.2122 
7635 5 35.5346 12.2779 41.5786 
7639 2 39.5042 12.2604 41.5163 
8365 5 39.5208 13.8966 43.4262 
7686 3 37.5039 13.9819 41.6279 
7687 5 35.54 15.8555 41.6039 
7691 5 39.5363 15.7405 41.5767 
8364 5 37.5074 15.873 43.3771 
8315 3 39.5093 12.2087 45.3217 
8312 3 37.5073 12.2265 43.3506 
8311 5 35.5664 12.1898 45.2481 
981 5 39.5388 17.6633 3.22569 
980 5 37.5765 19.5971 3.23181 
301 5 35.5899 17.7533 -0.312307 
302 3 37.5101 17.7217 1.47322 
303 3 35.598 19.6112 1.48915 
304 5 37.5651 19.6189 -0.347788 
305 5 39.5134 17.7005 -0.353553 
307 5 39.5578 19.6158 1.40432 
1033 5 39.5547 21.4438 3.33155 
353 5 35.6404 21.4998 -0.330656 
354 3 37.6246 21.494 1.43371 
357 3 39.5568 21.4552 -0.357156 
1029 5 35.647 21.5216 3.23349 
977 3 35.5842 17.7242 3.15808 
1659 5 39.5977 19.5889 8.68093 
1656 5 37.5542 19.6211 6.8901 
1655 3 35.554 19.597 8.63515 
1709 5 39.5636 21.4234 6.7875 
978 5 37.5745 17.6941 5.09203 
979 5 35.5912 19.5525 5.01959 
983 3 39.5705 19.535 5.08094 
1705 5 35.6434 21.4903 6.82651 
1030 3 37.6098 21.4769 5.07484 
1657 5 39.565 17.6617 6.87896 
1706 3 37.5996 21.4831 8.68489 
1653 3 35.5358 17.752 6.90162 
1654 5 37.5356 17.6843 8.66945 
2381 5 35.6507 21.4344 10.493 
2333 5 39.5148 17.7122 10.5188 
2332 5 37.5536 19.6273 10.537 
2385 5 39.5643 21.4054 10.5699 
2329 5 35.5691 17.7589 10.516 
3005 5 35.5484 17.7676 14.2361 
3057 5 35.6089 21.4205 14.2131 
3007 3 35.4889 19.5996 16.1247 
3008 5 37.53 19.5781 14.1896 
2382 3 37.5734 21.4376 12.3922 
2335 3 39.5448 19.5847 12.3784 
3061 5 39.5055 21.3751 14.2411 
3058 5 37.5808 21.3721 16.1088 
3006 5 37.4926 17.7683 16.1538 
2330 5 37.5508 17.6906 12.3661 
2331 3 35.5339 19.6061 12.3598 
3011 3 39.5417 19.5157 16.1447 
3009 5 39.4952 17.7428 14.268 
4413 3 39.4637 21.3972 21.6962 
4361 3 39.5092 17.6556 21.7125 
3681 5 35.5059 17.7654 17.9875 
3682 5 37.4893 17.6696 19.8431 
3683 5 35.5566 19.583 19.8861 
3684 3 37.5191 19.5801 17.9923 
3685 5 39.4963 17.7283 17.963 
3687 5 39.4767 19.5336 19.8648 
4360 5 37.5695 19.5523 21.724 
3733 5 35.609 21.37 17.9725 
3734 3 37.5778 21.3726 19.8307 
3737 5 39.4778 21.3611 17.9702 
4409 5 35.636 21.4487 21.7648 
4357 2 35.5362 17.6802 21.7169 
4358 3 37.569 17.6904 23.5256 
4359 5 35.6257 19.5201 23.5679 
4363 5 39.4929 19.5056 23.5321 
5089 5 39.5115 21.3943 25.3966 
4410 3 37.6063 21.4349 23.5921 
5086 5 37.6547 21.4041 27.2541 
5033 5 35.6518 17.6983 25.4381 
5034 3 37.5805 17.7511 27.2297 
5035 5 35.6796 19.542 27.2884 
5036 3 37.6075 19.5013 25.3746 
5037 5 39.5011 17.6653 25.4138 
5039 3 39.5141 19.488 27.2023 
5085 5 35.7105 21.4133 25.378 
6441 5 39.6792 21.3094 32.649 
6437 3 35.6997 21.3487 32.6926 
5709 3 35.6738 17.6683 29.0186 
5710 3 37.5746 17.6157 30.7932 
5711 5 35.6841 19.4936 30.8445 
5712 3 37.6296 19.4568 29.0736 
5713 5 39.5211 17.6118 28.9392 
5715 5 39.5974 19.4283 30.8321 
6389 3 39.5738 17.5973 32.6296 
5761 5 35.7062 21.4351 29.119 
5762 3 37.6477 21.3678 30.8651 
5765 5 39.5525 21.3461 29.0503 
6385 3 35.6275 17.6637 32.6449 
6388 5 37.6163 19.428 32.6244 
6387 1 35.6486 19.4856 34.3626 
7113 3 35.6359 21.2634 36.0978 
7114 5 37.6435 21.3451 37.8558 
7117 3 39.6315 21.3554 36.2258 
7793 5 39.5448 21.3975 39.7251 
7737 5 35.5927 17.7695 39.7199 
7740 3 37.6256 19.5639 39.7857 
7789 5 35.6951 21.4461 39.7168 
7741 5 39.4963 17.7308 39.8632 
7061 5 35.5978 17.7283 36.1971 
7062 5 37.5981 17.7302 37.9929 
7063 3 35.6045 19.6172 37.9374 
7064 3 37.5946 19.4447 36.166 
7065 3 39.5621 17.5581 36.2871 
7067 3 39.5421 19.4873 37.8967 
6438 5 37.6297 21.3102 34.4852 
6391 5 39.588 19.3838 34.5042 
6386 3 37.5922 17.6614 34.451 
8469 3 39.488 21.3898 43.4049 
7738 3 37.5334 17.7929 41.6051 
7739 5 35.6727 19.6024 41.5964 
7743 3 39.4459 19.5818 41.6363 
8466 3 37.6387 21.4479 45.1857 
7790 5 37.6287 21.4727 41.6154 
8419 5 39.4921 19.5919 45.2555 
8465 5 35.7135 21.5302 43.4505 
8413 3 35.6559 17.7723 43.4206 
8414 3 37.5572 17.7374 45.2047 
8415 5 35.6635 19.5863 45.2425 
8416 3 37.6022 19.5396 43.434 
8417 5 39.5069 17.6897 43.3559 
1081 3 35.6655 25.1617 3.26217 
1084 3 37.6362 26.9864 3.27324 
355 3 35.6365 23.3842 1.47205 
356 5 37.657 23.2595 -0.39985 
359 3 39.5823 23.24 1.4403 
1085 3 39.6354 25.0916 3.25098 
1032 5 37.6248 23.3012 3.26637 
405 5 35.7622 25.2087 -0.383795 
406 5 37.6578 25.1833 1.48043 
407 3 35.7686 26.9865 1.57795 
408 3 37.6606 27.0504 -0.386789 
409 5 39.6056 25.157 -0.379475 
411 5 39.6352 26.9912 1.51491 
1757 3 35.6812 25.1654 6.849 
1759 3 35.749 27.0158 8.5455 
1031 3 35.6491 23.3798 5.0858 
1035 3 39.5624 23.3695 5.10511 
1763 3 39.6308 26.9915 8.59453 
1082 5 37.6401 25.1409 5.10819 
1083 5 35.7406 27.0408 5.08262 
1087 5 39.6013 26.9476 5.05994 
1758 5 37.6638 25.1839 8.61397 
1707 5 35.7109 23.3392 8.64948 
1708 3 37.6367 23.2531 6.81571 
1711 5 39.5572 23.259 8.69019 
1761 3 39.6148 25.1275 6.89143 
1760 3 37.6946 27.0182 6.87699 
2433 5 35.7569 25.2339 10.4744 
2437 5 39.5669 25.1957 10.5028 
2384 3 37.6292 23.2561 10.5333 
2436 3 37.7086 27.0316 10.529 
3113 5 39.5017 25.1451 14.2872 
2383 5 35.7379 23.3135 12.3459 
3060 3 37.6317 23.2972 14.2417 
2387 5 39.503 23.2738 12.3811 
3110 3 37.6206 25.1278 16.0898 
3115 3 39.4983 27.0337 16.0933 
3063 3 39.4663 23.2963 16.0932 
2434 3 37.6783 25.165 12.3146 
2435 5 35.7453 27.1009 12.3151 
3111 5 35.8009 27.0636 16.0846 
3109 5 35.7312 25.1831 14.1687 
2439 3 39.5153 27.0414 12.3302 
3112 5 37.6936 27.0522 14.1856 
3059 5 35.6993 23.317 16.0653 
4412 5 37.5989 23.2828 21.7052 
3735 5 35.6904 23.3204 19.8352 
3736 5 37.5882 23.3122 17.9793 
3739 5 39.4993 23.2781 19.8712 
4461 3 35.7365 25.1846 21.7233 
4465 3 39.5781 25.2229 21.6362 
3785 3 35.7726 25.1916 17.9637 
3786 3 37.624 25.1883 19.8801 
3787 5 35.7532 27.0521 19.8536 
3788 5 37.6717 27.0317 17.9785 
3789 5 39.5323 25.1619 17.9453 
3791 3 39.5829 27.0074 19.8657 
4464 5 37.6904 27.0504 21.683 
4411 3 35.7626 23.3257 23.6313 
4415 5 39.5346 23.2759 23.5283 
5143 3 39.6387 27.124 27.2308 
4462 5 37.6112 25.1639 23.5895 
4463 5 35.7355 27.0842 23.5919 
4467 5 39.5856 27.0823 23.5851 
5087 5 35.7206 23.3003 27.2722 
5088 3 37.6085 23.2817 25.3764 
5091 3 39.5628 23.2725 27.216 
5141 5 39.5989 25.1494 25.4612 
5137 3 35.7477 25.2008 25.483 
5138 5 37.666 25.1121 27.2387 
5139 3 35.7125 27.0501 27.2872 
5140 5 37.6724 27.1218 25.4959 
6440 5 37.6614 23.2499 32.7175 
5763 5 35.7668 23.2907 30.942 
5764 3 37.7019 23.2907 29.1304 
5767 5 39.5863 23.2866 30.8933 
6489 3 35.7726 25.1291 32.9198 
6493 3 39.627 25.1441 32.6875 
5813 5 35.7443 25.1865 29.1042 
5814 3 37.6766 25.1548 30.9372 
5815 5 35.7902 27.048 31.0076 
5816 5 37.6975 27.0713 29.0501 
5817 5 39.6225 25.1762 29.0344 
5819 5 39.6447 27.034 30.9579 
6492 5 37.7079 27.0091 32.8028 
6495 3 39.7456 27.0372 34.2922 
7168 5 37.7732 27.0553 36.0521 
7166 5 37.6636 25.1442 37.8434 
7841 5 35.7725 25.1882 39.6817 
7171 3 39.6771 27.1339 38.0061 
7845 5 39.6074 25.1319 39.6597 
7169 5 39.7072 25.2134 36.1914 
7792 3 37.6429 23.2836 39.6853 
7167 3 35.7616 27.0816 37.6748 
7844 5 37.6506 27.1345 39.6694 
7115 5 35.7355 23.2458 37.7162 
7116 3 37.7295 23.2543 36.1065 
7119 3 39.5771 23.2332 37.895 
7165 3 35.7852 25.1509 35.9646 
6439 3 35.7542 23.1836 34.54 
6443 5 39.7038 23.2235 34.4711 
6490 3 37.753 25.0791 34.4597 
6491 3 35.7594 27.0562 34.4876 
8520 5 37.6763 27.0959 43.4268 
7791 3 35.7448 23.327 41.5278 
7795 5 39.5591 23.3132 41.6414 
8523 5 39.6033 27.0386 45.269 
7842 5 37.6539 25.1434 41.5675 
7843 3 35.8065 27.1108 41.5135 
7847 5 39.5784 27.0909 41.5421 
8518 3 37.6534 25.2037 45.2565 
8467 3 35.7252 23.333 45.2939 
8468 3 37.6169 23.3443 43.4951 
8471 5 39.5463 23.2838 45.1611 
8519 3 35.8327 27.1095 45.3058 
8521 3 39.5741 25.1988 43.4599 
8517 5 35.7858 25.1866 43.4428 
1189 5 39.7205 32.5732 3.24376 
1185 3 35.8088 32.5542 3.26611 
457 5 35.8209 28.8592 -0.240263 
458 3 37.6599 28.7728 1.55919 
459 3 35.7536 30.716 1.66325 
460 5 37.7049 30.7809 -0.151879 
461 5 39.5916 28.902 -0.290137 
463 3 39.6655 30.7155 1.52595 
1136 3 37.7337 30.6797 3.11939 
509 5 35.7717 32.643 -0.132806 
510 3 37.7099 32.6714 1.66514 
513 5 39.6008 32.676 -0.156775 
1137 5 39.6586 28.905 3.28095 
1133 1 35.7579 28.8082 3.21207 
2537 3 35.8475 32.6198 10.3442 
1861 5 35.8678 32.6224 6.77058 
2485 5 35.8139 28.8785 10.3774 
1865 5 39.6634 32.6787 6.81556 
1134 5 37.7255 28.8933 5.08387 
1135 5 35.8099 30.6429 4.99052 
1139 3 39.6415 30.7262 5.07705 
1813 3 39.6318 28.9133 6.83909 
1186 5 37.7565 32.5454 4.93305 
1815 3 39.6141 30.7881 8.64146 
1862 3 37.7212 32.6141 8.6064 
1809 3 35.7461 28.8986 6.90248 
1810 5 37.7314 28.8651 8.58689 
1811 3 35.8319 30.7853 8.56162 
1812 3 37.7842 30.7711 6.89652 
2541 5 39.6504 32.6936 10.3822 
2488 3 37.696 30.8231 10.3409 
2489 5 39.5874 28.8717 10.467 
3167 3 39.5584 30.8284 16.0642 
3164 3 37.7177 30.8099 14.2794 
3214 3 37.7101 32.6519 16.0568 
3162 3 37.704 28.9893 16.0816 
2486 3 37.7183 28.944 12.2725 
2487 5 35.8834 30.8035 12.2482 
3163 3 35.85 30.8401 16.0585 
3161 5 35.8482 28.9944 14.2008 
2491 5 39.5784 30.7882 12.2876 
3217 5 39.5974 32.6702 14.2327 
3165 5 39.5282 28.9541 14.2309 
2538 5 37.7269 32.6824 12.2738 
3213 5 35.8245 32.6341 14.2103 
4516 5 37.6857 30.8636 21.7287 
4513 5 35.7581 28.9497 21.7245 
4569 5 39.6247 32.7345 21.7367 
4517 5 39.6008 28.9347 21.6691 
3837 5 35.8022 28.9811 17.9675 
3838 3 37.7049 28.9391 19.8475 
3839 5 35.8092 30.8846 19.8561 
3840 5 37.702 30.8422 17.936 
3841 5 39.5494 28.9175 17.9729 
3843 5 39.6035 30.8549 19.8512 
4565 3 35.8597 32.7577 21.7123 
3889 5 35.8039 32.725 17.9156 
3890 3 37.7027 32.7794 19.857 
3893 5 39.5814 32.7103 17.9242 
5245 3 39.6164 32.7475 25.4617 
4514 3 37.7189 28.9525 23.5942 
4515 5 35.79 30.8821 23.6245 
4519 5 39.6077 30.8455 23.6181 
5195 5 39.6169 30.8335 27.3177 
4566 3 37.6964 32.7379 23.6159 
5242 5 37.7189 32.7352 27.3746 
5241 3 35.8065 32.7086 25.471 
5189 5 35.7563 28.9618 25.4704 
5190 3 37.7167 28.947 27.326 
5191 5 35.7921 30.8471 27.3673 
5192 5 37.7236 30.8381 25.4505 
5193 3 39.5818 28.9183 25.4628 
6597 5 39.6799 32.7724 32.6527 
5865 3 35.7966 28.8752 29.0724 
5866 5 37.7402 28.9589 30.9409 
5867 5 35.7725 30.7668 30.8767 
5868 3 37.7295 30.7441 29.0921 
5869 3 39.5864 28.9187 29.0471 
5871 3 39.6367 30.8127 30.7447 
6593 5 35.8216 32.7182 32.7219 
5917 3 35.7252 32.6727 29.1742 
5918 5 37.7637 32.7012 30.785 
5921 3 39.6671 32.7553 29.0837 
6541 3 35.8057 28.9592 32.8784 
6544 5 37.79 30.8551 32.757 
6545 3 39.6678 29.0047 32.7521 
7896 5 37.7214 30.8728 39.7384 
7897 3 39.6193 28.9953 39.7355 
7945 5 35.7989 32.7067 39.6508 
7949 3 39.5886 32.7363 39.7544 
7269 5 35.7697 32.8621 36.0373 
7893 3 35.8006 28.9826 39.6949 
7270 3 37.7665 32.7588 37.7652 
7217 3 35.8112 28.9621 35.9739 
7218 5 37.6839 28.9921 37.8279 
7219 5 35.7819 30.8598 37.7398 
7220 3 37.7692 30.9244 36.0016 
7221 5 39.6825 28.9372 36.0652 
7223 5 39.621 30.9282 37.8541 
7273 3 39.6723 32.7964 36.0211 
6543 3 35.8365 30.8477 34.4869 
6547 3 39.7327 30.9095 34.4769 
6542 3 37.7524 29.0005 34.42 
6594 3 37.7857 32.8161 34.4266 
8571 5 35.8047 30.809 45.3559 
8573 5 39.5832 29.018 43.4371 
8572 5 37.7189 30.8339 43.4242 
8570 3 37.7049 28.9399 45.3497 
8625 5 39.6003 32.667 43.4893 
7894 3 37.6564 28.9852 41.5007 
7895 3 35.8096 30.8277 41.5282 
7899 3 39.6153 30.8524 41.5104 
8622 3 37.7328 32.6622 45.424 
7946 3 37.7321 32.6901 41.5747 
8621 5 35.8228 32.6661 43.4621 
8575 3 39.5352 30.8274 45.3739 
8569 5 35.8108 28.964 43.4299 
1241 3 39.6954 36.4578 3.21692 
511 5 35.7746 34.5269 1.69892 
512 3 37.6952 34.4858 -0.148018 
515 3 39.6108 34.5413 1.63962 
1293 3 39.5966 40.1512 3.25889 
561 3 35.7914 36.3517 -0.188262 
562 5 37.666 36.4427 1.6558 
563 5 35.7531 38.3303 1.65911 
564 3 37.6284 38.3065 -0.199748 
565 5 39.5967 36.3987 -0.116707 
567 3 39.5546 38.3722 1.55513 
1240 3 37.747 38.408 3.37321 
613 3 35.702 40.1066 -0.258815 
614 3 37.6688 40.0893 1.51525 
617 3 39.5727 40.0777 -0.209904 
1188 3 37.774 34.5255 3.35095 
1237 3 35.8136 36.4357 3.47988 
1289 3 35.6993 40.2126 3.38481 
1191 3 39.7155 34.5725 4.88377 
2645 5 39.6406 40.145 10.5132 
1917 5 39.6415 36.4826 6.7535 
1969 5 39.6269 40.1118 6.8023 
1238 3 37.8295 36.4451 4.8602 
1239 3 35.8453 38.3649 4.94503 
1243 3 39.6453 38.3262 4.92271 
1966 5 37.7094 40.1337 8.60675 
1290 3 37.7098 40.1802 5.04496 
1965 5 35.7728 40.2039 6.74692 
1916 3 37.7387 38.2573 6.63716 
1915 5 35.824 38.2172 8.55354 
1914 3 37.7602 36.5065 8.58547 
1919 3 39.5783 38.2844 8.63433 
1913 5 35.8351 36.4024 6.58961 
2589 3 35.8147 36.4464 10.3989 
2592 3 37.7188 38.2496 10.4256 
1863 5 35.8301 34.6064 8.54567 
2593 5 39.6161 36.4339 10.4726 
1867 3 39.6414 34.5816 8.58568 
2641 5 35.7292 40.1743 10.4351 
2540 5 37.7282 34.561 10.3694 
1864 5 37.7934 34.5694 6.70894 
1187 3 35.8324 34.4577 4.89768 
3265 3 35.7962 36.4147 14.2086 
3268 3 37.6801 38.2341 14.2377 
2539 5 35.7846 34.5536 12.2522 
3321 5 39.6522 40.1424 14.1913 
3318 5 37.6738 40.1245 16.0867 
3267 5 35.7986 38.2301 16.0503 
2590 5 37.6997 36.4525 12.3139 
2591 5 35.7858 38.2505 12.3254 
2543 3 39.6362 34.552 12.3322 
3271 5 39.6375 38.2817 16.0878 
2595 3 39.597 38.282 12.3494 
3317 3 35.7696 40.177 14.1967 
3266 3 37.6992 36.4521 16.0847 
2642 5 37.697 40.0651 12.3692 
3216 5 37.7042 34.5827 14.2052 
3219 5 39.6067 34.5925 16.08 
3215 5 35.7951 34.5741 16.0637 
3269 5 39.6355 36.4372 14.1672 
4620 3 37.707 38.2478 21.7373 
4673 5 39.6074 40.0008 21.6959 
4669 5 35.7217 40.0328 21.714 
3891 5 35.7937 34.5223 19.8449 
3895 5 39.6066 34.5589 19.8419 
3941 5 35.7518 36.3917 17.9434 
3942 5 37.702 36.4376 19.8309 
3943 5 35.6901 38.2324 19.8288 
3944 3 37.7024 38.2295 17.9412 
3945 5 39.6171 36.4624 17.9612 
3947 3 39.6762 38.2481 19.8018 
3892 3 37.7152 34.55 17.902 
3993 5 35.7496 40.1288 17.9795 
3994 5 37.6999 40.0473 19.8088 
3997 5 39.6427 40.0955 18.0164 
4621 5 39.6232 36.4853 21.6813 
4617 5 35.7833 36.4062 21.7385 
4568 3 37.6968 34.5267 21.7522 
5296 3 37.7017 38.2494 25.4058 
5345 3 35.7006 39.9276 25.5114 
4571 5 39.6021 34.6145 23.5915 
5247 3 39.6249 34.5979 27.3377 
4618 3 37.7474 36.4682 23.571 
4619 5 35.7756 38.232 23.5968 
4623 3 39.5301 38.2168 23.5849 
5243 5 35.7672 34.5713 27.3746 
4670 3 37.7164 39.9666 23.6049 
5346 5 37.6651 39.8739 27.3748 
5299 3 39.6603 38.265 27.4271 
5297 3 39.585 36.5947 25.4766 
5349 3 39.6029 39.8425 25.4174 
5244 5 37.7597 34.5971 25.4712 
5293 5 35.7539 36.4472 25.4632 
5294 5 37.7239 36.5237 27.35 
5295 3 35.6608 38.2032 27.2993 
4567 5 35.8367 34.5526 23.5981 
5920 3 37.7541 34.6334 29.0946 
6648 3 37.7387 38.3546 32.2882 
5919 5 35.808 34.5877 30.8961 
6645 3 35.7929 36.4891 32.5222 
5923 3 39.6263 34.5997 30.7878 
6701 3 39.6476 40.0477 32.2961 
5969 3 35.7477 36.4758 29.1524 
5970 3 37.7357 36.3501 30.879 
5971 3 35.7033 38.2153 30.8628 
5972 3 37.667 38.1796 29.2831 
5973 3 39.6395 36.3954 29.1404 
5975 3 39.701 38.211 30.7277 
6697 5 35.6874 40.1103 32.4761 
6021 5 35.6563 40.0978 29.0814 
6022 3 37.7021 40.1758 30.6514 
6025 3 39.6568 40.0196 29.1603 
6649 3 39.6782 36.4659 32.4313 
6596 3 37.7922 34.6129 32.674 
6595 3 35.7925 34.7193 34.2302 
6651 3 39.6817 38.4177 34.15 
6647 3 35.7111 38.2925 34.1814 
6646 5 37.7738 36.666 34.2108 
6698 3 37.7014 39.8869 34.2094 
6599 3 39.6679 34.7249 34.3521 
8049 3 35.6983 40.0985 39.796 
8001 3 39.6548 36.4738 39.7933 
8053 3 39.5818 40.1714 39.8317 
7948 5 37.7092 34.5791 39.6841 
7323 3 35.7969 38.3108 38.0154 
8000 5 37.6819 38.313 39.7999 
7374 3 37.6251 40.1331 37.9885 
7997 3 35.7776 36.4068 39.7076 
7327 5 39.6267 38.3591 37.9789 
7373 5 35.705 40.0215 36.0537 
7377 3 39.6328 39.9699 36.0592 
7271 3 35.7528 34.6221 37.9114 
7272 5 37.7485 34.7274 36.064 
7275 5 39.6561 34.6952 37.9056 
7324 3 37.7173 38.3851 36.1534 
7325 3 39.6706 36.6927 36.0646 
7321 5 35.7917 36.556 36.0978 
7322 2 37.6965 36.5264 37.9369 
8675 5 35.7668 38.2349 45.3949 
8674 5 37.6706 36.3788 45.4342 
7947 5 35.8392 34.5589 41.6054 
8677 2 39.6041 36.4124 43.5388 
7951 5 39.5977 34.5804 41.6223 
8729 2 39.5751 40.1335 43.5616 
7998 5 37.7211 36.4353 41.6543 
7999 5 35.7159 38.2283 41.6379 
8003 2 39.5918 38.3017 41.6761 
8726 5 37.6746 40.1034 45.3767 
8050 5 37.6877 40.1214 41.7221 
8676 2 37.7131 38.2238 43.5238 
8623 5 35.8314 34.4722 45.4159 
8624 2 37.7083 34.5207 43.513 
8627 5 39.5915 34.5247 45.3981 
8725 5 35.6921 40.0928 43.522 
8679 5 39.58 38.2712 45.4341 
8673 2 35.787 36.3787 43.508 
1341 2 35.6267 43.8578 3.24233 
1344 5 37.6066 45.6713 3.21649 
615 5 35.6578 41.9706 1.49218 
616 5 37.6339 41.9614 -0.276343 
619 5 39.6428 41.9752 1.45422 
1292 5 37.6461 41.9756 3.25739 
1345 5 39.6455 43.8782 3.26971 
665 2 35.6388 43.8283 -0.319272 
666 2 37.6149 43.8614 1.46207 
667 2 35.6356 45.5995 1.43276 
668 5 37.6107 45.6266 -0.390345 
669 5 39.6207 43.8381 -0.371142 
671 2 39.6334 45.6341 1.4114 
2019 5 35.6858 45.5862 8.6552 
1291 2 35.674 42.0775 5.04109 
1295 2 39.5982 41.968 5.0233 
2023 2 39.5593 45.6637 8.68619 
1342 5 37.6031 43.8601 5.09138 
1343 2 35.6369 45.5841 5.0985 
1347 2 39.6056 45.7258 5.03179 
2021 5 39.6033 43.8315 6.81037 
1967 3 35.7031 42.0144 8.58966 
1968 3 37.6669 41.9876 6.82637 
1971 3 39.628 41.9825 8.66459 
2020 3 37.6081 45.6819 6.8431 
2693 5 35.7224 43.7867 10.563 
2017 3 35.6666 43.7729 6.8548 
2018 5 37.6614 43.808 8.6145 
2644 5 37.6867 41.9999 10.5569 
2697 5 39.5968 43.8564 10.5761 
2696 3 37.6307 45.608 10.5821 
3370 3 37.658 43.7398 16.1748 
2643 3 35.7007 41.8987 12.3779 
3371 5 35.6819 45.5987 16.1636 
2647 3 39.6612 42.0328 12.3893 
3375 3 39.5295 45.5515 16.1553 
3323 5 39.6398 42.0018 16.1276 
2694 3 37.6551 43.8798 12.3602 
2695 3 35.701 45.6334 12.4027 
3372 5 37.6267 45.6037 14.2917 
3369 5 35.7279 43.7546 14.2157 
2699 3 39.6096 45.6202 12.4069 
3373 5 39.6311 43.8464 14.2324 
3319 3 35.8017 41.9442 16.0888 
3320 5 37.6703 42.007 14.1781 
4725 3 39.5617 43.7153 21.7439 
3995 3 35.7176 41.8599 19.8791 
3996 3 37.6755 41.9473 17.9837 
3999 3 39.603 41.9413 19.8705 
4724 5 37.6324 45.5245 21.8054 
4721 2 35.6889 43.7051 21.7527 
4045 5 35.724 43.6777 18.0188 
4046 5 37.6362 43.7045 19.9214 
4047 3 35.6443 45.566 19.9091 
4048 5 37.6075 45.5957 18.0516 
4049 5 39.5648 43.7978 18.064 
4051 3 39.5522 45.656 19.9822 
4672 5 37.6771 41.8506 21.7763 
5400 5 37.5951 45.5185 25.4975 
4671 5 35.6951 41.8352 23.6842 
4675 3 39.577 41.7852 23.6564 
5398 3 37.6264 43.6198 27.144 
4722 5 37.7085 43.6513 23.6796 
4723 5 35.6272 45.4764 23.6178 
4727 3 39.5677 45.4321 23.7748 
5399 2 35.5701 45.5477 27.1599 
5347 2 35.6282 41.8198 27.1512 
5348 5 37.6793 41.7041 25.4659 
5351 5 39.6239 41.7207 27.2823 
5403 3 39.6313 45.5512 27.0218 
5401 3 39.5906 43.6283 25.5321 
5397 2 35.5934 43.6865 25.4759 
6753 2 39.593 43.727 32.5495 
6023 2 35.6173 41.9861 30.7743 
6024 3 37.633 41.9122 28.9444 
6027 3 39.5977 41.9051 30.6561 
6752 5 37.6394 45.608 32.5517 
6749 3 35.607 43.6792 32.5747 
6073 5 35.6483 43.6714 28.8842 
6074 5 37.6596 43.7204 30.7427 
6075 5 35.6382 45.5255 30.7585 
6076 5 37.6324 45.5774 28.8227 
6077 5 39.5928 43.7661 28.8633 
6079 3 39.5677 45.6258 30.75 
6700 5 37.6777 41.8522 32.5532 
6750 2 37.6029 43.6948 34.2804 
6703 2 39.6409 41.6854 34.2311 
6699 3 35.6232 41.8893 34.2578 
6751 5 35.6316 45.5249 34.3314 
6755 2 39.5954 45.5275 34.3056 
7425 5 35.653 43.5997 36.1247 
8052 2 37.6238 41.8553 39.8065 
7428 5 37.6358 45.5154 36.1294 
8105 2 39.5827 43.6458 39.7376 
8101 3 35.636 43.634 39.7301 
7431 2 39.6104 45.3669 37.9215 
7429 5 39.6008 43.6345 36.026 
7426 5 37.6448 43.5599 37.9323 
7375 3 35.6908 41.8418 38.0119 
7376 5 37.6779 41.7344 35.9961 
7379 2 39.6068 41.777 37.9084 
7427 5 35.6284 45.4751 37.9752 
8104 5 37.6035 45.4072 39.7973 
8051 5 35.6704 41.9328 41.6308 
8055 5 39.5722 41.9935 41.7063 
8783 2 39.6312 45.6149 45.2959 
8102 2 37.5983 43.6553 41.6508 
8103 5 35.653 45.4611 41.5976 
8107 2 39.5808 45.3223 41.647 
8780 5 37.5932 45.4845 43.4742 
8727 5 35.6589 41.9462 45.3857 
8728 2 37.6649 41.9962 43.5718 
8731 2 39.5962 41.9364 45.4086 
8779 2 35.6493 45.5451 45.2869 
8781 2 39.5996 43.768 43.6198 
8777 2 35.6523 43.7091 43.5203 
8778 2 37.61 43.7622 45.3383 
46 2 41.5321 -0.141281 1.39349 
48 2 41.5427 1.67337 -0.442112 
49 5 43.4713 -0.172657 -0.383263 
50 3 45.4826 -0.199536 1.44263 
51 2 43.467 1.69269 1.40327 
52 5 45.4378 1.60963 -0.400577 
98 5 41.5316 3.52092 1.39272 
101 3 43.4541 3.45825 -0.443748 
102 5 45.4101 3.44701 1.49089 
724 2 41.509 1.65298 3.15491 
725 5 43.503 -0.142447 3.1748 
728 3 45.4787 1.53665 3.16261 
777 2 43.4433 3.50382 3.19682 
722 3 41.5434 -0.0612391 4.94985 
726 3 45.4202 -0.12942 4.97911 
727 2 43.475 1.63671 4.96799 
774 5 41.5148 3.42004 5.01145 
778 5 45.3955 3.40603 4.92668 
1398 3 41.5112 -0.0767898 8.74756 
1400 2 41.5031 1.56675 6.84432 
1401 2 43.4486 -0.0530863 6.83874 
1402 2 45.4219 -0.13576 8.79141 
1403 2 43.4596 1.62099 8.74586 
1404 5 45.4243 1.5936 6.88703 
1450 5 41.4934 3.31455 8.71972 
1453 2 43.454 3.34833 6.84829 
1454 2 45.4365 3.2893 8.79366 
2077 2 43.4383 -0.105642 10.543 
2076 2 41.5437 1.58393 10.5835 
2080 2 45.3706 1.56973 10.604 
2074 2 41.4703 -0.119369 12.4763 
2756 2 45.4167 1.41682 14.3616 
2806 5 45.3547 3.20967 16.2394 
2078 2 45.4107 -0.193329 12.436 
2079 2 43.4613 1.50418 12.4418 
2805 5 43.4525 3.18701 14.43 
2126 5 41.5019 3.26936 12.4728 
2802 2 41.5346 3.1903 16.322 
2130 5 45.3909 3.2816 12.5179 
2750 2 41.443 -0.195139 16.121 
2752 2 41.4819 1.54047 14.3647 
2753 3 43.4271 -0.132651 14.3205 
2754 1 45.3764 -0.294477 16.1627 
2755 3 43.4324 1.32097 16.2895 
2129 3 43.4723 3.30904 10.6562 
3426 3 41.4911 -0.188381 20.005 
3428 3 41.5522 1.37048 18.0818 
3429 3 43.4593 -0.326565 18.1093 
3430 3 45.3152 -0.420308 19.9854 
3431 5 43.4255 1.46364 19.9531 
3432 5 45.3812 1.40379 18.1333 
3478 5 41.454 3.26848 19.9354 
3481 3 43.4018 3.203 18.0157 
3482 3 45.3551 3.33742 19.9058 
4104 5 41.4885 1.52401 21.9896 
4105 2 43.4547 -0.286067 21.9525 
4108 5 45.3532 1.50273 21.7859 
4157 5 43.4099 3.38918 21.8868 
4102 2 41.5298 -0.300649 23.7885 
4106 3 45.3474 -0.317989 23.6735 
4107 3 43.4742 1.56361 23.7376 
4154 3 41.458 3.54331 23.6014 
4158 3 45.3524 3.37069 23.5743 
4778 3 41.5199 -0.121906 26.9339 
4780 3 41.4902 1.70418 25.2177 
4781 3 43.484 -0.294494 25.3325 
4782 3 45.379 -0.289849 27.0433 
4783 5 43.4156 1.64269 26.9596 
4784 2 45.4084 1.57768 25.3412 
4830 5 41.4875 3.64551 27.0041 
4833 3 43.3843 3.54952 25.1906 
4834 2 45.3368 3.49394 27.057 
5454 2 41.5236 -0.10546 30.751 
5456 2 41.5361 1.60192 28.8164 
5457 2 43.5111 -0.186245 28.8393 
5458 3 45.381 -0.256671 30.7526 
5459 5 43.4663 1.60127 30.7504 
5460 5 45.3913 1.61709 28.8746 
5506 2 41.5112 3.33666 30.733 
5509 5 43.4418 3.52914 28.8834 
5510 2 45.4047 3.4838 30.7545 
6132 3 41.6152 1.64296 32.6127 
6133 3 43.4882 -0.236682 32.5606 
6136 5 45.4137 1.59625 32.5817 
6185 3 43.4965 3.36464 32.6329 
7484 3 41.5356 1.34169 39.6826 
6862 3 45.4434 3.26119 38.1773 
7537 3 43.4885 3.27966 39.6692 
7485 3 43.4847 -0.559109 39.6985 
6861 3 43.4812 3.36467 36.4985 
7488 3 45.449 1.3056 39.7083 
6806 3 41.5648 -0.47789 37.9627 
6808 3 41.5478 1.46676 36.4064 
6809 3 43.4611 -0.467055 36.2199 
6810 3 45.432 -0.489813 38.0239 
6811 5 43.487 1.34541 38.0418 
6812 5 45.4701 1.46035 36.3203 
6858 3 41.5314 3.31294 38.099 
6182 5 41.5176 3.29731 34.6151 
6186 3 45.4203 3.34958 34.5021 
6135 5 43.5128 1.58361 34.5217 
6130 5 41.566 -0.192987 34.4282 
6134 5 45.4084 -0.355936 34.3813 
7482 3 41.533 -0.402726 41.5422 
7486 3 45.447 -0.472541 41.5437 
7487 5 43.5172 1.33475 41.4382 
7534 5 41.5407 3.28293 41.3577 
7538 3 45.3672 3.19557 41.3508 
8158 3 41.5701 -0.241803 45.2594 
8160 5 41.5726 1.49416 43.3181 
8161 3 43.5119 -0.330139 43.4726 
8162 3 45.4035 -0.299082 45.1918 
8163 5 43.5059 1.64209 45.1577 
8164 3 45.3673 1.45255 43.3016 
8210 3 41.5531 3.35129 45.1132 
8213 3 43.5261 3.31246 43.1606 
8214 3 45.4334 3.32961 45.1029 
100 2 41.5065 5.09945 -0.601474 
103 3 43.5089 5.25707 1.37503 
104 5 45.4175 5.12911 -0.5513 
150 5 41.4566 6.86266 1.26408 
152 3 41.4584 8.5658 -0.64285 
153 5 43.4371 6.86293 -0.640693 
154 3 45.374 6.9892 1.28426 
155 3 43.4592 8.52833 1.26243 
156 3 45.3738 8.61972 -0.586953 
776 3 41.5126 5.31141 3.24899 
780 3 45.4004 5.41448 3.21367 
828 3 41.4581 8.509 3.18242 
829 3 43.4406 6.96754 3.11536 
832 3 45.3747 8.522 3.18218 
881 3 43.4419 10.1302 3.12144 
206 3 45.3316 10.1842 1.3474 
202 5 41.4871 10.2262 1.29796 
205 5 43.4471 10.3702 -0.512364 
779 5 43.469 5.3224 5.05154 
826 3 41.4235 6.97019 5.05966 
830 3 45.4732 7.02233 5.12943 
831 5 43.4338 8.54719 5.08043 
1452 5 41.4943 5.24651 6.90241 
1455 5 43.483 5.08061 8.81657 
1456 5 45.4078 5.17466 6.95267 
1502 5 41.4741 6.91379 8.91723 
1504 3 41.4839 8.53371 6.95404 
1505 3 43.4991 6.97627 7.02304 
1506 3 45.3955 6.88255 8.92088 
1507 5 43.4772 8.62937 8.92058 
1508 3 45.4209 8.61846 7.03608 
878 3 41.4405 10.1176 5.04992 
882 3 45.4011 10.162 5.08347 
1554 3 41.4431 10.221 8.77281 
1557 3 43.428 10.2062 6.96841 
1558 3 45.401 10.3675 8.83948 
2132 3 45.375 5.02413 10.6294 
2859 5 43.4339 8.6983 16.177 
2858 5 45.3356 6.83284 16.2515 
2131 3 43.4586 5.01148 12.4825 
2860 3 45.3469 8.71427 14.3688 
2178 5 41.5148 6.80015 12.4835 
2909 3 43.4284 10.4639 14.3482 
2857 3 43.4636 6.75865 14.3756 
2182 5 45.367 6.78254 12.5146 
2183 5 43.4445 8.65688 12.5496 
2234 3 45.3585 10.4325 12.4956 
2804 5 41.5274 5.01321 14.418 
2807 3 43.4226 5.05501 16.3179 
2808 3 45.3097 5.02683 14.3995 
2854 5 41.4873 6.90412 16.2195 
2856 3 41.4751 8.63903 14.3165 
2910 3 45.3306 10.5081 16.1392 
2906 5 41.3999 10.4319 16.1589 
2230 3 41.4633 10.3754 12.5792 
2184 3 45.3823 8.69013 10.6913 
2181 3 43.4782 6.77929 10.716 
2180 3 41.4987 8.74818 10.7284 
2233 3 43.4576 10.4033 10.6868 
2128 3 41.5573 5.00893 10.6519 
3480 3 41.4963 5.06886 18.0297 
3483 5 43.4037 5.05839 19.8185 
3484 3 45.3192 4.98855 18.0607 
3530 3 41.4643 6.89708 19.7773 
3532 3 41.4442 8.72421 18.0843 
3533 3 43.3684 6.88452 18.0376 
3534 5 45.3689 6.91448 19.7813 
3535 5 43.4343 8.79333 19.7357 
3536 3 45.3607 8.7755 17.949 
4156 3 41.4529 5.26425 21.74 
4160 3 45.3573 5.10807 21.7683 
4208 2 41.4278 8.69486 21.5021 
4209 5 43.4297 6.99035 21.6311 
4212 3 45.3476 8.90285 21.6451 
3582 2 41.4128 10.5047 19.8015 
3585 2 43.4295 10.5832 17.9556 
4261 2 43.3724 10.4996 21.6846 
3586 2 45.328 10.6043 19.7615 
4159 3 43.3653 5.34495 23.5071 
4206 3 41.4258 7.13284 23.4026 
4210 3 45.3496 7.08007 23.3889 
4211 3 43.4742 8.72334 23.4593 
4832 3 41.4727 5.46471 25.1896 
4835 3 43.4521 5.35088 27.0277 
4836 5 45.337 5.28349 25.2126 
4882 3 41.4503 6.82416 27.189 
4884 3 41.3953 8.51174 25.3688 
4885 3 43.4257 7.07143 25.239 
4886 3 45.383 6.97717 27.1533 
4887 5 43.4131 8.63674 27.1894 
4888 3 45.349 8.75871 25.2877 
4258 5 41.3851 10.2732 23.5161 
4934 5 41.4386 10.4266 27.1476 
4937 5 43.3841 10.4557 25.2952 
4262 3 45.3022 10.5708 23.4867 
4938 2 45.3361 10.5541 27.16 
5508 3 41.4621 5.20116 29.0713 
5511 3 43.4491 5.09472 30.8867 
5512 3 45.41 5.22766 28.9495 
5558 3 41.4805 6.93473 30.8681 
5560 2 41.4736 8.64533 29.046 
5561 5 43.4324 6.85012 29.0948 
5562 2 45.4169 6.88386 30.8791 
5563 2 43.4462 8.77636 30.8594 
5564 5 45.3735 8.74906 29.0658 
6184 5 41.5162 5.07411 32.6335 
6188 2 45.3958 5.12691 32.6943 
6236 2 41.4758 8.67064 32.7164 
6237 5 43.4498 6.94834 32.6535 
6240 2 45.4147 8.74456 32.6244 
5610 5 41.4692 10.4633 30.8362 
6289 2 43.4607 10.4987 32.6807 
5613 2 43.4177 10.5426 28.9954 
5614 2 45.4068 10.5539 30.8739 
7588 2 41.4907 8.76426 39.8645 
6966 3 45.4202 10.5645 38.0107 
7540 5 45.4317 5.19656 39.7802 
7592 2 45.4109 8.87716 39.8358 
7589 2 43.4449 7.03993 39.8117 
6860 3 41.5383 5.15167 36.4227 
6863 3 43.4365 5.1757 38.1434 
6864 5 45.4136 5.15008 36.3848 
6910 2 41.502 7.04429 38.0429 
6912 2 41.4991 8.77171 36.207 
6913 5 43.4453 7.01337 36.3225 
6914 2 45.4206 7.10693 38.0695 
6915 2 43.4827 8.86815 38.0919 
6916 2 45.4209 8.80688 36.2267 
7536 2 41.4726 5.20658 39.6947 
6965 2 43.484 10.5017 36.2123 
7641 2 43.4571 10.5981 39.8688 
6962 2 41.495 10.4749 38.0391 
6286 2 41.5145 10.5288 34.4411 
6234 3 41.4929 6.87638 34.551 
6187 5 43.4754 5.09026 34.5408 
6238 2 45.4311 6.99563 34.4641 
6239 2 43.4525 8.75243 34.4457 
6290 2 45.4168 10.5317 34.4001 
7539 3 43.4368 5.08034 41.37 
7586 2 41.4715 6.88842 41.5304 
7590 2 45.4186 7.05555 41.5291 
7591 2 43.4418 8.79681 41.5724 
8212 2 41.5296 5.02065 43.2409 
8215 2 43.4656 4.98515 45.0306 
8216 5 45.3874 5.08019 43.1732 
8262 2 41.4832 6.84223 45.0263 
8264 2 41.4715 8.68932 43.3043 
8265 5 43.4245 6.87419 43.2376 
8266 2 45.4118 6.92018 45.0266 
8267 2 43.4354 8.68285 45.0459 
8268 2 45.3957 8.75821 43.3384 
8314 2 41.4592 10.4024 45.1466 
7642 2 45.3848 10.6297 41.6629 
8318 2 45.3966 10.5081 45.1501 
8317 2 43.4484 10.5115 43.3659 
7638 2 41.5152 10.5714 41.6243 
884 5 45.3207 12.0486 3.22575 
204 2 41.4467 12.1567 -0.524555 
932 5 41.4562 15.8429 3.26733 
936 5 45.3547 15.8122 3.24425 
207 2 43.4632 12.0895 1.43605 
208 2 45.3915 12.1913 -0.37151 
254 5 41.4789 13.8995 1.42336 
256 5 41.4744 15.7882 -0.398161 
257 5 43.4436 13.9115 -0.419865 
258 3 45.3262 13.9377 1.49342 
259 5 43.422 15.8378 1.46524 
260 5 45.357 15.799 -0.349235 
880 5 41.5055 12.0001 3.2595 
933 3 43.4092 13.9109 3.27168 
1612 5 45.3467 15.8431 6.87725 
1611 3 43.3944 15.8938 8.72704 
883 5 43.4133 11.9701 5.0536 
930 3 41.5015 13.9299 5.05 
934 2 45.3665 13.918 5.05027 
935 5 43.4015 15.8361 5.04888 
1610 5 45.3505 13.9509 8.7537 
1556 5 41.4857 11.9873 6.90728 
1609 5 43.4122 13.9246 6.91333 
1608 5 41.4708 15.8332 6.91272 
1559 2 43.4299 12.0019 8.76912 
1560 5 45.3644 12.016 6.89819 
1606 5 41.4414 13.9178 8.74958 
2284 5 41.4508 15.8546 10.5045 
2285 5 43.4062 13.9741 10.5528 
2232 5 41.4232 12.0231 10.5803 
2288 5 45.3266 15.8662 10.6155 
2236 2 45.3794 12.1251 10.6283 
2964 5 45.3026 15.8059 14.1888 
2911 5 43.3819 12.3492 16.1248 
2963 5 43.3174 15.7698 16.1601 
2962 2 45.3519 14.1193 16.1344 
2235 5 43.3947 12.1874 12.4636 
2912 5 45.3545 12.3025 14.3016 
2282 2 41.3982 14.011 12.3508 
2960 5 41.3911 15.7813 14.2824 
2958 2 41.3443 13.9992 16.2001 
2286 2 45.3962 13.9934 12.3752 
2287 2 43.3607 15.8502 12.3643 
2908 5 41.386 12.2821 14.2934 
2961 2 43.3615 14.0811 14.1849 
4264 2 45.2652 12.2603 21.6421 
3584 2 41.3724 12.2172 18.0105 
4316 2 45.2659 15.7084 21.6689 
4313 2 43.2849 13.9725 21.628 
3587 2 43.3277 12.2423 19.8348 
3588 2 45.3179 12.3642 17.9105 
3634 2 41.3925 13.962 19.8654 
3636 2 41.3906 15.8232 18.0171 
3637 2 43.295 14.0088 18.0628 
3638 2 45.2441 14.0044 19.8177 
3639 2 43.3026 15.7523 19.849 
3640 2 45.2313 15.7908 18.0205 
4260 2 41.3801 12.153 21.6808 
4312 2 41.4007 15.8526 21.6601 
4986 2 41.4436 13.9587 27.12 
4939 3 43.3751 12.2254 27.1429 
4989 2 43.3507 13.9306 25.3478 
4940 2 45.3122 12.2542 25.33 
4992 2 45.2975 15.6798 25.2879 
4263 2 43.319 12.2694 23.4555 
4310 2 41.4022 13.9807 23.4698 
4314 2 45.3117 13.9329 23.4743 
4315 5 43.3414 15.7267 23.5033 
4988 2 41.4402 15.7455 25.3221 
4936 2 41.4185 12.2257 25.2921 
4991 2 43.3903 15.7249 27.1191 
4990 2 45.3229 13.9639 27.1569 
6340 2 41.5049 15.6908 32.6497 
5612 2 41.4424 12.2383 28.9717 
6292 2 45.4136 12.2993 32.6383 
6344 2 45.3298 15.6851 32.6082 
5615 2 43.4518 12.2173 30.8684 
5616 2 45.3835 12.2369 29.0064 
5662 2 41.4825 13.962 30.8182 
5664 2 41.4812 15.7039 28.9673 
5665 5 43.4071 13.9488 28.9848 
5666 3 45.3718 13.9755 30.7854 
5667 3 43.4598 15.7274 30.7736 
5668 3 45.3051 15.6998 29.0016 
6288 2 41.5053 12.2629 32.6645 
6341 2 43.4483 13.9926 32.5989 
7644 2 45.4077 12.2804 39.8124 
7696 3 45.3358 15.6982 39.91 
7019 2 43.448 15.7301 38.1123 
7640 2 41.4774 12.25 39.803 
7020 3 45.3761 15.7089 36.1936 
7018 2 45.3857 14.0039 38.0212 
6964 2 41.5144 12.2102 36.2506 
7693 2 43.4445 13.9264 39.8198 
7692 2 41.4969 15.7006 39.8757 
6967 2 43.4543 12.2185 37.9905 
6968 2 45.4132 12.2697 36.2155 
7014 2 41.4846 13.9924 38.0382 
7016 2 41.4696 15.7558 36.2291 
7017 2 43.447 14.01 36.2639 
6338 2 41.4938 13.9546 34.4683 
6343 3 43.4568 15.6453 34.4554 
6342 3 45.3905 13.9996 34.4471 
6291 2 43.4799 12.2922 34.4412 
8370 3 45.3746 14.0055 45.2545 
8366 3 41.4574 13.9896 45.2235 
8369 3 43.389 14.0406 43.479 
7643 3 43.4361 12.3494 41.7171 
7690 3 41.4974 13.9204 41.6428 
7694 3 45.3572 13.974 41.6383 
7695 3 43.4196 15.6392 41.6024 
8368 3 41.5026 15.7318 43.3944 
8316 3 41.5113 12.2562 43.4708 
8372 3 45.3282 15.6443 43.4354 
8371 3 43.4009 15.7563 45.2418 
8319 2 43.4504 12.2249 45.1476 
8320 3 45.3815 12.3782 43.4438 
306 3 41.4873 17.6739 1.37332 
308 3 41.4808 19.5532 -0.385993 
309 3 43.3946 17.654 -0.401747 
310 3 45.3262 17.7488 1.38463 
311 5 43.3747 19.5002 1.38874 
312 3 45.3356 19.5036 -0.382454 
358 3 41.4827 21.3896 1.3583 
361 3 43.3911 21.3596 -0.405795 
362 5 45.3226 21.3185 1.45582 
984 5 41.4819 19.5324 3.25726 
985 3 43.4396 17.6958 3.24082 
988 3 45.2881 19.4461 3.24309 
1037 3 43.3823 21.3794 3.26541 
982 3 41.4591 17.7061 5.09347 
986 3 45.3234 17.6906 5.06871 
987 5 43.3981 19.4873 5.07865 
1034 3 41.5331 21.3701 5.09498 
1038 2 45.2758 21.3569 4.96734 
1658 3 41.5102 17.7069 8.72637 
1660 3 41.482 19.5339 6.84417 
1661 3 43.3491 17.6591 6.91407 
1662 5 45.3312 17.696 8.75567 
1663 5 43.3267 19.5437 8.72206 
1664 5 45.3395 19.5437 6.87668 
1710 3 41.5061 21.3881 8.70987 
1713 3 43.3412 21.3799 6.859 
1714 3 45.2556 21.318 8.73687 
2336 3 41.4618 19.5645 10.5571 
2389 3 43.3259 21.3683 10.553 
2340 3 45.253 19.5378 10.572 
2337 3 43.3623 17.684 10.5556 
3065 3 43.3543 21.3373 14.2912 
2334 5 41.4335 17.7354 12.3948 
3066 3 45.1737 21.3455 16.1269 
3015 5 43.3167 19.4996 16.1211 
2338 3 45.257 17.7215 12.3641 
2339 5 43.3837 19.5658 12.4073 
3062 5 41.4244 21.3445 16.1464 
2386 3 41.4564 21.3321 12.4057 
3016 3 45.2384 19.5054 14.3393 
2390 3 45.2493 21.3294 12.4543 
3010 3 41.3871 17.7293 16.1156 
3012 3 41.3934 19.5545 14.2582 
3013 5 43.3563 17.6496 14.2707 
3014 3 45.2681 17.5864 16.1152 
3686 3 41.4016 17.6767 19.837 
3688 3 41.4544 19.474 18.0108 
3689 5 43.2867 17.6095 18.0379 
3690 3 45.2204 17.5959 19.8544 
3691 3 43.3333 19.4785 19.8209 
3692 5 45.2267 19.4336 17.9543 
3738 5 41.506 21.3513 19.8217 
3741 3 43.3288 21.3705 17.9692 
3742 5 45.1516 21.3451 19.8204 
4364 5 41.4314 19.4676 21.6926 
4365 5 43.3564 17.599 21.6341 
4368 3 45.1821 19.4473 21.6396 
4417 3 43.3776 21.3333 21.6747 
4362 3 41.4253 17.6189 23.5638 
4366 3 45.2489 17.5496 23.4985 
4367 5 43.3988 19.4562 23.5583 
4414 5 41.4732 21.3733 23.5663 
4418 3 45.2035 21.3122 23.4669 
5038 5 41.4956 17.5831 27.1735 
5040 3 41.4536 19.4416 25.3406 
5041 2 43.3845 17.55 25.301 
5042 2 45.2584 17.4713 27.131 
5043 5 43.3865 19.4351 27.1545 
5044 3 45.2526 19.445 25.363 
5090 5 41.4767 21.3174 27.1584 
5093 3 43.4147 21.3107 25.3502 
5094 3 45.2288 21.3085 27.151 
5714 5 41.5044 17.5347 30.8065 
5716 3 41.4969 19.464 28.971 
5717 3 43.4202 17.4554 28.9858 
5718 3 45.2555 17.4818 30.7617 
5719 5 43.3599 19.4141 30.7605 
5720 5 45.2771 19.4184 28.9662 
5766 3 41.5276 21.2774 30.7749 
5769 3 43.3722 21.3394 29.0293 
5770 3 45.2457 21.325 30.7828 
6392 3 41.5 19.4143 32.7151 
6393 5 43.4094 17.5074 32.7007 
6396 5 45.2879 19.4228 32.6461 
6445 5 43.3375 21.3095 32.6325 
7745 3 43.4084 17.5463 39.98 
7797 3 43.3891 21.3998 39.8821 
7748 5 45.2829 19.4321 39.9362 
7066 5 41.4987 17.5497 38.0951 
7068 5 41.5485 19.4251 36.2336 
7069 5 43.4112 17.5042 36.1786 
7070 5 45.3168 17.5123 38.0872 
7071 3 43.414 19.4298 38.1234 
7072 5 45.2709 19.4202 36.1998 
7118 5 41.5723 21.3684 38.0019 
7121 3 43.4321 21.2938 36.1755 
7122 5 45.2082 21.3661 38.0644 
7744 5 41.5053 19.4835 39.8956 
6442 3 41.5359 21.3241 34.5035 
6446 3 45.276 21.3507 34.4494 
6394 3 45.3511 17.474 34.4617 
6395 3 43.3702 19.4618 34.4176 
6390 3 41.4731 17.5296 34.3968 
7742 3 41.4905 17.562 41.6094 
7746 3 45.3088 17.4852 41.6383 
7747 3 43.4162 19.5207 41.634 
7794 5 41.4804 21.4786 41.6384 
7798 3 45.212 21.3986 41.6251 
8418 5 41.5074 17.6568 45.2361 
8420 5 41.4641 19.5171 43.3237 
8421 5 43.4154 17.5486 43.3244 
8422 5 45.3025 17.6006 45.2539 
8423 5 43.4394 19.5294 45.242 
8424 3 45.2609 19.524 43.3005 
8470 5 41.4739 21.3878 45.223 
8473 3 43.4443 21.371 43.3891 
8474 3 45.2673 21.325 45.2798 
360 5 41.4738 23.2943 -0.366025 
363 5 43.3814 23.2464 1.46219 
364 5 45.3166 23.2348 -0.400594 
410 3 41.4977 25.1551 1.4929 
412 3 41.5282 26.9616 -0.343809 
413 3 43.3359 25.1543 -0.385235 
414 5 45.3174 25.1056 1.49881 
415 5 43.3595 26.9795 1.50612 
416 5 45.2864 27.0341 -0.377071 
1036 5 41.4759 23.2476 3.27763 
1040 3 45.2727 23.1988 3.24589 
1088 3 41.5352 26.9313 3.32144 
1089 3 43.3681 25.1284 3.32543 
1092 3 45.2774 27.0281 3.27746 
1039 3 43.4036 23.192 5.00845 
1086 3 41.5341 25.1253 5.02762 
1090 5 45.2841 25.0834 5.00184 
1091 3 43.3906 26.9974 5.00505 
1712 5 41.5157 23.299 6.82979 
1715 5 43.3636 23.2417 8.71962 
1716 5 45.2586 23.183 6.86307 
1762 3 41.467 25.1453 8.73058 
1764 5 41.5411 26.9697 6.837 
1765 3 43.3898 25.1047 6.80814 
1766 3 45.2823 25.1243 8.65214 
1767 5 43.403 26.9709 8.69011 
1768 5 45.2691 26.9826 6.83439 
2388 3 41.4849 23.2043 10.538 
2441 5 43.3885 25.1588 10.565 
2440 3 41.4637 27.0074 10.516 
2444 3 45.2641 26.991 10.5693 
2392 5 45.2505 23.2039 10.6175 
3116 5 41.443 27.0192 14.2662 
3114 3 41.4238 25.1478 16.0968 
2391 5 43.3173 23.175 12.4221 
3118 3 45.253 25.15 16.1283 
2438 5 41.4555 25.1762 12.3645 
3117 5 43.3798 25.166 14.3244 
3120 3 45.1907 27.0003 14.2839 
2442 3 45.2238 25.1788 12.4329 
2443 3 43.4211 27.004 12.3859 
3119 3 43.3651 27.0307 16.1161 
3064 5 41.4494 23.2402 14.3098 
3067 3 43.3505 23.1889 16.1101 
3068 5 45.2296 23.2086 14.2937 
3740 5 41.4449 23.2873 17.9474 
3743 3 43.3266 23.2825 19.8111 
3744 5 45.212 23.2568 17.9383 
3790 3 41.4053 25.1854 19.8686 
3792 5 41.4342 27.0308 17.9359 
3793 5 43.3263 25.1393 17.9367 
3794 3 45.2786 25.1253 19.7674 
3795 5 43.3081 27.0722 19.821 
3796 5 45.2579 27.0262 17.954 
4416 5 41.4548 23.2559 21.6472 
4420 5 45.2164 23.2593 21.6738 
4468 3 41.4143 27.0236 21.6237 
4469 5 43.3625 25.1656 21.6265 
4472 5 45.2586 27.0715 21.6564 
4419 5 43.3489 23.2515 23.5792 
4466 5 41.4558 25.1864 23.5461 
4470 3 45.2516 25.1633 23.5815 
4471 5 43.3471 27.058 23.5534 
5092 3 41.4581 23.2851 25.4251 
5095 5 43.3593 23.2388 27.1353 
5096 5 45.2713 23.2606 25.3356 
5142 3 41.4757 25.1707 27.1555 
5144 3 41.4623 27.0615 25.4547 
5145 3 43.3062 25.1822 25.4047 
5146 3 45.2742 25.1342 27.1141 
5147 2 43.322 27.031 27.1612 
5148 5 45.2385 27.0287 25.4174 
5768 5 41.4838 23.2557 29.0377 
5771 2 43.3656 23.2224 30.8159 
5772 5 45.2492 23.2157 29.0008 
5818 3 41.5151 25.177 30.9647 
5820 2 41.4893 27.0242 29.0164 
5821 5 43.3559 25.1588 29.0141 
5822 3 45.2902 25.1417 30.8063 
5823 5 43.432 27.0797 30.8355 
5824 5 45.2512 27.0668 28.9026 
6444 2 41.5435 23.2248 32.5867 
6448 5 45.2871 23.2362 32.5807 
6496 3 41.5809 27.0761 32.6241 
6497 2 43.4666 25.155 32.5685 
6500 2 45.3051 27.074 32.6512 
6494 5 41.6057 25.185 34.3354 
7852 2 45.3235 27.0699 39.7973 
7800 2 45.2789 23.2701 39.863 
7849 5 43.368 25.2066 39.7915 
7848 3 41.4859 27.0842 39.7412 
7120 2 41.5659 23.2445 36.2721 
7123 2 43.4203 23.2668 38.0265 
7124 2 45.2753 23.2662 36.2328 
7170 2 41.5455 25.1764 37.9813 
7172 2 41.5997 27.0512 36.1987 
7173 2 43.4188 25.1605 36.2396 
7174 2 45.2622 25.1463 38.0291 
7175 2 43.3995 27.0579 37.9762 
7176 5 45.2809 27.0618 36.1922 
7796 3 41.4939 23.2812 39.7134 
6447 5 43.4084 23.225 34.472 
6498 2 45.2668 25.1443 34.4281 
6499 2 43.4624 27.0853 34.386 
7799 2 43.3493 23.2747 41.6038 
7846 5 41.4812 25.1852 41.6336 
7850 5 45.2765 25.1986 41.6407 
7851 3 43.3232 27.0629 41.6319 
8472 3 41.4996 23.3192 43.4528 
8475 5 43.3805 23.2934 45.2313 
8476 5 45.2643 23.2732 43.4196 
8522 3 41.4875 25.178 45.1748 
8524 3 41.4867 27.0326 43.4267 
8525 3 43.3378 25.1905 43.4229 
8526 3 45.2872 25.1346 45.2727 
8527 5 43.3369 26.9915 45.2819 
8528 5 45.2789 27.0329 43.4772 
462 2 41.5577 28.9025 1.49357 
464 2 41.5259 30.7882 -0.259389 
465 5 43.4234 28.9603 -0.332423 
466 2 45.3077 28.9365 1.54235 
467 2 43.447 30.789 1.54208 
468 2 45.2824 30.7863 -0.328984 
514 2 41.6281 32.602 1.50058 
517 2 43.4837 32.5862 -0.285455 
518 2 45.3653 32.6937 1.52022 
1140 2 41.592 30.7681 3.30991 
1141 2 43.4012 28.8805 3.27481 
1144 2 45.3274 30.8443 3.2456 
1193 2 43.4755 32.6681 3.31181 
1138 2 41.5796 28.8703 5.05093 
1142 5 45.3057 28.9259 5.03686 
1143 2 43.4738 30.8146 5.02239 
1190 3 41.5562 32.6933 5.00554 
1194 3 45.3812 32.7007 4.99171 
1814 5 41.5167 28.9246 8.65849 
1816 5 41.5465 30.7837 6.80724 
1817 3 43.4363 28.9467 6.81961 
1818 5 45.2851 28.946 8.65968 
1819 3 43.4384 30.7986 8.65393 
1820 3 45.2825 30.8074 6.85416 
1866 2 41.5658 32.6893 8.64945 
1869 5 43.4679 32.6755 6.8024 
1870 2 45.3092 32.6625 8.6788 
2492 3 41.5302 30.8186 10.4375 
2545 5 43.409 32.6683 10.4976 
2496 2 45.2609 30.8294 10.5581 
2493 5 43.399 28.9092 10.5409 
2490 5 41.4888 28.8728 12.3584 
3222 2 45.2385 32.719 16.0978 
3218 2 41.5023 32.6949 16.0564 
2494 5 45.2484 28.8913 12.4571 
2495 5 43.3618 30.8269 12.4351 
2542 5 41.4931 32.7259 12.3539 
3221 2 43.3862 32.7484 14.2145 
2546 2 45.2745 32.717 12.4016 
3166 5 41.4588 28.9378 16.0858 
3168 2 41.4714 30.8217 14.2462 
3169 2 43.3531 28.8566 14.2489 
3170 5 45.239 28.9087 16.0385 
3171 5 43.3746 30.8567 16.0272 
3172 2 45.2717 30.8525 14.2284 
3842 2 41.4762 28.9373 19.8441 
3844 5 41.4982 30.8437 17.9466 
3845 2 43.3441 28.9358 17.9339 
3846 5 45.2815 28.9486 19.8056 
3847 2 43.32 30.791 19.8159 
3848 5 45.2418 30.8144 17.9544 
3894 2 41.5428 32.6893 19.8432 
3897 2 43.378 32.6953 17.967 
3898 5 45.2689 32.7413 19.7859 
4520 2 41.5361 30.8452 21.7128 
4521 2 43.2979 28.9616 21.6877 
4524 5 45.238 30.8062 21.6639 
4573 5 43.3702 32.7226 21.6809 
4518 5 41.5045 28.9481 23.5866 
4522 2 45.2 28.9849 23.5347 
4523 2 43.4033 30.8758 23.5707 
4570 2 41.5232 32.7292 23.5676 
4574 2 45.2641 32.7543 23.5578 
5194 5 41.5225 28.9321 27.2487 
5196 5 41.5347 30.9051 25.4361 
5197 2 43.3974 28.9985 25.4001 
5198 2 45.2116 29.046 27.1787 
5199 2 43.4065 30.892 27.2664 
5200 2 45.225 30.8795 25.3869 
5246 2 41.5174 32.7729 27.2863 
5249 2 43.4198 32.7458 25.429 
5250 2 45.2617 32.72 27.1847 
5870 5 41.5186 28.9592 30.8125 
5872 2 41.5395 30.8734 29.0347 
5873 3 43.4441 28.976 28.9781 
5874 3 45.2648 28.9852 30.7412 
5875 5 43.4946 30.8754 30.7549 
5876 3 45.299 30.856 28.9562 
5922 2 41.5498 32.7501 30.748 
5925 2 43.4804 32.7956 28.9983 
5926 3 45.3105 32.7798 30.7816 
6548 5 41.5466 30.9006 32.5947 
6549 3 43.5492 28.978 32.5875 
6552 3 45.3097 30.842 32.5508 
6601 2 43.5044 32.8004 32.5417 
6602 2 45.3256 32.8198 34.3411 
7901 5 43.3862 28.946 39.7948 
7904 5 45.3393 30.9106 39.7977 
7900 3 41.4917 30.886 39.7605 
7278 5 45.3197 32.8052 38.0245 
7953 3 43.4162 32.7429 39.8026 
7222 5 41.5367 29.0028 37.9467 
7224 3 41.6201 30.9422 36.1253 
7225 3 43.4747 29.0276 36.2265 
7226 5 45.3229 28.9818 38.0199 
7227 3 43.398 30.9172 37.9427 
7228 3 45.2975 30.8913 36.2616 
7274 5 41.5569 32.7659 37.9783 
7277 3 43.4744 32.7948 36.1595 
6551 5 43.5287 30.9113 34.4018 
6598 3 41.6166 32.7735 34.4259 
6550 3 45.27 28.9881 34.4274 
6546 5 41.6589 28.9461 34.3754 
7898 5 41.4723 28.9863 41.5935 
7902 5 45.3351 28.9204 41.6364 
7903 5 43.4252 30.9042 41.6314 
7950 5 41.483 32.728 41.577 
7954 3 45.3595 32.7996 41.6075 
8574 5 41.4819 28.999 45.3156 
8576 3 41.4716 30.8585 43.5 
8577 5 43.3898 28.981 43.4815 
8578 3 45.3137 28.9895 45.2858 
8579 3 43.469 30.8334 45.3002 
8580 3 45.2899 30.8599 43.5278 
8626 5 41.5152 32.6333 45.3978 
8629 5 43.4395 32.723 43.5153 
8630 3 45.2984 32.6883 45.3722 
520 3 45.3777 34.503 -0.359792 
516 3 41.5087 34.5277 -0.132436 
1196 3 45.4171 34.533 3.32494 
1248 3 45.4195 38.4367 3.17687 
566 3 41.5657 36.3859 1.5237 
568 3 41.468 38.2659 -0.120643 
569 3 43.3892 36.4119 -0.220668 
570 5 45.4155 36.4551 1.39228 
571 5 43.5232 38.3674 1.412 
572 3 45.4964 38.3834 -0.263168 
1245 2 43.5492 36.4367 3.21896 
519 5 43.5166 34.5169 1.47328 
1244 5 41.5591 38.3834 3.13152 
1192 2 41.5879 34.5305 3.21093 
622 3 45.4291 40.2082 1.43288 
618 3 41.5482 40.2296 1.34834 
1297 3 43.5724 40.2673 3.16613 
621 2 43.4902 40.2958 -0.256096 
1195 2 43.4689 34.5565 4.98362 
2597 3 43.4263 36.4471 10.535 
1242 5 41.6106 36.4661 4.97462 
1246 2 45.3709 36.4834 4.97578 
1247 5 43.5655 38.4045 4.98353 
1294 2 41.5972 40.1158 5.01707 
2544 2 41.5155 34.601 10.4913 
1973 2 43.5496 40.1958 6.87673 
1970 2 41.5203 40.1764 8.68212 
1872 5 45.3512 34.6179 6.81211 
1918 5 41.5411 36.4471 8.61247 
1920 2 41.5746 38.3575 6.82558 
1921 2 43.5039 36.4856 6.78771 
1922 1 45.3429 36.4552 8.71154 
1923 5 43.4711 38.3179 8.66137 
1924 2 45.3576 38.3705 6.88654 
1868 2 41.5422 34.5452 6.7601 
1871 5 43.4286 34.6248 8.66059 
2548 5 45.3311 34.6092 10.5339 
2600 5 45.3344 38.3214 10.5358 
2596 5 41.5399 38.2918 10.5612 
2649 5 43.4224 40.2318 10.5663 
1974 1 45.3831 40.2598 8.76317 
3272 5 41.5478 38.2916 14.1689 
3273 2 43.3849 36.4314 14.2308 
3322 1 41.5327 40.1625 16.1227 
2594 2 41.5417 36.3764 12.341 
3274 5 45.2797 36.4785 16.1619 
2547 2 43.3834 34.6018 12.3489 
2598 5 45.3259 36.4606 12.4134 
2599 2 43.4202 38.2707 12.3847 
3276 2 45.2789 38.3151 14.2568 
3224 5 45.296 34.5872 14.2306 
3275 5 43.3702 38.3272 16.1486 
3270 2 41.5637 36.4512 16.1104 
3220 2 41.5217 34.5869 14.2084 
3223 5 43.3752 34.5743 16.1057 
3325 5 43.3844 40.2485 14.2375 
3326 5 45.3095 40.2444 16.1138 
2650 5 45.3181 40.2458 12.4267 
2646 2 41.5236 40.2593 12.3773 
4624 1 41.5601 38.2654 21.5753 
4677 1 43.4075 40.0595 21.5978 
4628 1 45.2926 38.3061 21.6002 
4625 5 43.4105 36.4667 21.6172 
3946 3 41.5423 36.5041 19.7892 
3948 1 41.551 38.2909 18.0151 
3949 1 43.3578 36.4978 18.0075 
3950 5 45.3001 36.4479 19.73 
3951 1 43.3868 38.3028 19.7952 
3952 2 45.2912 38.3815 18.0003 
3998 3 41.5476 40.0489 19.846 
4001 2 43.3724 40.143 18.0487 
4002 2 45.2655 40.1541 19.9058 
4572 2 41.5381 34.6188 21.6405 
3900 2 45.2468 34.5868 17.9505 
3899 2 43.3776 34.6018 19.7935 
4576 2 45.3257 34.5905 21.6401 
3896 5 41.5505 34.5852 17.994 
5251 2 43.4729 34.6298 27.2199 
5354 2 45.351 40.1368 27.2236 
4622 5 41.5171 36.5291 23.5736 
4626 5 45.3577 36.4566 23.4913 
4627 2 43.4573 38.2808 23.4912 
4674 5 41.5241 39.9535 23.5327 
4678 5 45.3462 40.0794 23.4247 
5353 2 43.4839 40.0468 25.4247 
5350 2 41.5804 39.9742 27.3131 
5252 2 45.3067 34.6303 25.3825 
5298 5 41.5276 36.4498 27.295 
5300 2 41.5595 38.2645 25.4751 
5301 2 43.4475 36.4779 25.4231 
5302 2 45.3376 36.4724 27.2169 
5303 2 43.4872 38.2666 27.2656 
5304 5 45.3856 38.2855 25.3814 
4575 5 43.4064 34.5969 23.5612 
5248 5 41.483 34.589 25.4533 
5924 2 41.5742 34.5947 29.0636 
6705 2 43.4716 40.0835 32.4636 
5927 2 43.521 34.6609 30.7924 
5928 2 45.2946 34.6601 29.0191 
5974 2 41.6525 36.4577 30.7745 
5976 4 41.6142 38.2479 29.0722 
5977 4 43.4963 36.4721 29.0146 
5978 4 45.3362 36.5191 30.7623 
5979 4 43.5001 38.2702 30.7253 
5980 4 45.3389 38.2621 28.9957 
6026 4 41.6217 40.0651 30.6712 
6029 4 43.4975 40.0765 29 
6030 2 45.3581 40.0683 30.7237 
6600 5 41.5988 34.623 32.5583 
6604 4 45.3636 34.7297 32.5278 
6652 1 41.6059 38.3445 32.4178 
6653 1 43.5366 36.5608 32.5369 
6656 1 45.3482 38.3038 32.4794 
6654 1 45.3721 36.5743 34.2916 
6603 2 43.5211 34.675 34.2907 
6650 5 41.5573 36.6312 34.265 
6702 1 41.6088 39.9902 34.2728 
6655 1 43.5224 38.3677 34.2755 
6706 5 45.3576 40.2293 34.26 
8005 2 43.4466 36.569 39.8499 
7952 3 41.4882 34.6867 39.7641 
7279 5 43.4347 34.7044 38.0685 
7382 1 45.3194 40.2439 37.9606 
8004 5 41.5274 38.3526 39.8276 
8008 1 45.3646 38.5131 39.8511 
7956 1 45.4179 34.6324 39.8599 
7276 5 41.5762 34.6976 36.0892 
8057 1 43.4692 40.2158 39.8058 
7280 5 45.3702 34.7192 36.1369 
7326 1 41.5247 36.5451 37.961 
7328 1 41.5789 38.4058 36.145 
7329 5 43.4859 36.604 36.1213 
7330 5 45.4065 36.584 38.0807 
7331 5 43.4763 38.4273 37.9967 
7332 1 45.3847 38.4326 36.1211 
7378 1 41.5621 40.1377 37.9604 
7381 1 43.4738 40.1397 36.0922 
7955 5 43.4423 34.5996 41.5829 
8002 5 41.5013 36.4527 41.6725 
8006 5 45.4048 36.5485 41.6152 
8007 2 43.4856 38.4105 41.6693 
8054 5 41.5049 40.1457 41.702 
8058 5 45.353 40.2795 41.7396 
8628 3 41.5127 34.5832 43.5301 
8631 5 43.4072 34.5489 45.4613 
8632 5 45.3849 34.6351 43.5505 
8678 5 41.5072 36.3905 45.4552 
8680 5 41.5129 38.3234 43.5724 
8681 5 43.4291 36.4713 43.529 
8682 5 45.4013 36.4763 45.5068 
8683 5 43.437 38.3208 45.5345 
8684 5 45.3841 38.3521 43.5952 
8730 5 41.5127 40.1702 45.5407 
8733 2 43.4294 40.1968 43.6247 
8734 5 45.3973 40.2279 45.4021 
620 1 41.5896 42.1061 -0.3071 
623 1 43.4661 42.069 1.44554 
624 5 45.4119 42.1364 -0.269346 
670 3 41.5783 43.8878 1.42336 
672 3 41.574 45.5593 -0.367222 
673 1 43.4166 43.8095 -0.333351 
674 1 45.4582 43.8286 1.56677 
675 1 43.4903 45.5129 1.41367 
676 5 45.4372 45.4533 -0.357999 
1296 5 41.5833 41.9624 3.26274 
1300 1 45.4232 41.9744 3.15471 
1348 4 41.5585 45.6138 3.24663 
1349 5 43.4782 43.8242 3.27048 
1352 4 45.4649 45.601 3.21671 
1299 3 43.5028 41.939 5.06082 
1346 3 41.5944 43.8582 5.04882 
1350 5 45.4238 43.7148 5.02597 
1351 4 43.4713 45.6309 5.05955 
1972 5 41.5713 41.9866 6.8025 
1975 5 43.48 42.0587 8.70752 
1976 4 45.3692 42.0195 6.90918 
2022 5 41.5107 43.824 8.73659 
2024 5 41.5443 45.6829 6.82985 
2025 3 43.4629 43.7969 6.76925 
2026 4 45.3879 43.809 8.70642 
2027 5 43.4562 45.5801 8.73964 
2028 5 45.3948 45.612 6.8725 
2652 3 45.3375 42.0882 10.5563 
2648 3 41.4996 42.0337 10.5731 
2704 4 45.317 45.5195 10.5885 
1298 3 45.3778 40.3109 4.99976 
2700 1 41.5296 45.6317 10.5922 
2701 1 43.434 43.793 10.6153 
3374 1 41.5125 43.8697 16.1325 
3328 3 45.3282 42.0601 14.2778 
3376 1 41.5054 45.5974 14.2798 
3327 3 43.2982 41.9828 16.1435 
2651 1 43.406 42.0956 12.3768 
3380 1 45.3386 45.6015 14.2671 
2698 1 41.5131 43.8056 12.3787 
3379 3 43.3944 45.6958 16.1171 
3378 5 45.2837 43.8377 16.1393 
2702 1 45.2975 43.8241 12.4361 
2703 5 43.4052 45.6205 12.4159 
3377 5 43.3736 43.7983 14.303 
3324 3 41.5034 42.0232 14.2641 
4000 5 41.547 41.9694 18.0657 
4003 1 43.4107 41.9928 19.9334 
4004 5 45.2614 42.0095 18.0533 
4050 1 41.4526 43.8076 19.9331 
4052 5 41.4279 45.649 18.0684 
4053 5 43.3708 43.8893 18.0463 
4054 3 45.2367 43.8826 19.9262 
4055 1 43.3712 45.5528 20.0025 
4056 1 45.3436 45.5561 18.032 
4676 5 41.4884 41.9051 21.6492 
4680 1 45.285 42.0537 21.6512 
4728 5 41.4523 45.5088 21.8154 
4729 3 43.4274 43.7622 21.7062 
4732 3 45.2829 45.4121 21.8645 
4679 5 43.4594 41.8938 23.518 
4726 5 41.4374 43.6579 23.6415 
4730 1 45.3252 43.6965 23.6121 
4731 1 43.4579 45.3418 23.6783 
5352 5 41.5233 41.7594 25.4558 
5355 1 43.4544 41.8247 27.2373 
5356 1 45.3424 41.875 25.3905 
5402 1 41.5762 43.6375 27.1715 
5404 1 41.5604 45.3854 25.4799 
5405 3 43.4564 43.6112 25.4597 
5406 5 45.3849 43.6579 27.1766 
5407 1 43.4734 45.4944 27.0815 
5408 1 45.3601 45.4077 25.3596 
6028 1 41.587 41.8407 28.9881 
6031 3 43.4764 41.8726 30.6745 
6032 1 45.3797 41.8953 29.0213 
6078 5 41.4866 43.767 30.726 
6080 5 41.5235 45.6398 28.8419 
6081 5 43.4473 43.7208 28.9574 
6082 1 45.3887 43.7323 30.6598 
6083 1 43.5016 45.569 30.7459 
6084 1 45.3707 45.5143 28.9364 
6704 5 41.5482 41.8403 32.4724 
6708 2 45.3721 41.9181 32.3349 
6756 2 41.5456 45.5617 32.5053 
6757 3 43.4863 43.6908 32.3972 
6760 3 45.349 45.42 32.4469 
6754 2 41.5626 43.7125 34.2431 
6707 3 43.4108 41.9153 34.269 
6758 5 45.3645 43.58 34.2366 
6759 3 43.4475 45.3806 34.2651 
8060 1 45.3059 41.9095 39.7702 
8108 1 41.5352 45.3001 39.7598 
8112 1 45.4399 45.2628 39.7404 
8109 3 43.4439 43.6754 39.7376 
7380 5 41.5412 41.8231 36.0754 
7383 1 43.4245 41.9203 37.9377 
7384 1 45.278 41.9239 36.1712 
7430 1 41.534 43.6819 37.8966 
7432 1 41.5703 45.3646 36.1226 
7433 3 43.3998 43.6386 36.1007 
7434 4 45.328 43.5462 38.0091 
7435 3 43.4409 45.2677 37.9356 
7436 5 45.4295 45.2628 36.2029 
8056 5 41.5199 41.9585 39.7616 
8059 5 43.3957 42.0144 41.7083 
8106 1 41.4886 43.7605 41.6955 
8110 5 45.4406 43.6242 41.6679 
8111 5 43.4513 45.3602 41.6589 
8732 5 41.5106 42.0147 43.6224 
8735 1 43.4566 42.0583 45.3854 
8736 1 45.3844 42.0083 43.6253 
8782 4 41.5824 43.8436 45.3673 
8784 3 41.5595 45.481 43.4996 
8785 4 43.4575 43.7371 43.6083 
8786 4 45.3771 43.7577 45.2727 
8787 4 43.4552 45.4854 45.2825 
8788 1 45.3919 45.4009 43.4999 
