# Supplementary material for: Simultaneously enhancing the ultimate strength and ductility of high-entropy alloys via short-range ordering
Source: Nat Commun. 2021 Aug 16;12:4953. doi: 10.1038/s41467-021-25264-5 (PMC8368001; doi:10.1038/s41467-021-25264-5)
Supplement: Supplementary file 5 — Source Code [file 41467_2021_25264_MOESM5_ESM.zip › Code_Software/CoCuFeNiPd.in]

clear
#General
dimension	3
boundary	p p p
units	metal

#Structure
atom_style	atomic
neighbor	2.0 bin
neigh_modify	delay 0 every 1 check yes
read_data	CoCuFeNiPd-0.txt
#read_data	CoCuFeNiPd-2M.txt
#read_data	CoCuFeNiPd-4M.txt

#Potentials
pair_style eam/alloy
pair_coeff * * CoCuFeNiPd.set Co Cu Fe Ni Pd

#Variable
variable   NoAtom equal "count(all)"
variable   T equal 300 #Temperature: 300K
variable    SR equal 0.0002 #Strain Rate: 0.0002ps-1=0.2ns-1
variable	TS equal 0.001 #Timestep: 0.001ps=1fs
variable    HS equal 100000 #Heating Steps
variable    RS equal 100000 #Relaxing Steps
variable    DS equal 1000000 #Deformation Steps

#Optimize at 0K
fix	1 all box/relax x 0.0 y 0.0 z 0.0
dump	1 all custom 1000 dump.minimization id type x y z
min_style	cg
minimize	0.0 1.0e-8 1000 10000
undump		1
unfix		1
reset_timestep 0

#Heated to 300K
velocity	all create 0.1 123456 dist gaussian
fix	1 all npt temp 0.1 ${T} 0.1 iso 0.0 0.0 1.0
thermo	10000
thermo_style custom step temp etotal press vol

timestep	${TS}
dump	1 all atom 100000 Alloy-Heat.lammpstrj
run		${HS}
undump		1
unfix		1

#Relax at 300K
fix	2 all npt temp ${T} ${T} 0.1 iso 0.0 0.0 1.0
dump	2 all atom 100000 Alloy-Relax.lammpstrj
run		${RS}
undump		2
unfix		2

#Deform along x axis
variable   xmin equal xlo
variable   xmax equal xhi
variable   ymin equal ylo
variable   ymax equal yhi
variable   zmin equal zlo
variable   zmax equal zhi
variable   lx   equal ${xmax}-${xmin}
variable   ly   equal ${ymax}-${ymin}
variable   lz   equal ${zmax}-${zmin}
variable   avol equal ${lx}*${ly}*${lz}/${NoAtom}

compute	s all stress/atom NULL
compute	avexx all reduce ave c_s[1]
compute	aveyy all reduce ave c_s[2]
compute	avezz all reduce ave c_s[3]
compute	avexy all reduce ave c_s[4]
compute	avexz all reduce ave c_s[5]
compute	aveyz all reduce ave c_s[6]
variable      stressfactor equal 0.1/v_avol/1000

variable      s1 equal c_avexx*v_stressfactor
fix           sxx all ave/time 1 10000 10000 v_s1 file stress-curve-xx.txt
variable      s2 equal c_aveyy*v_stressfactor
fix           syy all ave/time 1 10000 10000 v_s2 file stress-curve-yy.txt
variable      s3 equal c_avezz*v_stressfactor
fix           szz all ave/time 1 10000 10000 v_s3 file stress-curve-zz.txt
variable      s4 equal c_avexy*v_stressfactor
fix           sxy all ave/time 1 10000 10000 v_s4 file stress-curve-xy.txt
variable      s5 equal c_avexz*v_stressfactor
fix           sxz all ave/time 1 10000 10000 v_s5 file stress-curve-xz.txt
variable      s6 equal c_aveyz*v_stressfactor
fix           syz all ave/time 1 10000 10000 v_s6 file stress-curve-yz.txt

variable      asxx atom c_s[1]*v_stressfactor
fix           asxx all ave/atom 1 10000 10000 v_asxx
variable      asyy atom c_s[2]*v_stressfactor
fix           asyy all ave/atom 1 10000 10000 v_asyy
variable      aszz atom c_s[3]*v_stressfactor
fix           aszz all ave/atom 1 10000 10000 v_aszz
variable      asxy atom c_s[4]*v_stressfactor
fix           asxy all ave/atom 1 10000 10000 v_asxy
variable      asxz atom c_s[5]*v_stressfactor
fix           asxz all ave/atom 1 10000 10000 v_asxz
variable      asyz atom c_s[6]*v_stressfactor
fix           asyz all ave/atom 1 10000 10000 v_asyz

fix	3 all npt temp ${T} ${T} 0.1 y 0.0 0.0 1.0 z 0.0 0.0 1.0
fix	4 all deform 1 x erate ${SR} units box remap x

dump    3 all cfg 100000 dump-all.*.cfg mass type xs ys zs f_asxx f_asyy f_aszz f_asxy f_asxz f_asyz
dump    4 all custom 10000 Alloy-Deform.*.dump id type x y z
restart 100000 Alloy-restart.*
run		${DS}
