# Supplementary material for: Simultaneously enhancing the ultimate strength and ductility of high-entropy alloys via short-range ordering
Source: Nat Commun. 2021 Aug 16;12:4953. doi: 10.1038/s41467-021-25264-5 (PMC8368001; doi:10.1038/s41467-021-25264-5)
Supplement: Supplementary file 5 — Source Code [file 41467_2021_25264_MOESM5_ESM.zip › Code_Software/CoCuFeNiPd.set]

    5 Co Cu Fe Ni Pd          
 2000  0.6176373362541199E-01 2000  0.3077134722843766E-02  0.6151192188262939E+01
   27     58.933         3.5440    fcc     
 -0.1192092895507812E-06 -0.1719594001770020E-01 -0.3431344032287598E-01 -0.5135297775268555E-01 -0.6831431388854980E-01
 -0.8519804477691650E-01 -0.1020042896270752E+00 -0.1187329292297363E+00 -0.1353846788406372E+00 -0.1519595384597778E+00
 -0.1684571504592896E+00 -0.1848783493041992E+00 -0.2012228965759277E+00 -0.2174909114837646E+00 -0.2336831092834473E+00
 -0.2497997283935547E+00 -0.2658402919769287E+00 -0.2818053960800171E+00 -0.2976946830749512E+00 -0.3135092258453369E+00
 -0.3292485475540161E+00 -0.3449134826660156E+00 -0.3605033159255981E+00 -0.3760184049606323E+00 -0.3914597034454346E+00
 -0.4068266153335571E+00 -0.4221196174621582E+00 -0.4373394250869751E+00 -0.4524852037429810E+00 -0.4675575494766235E+00
 -0.4825567007064819E+00 -0.4974828958511353E+00 -0.5123366117477417E+00 -0.5271168947219849E+00 -0.5418251752853394E+00
 -0.5564609766006470E+00 -0.5710246562957764E+00 -0.5855164527893066E+00 -0.5999368429183960E+00 -0.6142855882644653E+00
 -0.6285626888275146E+00 -0.6427686214447021E+00 -0.6569033861160278E+00 -0.6709678173065186E+00 -0.6849613189697266E+00
 -0.6988842487335205E+00 -0.7127368450164795E+00 -0.7265193462371826E+00 -0.7402319908142090E+00 -0.7538747787475586E+00
 -0.7674485445022583E+00 -0.7809524536132812E+00 -0.7943868637084961E+00 -0.8077524900436401E+00 -0.8210493326187134E+00
 -0.8342778086662292E+00 -0.8474375605583191E+00 -0.8605290055274963E+00 -0.8735522627830505E+00 -0.8865075111389160E+00
 -0.8993951082229614E+00 -0.9122149944305420E+00 -0.9249677062034607E+00 -0.9376533627510071E+00 -0.9502716660499573E+00
 -0.9628231525421143E+00 -0.9753083586692810E+00 -0.9877268671989441E+00 -0.1000078916549683E+01 -0.1012364864349365E+01
 -0.1024585008621216E+01 -0.1036738991737366E+01 -0.1048827767372131E+01 -0.1060850977897644E+01 -0.1072809219360352E+01
 -0.1084702730178833E+01 -0.1096530795097351E+01 -0.1108294486999512E+01 -0.1119993448257446E+01 -0.1131628632545471E+01
 -0.1143199086189270E+01 -0.1154705762863159E+01 -0.1166148781776428E+01 -0.1177528142929077E+01 -0.1188844203948975E+01
 -0.1200097322463989E+01 -0.1211287021636963E+01 -0.1222414016723633E+01 -0.1233478307723999E+01 -0.1244480133056641E+01
 -0.1255419254302979E+01 -0.1266296863555908E+01 -0.1277112245559692E+01 -0.1287865877151489E+01 -0.1298557996749878E+01
 -0.1309188604354858E+01 -0.1319758176803589E+01 -0.1330266475677490E+01 -0.1340714454650879E+01 -0.1351101279258728E+01
 -0.1361427783966064E+01 -0.1371693849563599E+01 -0.1381899952888489E+01 -0.1392045974731445E+01 -0.1402132272720337E+01
 -0.1412158966064453E+01 -0.1422126293182373E+01 -0.1432034254074097E+01 -0.1441883563995361E+01 -0.1451673388481140E+01
 -0.1461405277252197E+01 -0.1471078157424927E+01 -0.1480692863464355E+01 -0.1490249752998352E+01 -0.1499748468399048E+01
 -0.1509189367294312E+01 -0.1518572807312012E+01 -0.1527898669242859E+01 -0.1537167310714722E+01 -0.1546378850936890E+01
 -0.1555533647537231E+01 -0.1564631938934326E+01 -0.1573673725128174E+01 -0.1582659006118774E+01 -0.1591588258743286E+01
 -0.1600461483001709E+01 -0.1609279274940491E+01 -0.1618041038513184E+01 -0.1626747608184814E+01 -0.1635398745536804E+01
 -0.1643995046615601E+01 -0.1652536392211914E+01 -0.1661023259162903E+01 -0.1669455528259277E+01 -0.1677833318710327E+01
 -0.1686157345771790E+01 -0.1694427251815796E+01 -0.1702643156051636E+01 -0.1710805535316467E+01 -0.1718914628028870E+01
 -0.1726970434188843E+01 -0.1734973311424255E+01 -0.1742923498153687E+01 -0.1750820755958557E+01 -0.1758665680885315E+01
 -0.1766457915306091E+01 -0.1774198412895203E+01 -0.1781886816024780E+01 -0.1789523243904114E+01 -0.1797108411788940E+01
 -0.1804641962051392E+01 -0.1812124490737915E+01 -0.1819555759429932E+01 -0.1826936483383179E+01 -0.1834266066551208E+01
 -0.1841545462608337E+01 -0.1848774433135986E+01 -0.1855953216552734E+01 -0.1863082408905029E+01 -0.1870161533355713E+01
 -0.1877190947532654E+01 -0.1884171247482300E+01 -0.1891102313995361E+01 -0.1897984027862549E+01 -0.1904817104339600E+01
 -0.1911601424217224E+01 -0.1918337225914001E+01 -0.1925025105476379E+01 -0.1931664109230042E+01 -0.1938255786895752E+01
 -0.1944799304008484E+01 -0.1951295495033264E+01 -0.1957744121551514E+01 -0.1964145660400391E+01 -0.1970499992370605E+01
 -0.1976807475090027E+01 -0.1983068227767944E+01 -0.1989282250404358E+01 -0.1995450377464294E+01 -0.2001572370529175E+01
 -0.2007647991180420E+01 -0.2013678312301636E+01 -0.2019662857055664E+01 -0.2025602340698242E+01 -0.2031496286392212E+01
 -0.2037344932556152E+01 -0.2043148994445801E+01 -0.2048907995223999E+01 -0.2054622888565063E+01 -0.2060293436050415E+01
 -0.2065919876098633E+01 -0.2071502208709717E+01 -0.2077040910720825E+01 -0.2082535743713379E+01 -0.2087987422943115E+01
 -0.2093395709991455E+01 -0.2098761081695557E+01 -0.2104083538055420E+01 -0.2109363079071045E+01 -0.2114600181579590E+01
 -0.2119795560836792E+01 -0.2124948263168335E+01 -0.2130059003829956E+01 -0.2135128021240234E+01 -0.2140155315399170E+01
 -0.2145141601562500E+01 -0.2150086164474487E+01 -0.2154989957809448E+01 -0.2159852743148804E+01 -0.2164674997329712E+01
 -0.2169456481933594E+01 -0.2174197912216187E+01 -0.2178899049758911E+01 -0.2183560371398926E+01 -0.2188181638717651E+01
 -0.2192763328552246E+01 -0.2197305917739868E+01 -0.2201808929443359E+01 -0.2206273317337036E+01 -0.2210698604583740E+01
 -0.2215085268020630E+01 -0.2219433307647705E+01 -0.2223742961883545E+01 -0.2228014707565308E+01 -0.2232248067855835E+01
 -0.2236443996429443E+01 -0.2240602254867554E+01 -0.2244722843170166E+01 -0.2248806476593018E+01 -0.2252852916717529E+01
 -0.2256862878799438E+01 -0.2260835647583008E+01 -0.2264772176742554E+01 -0.2268672227859497E+01 -0.2272535800933838E+01
 -0.2276364088058472E+01 -0.2280156135559082E+01 -0.2283912658691406E+01 -0.2287634134292603E+01 -0.2291319847106934E+01
 -0.2294970750808716E+01 -0.2298586845397949E+01 -0.2302168130874634E+01 -0.2305714845657349E+01 -0.2309227466583252E+01
 -0.2312705516815186E+01 -0.2316149950027466E+01 -0.2319560289382935E+01 -0.2322937250137329E+01 -0.2326280832290649E+01
 -0.2329591274261475E+01 -0.2332868337631226E+01 -0.2336112737655640E+01 -0.2339324235916138E+01 -0.2342503309249878E+01
 -0.2345649957656860E+01 -0.2348764657974243E+01 -0.2351847410202026E+01 -0.2354898214340210E+01 -0.2357917547225952E+01
 -0.2360905408859253E+01 -0.2363862037658691E+01 -0.2366787672042847E+01 -0.2369682073593140E+01 -0.2372545957565308E+01
 -0.2375379562377930E+01 -0.2378182411193848E+01 -0.2380955219268799E+01 -0.2383698225021362E+01 -0.2386411666870117E+01
 -0.2389095067977905E+01 -0.2391749143600464E+01 -0.2394374132156372E+01 -0.2396969795227051E+01 -0.2399536609649658E+01
 -0.2402074813842773E+01 -0.2404584646224976E+01 -0.2407065868377686E+01 -0.2409519195556641E+01 -0.2411944389343262E+01
 -0.2414341926574707E+01 -0.2416711807250977E+01 -0.2419054269790649E+01 -0.2421369075775146E+01 -0.2423657178878784E+01
 -0.2425918340682983E+01 -0.2428152799606323E+01 -0.2430360794067383E+01 -0.2432542562484741E+01 -0.2434697866439819E+01
 -0.2436827421188354E+01 -0.2438931226730347E+01 -0.2441009044647217E+01 -0.2443061828613281E+01 -0.2445089101791382E+01
 -0.2447091341018677E+01 -0.2449068784713745E+01 -0.2451021671295166E+01 -0.2452949762344360E+01 -0.2454853534698486E+01
 -0.2456733465194702E+01 -0.2458589076995850E+01 -0.2460420846939087E+01 -0.2462229013442993E+01 -0.2464013814926147E+01
 -0.2465775728225708E+01 -0.2467514038085938E+01 -0.2469229698181152E+01 -0.2470922708511353E+01 -0.2472593307495117E+01
 -0.2474241256713867E+01 -0.2475867033004761E+01 -0.2477470874786377E+01 -0.2479053258895874E+01 -0.2480613470077515E+01
 -0.2482152700424194E+01 -0.2483670473098755E+01 -0.2485167264938354E+01 -0.2486643075942993E+01 -0.2488098144531250E+01
 -0.2489532709121704E+01 -0.2490947008132935E+01 -0.2492341041564941E+01 -0.2493715286254883E+01 -0.2495069503784180E+01
 -0.2496404170989990E+01 -0.2497719526290894E+01 -0.2499015331268311E+01 -0.2500292301177979E+01 -0.2501550436019897E+01
 -0.2502789735794067E+01 -0.2504010200500488E+01 -0.2505212783813477E+01 -0.2506396770477295E+01 -0.2507563114166260E+01
 -0.2508711814880371E+01 -0.2509842634201050E+01 -0.2510955810546875E+01 -0.2512052297592163E+01 -0.2513131141662598E+01
 -0.2514193534851074E+01 -0.2515238523483276E+01 -0.2516267538070679E+01 -0.2517280101776123E+01 -0.2518276691436768E+01
 -0.2519257068634033E+01 -0.2520221710205078E+01 -0.2521170616149902E+01 -0.2522104263305664E+01 -0.2523022651672363E+01
 -0.2523925542831421E+01 -0.2524813652038574E+01 -0.2525687456130981E+01 -0.2526546478271484E+01 -0.2527390956878662E+01
 -0.2528221607208252E+01 -0.2529038190841675E+01 -0.2529840707778931E+01 -0.2530630111694336E+01 -0.2531405687332153E+01
 -0.2532167911529541E+01 -0.2532917261123657E+01 -0.2533653736114502E+01 -0.2534377336502075E+01 -0.2535088300704956E+01
 -0.2535787343978882E+01 -0.2536473751068115E+01 -0.2537148475646973E+01 -0.2537811279296875E+01 -0.2538462400436401E+01
 -0.2539102077484131E+01 -0.2539730548858643E+01 -0.2540347814559937E+01 -0.2540954589843750E+01 -0.2541550159454346E+01
 -0.2542135715484619E+01 -0.2542710542678833E+01 -0.2543274641036987E+01 -0.2543828964233398E+01 -0.2544372797012329E+01
 -0.2544906139373779E+01 -0.2545429468154907E+01 -0.2545942544937134E+01 -0.2546445608139038E+01 -0.2546938657760620E+01
 -0.2547421693801880E+01 -0.2547894716262817E+01 -0.2548357963562012E+01 -0.2548811197280884E+01 -0.2549254894256592E+01
 -0.2549688577651978E+01 -0.2550112724304199E+01 -0.2550527095794678E+01 -0.2550931930541992E+01 -0.2551326990127563E+01
 -0.2551712512969971E+01 -0.2552088737487793E+01 -0.2552455663681030E+01 -0.2552813053131104E+01 -0.2553161144256592E+01
 -0.2553499937057495E+01 -0.2553829431533813E+01 -0.2554149866104126E+01 -0.2554461240768433E+01 -0.2554763555526733E+01
 -0.2555056571960449E+01 -0.2555340766906738E+01 -0.2555616140365601E+01 -0.2555882453918457E+01 -0.2556139707565308E+01
 -0.2556388616561890E+01 -0.2556628465652466E+01 -0.2556859731674194E+01 -0.2557082176208496E+01 -0.2557296276092529E+01
 -0.2557501792907715E+01 -0.2557698488235474E+01 -0.2557887315750122E+01 -0.2558067083358765E+01 -0.2558238983154297E+01
 -0.2558402299880981E+01 -0.2558557510375977E+01 -0.2558704376220703E+01 -0.2558843135833740E+01 -0.2558973789215088E+01
 -0.2559096097946167E+01 -0.2559210777282715E+01 -0.2559317350387573E+01 -0.2559416055679321E+01 -0.2559506893157959E+01
 -0.2559589862823486E+01 -0.2559664964675903E+01 -0.2559732198715210E+01 -0.2559792041778564E+01 -0.2559844255447388E+01
 -0.2559888601303101E+01 -0.2559925556182861E+01 -0.2559955120086670E+01 -0.2559977054595947E+01 -0.2559991836547852E+01
 -0.2559998989105225E+01 -0.2559998989105225E+01 -0.2559991836547852E+01 -0.2559977293014526E+01 -0.2559955596923828E+01
 -0.2559926986694336E+01 -0.2559891223907471E+01 -0.2559848308563232E+01 -0.2559798479080200E+01 -0.2559741973876953E+01
 -0.2559678316116333E+01 -0.2559607982635498E+01 -0.2559530735015869E+01 -0.2559447050094604E+01 -0.2559356451034546E+01
 -0.2559259414672852E+01 -0.2559155702590942E+01 -0.2559045553207397E+01 -0.2558928728103638E+01 -0.2558805704116821E+01
 -0.2558676004409790E+01 -0.2558540344238281E+01 -0.2558398008346558E+01 -0.2558249473571777E+01 -0.2558094978332520E+01
 -0.2557934284210205E+01 -0.2557767391204834E+01 -0.2557594776153564E+01 -0.2557415723800659E+01 -0.2557230949401855E+01
 -0.2557040214538574E+01 -0.2556843757629395E+01 -0.2556641340255737E+01 -0.2556433200836182E+01 -0.2556219339370728E+01
 -0.2555999755859375E+01 -0.2555774688720703E+01 -0.2555544137954712E+01 -0.2555307865142822E+01 -0.2555066347122192E+01
 -0.2554819107055664E+01 -0.2554566621780396E+01 -0.2554308891296387E+01 -0.2554045915603638E+01 -0.2553777694702148E+01
 -0.2553504228591919E+01 -0.2553225755691528E+01 -0.2552942276000977E+01 -0.2552653312683105E+01 -0.2552359580993652E+01
 -0.2552061080932617E+01 -0.2551757574081421E+01 -0.2551449298858643E+01 -0.2551136255264282E+01 -0.2550818443298340E+01
 -0.2550495862960815E+01 -0.2550168752670288E+01 -0.2549836874008179E+01 -0.2549500465393066E+01 -0.2549159526824951E+01
 -0.2548814296722412E+01 -0.2548464775085449E+01 -0.2548110485076904E+01 -0.2547752141952515E+01 -0.2547389745712280E+01
 -0.2547022819519043E+01 -0.2546651601791382E+01 -0.2546276330947876E+01 -0.2545896291732788E+01 -0.2545511007308960E+01
 -0.2545120716094971E+01 -0.2544725656509399E+01 -0.2544325351715088E+01 -0.2543920040130615E+01 -0.2543510198593140E+01
 -0.2543094873428345E+01 -0.2542674541473389E+01 -0.2542249917984009E+01 -0.2541819810867310E+01 -0.2541385173797607E+01
 -0.2540945291519165E+01 -0.2540500879287720E+01 -0.2540051221847534E+01 -0.2539596796035767E+01 -0.2539137601852417E+01
 -0.2538674116134644E+01 -0.2538205385208130E+01 -0.2537731885910034E+01 -0.2537253618240356E+01 -0.2536771059036255E+01
 -0.2536283016204834E+01 -0.2535790681838989E+01 -0.2535293340682983E+01 -0.2534791707992554E+01 -0.2534285545349121E+01
 -0.2533774614334106E+01 -0.2533258676528931E+01 -0.2532737970352173E+01 -0.2532213211059570E+01 -0.2531683444976807E+01
 -0.2531149625778198E+01 -0.2530610799789429E+01 -0.2530067443847656E+01 -0.2529519557952881E+01 -0.2528967142105103E+01
 -0.2528409957885742E+01 -0.2527848482131958E+01 -0.2527282953262329E+01 -0.2526712179183960E+01 -0.2526137351989746E+01
 -0.2525557994842529E+01 -0.2524974346160889E+01 -0.2524385929107666E+01 -0.2523793458938599E+01 -0.2523196458816528E+01
 -0.2522594928741455E+01 -0.2521989345550537E+01 -0.2521379232406616E+01 -0.2520764589309692E+01 -0.2520145654678345E+01
 -0.2519522666931152E+01 -0.2518895387649536E+01 -0.2518263578414917E+01 -0.2517627477645874E+01 -0.2516987085342407E+01
 -0.2516342639923096E+01 -0.2515693664550781E+01 -0.2515040636062622E+01 -0.2514383554458618E+01 -0.2513721942901611E+01
 -0.2513056278228760E+01 -0.2512386083602905E+01 -0.2511712312698364E+01 -0.2511034011840820E+01 -0.2510351896286011E+01
 -0.2509665012359619E+01 -0.2508974552154541E+01 -0.2508279561996460E+01 -0.2507580757141113E+01 -0.2506878137588501E+01
 -0.2506170749664307E+01 -0.2505459785461426E+01 -0.2504744529724121E+01 -0.2504025459289551E+01 -0.2503301858901978E+01
 -0.2502574920654297E+01 -0.2501843452453613E+01 -0.2501108169555664E+01 -0.2500369071960449E+01 -0.2499625444412231E+01
 -0.2498878240585327E+01 -0.2498127222061157E+01 -0.2497372388839722E+01 -0.2496613025665283E+01 -0.2495850086212158E+01
 -0.2495083093643188E+01 -0.2494312286376953E+01 -0.2493537664413452E+01 -0.2492758989334106E+01 -0.2491976261138916E+01
 -0.2491189956665039E+01 -0.2490399837493896E+01 -0.2489606142044067E+01 -0.2488808393478394E+01 -0.2488006591796875E+01
 -0.2487201213836670E+01 -0.2486392021179199E+01 -0.2485578775405884E+01 -0.2484762191772461E+01 -0.2483941316604614E+01
 -0.2483116865158081E+01 -0.2482288599014282E+01 -0.2481456756591797E+01 -0.2480621576309204E+01 -0.2479782342910767E+01
 -0.2478939056396484E+01 -0.2478092193603516E+01 -0.2477241992950439E+01 -0.2476387977600098E+01 -0.2475530385971069E+01
 -0.2474668741226196E+01 -0.2473803997039795E+01 -0.2472934961318970E+01 -0.2472062826156616E+01 -0.2471186876296997E+01
 -0.2470307588577271E+01 -0.2469424486160278E+01 -0.2468537569046021E+01 -0.2467647075653076E+01 -0.2466753721237183E+01
 -0.2465856075286865E+01 -0.2464954853057861E+01 -0.2464050292968750E+01 -0.2463142395019531E+01 -0.2462230920791626E+01
 -0.2461315870285034E+01 -0.2460397243499756E+01 -0.2459475040435791E+01 -0.2458549261093140E+01 -0.2457620620727539E+01
 -0.2456687688827515E+01 -0.2455751895904541E+01 -0.2454812288284302E+01 -0.2453869581222534E+01 -0.2452923297882080E+01
 -0.2451973438262939E+01 -0.2451020240783691E+01 -0.2450063705444336E+01 -0.2449103355407715E+01 -0.2448140144348145E+01
 -0.2447173357009888E+01 -0.2446203470230103E+01 -0.2445230007171631E+01 -0.2444252967834473E+01 -0.2443272829055786E+01
 -0.2442288875579834E+01 -0.2441302061080933E+01 -0.2440312147140503E+01 -0.2439318656921387E+01 -0.2438321590423584E+01
 -0.2437321662902832E+01 -0.2436318159103394E+01 -0.2435311555862427E+01 -0.2434301137924194E+01 -0.2433288097381592E+01
 -0.2432271718978882E+01 -0.2431252002716064E+01 -0.2430229187011719E+01 -0.2429202556610107E+01 -0.2428173065185547E+01
 -0.2427140474319458E+01 -0.2426105022430420E+01 -0.2425065755844116E+01 -0.2424023389816284E+01 -0.2422977924346924E+01
 -0.2421929359436035E+01 -0.2420877456665039E+01 -0.2419822454452515E+01 -0.2418764352798462E+01 -0.2417703151702881E+01
 -0.2416638612747192E+01 -0.2415570974349976E+01 -0.2414500474929810E+01 -0.2413426876068115E+01 -0.2412349700927734E+01
 -0.2411269903182983E+01 -0.2410186529159546E+01 -0.2409100532531738E+01 -0.2408010959625244E+01 -0.2406918764114380E+01
 -0.2405823469161987E+01 -0.2404725074768066E+01 -0.2403623580932617E+01 -0.2402518987655640E+01 -0.2401411294937134E+01
 -0.2400300979614258E+01 -0.2399187326431274E+01 -0.2398070573806763E+01 -0.2396951198577881E+01 -0.2395828247070312E+01
 -0.2394702672958374E+01 -0.2393573999404907E+01 -0.2392442703247070E+01 -0.2391308069229126E+01 -0.2390170574188232E+01
 -0.2389029979705811E+01 -0.2387886524200439E+01 -0.2386740207672119E+01 -0.2385590791702271E+01 -0.2384438514709473E+01
 -0.2383283615112305E+01 -0.2382125377655029E+01 -0.2380964279174805E+01 -0.2379800558090210E+01 -0.2378633737564087E+01
 -0.2377464056015015E+01 -0.2376291513442993E+01 -0.2375116109848022E+01 -0.2373937845230103E+01 -0.2372756481170654E+01
 -0.2371572732925415E+01 -0.2370385646820068E+01 -0.2369195938110352E+01 -0.2368003368377686E+01 -0.2366807937622070E+01
 -0.2365610122680664E+01 -0.2364408731460571E+01 -0.2363204956054688E+01 -0.2361998319625854E+01 -0.2360789299011230E+01
 -0.2359576940536499E+01 -0.2358361959457397E+01 -0.2357144355773926E+01 -0.2355923652648926E+01 -0.2354700326919556E+01
 -0.2353474378585815E+01 -0.2352245569229126E+01 -0.2351013898849487E+01 -0.2349779844284058E+01 -0.2348542690277100E+01
 -0.2347302913665771E+01 -0.2346060514450073E+01 -0.2344815254211426E+01 -0.2343567371368408E+01 -0.2342316865921021E+01
 -0.2341063499450684E+01 -0.2339807271957397E+01 -0.2338548660278320E+01 -0.2337287664413452E+01 -0.2336023569107056E+01
 -0.2334756851196289E+01 -0.2333487272262573E+01 -0.2332215309143066E+01 -0.2330940723419189E+01 -0.2329663515090942E+01
 -0.2328383684158325E+01 -0.2327100992202759E+01 -0.2325815916061401E+01 -0.2324527978897095E+01 -0.2323237419128418E+01
 -0.2321944475173950E+01 -0.2320648908615112E+01 -0.2319350481033325E+01 -0.2318049907684326E+01 -0.2316746234893799E+01
 -0.2315440416336060E+01 -0.2314131975173950E+01 -0.2312820911407471E+01 -0.2311506986618042E+01 -0.2310190916061401E+01
 -0.2308872222900391E+01 -0.2307550430297852E+01 -0.2306226968765259E+01 -0.2304900407791138E+01 -0.2303571224212646E+01
 -0.2302239656448364E+01 -0.2300905942916870E+01 -0.2299569368362427E+01 -0.2298230648040771E+01 -0.2296888828277588E+01
 -0.2295544862747192E+01 -0.2294198513031006E+01 -0.2292849302291870E+01 -0.2291497945785522E+01 -0.2290143966674805E+01
 -0.2288787603378296E+01 -0.2287428617477417E+01 -0.2286067485809326E+01 -0.2284703254699707E+01 -0.2283337354660034E+01
 -0.2281968355178833E+01 -0.2280597686767578E+01 -0.2279223680496216E+01 -0.2277848005294800E+01 -0.2276469469070435E+01
 -0.2275088548660278E+01 -0.2273705005645752E+01 -0.2272319793701172E+01 -0.2270931482315063E+01 -0.2269541025161743E+01
 -0.2268148183822632E+01 -0.2266752958297729E+01 -0.2265355348587036E+01 -0.2263955593109131E+01 -0.2262553215026855E+01
 -0.2261148214340210E+01 -0.2259741544723511E+01 -0.2258332014083862E+01 -0.2256919860839844E+01 -0.2255505800247192E+01
 -0.2254089355468750E+01 -0.2252670288085938E+01 -0.2251249551773071E+01 -0.2249825716018677E+01 -0.2248399734497070E+01
 -0.2246971607208252E+01 -0.2245541572570801E+01 -0.2244108438491821E+01 -0.2242673635482788E+01 -0.2241235733032227E+01
 -0.2239796161651611E+01 -0.2238354206085205E+01 -0.2236909866333008E+01 -0.2235463619232178E+01 -0.2234014511108398E+01
 -0.2232563734054565E+01 -0.2231110334396362E+01 -0.2229654788970947E+01 -0.2228196620941162E+01 -0.2226736545562744E+01
 -0.2225274085998535E+01 -0.2223809719085693E+01 -0.2222342729568481E+01 -0.2220873832702637E+01 -0.2219402551651001E+01
 -0.2217928886413574E+01 -0.2216453075408936E+01 -0.2214975118637085E+01 -0.2213494777679443E+01 -0.2212012290954590E+01
 -0.2210527658462524E+01 -0.2209040880203247E+01 -0.2207551956176758E+01 -0.2206060886383057E+01 -0.2204567193984985E+01
 -0.2203071832656860E+01 -0.2201573848724365E+01 -0.2200073957443237E+01 -0.2198571681976318E+01 -0.2197067975997925E+01
 -0.2195561170578003E+01 -0.2194052457809448E+01 -0.2192541599273682E+01 -0.2191029310226440E+01 -0.2189513921737671E+01
 -0.2187996864318848E+01 -0.2186477661132812E+01 -0.2184956073760986E+01 -0.2183432579040527E+01 -0.2181906700134277E+01
 -0.2180378913879395E+01 -0.2178848981857300E+01 -0.2177316904067993E+01 -0.2175782918930054E+01 -0.2174246788024902E+01
 -0.2172708034515381E+01 -0.2171167850494385E+01 -0.2169625282287598E+01 -0.2168080806732178E+01 -0.2166534185409546E+01
 -0.2164985179901123E+01 -0.2163434505462646E+01 -0.2161881685256958E+01 -0.2160326480865479E+01 -0.2158769607543945E+01
 -0.2157210588455200E+01 -0.2155649662017822E+01 -0.2154086112976074E+01 -0.2152520895004272E+01 -0.2150953769683838E+01
 -0.2149384260177612E+01 -0.2147812843322754E+01 -0.2146239757537842E+01 -0.2144664049148560E+01 -0.2143086433410645E+01
 -0.2141507387161255E+01 -0.2139925956726074E+01 -0.2138342380523682E+01 -0.2136756896972656E+01 -0.2135169267654419E+01
 -0.2133579969406128E+01 -0.2131988525390625E+01 -0.2130394935607910E+01 -0.2128799438476562E+01 -0.2127202033996582E+01
 -0.2125602722167969E+01 -0.2124001026153564E+01 -0.2122397899627686E+01 -0.2120792627334595E+01 -0.2119185447692871E+01
 -0.2117575883865356E+01 -0.2115964412689209E+01 -0.2114351749420166E+01 -0.2112736701965332E+01 -0.2111119508743286E+01
 -0.2109500169754028E+01 -0.2107879161834717E+01 -0.2106256484985352E+01 -0.2104631662368774E+01 -0.2103004932403564E+01
 -0.2101376295089722E+01 -0.2099745750427246E+01 -0.2098113059997559E+01 -0.2096478939056396E+01 -0.2094842433929443E+01
 -0.2093204021453857E+01 -0.2091563701629639E+01 -0.2089921951293945E+01 -0.2088278055191040E+01 -0.2086632013320923E+01
 -0.2084984302520752E+01 -0.2083334922790527E+01 -0.2081683158874512E+01 -0.2080029964447021E+01 -0.2078374385833740E+01
 -0.2076717615127563E+01 -0.2075058460235596E+01 -0.2073397874832153E+01 -0.2071734666824341E+01 -0.2070070505142212E+01
 -0.2068403959274292E+01 -0.2066735744476318E+01 -0.2065065145492554E+01 -0.2063393592834473E+01 -0.2061719655990601E+01
 -0.2060044050216675E+01 -0.2058366537094116E+01 -0.2056687355041504E+01 -0.2055005788803101E+01 -0.2053323030471802E+01
 -0.2051638364791870E+01 -0.2049951791763306E+01 -0.2048263549804688E+01 -0.2046573162078857E+01 -0.2044881105422974E+01
 -0.2043187141418457E+01 -0.2041491508483887E+01 -0.2039793729782104E+01 -0.2038094997406006E+01 -0.2036393642425537E+01
 -0.2034690618515015E+01 -0.2032986402511597E+01 -0.2031280040740967E+01 -0.2029571771621704E+01 -0.2027861595153809E+01
 -0.2026149988174438E+01 -0.2024436473846436E+01 -0.2022721290588379E+01 -0.2021004199981689E+01 -0.2019285202026367E+01
 -0.2017565011978149E+01 -0.2015842676162720E+01 -0.2014118909835815E+01 -0.2012392520904541E+01 -0.2010665178298950E+01
 -0.2008936166763306E+01 -0.2007205009460449E+01 -0.2005472183227539E+01 -0.2003737449645996E+01 -0.2002001523971558E+01
 -0.2000263452529907E+01 -0.1998523712158203E+01 -0.1996782064437866E+01 -0.1995039224624634E+01 -0.1993294239044189E+01
 -0.1991547584533691E+01 -0.1989799499511719E+01 -0.1988049626350403E+01 -0.1986297845840454E+01 -0.1984544396400452E+01
 -0.1982789635658264E+01 -0.1981032967567444E+01 -0.1979274511337280E+01 -0.1977514266967773E+01 -0.1975752711296082E+01
 -0.1973989129066467E+01 -0.1972223877906799E+01 -0.1970457077026367E+01 -0.1968688726425171E+01 -0.1966918468475342E+01
 -0.1965146303176880E+01 -0.1963372945785522E+01 -0.1961597681045532E+01 -0.1959820747375488E+01 -0.1958042383193970E+01
 -0.1956262230873108E+01 -0.1954480767250061E+01 -0.1952696919441223E+01 -0.1950911879539490E+01 -0.1949125170707703E+01
 -0.1947336792945862E+01 -0.1945546746253967E+01 -0.1943755269050598E+01 -0.1941961765289307E+01 -0.1940167069435120E+01
 -0.1938370585441589E+01 -0.1936572313308716E+01 -0.1934772372245789E+01 -0.1932971477508545E+01 -0.1931168198585510E+01
 -0.1929363369941711E+01 -0.1927557229995728E+01 -0.1925749897956848E+01 -0.1923940062522888E+01 -0.1922129154205322E+01
 -0.1920316696166992E+01 -0.1918502569198608E+01 -0.1916686415672302E+01 -0.1914869189262390E+01 -0.1913050293922424E+01
 -0.1911229729652405E+01 -0.1909407496452332E+01 -0.1907583594322205E+01 -0.1905758500099182E+01 -0.1903931736946106E+01
 -0.1902103066444397E+01 -0.1900272965431213E+01 -0.1898441672325134E+01 -0.1896608233451843E+01 -0.1894773602485657E+01
 -0.1892937302589417E+01 -0.1891099810600281E+01 -0.1889260053634644E+01 -0.1887419223785400E+01 -0.1885576605796814E+01
 -0.1883732795715332E+01 -0.1881887316703796E+01 -0.1880040168762207E+01 -0.1878191471099854E+01 -0.1876341342926025E+01
 -0.1874489784240723E+01 -0.1872636675834656E+01 -0.1870781779289246E+01 -0.1868925452232361E+01 -0.1867067575454712E+01
 -0.1865208506584167E+01 -0.1863347530364990E+01 -0.1861485123634338E+01 -0.1859621286392212E+01 -0.1857756018638611E+01
 -0.1855889320373535E+01 -0.1854020595550537E+01 -0.1852150678634644E+01 -0.1850279688835144E+01 -0.1848406553268433E+01
 -0.1846532225608826E+01 -0.1844656348228455E+01 -0.1842778801918030E+01 -0.1840900182723999E+01 -0.1839019894599915E+01
 -0.1837138056755066E+01 -0.1835254788398743E+01 -0.1833369970321655E+01 -0.1831483840942383E+01 -0.1829596042633057E+01
 -0.1827706933021545E+01 -0.1825816273689270E+01 -0.1823924064636230E+01 -0.1822030305862427E+01 -0.1820135354995728E+01
 -0.1818238854408264E+01 -0.1816341161727905E+01 -0.1814441323280334E+01 -0.1812540531158447E+01 -0.1810638189315796E+01
 -0.1808734536170959E+01 -0.1806829452514648E+01 -0.1804922699928284E+01 -0.1803014516830444E+01 -0.1801105380058289E+01
 -0.1799193978309631E+01 -0.1797281980514526E+01 -0.1795367836952209E+01 -0.1793452739715576E+01 -0.1791535735130310E+01
 -0.1789618015289307E+01 -0.1787698268890381E+01 -0.1785777688026428E+01 -0.1783854842185974E+01 -0.1781931400299072E+01
 -0.1780005931854248E+01 -0.1778079390525818E+01 -0.1776151418685913E+01 -0.1774221777915955E+01 -0.1772291183471680E+01
 -0.1770359158515930E+01 -0.1768425345420837E+01 -0.1766490578651428E+01 -0.1764553666114807E+01 -0.1762616038322449E+01
 -0.1760676860809326E+01 -0.1758736252784729E+01 -0.1756794333457947E+01 -0.1754851341247559E+01 -0.1752906441688538E+01
 -0.1750960230827332E+01 -0.1749012708663940E+01 -0.1747063994407654E+01 -0.1745113253593445E+01 -0.1743162155151367E+01
 -0.1741208910942078E+01 -0.1739254474639893E+01 -0.1737298846244812E+01 -0.1735341548919678E+01 -0.1733383178710938E+01
 -0.1731423735618591E+01 -0.1729462265968323E+01 -0.1727500081062317E+01 -0.1725535988807678E+01 -0.1723570942878723E+01
 -0.1721604347229004E+01 -0.1719636559486389E+01 -0.1717666864395142E+01 -0.1715696454048157E+01 -0.1713724613189697E+01
 -0.1711751580238342E+01 -0.1709776520729065E+01 -0.1707800865173340E+01 -0.1705823540687561E+01 -0.1703845024108887E+01
 -0.1701864838600159E+01 -0.1699883580207825E+01 -0.1697901129722595E+01 -0.1695917487144470E+01 -0.1693931937217712E+01
 -0.1691945552825928E+01 -0.1689957737922668E+01 -0.1687968373298645E+01 -0.1685977697372437E+01 -0.1683986186981201E+01
 -0.1681993126869202E+01 -0.1679998874664307E+01 -0.1678003072738647E+01 -0.1676006078720093E+01 -0.1674007892608643E+01
 -0.1672008275985718E+01 -0.1670007348060608E+01 -0.1668005228042603E+01 -0.1666001558303833E+01 -0.1663997054100037E+01
 -0.1661990404129028E+01 -0.1659983515739441E+01 -0.1657974839210510E+01 -0.1655965089797974E+01 -0.1653954148292542E+01
 -0.1651941180229187E+01 -0.1649927854537964E+01 -0.1647912740707397E+01 -0.1645896673202515E+01 -0.1643879055976868E+01
 -0.1641859889030457E+01 -0.1639839887619019E+01 -0.1637818813323975E+01 -0.1635795950889587E+01 -0.1633772253990173E+01
 -0.1631746888160706E+01 -0.1629720687866211E+01 -0.1627692937850952E+01 -0.1625664234161377E+01 -0.1623633861541748E+01
 -0.1621602892875671E+01 -0.1619570016860962E+01 -0.1617535948753357E+01 -0.1615500926971436E+01 -0.1613464951515198E+01
 -0.1611426711082458E+01 -0.1609388232231140E+01 -0.1607347965240479E+01 -0.1605306744575500E+01 -0.1603264451026917E+01
 -0.1601220369338989E+01 -0.1599174976348877E+01 -0.1597129106521606E+01 -0.1595081567764282E+01 -0.1593032956123352E+01
 -0.1590982794761658E+01 -0.1588932037353516E+01 -0.1586879611015320E+01 -0.1584826231002808E+01 -0.1582770943641663E+01
 -0.1580715179443359E+01 -0.1578657984733582E+01 -0.1576599597930908E+01 -0.1574539899826050E+01 -0.1572479486465454E+01
 -0.1570417165756226E+01 -0.1568354010581970E+01 -0.1566289186477661E+01 -0.1564223766326904E+01 -0.1562156558036804E+01
 -0.1560089230537415E+01 -0.1558019638061523E+01 -0.1555949211120605E+01 -0.1553877592086792E+01 -0.1551804661750793E+01
 -0.1549731016159058E+01 -0.1547655582427979E+01 -0.1545579433441162E+01 -0.1543501734733582E+01 -0.1541422843933105E+01
 -0.1539343237876892E+01 -0.1537262320518494E+01 -0.1535179972648621E+01 -0.1533096551895142E+01 -0.1531011700630188E+01
 -0.1528926253318787E+01 -0.1526839137077332E+01 -0.1524751067161560E+01 -0.1522661566734314E+01 -0.1520571470260620E+01
 -0.1518480181694031E+01 -0.1516386985778809E+01 -0.1514293551445007E+01 -0.1512198448181152E+01 -0.1510102033615112E+01
 -0.1508004665374756E+01 -0.1505906224250793E+01 -0.1503806233406067E+01 -0.1501705884933472E+01 -0.1499603748321533E+01
 -0.1497500300407410E+01 -0.1495396375656128E+01 -0.1493291020393372E+01 -0.1491184711456299E+01 -0.1489076614379883E+01
 -0.1486967682838440E+01 -0.1484858274459839E+01 -0.1482747077941895E+01 -0.1480634808540344E+01 -0.1478521823883057E+01
 -0.1476406812667847E+01 -0.1474291324615479E+01 -0.1472174644470215E+01 -0.1470056653022766E+01 -0.1467937827110291E+01
 -0.1465817928314209E+01 -0.1463696599006653E+01 -0.1461574316024780E+01 -0.1459450960159302E+01 -0.1457326412200928E+01
 -0.1455200910568237E+01 -0.1453073740005493E+01 -0.1450946092605591E+01 -0.1448817014694214E+01 -0.1446686863899231E+01
 -0.1444555997848511E+01 -0.1442423343658447E+01 -0.1440290093421936E+01 -0.1438155651092529E+01 -0.1436019659042358E+01
 -0.1433883428573608E+01 -0.1431745052337646E+01 -0.1429606437683105E+01 -0.1427466511726379E+01 -0.1425325274467468E+01
 -0.1423183202743530E+01 -0.1421040177345276E+01 -0.1418895363807678E+01 -0.1416750311851501E+01 -0.1414603590965271E+01
 -0.1412455916404724E+01 -0.1410307288169861E+01 -0.1408157825469971E+01 -0.1406007051467896E+01 -0.1403854966163635E+01
 -0.1401701688766479E+01 -0.1399547815322876E+01 -0.1397392749786377E+01 -0.1395236372947693E+01 -0.1393079042434692E+01
 -0.1390920519828796E+01 -0.1388761639595032E+01 -0.1386601209640503E+01 -0.1384439945220947E+01 -0.1382276773452759E+01
 -0.1380113601684570E+01 -0.1377948641777039E+01 -0.1375782966613770E+01 -0.1373615980148315E+01 -0.1371448159217834E+01
 -0.1369279503822327E+01 -0.1367109298706055E+01 -0.1364938259124756E+01 -0.1362766265869141E+01 -0.1360592603683472E+01
 -0.1358419060707092E+01 -0.1356243491172791E+01 -0.1354067325592041E+01 -0.1351890087127686E+01 -0.1349711656570435E+01
 -0.1347532272338867E+01 -0.1345351815223694E+01 -0.1343169927597046E+01 -0.1340988159179688E+01 -0.1338804483413696E+01
 -0.1336619615554810E+01 -0.1334433913230896E+01 -0.1332247495651245E+01 -0.1330059885978699E+01 -0.1327871561050415E+01
 -0.1325681328773499E+01 -0.1323491096496582E+01 -0.1321299076080322E+01 -0.1319106459617615E+01 -0.1316912412643433E+01
 -0.1314718127250671E+01 -0.1312522053718567E+01 -0.1310325026512146E+01 -0.1308127164840698E+01 -0.1305928587913513E+01
 -0.1303728938102722E+01 -0.1301528215408325E+01 -0.1299325823783875E+01 -0.1297123074531555E+01 -0.1294919252395630E+01
 -0.1292714357376099E+01 -0.1290508627891541E+01 -0.1288301229476929E+01 -0.1286093592643738E+01 -0.1283884644508362E+01
 -0.1281674146652222E+01 -0.1279463648796082E+01 -0.1277251839637756E+01 -0.1275039076805115E+01 -0.1272825002670288E+01
 -0.1270610213279724E+01 -0.1268393993377686E+01 -0.1266177296638489E+01 -0.1263959646224976E+01 -0.1261740803718567E+01
 -0.1259520649909973E+01 -0.1257300257682800E+01 -0.1255078315734863E+01 -0.1252855539321899E+01 -0.1250631928443909E+01
 -0.1248407125473022E+01 -0.1246181130409241E+01 -0.1243955016136169E+01 -0.1241727232933044E+01 -0.1239498853683472E+01
 -0.1237268805503845E+01 -0.1235038399696350E+01 -0.1232807040214539E+01 -0.1230574607849121E+01 -0.1228340506553650E+01
 -0.1226106643676758E+01 -0.1223870873451233E+01 -0.1221635222434998E+01 -0.1219397425651550E+01 -0.1217159152030945E+01
 -0.1214919567108154E+01 -0.1212679982185364E+01 -0.1210438966751099E+01 -0.1208196282386780E+01 -0.1205953240394592E+01
 -0.1203709602355957E+01 -0.1201464772224426E+01 -0.1199218273162842E+01 -0.1196971535682678E+01 -0.1194723963737488E+01
 -0.1192474961280823E+01 -0.1190225005149841E+01 -0.1187974572181702E+01 -0.1185722947120667E+01 -0.1183470726013184E+01
 -0.1181217312812805E+01 -0.1178962707519531E+01 -0.1176707386970520E+01 -0.1174451112747192E+01 -0.1172193765640259E+01
 -0.1169935941696167E+01 -0.1167676210403442E+01 -0.1165416479110718E+01 -0.1163155913352966E+01 -0.1160893559455872E+01
 -0.1158630728721619E+01 -0.1156367301940918E+01 -0.1154102683067322E+01 -0.1151836514472961E+01 -0.1149570226669312E+01
 -0.1147303104400635E+01 -0.1145034909248352E+01 -0.1142765045166016E+01 -0.1140495300292969E+01 -0.1138223886489868E+01
 -0.1135952115058899E+01 -0.1133678793907166E+01 -0.1131404876708984E+01 -0.1129130482673645E+01 -0.1126854896545410E+01
 -0.1124577760696411E+01 -0.1122300624847412E+01 -0.1120022296905518E+01 -0.1117742896080017E+01 -0.1115462422370911E+01
 -0.1113181710243225E+01 -0.1110899567604065E+01 -0.1108616352081299E+01 -0.1106333017349243E+01 -0.1104047656059265E+01
 -0.1101762175559998E+01 -0.1099475979804993E+01 -0.1097188234329224E+01 -0.1094899773597717E+01 -0.1092610597610474E+01
 -0.1090320825576782E+01 -0.1088029623031616E+01 -0.1085737466812134E+01 -0.1083444952964783E+01 -0.1081151127815247E+01
 -0.1078856706619263E+01 -0.1076560616493225E+01 -0.1074264883995056E+01 -0.1071967124938965E+01 -0.1069669485092163E+01
 -0.1067370176315308E+01 -0.1065070271492004E+01 -0.1062769889831543E+01 -0.1060468435287476E+01 -0.1058165311813354E+01
 -0.1055862307548523E+01 -0.1053557515144348E+01 -0.1051252961158752E+01 -0.1048946976661682E+01 -0.1046639919281006E+01
 -0.1044332027435303E+01 -0.1042023777961731E+01 -0.1039714097976685E+01 -0.1037403345108032E+01 -0.1035091757774353E+01
 -0.1032779932022095E+01 -0.1030467271804810E+01 -0.1028153181076050E+01 -0.1025838375091553E+01 -0.1023523211479187E+01
 -0.1021206259727478E+01 -0.1018888831138611E+01 -0.1016571044921875E+01 -0.1014252185821533E+01 -0.1011932492256165E+01
 -0.1009611606597900E+01 -0.1007289767265320E+01 -0.1004967570304871E+01 -0.1002643942832947E+01 -0.1000320315361023E+01
 -0.9979951381683350E+00 -0.9956691265106201E+00 -0.9933424592018127E+00 -0.9910150766372681E+00 -0.9886865615844727E+00
 -0.9863570928573608E+00 -0.9840274453163147E+00 -0.9816963672637939E+00 -0.9793645143508911E+00 -0.9770318269729614E+00
 -0.9746985435485840E+00 -0.9723645448684692E+00 -0.9700292348861694E+00 -0.9676933288574219E+00 -0.9653561711311340E+00
 -0.9630188941955566E+00 -0.9606801271438599E+00 -0.9583414196968079E+00 -0.9560009837150574E+00 -0.9536601901054382E+00
 -0.9513179659843445E+00 -0.9489753246307373E+00 -0.9466322660446167E+00 -0.9442879557609558E+00 -0.9419426918029785E+00
 -0.9395969510078430E+00 -0.9372503161430359E+00 -0.9349027872085571E+00 -0.9325544238090515E+00 -0.9302049279212952E+00
 -0.9278553724288940E+00 -0.9255043864250183E+00 -0.9231526255607605E+00 -0.9207999110221863E+00 -0.9184462428092957E+00
 -0.9160928726196289E+00 -0.9137377142906189E+00 -0.9113817811012268E+00 -0.9090256094932556E+00 -0.9066678881645203E+00
 -0.9043098688125610E+00 -0.9019511342048645E+00 -0.8995910882949829E+00 -0.8972308039665222E+00 -0.8948693275451660E+00
 -0.8925066590309143E+00 -0.8901433944702148E+00 -0.8877801299095154E+00 -0.8854155540466309E+00 -0.8830500245094299E+00
 -0.8806838989257812E+00 -0.8783165812492371E+00 -0.8759490847587585E+00 -0.8735802173614502E+00 -0.8712109923362732E+00
 -0.8688407540321350E+00 -0.8664694428443909E+00 -0.8640982508659363E+00 -0.8617252707481384E+00 -0.8593521714210510E+00
 -0.8569778800010681E+00 -0.8546027541160583E+00 -0.8522269129753113E+00 -0.8498504757881165E+00 -0.8474733829498291E+00
 -0.8450952768325806E+00 -0.8427159190177917E+00 -0.8403365612030029E+00 -0.8379558324813843E+00 -0.8355746269226074E+00
 -0.8331923484802246E+00 -0.8308095932006836E+00 -0.8284260630607605E+00 -0.8260421156883240E+00 -0.8236566781997681E+00
 -0.8212708234786987E+00 -0.8188842535018921E+00 -0.8164967894554138E+00 -0.8141079545021057E+00 -0.8117190003395081E+00
 -0.8093298077583313E+00 -0.8069389462471008E+00 -0.8045480847358704E+00 -0.8021555542945862E+00 -0.7997628450393677E+00
 -0.7973691225051880E+00 -0.7949749231338501E+00 -0.7925789952278137E+00 -0.7901833653450012E+00 -0.7877870798110962E+00
 -0.7853897213935852E+00 -0.7829908132553101E+00 -0.7805920243263245E+00 -0.7781925201416016E+00 -0.7757921814918518E+00
 -0.7733901739120483E+00 -0.7709881067276001E+00 -0.7685853838920593E+00 -0.7661820054054260E+00 -0.7637774944305420E+00
 -0.7613726258277893E+00 -0.7589667439460754E+00 -0.7565602064132690E+00 -0.7541525959968567E+00 -0.7517447471618652E+00
 -0.7493357062339783E+00 -0.7469264864921570E+00 -0.7445161342620850E+00 -0.7421051859855652E+00 -0.7396928668022156E+00
 -0.7372809052467346E+00 -0.7348672151565552E+00 -0.7324532270431519E+00 -0.7300386428833008E+00 -0.7276229858398438E+00
 -0.7252066731452942E+00 -0.7227894067764282E+00 -0.7203715443611145E+00 -0.7179532647132874E+00 -0.7155341506004333E+00
 -0.7131139636039734E+00 -0.7106931209564209E+00 -0.7082720398902893E+00 -0.7058495879173279E+00 -0.7034269571304321E+00
 -0.7010028958320618E+00 -0.6985786557197571E+00 -0.6961538195610046E+00 -0.6937275528907776E+00 -0.6913007497787476E+00
 -0.6888737678527832E+00 -0.6864454150199890E+00 -0.6840171217918396E+00 -0.6815872192382812E+00 -0.6791574358940125E+00
 -0.6767259836196899E+00 -0.6742950677871704E+00 -0.6718620657920837E+00 -0.6694292426109314E+00 -0.6669950485229492E+00
 -0.6645611524581909E+00 -0.6621251702308655E+00 -0.6596892476081848E+00 -0.6572525501251221E+00 -0.6548155546188354E+00
 -0.6523770093917847E+00 -0.6499381065368652E+00 -0.6474988460540771E+00 -0.6450582742691040E+00 -0.6426171064376831E+00
 -0.6401757001876831E+00 -0.6377327442169189E+00 -0.6352899670600891E+00 -0.6328459382057190E+00 -0.6304013133049011E+00
 -0.6279562711715698E+00 -0.6255102157592773E+00 -0.6230634450912476E+00 -0.6206164360046387E+00 -0.6181681156158447E+00
 -0.6157193183898926E+00 -0.6132700443267822E+00 -0.6108195185661316E+00 -0.6083684563636780E+00 -0.6059169173240662E+00
 -0.6034645438194275E+00 -0.6010116338729858E+00 -0.5985575318336487E+00 -0.5961032509803772E+00 -0.5936481952667236E+00
 -0.5911922454833984E+00 -0.5887361764907837E+00 -0.5862784385681152E+00 -0.5838207602500916E+00 -0.5813621282577515E+00
 -0.5789031386375427E+00 -0.5764428377151489E+00 -0.5739821195602417E+00 -0.5715209245681763E+00 -0.5690585970878601E+00
 -0.5665964484214783E+00 -0.5641324520111084E+00 -0.5616690516471863E+00 -0.5592033863067627E+00 -0.5567383766174316E+00
 -0.5542718172073364E+00 -0.5518052577972412E+00 -0.5493374466896057E+00 -0.5468691587448120E+00 -0.5444005727767944E+00
 -0.5419315099716187E+00 -0.5394605398178101E+00 -0.5369898080825806E+00 -0.5345180034637451E+00 -0.5320457220077515E+00
 -0.5295723676681519E+00 -0.5270988941192627E+00 -0.5246247053146362E+00 -0.5221500396728516E+00 -0.5196739435195923E+00
 -0.5171974301338196E+00 -0.5147204995155334E+00 -0.5122427344322205E+00 -0.5097639560699463E+00 -0.5072854757308960E+00
 -0.5048055052757263E+00 -0.5023251175880432E+00 -0.4998440444469452E+00 -0.4973621666431427E+00 -0.4948802888393402E+00
 -0.4923969209194183E+00 -0.4899136126041412E+00 -0.4874287545681000E+00 -0.4849435389041901E+00 -0.4824583828449249E+00
 -0.4799716770648956E+00 -0.4774843156337738E+00 -0.4749969244003296E+00 -0.4725084006786346E+00 -0.4700196087360382E+00
 -0.4675297141075134E+00 -0.4650390446186066E+00 -0.4625484645366669E+00 -0.4600567817687988E+00 -0.4575640261173248E+00
 -0.4550716876983643E+00 -0.4525778591632843E+00 -0.4500833451747894E+00 -0.4475881457328796E+00 -0.4450926184654236E+00
 -0.4425959885120392E+00 -0.4400998353958130E+00 -0.4376014769077301E+00 -0.4351039826869965E+00 -0.4326046109199524E+00
 -0.4301057457923889E+00 -0.4276050031185150E+00 -0.4251044094562531E+00 -0.4226027727127075E+00 -0.4201007485389709E+00
 -0.4175981283187866E+00 -0.4150944352149963E+00 -0.4125905036926270E+00 -0.4100862145423889E+00 -0.4075805246829987E+00
 -0.4050745964050293E+00 -0.4025680124759674E+00 -0.4000607430934906E+00 -0.3975532650947571E+00 -0.3950442969799042E+00
 -0.3925351500511169E+00 -0.3900253176689148E+00 -0.3875151872634888E+00 -0.3850041031837463E+00 -0.3824923932552338E+00
 -0.3799799978733063E+00 -0.3774669766426086E+00 -0.3749533593654633E+00 -0.3724383413791656E+00 -0.3699238598346710E+00
 -0.3674083352088928E+00 -0.3648926019668579E+00 -0.3623751401901245E+00 -0.3598577976226807E+00 -0.3573402762413025E+00
 -0.3548216819763184E+00 -0.3523017764091492E+00 -0.3497824072837830E+00 -0.3472616970539093E+00 -0.3447407186031342E+00
 -0.3422183990478516E+00 -0.3396962285041809E+00 -0.3371731340885162E+00 -0.3346494138240814E+00 -0.3321251273155212E+00
 -0.3296002745628357E+00 -0.3270748257637024E+00 -0.3245488107204437E+00 -0.3220214247703552E+00 -0.3194942176342010E+00
 -0.3169665038585663E+00 -0.3144377768039703E+00 -0.3119081258773804E+00 -0.3093786835670471E+00 -0.3068479001522064E+00
 -0.3043169379234314E+00 -0.3017850220203400E+00 -0.2992530167102814E+00 -0.2967196106910706E+00 -0.2941864430904388E+00
 -0.2916523516178131E+00 -0.2891177237033844E+00 -0.2865817248821259E+00 -0.2840460240840912E+00 -0.2815097570419312E+00
 -0.2789722084999084E+00 -0.2764340937137604E+00 -0.2738958299160004E+00 -0.2713570296764374E+00 -0.2688173651695251E+00
 -0.2662767767906189E+00 -0.2637360095977783E+00 -0.2611944079399109E+00 -0.2586526274681091E+00 -0.2561099529266357E+00
 -0.2535663545131683E+00 -0.2510226964950562E+00 -0.2484780997037888E+00 -0.2459330111742020E+00 -0.2433874011039734E+00
 -0.2408409267663956E+00 -0.2382947206497192E+00 -0.2357472479343414E+00 -0.2331988811492920E+00 -0.2306500226259232E+00
 -0.2281006872653961E+00 -0.2255508601665497E+00 -0.2230009138584137E+00 -0.2204489707946777E+00 -0.2178980857133865E+00
 -0.2153459340333939E+00 -0.2127929478883743E+00 -0.2102394700050354E+00 -0.2076851129531860E+00 -0.2051302939653397E+00
 -0.2025757879018784E+00 -0.2000196725130081E+00 -0.1974634677171707E+00 -0.1949068307876587E+00 -0.1923489123582840E+00
 -0.1897905468940735E+00 -0.1872321367263794E+00 -0.1846724897623062E+00 -0.1821131855249405E+00 -0.1795522421598434E+00
 -0.1769916564226151E+00 -0.1744298189878464E+00 -0.1718671768903732E+00 -0.1693048775196075E+00 -0.1667409390211105E+00
 -0.1641773730516434E+00 -0.1616130024194717E+00 -0.1590473949909210E+00 -0.1564817726612091E+00 -0.1539153158664703E+00
 -0.1513484418392181E+00 -0.1487815529108047E+00 -0.1462126672267914E+00 -0.1436445415019989E+00 -0.1410756260156631E+00
 -0.1385055035352707E+00 -0.1359353661537170E+00 -0.1333640217781067E+00 -0.1307926774024963E+00 -0.1282209306955338E+00
 -0.1256476044654846E+00 -0.1230750828981400E+00 -0.1205013468861580E+00 -0.1179268360137939E+00 -0.1153519451618195E+00
 -0.1127766519784927E+00 -0.1102001816034317E+00 -0.1076241359114647E+00 -0.1050460934638977E+00 -0.1024688854813576E+00
 -0.9989091008901596E-01 -0.9731174260377884E-01 -0.9473180025815964E-01 -0.9215190261602402E-01 -0.8957164734601974E-01
 -0.8699061721563339E-01 -0.8440922945737839E-01 -0.8182667195796967E-01 -0.7924334704875946E-01 -0.7666049152612686E-01
 -0.7407605648040771E-01 -0.7149209827184677E-01 -0.6890656054019928E-01 -0.6632108986377716E-01 -0.6373527646064758E-01
 -0.6114830821752548E-01 -0.5856100842356682E-01 -0.5597295239567757E-01 -0.5338456854224205E-01 -0.5079626664519310E-01
 -0.4820558801293373E-01 -0.4561663791537285E-01 -0.4302529618144035E-01 -0.4043405875563622E-01 -0.3784249722957611E-01
 -0.3525020927190781E-01 -0.3265719488263130E-01 -0.3006427921354771E-01 -0.2746940217912197E-01 -0.2487545646727085E-01
 -0.2228038012981415E-01 -0.1968500018119812E-01 -0.1708849333226681E-01 -0.1449210196733475E-01 -0.1189458463340998E-01
 -0.9297186508774757E-02 -0.6698254030197859E-02 -0.4100273363292217E-02 -0.1499933074228466E-02  0.1099864370189607E-02
  0.3700775327160954E-02  0.6301968358457088E-02  0.8903441019356251E-02  0.1150435954332352E-01  0.1410804595798254E-01
  0.1671034283936024E-01  0.1931457221508026E-01  0.2191907353699207E-01  0.2452383749186993E-01  0.2712970413267612E-01
  0.2973499894142151E-01  0.3234138339757919E-01  0.3494886681437492E-01  0.3755659610033035E-01  0.4016458615660667E-01
  0.4277282580733299E-01  0.4538214951753616E-01  0.4799172654747963E-01  0.5060237646102905E-01  0.5321243777871132E-01
  0.5582357197999954E-01  0.5843579024076462E-01  0.6104823946952820E-01  0.6366176158189774E-01  0.6627468019723892E-01
  0.6888867169618607E-01  0.7150288671255112E-01  0.7411815971136093E-01  0.7673282921314240E-01  0.7935023307800293E-01
  0.8196617662906647E-01  0.8458402007818222E-01  0.8720124512910843E-01  0.8981867879629135E-01  0.9243801236152649E-01
  0.9505669772624969E-01  0.9767644852399826E-01  0.1002972424030304E+00  0.1029182448983192E+00  0.1055394336581230E+00
  0.1081616804003716E+00  0.1107832640409470E+00  0.1134067550301552E+00  0.1160295754671097E+00  0.1186534315347672E+00
  0.1212783232331276E+00  0.1239034086465836E+00  0.1265286803245544E+00  0.1291549801826477E+00  0.1317814439535141E+00
  0.1344089508056641E+00  0.1370357722043991E+00  0.1396636366844177E+00  0.1422924995422363E+00  0.1449223756790161E+00
  0.1475515961647034E+00  0.1501818299293518E+00  0.1528121978044510E+00  0.1554436236619949E+00  0.1580751687288284E+00
  0.1607068926095963E+00  0.1633404642343521E+00  0.1659724712371826E+00  0.1686072200536728E+00  0.1712412536144257E+00
  0.1738762706518173E+00  0.1765106171369553E+00  0.1791467666625977E+00  0.1817830950021744E+00  0.1844203919172287E+00
  0.1870569884777069E+00  0.1896954327821732E+00  0.1923331469297409E+00  0.1949718445539474E+00  0.1976115405559540E+00
  0.2002513557672501E+00  0.2028921395540237E+00  0.2055330723524094E+00  0.2081740796566010E+00  0.2108169645071030E+00
  0.2134582400321960E+00  0.2161013185977936E+00  0.2187445610761642E+00  0.2213887572288513E+00  0.2240330427885056E+00
  0.2266783416271210E+00  0.2293228209018707E+00  0.2319700270891190E+00  0.2346155941486359E+00  0.2372621297836304E+00
  0.2399096041917801E+00  0.2425572127103806E+00  0.2452057451009750E+00  0.2478552311658859E+00  0.2505039572715759E+00
  0.2531536221504211E+00  0.2558042407035828E+00  0.2584549486637115E+00  0.2611066102981567E+00  0.2637583613395691E+00
  0.2664110064506531E+00  0.2690637707710266E+00  0.2717165350914001E+00  0.2743711769580841E+00  0.2770250141620636E+00
  0.2796797454357147E+00  0.2823345959186554E+00  0.2849912345409393E+00  0.2876470088958740E+00  0.2903046607971191E+00
  0.2929614484310150E+00  0.2956182658672333E+00  0.2982769608497620E+00  0.3009356260299683E+00  0.3035952448844910E+00
  0.3062549233436584E+00  0.3089146018028259E+00  0.3115761578083038E+00  0.3142359554767609E+00  0.3168983757495880E+00
  0.3195599913597107E+00  0.3222233653068542E+00  0.3248868286609650E+00  0.3275502920150757E+00  0.3302137553691864E+00
  0.3328790664672852E+00  0.3355434536933899E+00  0.3382087647914886E+00  0.3408741354942322E+00  0.3435412347316742E+00
  0.3462083637714386E+00  0.3488755524158478E+00  0.3515435159206390E+00  0.3542124927043915E+00  0.3568805754184723E+00
  0.3595503568649292E+00  0.3622201681137085E+00  0.3648900389671326E+00  0.3675607442855835E+00  0.3702323138713837E+00
  0.7941091918945312E+02  0.7941091918945312E+02  0.7941091918945312E+02  0.7941091918945312E+02  0.7941091918945312E+02
  0.7941091918945312E+02  0.7941091918945312E+02  0.7941091918945312E+02  0.7941091918945312E+02  0.7941091918945312E+02
  0.7941091918945312E+02  0.7941091918945312E+02  0.7941091918945312E+02  0.7941091918945312E+02  0.7941091918945312E+02
  0.7941091918945312E+02  0.7941091918945312E+02  0.7941091918945312E+02  0.7941091918945312E+02  0.7941091918945312E+02
  0.7941091918945312E+02  0.7941091918945312E+02  0.7941091918945312E+02  0.7941091918945312E+02  0.7941091918945312E+02
  0.7941091918945312E+02  0.7941091918945312E+02  0.7941091918945312E+02  0.7941091918945312E+02  0.7941091918945312E+02
  0.7941091918945312E+02  0.7941091918945312E+02  0.7941091918945312E+02  0.7941091918945312E+02  0.7941091918945312E+02
  0.7941091918945312E+02  0.7941091918945312E+02  0.7941091918945312E+02  0.7941091918945312E+02  0.7941091918945312E+02
  0.7941091918945312E+02  0.7941091918945312E+02  0.7941091918945312E+02  0.7941091918945312E+02  0.7941091918945312E+02
  0.7941091918945312E+02  0.7941091918945312E+02  0.7941091918945312E+02  0.7941091918945312E+02  0.7941091918945312E+02
  0.7941091918945312E+02  0.7941091918945312E+02  0.7941091918945312E+02  0.7941091918945312E+02  0.7941091918945312E+02
  0.7941091918945312E+02  0.7941091918945312E+02  0.7941091918945312E+02  0.7941091918945312E+02  0.7941091918945312E+02
  0.7941091918945312E+02  0.7941091918945312E+02  0.7941091918945312E+02  0.7941091918945312E+02  0.7941091918945312E+02
  0.7941091918945312E+02  0.7941091918945312E+02  0.7941091918945312E+02  0.7941091918945312E+02  0.7941091918945312E+02
  0.7941091918945312E+02  0.7941091918945312E+02  0.7941091918945312E+02  0.7941091918945312E+02  0.7941091918945312E+02
  0.7941091918945312E+02  0.7941091918945312E+02  0.7941091918945312E+02  0.7941091918945312E+02  0.7941091918945312E+02
  0.7941091918945312E+02  0.7941091918945312E+02  0.7941091918945312E+02  0.7941091918945312E+02  0.7941091918945312E+02
  0.7941091918945312E+02  0.7941091918945312E+02  0.7941091918945312E+02  0.7941091918945312E+02  0.7941091918945312E+02
  0.7941091918945312E+02  0.7941091918945312E+02  0.7941091918945312E+02  0.7941091918945312E+02  0.7941091918945312E+02
  0.7941091918945312E+02  0.7941091918945312E+02  0.7941091918945312E+02  0.7941091918945312E+02  0.7941091918945312E+02
  0.7941091918945312E+02  0.7941091918945312E+02  0.7941091918945312E+02  0.7941091918945312E+02  0.7941091918945312E+02
  0.7941091918945312E+02  0.7941091918945312E+02  0.7941091918945312E+02  0.7941091918945312E+02  0.7941091918945312E+02
  0.7941091918945312E+02  0.7941091918945312E+02  0.7941091918945312E+02  0.7941091918945312E+02  0.7941091918945312E+02
  0.7941091918945312E+02  0.7941091918945312E+02  0.7941091918945312E+02  0.7941091918945312E+02  0.7941091918945312E+02
  0.7941091918945312E+02  0.7941091918945312E+02  0.7941091918945312E+02  0.7941091918945312E+02  0.7941091918945312E+02
  0.7941091918945312E+02  0.7941091918945312E+02  0.7941091918945312E+02  0.7941091918945312E+02  0.7941091918945312E+02
  0.7941091918945312E+02  0.7941091918945312E+02  0.7941091918945312E+02  0.7941091918945312E+02  0.7941091918945312E+02
  0.7941091918945312E+02  0.7941091918945312E+02  0.7941091918945312E+02  0.7941091918945312E+02  0.7941091918945312E+02
  0.7941091918945312E+02  0.7941091918945312E+02  0.7941091918945312E+02  0.7941091918945312E+02  0.7941091918945312E+02
  0.7941091918945312E+02  0.7941091918945312E+02  0.7941091918945312E+02  0.7941091918945312E+02  0.7941091918945312E+02
  0.7941091918945312E+02  0.7941091918945312E+02  0.7941091918945312E+02  0.7941091918945312E+02  0.7941091918945312E+02
  0.7941091918945312E+02  0.7941091918945312E+02  0.7941091918945312E+02  0.7941091918945312E+02  0.7941091918945312E+02
  0.7941091918945312E+02  0.7941091918945312E+02  0.7941091918945312E+02  0.7919475555419922E+02  0.7877294921875000E+02
  0.7835259246826172E+02  0.7793376922607422E+02  0.7751646423339844E+02  0.7710066986083984E+02  0.7668647766113281E+02
  0.7627384948730469E+02  0.7586278533935547E+02  0.7545332336425781E+02  0.7504551696777344E+02  0.7463929748535156E+02
  0.7423477935791016E+02  0.7383186340332031E+02  0.7343065643310547E+02  0.7303111267089844E+02  0.7263325500488281E+02
  0.7223709869384766E+02  0.7184266662597656E+02  0.7144992065429688E+02  0.7105892181396484E+02  0.7066964721679688E+02
  0.7028210449218750E+02  0.6989630889892578E+02  0.6951226043701172E+02  0.6912997436523438E+02  0.6874943542480469E+02
  0.6837064361572266E+02  0.6799363708496094E+02  0.6761839294433594E+02  0.6724490356445312E+02  0.6687321472167969E+02
  0.6650325775146484E+02  0.6613510131835938E+02  0.6576870727539062E+02  0.6540412139892578E+02  0.6504127502441406E+02
  0.6468020629882812E+02  0.6432091522216797E+02  0.6396342468261719E+02  0.6360766983032227E+02  0.6325371932983398E+02
  0.6290150070190430E+02  0.6255109786987305E+02  0.6220242309570312E+02  0.6185554504394531E+02  0.6151038360595703E+02
  0.6116702651977539E+02  0.6082538604736328E+02  0.6048552703857422E+02  0.6014740753173828E+02  0.5981104278564453E+02
  0.5947638702392578E+02  0.5914348602294922E+02  0.5881232070922852E+02  0.5848288345336914E+02  0.5815515899658203E+02
  0.5782917022705078E+02  0.5750488662719727E+02  0.5718231964111328E+02  0.5686145019531250E+02  0.5654226684570312E+02
  0.5622479248046875E+02  0.5590900802612305E+02  0.5559490203857422E+02  0.5528245925903320E+02  0.5497169876098633E+02
  0.5466261291503906E+02  0.5435517883300781E+02  0.5404938507080078E+02  0.5374526596069336E+02  0.5344276046752930E+02
  0.5314189910888672E+02  0.5284265899658203E+02  0.5254505920410156E+02  0.5224905014038086E+02  0.5195468139648438E+02
  0.5166187286376953E+02  0.5137069320678711E+02  0.5108107757568359E+02  0.5079307556152344E+02  0.5050660705566406E+02
  0.5022172927856445E+02  0.4993841171264648E+02  0.4965666580200195E+02  0.4937644577026367E+02  0.4909775924682617E+02
  0.4882062149047852E+02  0.4854500579833984E+02  0.4827091979980469E+02  0.4799833679199219E+02  0.4772724914550781E+02
  0.4745767211914062E+02  0.4718958663940430E+02  0.4692298889160156E+02  0.4665786743164062E+02  0.4639419937133789E+02
  0.4613201141357422E+02  0.4587126541137695E+02  0.4561199188232422E+02  0.4535414886474609E+02  0.4509772491455078E+02
  0.4484273529052734E+02  0.4458918762207031E+02  0.4433703231811523E+02  0.4408629226684570E+02  0.4383692550659180E+02
  0.4358898925781250E+02  0.4334241104125977E+02  0.4309723281860352E+02  0.4285339355468750E+02  0.4261093902587891E+02
  0.4236984252929688E+02  0.4213010406494141E+02  0.4189168930053711E+02  0.4165460968017578E+02  0.4141887283325195E+02
  0.4118445205688477E+02  0.4095134353637695E+02  0.4071954345703125E+02  0.4048904037475586E+02  0.4025984573364258E+02
  0.4003193283081055E+02  0.3980529403686523E+02  0.3957993698120117E+02  0.3935583496093750E+02  0.3913299942016602E+02
  0.3891141510009766E+02  0.3869109344482422E+02  0.3847199630737305E+02  0.3825412750244141E+02  0.3803748321533203E+02
  0.3782207870483398E+02  0.3760787200927734E+02  0.3739488983154297E+02  0.3718307495117188E+02  0.3697248840332031E+02
  0.3676306533813477E+02  0.3655484390258789E+02  0.3634777450561523E+02  0.3614189147949219E+02  0.3593715286254883E+02
  0.3573358917236328E+02  0.3553115463256836E+02  0.3532988357543945E+02  0.3512972640991211E+02  0.3493070983886719E+02
  0.3473281860351562E+02  0.3453605270385742E+02  0.3434038543701172E+02  0.3414582061767578E+02  0.3395236206054688E+02
  0.3375999450683594E+02  0.3356872177124023E+02  0.3337852096557617E+02  0.3318939208984375E+02  0.3300133514404297E+02
  0.3281434631347656E+02  0.3262841796875000E+02  0.3244353485107422E+02  0.3225968551635742E+02  0.3207690048217773E+02
  0.3189513015747070E+02  0.3171439743041992E+02  0.3153467369079590E+02  0.3135598373413086E+02  0.3117829704284668E+02
  0.3100162124633789E+02  0.3082593727111816E+02  0.3065126037597656E+02  0.3047755050659180E+02  0.3030484199523926E+02
  0.3013309860229492E+02  0.2996233367919922E+02  0.2979252815246582E+02  0.2962369728088379E+02  0.2945581054687500E+02
  0.2928888893127441E+02  0.2912289428710938E+02  0.2895784378051758E+02  0.2879373359680176E+02  0.2863055038452148E+02
  0.2846829223632812E+02  0.2830695533752441E+02  0.2814651870727539E+02  0.2798700141906738E+02  0.2782838630676270E+02
  0.2767067146301270E+02  0.2751385307312012E+02  0.2735790252685547E+02  0.2720285987854004E+02  0.2704868888854980E+02
  0.2689538764953613E+02  0.2674295616149902E+02  0.2659138107299805E+02  0.2644066619873047E+02  0.2629081726074219E+02
  0.2614180183410645E+02  0.2599363899230957E+02  0.2584631538391113E+02  0.2569982910156250E+02  0.2555416488647461E+02
  0.2540933609008789E+02  0.2526531791687012E+02  0.2512212181091309E+02  0.2497973060607910E+02  0.2483815002441406E+02
  0.2469737243652344E+02  0.2455739974975586E+02  0.2441820335388184E+02  0.2427981185913086E+02  0.2414219284057617E+02
  0.2400535774230957E+02  0.2386930274963379E+02  0.2373401069641113E+02  0.2359948921203613E+02  0.2346573638916016E+02
  0.2333273124694824E+02  0.2320048141479492E+02  0.2306897926330566E+02  0.2293822860717773E+02  0.2280821990966797E+02
  0.2267893600463867E+02  0.2255040168762207E+02  0.2242258453369141E+02  0.2229549407958984E+02  0.2216912651062012E+02
  0.2204347229003906E+02  0.2191852378845215E+02  0.2179429244995117E+02  0.2167075920104980E+02  0.2154793167114258E+02
  0.2142580604553223E+02  0.2130436325073242E+02  0.2118360328674316E+02  0.2106353950500488E+02  0.2094414901733398E+02
  0.2082543945312500E+02  0.2070739555358887E+02  0.2059002876281738E+02  0.2047332382202148E+02  0.2035729026794434E+02
  0.2024189758300781E+02  0.2012716293334961E+02  0.2001308250427246E+02  0.1989964866638184E+02  0.1978685760498047E+02
  0.1967470741271973E+02  0.1956318473815918E+02  0.1945230484008789E+02  0.1934204864501953E+02  0.1923241806030273E+02
  0.1912340927124023E+02  0.1901501464843750E+02  0.1890723609924316E+02  0.1880006408691406E+02  0.1869351387023926E+02
  0.1858755683898926E+02  0.1848219871520996E+02  0.1837744140625000E+02  0.1827327728271484E+02  0.1816970443725586E+02
  0.1806671714782715E+02  0.1796431159973145E+02  0.1786249351501465E+02  0.1776124763488770E+02  0.1766057777404785E+02
  0.1756047248840332E+02  0.1746093750000000E+02  0.1736196899414062E+02  0.1726356124877930E+02  0.1716571044921875E+02
  0.1706841850280762E+02  0.1697166633605957E+02  0.1687547111511230E+02  0.1677981948852539E+02  0.1668471336364746E+02
  0.1659014511108398E+02  0.1649610710144043E+02  0.1640260696411133E+02  0.1630963706970215E+02  0.1621719360351562E+02
  0.1612527656555176E+02  0.1603387260437012E+02  0.1594299221038818E+02  0.1585262680053711E+02  0.1576277446746826E+02
  0.1567342376708984E+02  0.1558458614349365E+02  0.1549625682830811E+02  0.1540842342376709E+02  0.1532108879089355E+02
  0.1523424816131592E+02  0.1514789295196533E+02  0.1506203460693359E+02  0.1497666263580322E+02  0.1489177417755127E+02
  0.1480737304687500E+02  0.1472344207763672E+02  0.1463998889923096E+02  0.1455700588226318E+02  0.1447449493408203E+02
  0.1439245319366455E+02  0.1431087493896484E+02  0.1422976112365723E+02  0.1414910888671875E+02  0.1406890678405762E+02
  0.1398916435241699E+02  0.1390987205505371E+02  0.1383103084564209E+02  0.1375263595581055E+02  0.1367468452453613E+02
  0.1359717655181885E+02  0.1352010536193848E+02  0.1344347381591797E+02  0.1336727523803711E+02  0.1329150867462158E+02
  0.1321617221832275E+02  0.1314126205444336E+02  0.1306677532196045E+02  0.1299270915985107E+02  0.1291906833648682E+02
  0.1284584331512451E+02  0.1277303314208984E+02  0.1270063304901123E+02  0.1262864589691162E+02  0.1255706214904785E+02
  0.1248588848114014E+02  0.1241511726379395E+02  0.1234475135803223E+02  0.1227478027343750E+02  0.1220520591735840E+02
  0.1213602352142334E+02  0.1206723499298096E+02  0.1199883842468262E+02  0.1193082618713379E+02  0.1186320304870605E+02
  0.1179596519470215E+02  0.1172910118103027E+02  0.1166261959075928E+02  0.1159651470184326E+02  0.1153078556060791E+02
  0.1146542930603027E+02  0.1140044116973877E+02  0.1133582305908203E+02  0.1127157115936279E+02  0.1120768356323242E+02
  0.1114415836334229E+02  0.1108099174499512E+02  0.1101818370819092E+02  0.1095573329925537E+02  0.1089363479614258E+02
  0.1083188533782959E+02  0.1077048969268799E+02  0.1070944595336914E+02  0.1064874458312988E+02  0.1058838558197021E+02
  0.1052837085723877E+02  0.1046869277954102E+02  0.1040935516357422E+02  0.1035035324096680E+02  0.1029168701171875E+02
  0.1023335647583008E+02  0.1017535305023193E+02  0.1011767578125000E+02  0.1006032752990723E+02  0.1000330638885498E+02
  0.9946605682373047E+01  0.9890228271484375E+01  0.9834170341491699E+01  0.9778429031372070E+01  0.9723004341125488E+01
  0.9667893409729004E+01  0.9613095283508301E+01  0.9558609008789062E+01  0.9504428863525391E+01  0.9450557708740234E+01
  0.9396990776062012E+01  0.9343728065490723E+01  0.9290768623352051E+01  0.9238106727600098E+01  0.9185745239257812E+01
  0.9133680343627930E+01  0.9081910133361816E+01  0.9030429840087891E+01  0.8979245185852051E+01  0.8928352355957031E+01
  0.8877747535705566E+01  0.8827425956726074E+01  0.8777392387390137E+01  0.8727639198303223E+01  0.8678171157836914E+01
  0.8628981590270996E+01  0.8580072402954102E+01  0.8531441688537598E+01  0.8483085632324219E+01  0.8435001373291016E+01
  0.8387189865112305E+01  0.8339651107788086E+01  0.8292381286621094E+01  0.8245379447937012E+01  0.8198644638061523E+01
  0.8152177810668945E+01  0.8105966567993164E+01  0.8060021400451660E+01  0.8014337539672852E+01  0.7968911647796631E+01
  0.7923743247985840E+01  0.7878831386566162E+01  0.7834173202514648E+01  0.7789768695831299E+01  0.7745616436004639E+01
  0.7701713085174561E+01  0.7658059597015381E+01  0.7614653110504150E+01  0.7571492671966553E+01  0.7528574943542480E+01
  0.7485902786254883E+01  0.7443472862243652E+01  0.7401284694671631E+01  0.7359333038330078E+01  0.7317620277404785E+01
  0.7276143550872803E+01  0.7234899997711182E+01  0.7193892002105713E+01  0.7153116703033447E+01  0.7112571716308594E+01
  0.7072259902954102E+01  0.7032174110412598E+01  0.6992312908172607E+01  0.6952680587768555E+01  0.6913271427154541E+01
  0.6874087333679199E+01  0.6835124492645264E+01  0.6796381950378418E+01  0.6757860660552979E+01  0.6719555854797363E+01
  0.6681469440460205E+01  0.6643598556518555E+01  0.6605942249298096E+01  0.6568499565124512E+01  0.6531268119812012E+01
  0.6494248867034912E+01  0.6457439422607422E+01  0.6420837879180908E+01  0.6384444236755371E+01  0.6348256587982178E+01
  0.6312274456024170E+01  0.6276496410369873E+01  0.6240918636322021E+01  0.6205545425415039E+01  0.6170373439788818E+01
  0.6135399341583252E+01  0.6100624084472656E+01  0.6066044330596924E+01  0.6031660556793213E+01  0.5997472763061523E+01
  0.5963478565216064E+01  0.5929677009582520E+01  0.5896069049835205E+01  0.5862649917602539E+01  0.5829418182373047E+01
  0.5796376705169678E+01  0.5763522624969482E+01  0.5730854988098145E+01  0.5698372364044189E+01  0.5666073322296143E+01
  0.5633957862854004E+01  0.5602023601531982E+01  0.5570271492004395E+01  0.5538699150085449E+01  0.5507304668426514E+01
  0.5476089477539062E+01  0.5445050239562988E+01  0.5414187431335449E+01  0.5383499622344971E+01  0.5352985858917236E+01
  0.5322644710540771E+01  0.5292475700378418E+01  0.5262477397918701E+01  0.5232649326324463E+01  0.5202989101409912E+01
  0.5173498153686523E+01  0.5144174098968506E+01  0.5115018367767334E+01  0.5086025714874268E+01  0.5057198047637939E+01
  0.5028532505035400E+01  0.5000031471252441E+01  0.4971690177917480E+01  0.4943511486053467E+01  0.4915489673614502E+01
  0.4887629985809326E+01  0.4859925270080566E+01  0.4832378864288330E+01  0.4804986953735352E+01  0.4777753829956055E+01
  0.4750674724578857E+01  0.4723745822906494E+01  0.4696971416473389E+01  0.4670348644256592E+01  0.4643876552581787E+01
  0.4617554187774658E+01  0.4591382503509521E+01  0.4565359592437744E+01  0.4539481639862061E+01  0.4513751506805420E+01
  0.4488166332244873E+01  0.4462728500366211E+01  0.4437431812286377E+01  0.4412281513214111E+01  0.4387271404266357E+01
  0.4362405300140381E+01  0.4337678909301758E+01  0.4313091278076172E+01  0.4288645744323730E+01  0.4264336585998535E+01
  0.4240167140960693E+01  0.4216132164001465E+01  0.4192234992980957E+01  0.4168474197387695E+01  0.4144845962524414E+01
  0.4121353626251221E+01  0.4097992420196533E+01  0.4074766159057617E+01  0.4051668643951416E+01  0.4028703689575195E+01
  0.4005867481231689E+01  0.3983163118362427E+01  0.3960587739944458E+01  0.3938137769699097E+01  0.3915817022323608E+01
  0.3893620967864990E+01  0.3871551752090454E+01  0.3849606513977051E+01  0.3827787876129150E+01  0.3806092500686646E+01
  0.3784518480300903E+01  0.3763067483901978E+01  0.3741737365722656E+01  0.3720530033111572E+01  0.3699440717697144E+01
  0.3678472995758057E+01  0.3657622098922729E+01  0.3636891603469849E+01  0.3616277694702148E+01  0.3595779180526733E+01
  0.3575399160385132E+01  0.3555132627487183E+01  0.3534982681274414E+01  0.3514945507049561E+01  0.3495023488998413E+01
  0.3475212335586548E+01  0.3455514907836914E+01  0.3435929536819458E+01  0.3416453599929810E+01  0.3397089958190918E+01
  0.3377833843231201E+01  0.3358688354492188E+01  0.3339650154113770E+01  0.3320721626281738E+01  0.3301900625228882E+01
  0.3283184289932251E+01  0.3264575958251953E+01  0.3246071100234985E+01  0.3227672100067139E+01  0.3209376811981201E+01
  0.3191186666488647E+01  0.3173098087310791E+01  0.3155113458633423E+01  0.3137230157852173E+01  0.3119447946548462E+01
  0.3101766824722290E+01  0.3084185123443604E+01  0.3066704511642456E+01  0.3049321651458740E+01  0.3032038450241089E+01
  0.3014852762222290E+01  0.2997763633728027E+01  0.2980772972106934E+01  0.2963876724243164E+01  0.2947078227996826E+01
  0.2930373191833496E+01  0.2913764476776123E+01  0.2897248506546021E+01  0.2880826473236084E+01  0.2864498615264893E+01
  0.2848261594772339E+01  0.2832118511199951E+01  0.2816065073013306E+01  0.2800103425979614E+01  0.2784232139587402E+01
  0.2768450975418091E+01  0.2752759933471680E+01  0.2737156391143799E+01  0.2721642732620239E+01  0.2706215620040894E+01
  0.2690876722335815E+01  0.2675623893737793E+01  0.2660459041595459E+01  0.2645378589630127E+01  0.2630385398864746E+01
  0.2615476131439209E+01  0.2600651264190674E+01  0.2585910558700562E+01  0.2571252822875977E+01  0.2556679487228394E+01
  0.2542187213897705E+01  0.2527778863906860E+01  0.2513450622558594E+01  0.2499204158782959E+01  0.2485039234161377E+01
  0.2470953226089478E+01  0.2456948280334473E+01  0.2443021535873413E+01  0.2429175138473511E+01  0.2415405511856079E+01
  0.2401714801788330E+01  0.2388102531433105E+01  0.2374566078186035E+01  0.2361107349395752E+01  0.2347723960876465E+01
  0.2334416866302490E+01  0.2321185350418091E+01  0.2308028697967529E+01  0.2294945955276489E+01  0.2281938552856445E+01
  0.2269005298614502E+01  0.2256143569946289E+01  0.2243355751037598E+01  0.2230639696121216E+01  0.2217996835708618E+01
  0.2205424547195435E+01  0.2192924499511719E+01  0.2180495500564575E+01  0.2168135643005371E+01  0.2155846834182739E+01
  0.2143626689910889E+01  0.2131477117538452E+01  0.2119395256042480E+01  0.2107382774353027E+01  0.2095437288284302E+01
  0.2083560228347778E+01  0.2071751356124878E+01  0.2060008049011230E+01  0.2048332214355469E+01  0.2036721467971802E+01
  0.2025177717208862E+01  0.2013698339462280E+01  0.2002284765243530E+01  0.1990936160087585E+01  0.1979650855064392E+01
  0.1968430519104004E+01  0.1957272887229919E+01  0.1946179509162903E+01  0.1935147881507874E+01  0.1924179911613464E+01
  0.1913272976875305E+01  0.1902428984642029E+01  0.1891645312309265E+01  0.1880922913551331E+01  0.1870262265205383E+01
  0.1859660983085632E+01  0.1849120855331421E+01  0.1838639259338379E+01  0.1828218460083008E+01  0.1817856431007385E+01
  0.1807552099227905E+01  0.1797307372093201E+01  0.1787119626998901E+01  0.1776990532875061E+01  0.1766918063163757E+01
  0.1756902575492859E+01  0.1746943831443787E+01  0.1737042546272278E+01  0.1727197408676147E+01  0.1717407107353210E+01
  0.1707673192024231E+01  0.1697993516921997E+01  0.1688369631767273E+01  0.1678799390792847E+01  0.1669284343719482E+01
  0.1659822225570679E+01  0.1650414705276489E+01  0.1641059517860413E+01  0.1631757497787476E+01  0.1622509002685547E+01
  0.1613312125205994E+01  0.1604168176651001E+01  0.1595075249671936E+01  0.1586034655570984E+01  0.1577045321464539E+01
  0.1568106174468994E+01  0.1559218525886536E+01  0.1550380349159241E+01  0.1541593074798584E+01  0.1532854795455933E+01
  0.1524166107177734E+01  0.1515527486801147E+01  0.1506937026977539E+01  0.1498396039009094E+01  0.1489902615547180E+01
  0.1481458067893982E+01  0.1473060727119446E+01  0.1464711666107178E+01  0.1456409215927124E+01  0.1448154568672180E+01
  0.1439946770668030E+01  0.1431784629821777E+01  0.1423668742179871E+01  0.1415599822998047E+01  0.1407575726509094E+01
  0.1399597167968750E+01  0.1391664505004883E+01  0.1383776068687439E+01  0.1375933170318604E+01  0.1368134617805481E+01
  0.1360379576683044E+01  0.1352669239044189E+01  0.1345001935958862E+01  0.1337378621101379E+01  0.1329797863960266E+01
  0.1322260975837708E+01  0.1314765930175781E+01  0.1307313442230225E+01  0.1299903750419617E+01  0.1292535543441772E+01
  0.1285209774971008E+01  0.1277924776077271E+01  0.1270681738853455E+01  0.1263479113578796E+01  0.1256317973136902E+01
  0.1249197363853455E+01  0.1242116451263428E+01  0.1235076546669006E+01  0.1228075623512268E+01  0.1221114516258240E+01
  0.1214192748069763E+01  0.1207311034202576E+01  0.1200467586517334E+01  0.1193663597106934E+01  0.1186898231506348E+01
  0.1180170416831970E+01  0.1173481464385986E+01  0.1166829824447632E+01  0.1160216450691223E+01  0.1153639912605286E+01
  0.1147101402282715E+01  0.1140599250793457E+01  0.1134133934974670E+01  0.1127705931663513E+01  0.1121313691139221E+01
  0.1114958286285400E+01  0.1108638405799866E+01  0.1102354764938354E+01  0.1096106290817261E+01  0.1089893817901611E+01
  0.1083716511726379E+01  0.1077573776245117E+01  0.1071466207504272E+01  0.1065392732620239E+01  0.1059354424476624E+01
  0.1053349614143372E+01  0.1047378897666931E+01  0.1041442513465881E+01  0.1035539269447327E+01  0.1029670119285583E+01
  0.1023833513259888E+01  0.1018030762672424E+01  0.1012260198593140E+01  0.1006522893905640E+01  0.1000817537307739E+01
  0.9951450824737549E+00  0.9895049333572388E+00  0.9838960170745850E+00  0.9783189892768860E+00  0.9727735519409180E+00
  0.9672601222991943E+00  0.9617773294448853E+00  0.9563261866569519E+00  0.9509059786796570E+00  0.9455158710479736E+00
  0.9401568770408630E+00  0.9348278045654297E+00  0.9295293688774109E+00  0.9242604970932007E+00  0.9190219640731812E+00
  0.9138126969337463E+00  0.9086328744888306E+00  0.9034829139709473E+00  0.8983616828918457E+00  0.8932699561119080E+00
  0.8882066011428833E+00  0.8831724524497986E+00  0.8781662583351135E+00  0.8731890916824341E+00  0.8682399988174438E+00
  0.8633185029029846E+00  0.8584253787994385E+00  0.8535596132278442E+00  0.8487213253974915E+00  0.8439109325408936E+00
  0.8391274213790894E+00  0.8343709707260132E+00  0.8296418786048889E+00  0.8249396085739136E+00  0.8202636241912842E+00
  0.8156145811080933E+00  0.8109914064407349E+00  0.8063948750495911E+00  0.8018239736557007E+00  0.7972793579101562E+00
  0.7927600741386414E+00  0.7882668972015381E+00  0.7837987542152405E+00  0.7793559432029724E+00  0.7749387025833130E+00
  0.7705461382865906E+00  0.7661787867546082E+00  0.7618358135223389E+00  0.7575179338455200E+00  0.7532244920730591E+00
  0.7489549517631531E+00  0.7447100281715393E+00  0.7404887676239014E+00  0.7362917661666870E+00  0.7321183085441589E+00
  0.7279684543609619E+00  0.7238420248031616E+00  0.7197394967079163E+00  0.7156600952148438E+00  0.7116035223007202E+00
  0.7075703144073486E+00  0.7035595774650574E+00  0.6995719075202942E+00  0.6956065297126770E+00  0.6916639804840088E+00
  0.6877437829971313E+00  0.6838454008102417E+00  0.6799691915512085E+00  0.6761148571968079E+00  0.6722827553749084E+00
  0.6684720516204834E+00  0.6646833419799805E+00  0.6609156131744385E+00  0.6571696996688843E+00  0.6534450054168701E+00
  0.6497410535812378E+00  0.6460584402084351E+00  0.6423963904380798E+00  0.6387553811073303E+00  0.6351347565650940E+00
  0.6315345764160156E+00  0.6279551982879639E+00  0.6243957281112671E+00  0.6208567619323730E+00  0.6173375844955444E+00
  0.6138386130332947E+00  0.6103592514991760E+00  0.6068998575210571E+00  0.6034597158432007E+00  0.6000394225120544E+00
  0.5966385006904602E+00  0.5932565927505493E+00  0.5898941159248352E+00  0.5865504145622253E+00  0.5832256674766541E+00
  0.5799197554588318E+00  0.5766329169273376E+00  0.5733643174171448E+00  0.5701146125793457E+00  0.5668833255767822E+00
  0.5636700391769409E+00  0.5604752302169800E+00  0.5572983026504517E+00  0.5541396737098694E+00  0.5509986877441406E+00
  0.5478756427764893E+00  0.5447701215744019E+00  0.5416821837425232E+00  0.5386120676994324E+00  0.5355589985847473E+00
  0.5325236320495605E+00  0.5295050740242004E+00  0.5265039205551147E+00  0.5235195755958557E+00  0.5205523967742920E+00
  0.5176020264625549E+00  0.5146680474281311E+00  0.5117510557174683E+00  0.5088502168655396E+00  0.5059658288955688E+00
  0.5030979514122009E+00  0.5002464056015015E+00  0.4974111318588257E+00  0.4945916831493378E+00  0.4917884469032288E+00
  0.4890008270740509E+00  0.4862292706966400E+00  0.4834731221199036E+00  0.4807329177856445E+00  0.4780079722404480E+00
  0.4752987027168274E+00  0.4726046025753021E+00  0.4699259400367737E+00  0.4672622978687286E+00  0.4646136462688446E+00
  0.4619803428649902E+00  0.4593616724014282E+00  0.4567580819129944E+00  0.4541692733764648E+00  0.4515948891639709E+00
  0.4490353465080261E+00  0.4464901089668274E+00  0.4439594447612762E+00  0.4414429664611816E+00  0.4389409720897675E+00
  0.4364528954029083E+00  0.4339789152145386E+00  0.4315192103385925E+00  0.4290732145309448E+00  0.4266413450241089E+00
  0.4242230355739594E+00  0.4218186140060425E+00  0.4194276034832001E+00  0.4170503616333008E+00  0.4146863818168640E+00
  0.4123360216617584E+00  0.4099990129470825E+00  0.4076749682426453E+00  0.4053641855716705E+00  0.4030664265155792E+00
  0.4007818996906281E+00  0.3985101580619812E+00  0.3962514698505402E+00  0.3940056264400482E+00  0.3917722404003143E+00
  0.3895517885684967E+00  0.3873436450958252E+00  0.3851482570171356E+00  0.3829651474952698E+00  0.3807945549488068E+00
  0.3786361217498779E+00  0.3764898478984833E+00  0.3743560016155243E+00  0.3722340166568756E+00  0.3701242506504059E+00
  0.3680262863636017E+00  0.3659403920173645E+00  0.3638661205768585E+00  0.3618037998676300E+00  0.3597531616687775E+00
  0.3577139973640442E+00  0.3556865453720093E+00  0.3536703884601593E+00  0.3516656458377838E+00  0.3496724963188171E+00
  0.3476904034614563E+00  0.3457196056842804E+00  0.3437601625919342E+00  0.3418118059635162E+00  0.3398742973804474E+00
  0.3379479348659515E+00  0.3360323309898376E+00  0.3341277837753296E+00  0.3322338163852692E+00  0.3303507864475250E+00
  0.3284784555435181E+00  0.3266164958477020E+00  0.3247651755809784E+00  0.3229242563247681E+00  0.3210940062999725E+00
  0.3192739486694336E+00  0.3174643516540527E+00  0.3156648576259613E+00  0.3138757348060608E+00  0.3120967447757721E+00
  0.3103277385234833E+00  0.3085688054561615E+00  0.3068197667598724E+00  0.3050807714462280E+00  0.3033514618873596E+00
  0.3016319572925568E+00  0.2999223768711090E+00  0.2982223033905029E+00  0.2965320348739624E+00  0.2948512434959412E+00
  0.2931800782680511E+00  0.2915182411670685E+00  0.2898659706115723E+00  0.2882229089736938E+00  0.2865893244743347E+00
  0.2849650084972382E+00  0.2833497226238251E+00  0.2817435562610626E+00  0.2801465988159180E+00  0.2785587906837463E+00
  0.2769798040390015E+00  0.2754099369049072E+00  0.2738488018512726E+00  0.2722966969013214E+00  0.2707533836364746E+00
  0.2692186534404755E+00  0.2676927745342255E+00  0.2661754488945007E+00  0.2646668255329132E+00  0.2631665170192719E+00
  0.2616749405860901E+00  0.2601917386054993E+00  0.2587168812751770E+00  0.2572505474090576E+00  0.2557923197746277E+00
  0.2543425559997559E+00  0.2529008686542511E+00  0.2514674663543701E+00  0.2500420212745667E+00  0.2486248612403870E+00
  0.2472156882286072E+00  0.2458144128322601E+00  0.2444212138652802E+00  0.2430357635021210E+00  0.2416581064462662E+00
  0.2402883321046829E+00  0.2389264404773712E+00  0.2375722527503967E+00  0.2362255752086639E+00  0.2348866760730743E+00
  0.2335552722215652E+00  0.2322315424680710E+00  0.2309152036905289E+00  0.2296064198017120E+00  0.2283048927783966E+00
  0.2270109057426453E+00  0.2257241606712341E+00  0.2244446426630020E+00  0.2231725305318832E+00  0.2219075262546539E+00
  0.2206497937440872E+00  0.2193991094827652E+00  0.2181555926799774E+00  0.2169191390275955E+00  0.2156895399093628E+00
  0.2144670635461807E+00  0.2132513821125031E+00  0.2120427042245865E+00  0.2108407467603683E+00  0.2096456587314606E+00
  0.2084574252367020E+00  0.2072758227586746E+00  0.2061010301113129E+00  0.2049327492713928E+00  0.2037712335586548E+00
  0.2026161849498749E+00  0.2014677971601486E+00  0.2003258168697357E+00  0.1991903632879257E+00  0.1980612874031067E+00
  0.1969387233257294E+00  0.1958224028348923E+00  0.1947125494480133E+00  0.1936087757349014E+00  0.1925113648176193E+00
  0.1914202421903610E+00  0.1903352141380310E+00  0.1892564296722412E+00  0.1881837248802185E+00  0.1871170401573181E+00
  0.1860564649105072E+00  0.1850018352270126E+00  0.1839532852172852E+00  0.1829105317592621E+00  0.1818738132715225E+00
  0.1808428913354874E+00  0.1798178106546402E+00  0.1787986308336258E+00  0.1777850836515427E+00  0.1767774373292923E+00
  0.1757753938436508E+00  0.1747791171073914E+00  0.1737883836030960E+00  0.1728033572435379E+00  0.1718239188194275E+00
  0.1708499640226364E+00  0.1698815822601318E+00  0.1689186394214630E+00  0.1679610908031464E+00  0.1670090258121490E+00
  0.1660624295473099E+00  0.1651210784912109E+00  0.1641851663589478E+00  0.1632545739412308E+00  0.1623291820287704E+00
  0.1614091098308563E+00  0.1604941487312317E+00  0.1595844775438309E+00  0.1586798429489136E+00  0.1577804535627365E+00
  0.1568860709667206E+00  0.1559967100620270E+00  0.1551125198602676E+00  0.1542332470417023E+00  0.1533590406179428E+00
  0.1524897217750549E+00  0.1516254097223282E+00  0.1507658511400223E+00  0.1499113142490387E+00  0.1490615904331207E+00
  0.1482166051864624E+00  0.1473764926195145E+00  0.1465410292148590E+00  0.1457104086875916E+00  0.1448844224214554E+00
  0.1440631002187729E+00  0.1432465165853500E+00  0.1424344480037689E+00  0.1416270881891251E+00  0.1408242285251617E+00
  0.1400259882211685E+00  0.1392321884632111E+00  0.1384429335594177E+00  0.1376581341028214E+00  0.1368778049945831E+00
  0.1361019015312195E+00  0.1353303641080856E+00  0.1345631480216980E+00  0.1338002830743790E+00  0.1330418288707733E+00
  0.1322875916957855E+00  0.1315376907587051E+00  0.1307919621467590E+00  0.1300505250692368E+00  0.1293133050203323E+00
  0.1285801827907562E+00  0.1278512626886368E+00  0.1271263957023621E+00  0.1264057308435440E+00  0.1256890594959259E+00
  0.1249764636158943E+00  0.1242679581046104E+00  0.1235634610056877E+00  0.1228628009557724E+00  0.1221662536263466E+00
  0.1214736476540565E+00  0.1207849755883217E+00  0.1201000288128853E+00  0.1194191277027130E+00  0.1187420710921288E+00
  0.1180688366293907E+00  0.1173993647098541E+00  0.1167336478829384E+00  0.1160717606544495E+00  0.1154135912656784E+00
  0.1147591769695282E+00  0.1141083389520645E+00  0.1134613230824471E+00  0.1128179430961609E+00  0.1121782138943672E+00
  0.1115421056747437E+00  0.1109094396233559E+00  0.1102805063128471E+00  0.1096551120281219E+00  0.1090332120656967E+00
  0.1084148660302162E+00  0.1077999398112297E+00  0.1071885004639626E+00  0.1065805926918983E+00  0.1059760972857475E+00
  0.1053748801350594E+00  0.1047772020101547E+00  0.1041828915476799E+00  0.1035919412970543E+00  0.1030043140053749E+00
  0.1024199128150940E+00  0.1018388718366623E+00  0.1012611389160156E+00  0.1006866097450256E+00  0.1001153364777565E+00
  0.9954724460840225E-01  0.9898242354393005E-01  0.9842079132795334E-01  0.9786231815814972E-01  0.9730692207813263E-01
  0.9675471484661102E-01  0.9620560705661774E-01  0.9565961360931396E-01  0.9511660039424896E-01  0.9457673877477646E-01
  0.9403991699218750E-01  0.9350602328777313E-01  0.9297522157430649E-01  0.9244734048843384E-01  0.9192243963479996E-01
  0.9140052646398544E-01  0.9088151156902313E-01  0.9036536514759064E-01  0.8985219895839691E-01  0.8934190124273300E-01
  0.8883446455001831E-01  0.8832988142967224E-01  0.8782801777124405E-01  0.8732907474040985E-01  0.8683286607265472E-01
  0.8633948862552643E-01  0.8584889024496078E-01  0.8536090701818466E-01  0.8487576246261597E-01  0.8439332246780396E-01
  0.8391358703374863E-01  0.8343642204999924E-01  0.8296202123165131E-01  0.8249026536941528E-01  0.8202114701271057E-01
  0.8155460655689240E-01  0.8109062910079956E-01  0.8062929660081863E-01  0.8017049729824066E-01  0.7971428334712982E-01
  0.7926051318645477E-01  0.7880933582782745E-01  0.7836068421602249E-01  0.7791451364755630E-01  0.7747080922126770E-01
  0.7702947407960892E-01  0.7659067213535309E-01  0.7615429908037186E-01  0.7572031766176224E-01  0.7528865337371826E-01
  0.7485947012901306E-01  0.7443260401487350E-01  0.7400812208652496E-01  0.7358597218990326E-01  0.7316605746746063E-01
  0.7274853438138962E-01  0.7233330607414246E-01  0.7192033529281616E-01  0.7150963693857193E-01  0.7110109925270081E-01
  0.7069487124681473E-01  0.7029086351394653E-01  0.6988901644945145E-01  0.6948935240507126E-01  0.6909185647964478E-01
  0.6869655102491379E-01  0.6830339133739471E-01  0.6791235506534576E-01  0.6752337515354156E-01  0.6713655591011047E-01
  0.6675180792808533E-01  0.6636913120746613E-01  0.6598845869302750E-01  0.6560989469289780E-01  0.6523334234952927E-01
  0.6485876441001892E-01  0.6448622047901154E-01  0.6411564350128174E-01  0.6374701857566833E-01  0.6338039040565491E-01
  0.6301569193601608E-01  0.6265285611152649E-01  0.6229200586676598E-01  0.6193304806947708E-01  0.6157597154378891E-01
  0.6122076883912086E-01  0.6086734682321548E-01  0.6051584333181381E-01  0.6016615405678749E-01  0.5981825664639473E-01
  0.5947214365005493E-01  0.5912781879305840E-01  0.5878530442714691E-01  0.5844454467296600E-01  0.5810552090406418E-01
  0.5776815488934517E-01  0.5743257328867912E-01  0.5709869414567947E-01  0.5676649510860443E-01  0.5643596500158310E-01
  0.5610702559351921E-01  0.5577979609370232E-01  0.5545417219400406E-01  0.5513018369674683E-01  0.5480773001909256E-01
  0.5448691919445992E-01  0.5416769161820412E-01  0.5385001376271248E-01  0.5353387817740440E-01  0.5321920663118362E-01
  0.5290611088275909E-01  0.5259451642632484E-01  0.5228441208600998E-01  0.5197570845484734E-01  0.5166852474212646E-01
  0.5136274918913841E-01  0.5105843767523766E-01  0.5075553432106972E-01  0.5045396834611893E-01  0.5015384405851364E-01
  0.4985509067773819E-01  0.4955768957734108E-01  0.4926158115267754E-01  0.4896683245897293E-01  0.4867340624332428E-01
  0.4838127270340919E-01  0.4809039458632469E-01  0.4780078679323196E-01  0.4751244932413101E-01  0.4722531512379646E-01
  0.4693942889571190E-01  0.4665475711226463E-01  0.4637122899293900E-01  0.4608891904354095E-01  0.4580776020884514E-01
  0.4552776366472244E-01  0.4524884372949600E-01  0.4497108608484268E-01  0.4469443112611771E-01  0.4441886395215988E-01
  0.4414432868361473E-01  0.4387085884809494E-01  0.4359842836856842E-01  0.4332704097032547E-01  0.4305665567517281E-01
  0.4278722405433655E-01  0.4251881316304207E-01  0.4225136712193489E-01  0.4198487475514412E-01  0.4171930998563766E-01
  0.4145460203289986E-01  0.4119084775447845E-01  0.4092798009514809E-01  0.4066595807671547E-01  0.4040478542447090E-01
  0.4014445468783379E-01  0.3988497331738472E-01  0.3962628915905952E-01  0.3936840221285820E-01  0.3911124169826508E-01
  0.3885488957166672E-01  0.3859928250312805E-01  0.3834440931677818E-01  0.3809019178152084E-01  0.3783672675490379E-01
  0.3758394345641136E-01  0.3733180463314056E-01  0.3708034753799438E-01  0.3682949393987656E-01  0.3657926991581917E-01
  0.3632967919111252E-01  0.3608066961169243E-01  0.3583224490284920E-01  0.3558433055877686E-01  0.3533701598644257E-01
  0.3509023413062096E-01  0.3484397009015083E-01  0.3459816053509712E-01  0.3435289114713669E-01  0.3410810604691505E-01
  0.3386374935507774E-01  0.3361985459923744E-01  0.3337636590003967E-01  0.3313333541154861E-01  0.3289071843028069E-01
  0.3264849260449409E-01  0.3240660950541496E-01  0.3216513618826866E-01  0.3192402794957161E-01  0.3168325498700142E-01
  0.3144280239939690E-01  0.3120265714824200E-01  0.3096285276114941E-01  0.3072333149611950E-01  0.3048412315547466E-01
  0.3024514764547348E-01  0.3000648878514767E-01  0.2976808883249760E-01  0.2952994033694267E-01  0.2929203212261200E-01
  0.2905430831015110E-01  0.2881686016917229E-01  0.2857963554561138E-01  0.2834262326359749E-01  0.2810577303171158E-01
  0.2786916680634022E-01  0.2763273380696774E-01  0.2739651314914227E-01  0.2716047875583172E-01  0.2692457102239132E-01
  0.2668889611959457E-01  0.2645340003073215E-01  0.2621807903051376E-01  0.2598293125629425E-01  0.2574791200459003E-01
  0.2551311068236828E-01  0.2527848258614540E-01  0.2504400536417961E-01  0.2480970509350300E-01  0.2457560785114765E-01
  0.2434166520833969E-01  0.2410793863236904E-01  0.2387440390884876E-01  0.2364102937281132E-01  0.2340790443122387E-01
  0.2317498624324799E-01  0.2294229157269001E-01  0.2270978875458241E-01  0.2247756347060204E-01  0.2224559150636196E-01
  0.2201384864747524E-01  0.2178241126239300E-01  0.2155124209821224E-01  0.2132037281990051E-01  0.2108983881771564E-01
  0.2085964009165764E-01  0.2062974497675896E-01  0.2040025964379311E-01  0.2017115615308285E-01  0.1994245499372482E-01
  0.1971417479217052E-01  0.1948628760874271E-01  0.1925891451537609E-01  0.1903202570974827E-01  0.1880562491714954E-01
  0.1857977360486984E-01  0.1835444197058678E-01  0.1812972687184811E-01  0.1790562272071838E-01  0.1768214814364910E-01
  0.1745928078889847E-01  0.1723715290427208E-01  0.1701573468744755E-01  0.1679506152868271E-01  0.1657516136765480E-01
  0.1635601744055748E-01  0.1613775081932545E-01  0.1592032052576542E-01  0.1570380106568336E-01  0.1548817567527294E-01
  0.1527351420372725E-01  0.1505985576659441E-01  0.1484721712768078E-01  0.1463562157005072E-01  0.1442507002502680E-01
  0.1421566959470510E-01  0.1400741189718246E-01  0.1380033232271671E-01  0.1359441876411438E-01  0.1338978391140699E-01
  0.1318640913814306E-01  0.1298435218632221E-01  0.1278362981975079E-01  0.1258423831313848E-01  0.1238627545535564E-01
  0.1218974124640226E-01  0.1199466455727816E-01  0.1180103607475758E-01  0.1160895358771086E-01  0.1141841895878315E-01
  0.1122945267707109E-01  0.1104207057505846E-01  0.1085630990564823E-01  0.1067221909761429E-01  0.1048978138715029E-01
  0.1030906382948160E-01  0.1013006549328566E-01  0.9952777996659279E-02  0.9777290746569633E-02  0.9603587910532951E-02
  0.9431702084839344E-02  0.9261602535843849E-02  0.9093378670513630E-02  0.8927023038268089E-02  0.8762544021010399E-02
  0.8599950000643730E-02  0.8439236320555210E-02  0.8280468173325062E-02  0.8123635314404964E-02  0.7968735881149769E-02
  0.7815763354301453E-02  0.7664782460778952E-02  0.7515766657888889E-02  0.7368693128228188E-02  0.7223631720989943E-02
  0.7080523762851954E-02  0.6939433980733156E-02  0.6800329312682152E-02  0.6663215346634388E-02  0.6528061814606190E-02
  0.6394928321242332E-02  0.6263778079301119E-02  0.6134615745395422E-02  0.6007433403283358E-02  0.5882202181965113E-02
  0.5758968647569418E-02  0.5637697409838438E-02  0.5518378224223852E-02  0.5401010625064373E-02  0.5285556428134441E-02
  0.5172054748982191E-02  0.5060467403382063E-02  0.4950786475092173E-02  0.4842981230467558E-02  0.4737078212201595E-02
  0.4633038304746151E-02  0.4530849866569042E-02  0.4430480767041445E-02  0.4331955220550299E-02  0.4235213156789541E-02
  0.4140279721468687E-02  0.4047116264700890E-02  0.3955690655857325E-02  0.3866017330437899E-02  0.3778062527999282E-02
  0.3691803663969040E-02  0.3607222344726324E-02  0.3524285973981023E-02  0.3443001070991158E-02  0.3363339463248849E-02
  0.3285269951447845E-02  0.3208767389878631E-02  0.3133832011371851E-02  0.3060431918129325E-02  0.2988545689731836E-02
  0.2918149111792445E-02  0.2849210286512971E-02  0.2781733637675643E-02  0.2715680981054902E-02  0.2651035552844405E-02
  0.2587756607681513E-02  0.2525853225961328E-02  0.2465286292135715E-02  0.2406025538221002E-02  0.2348071662709117E-02
  0.2291388576850295E-02  0.2235946478322148E-02  0.2181744668632746E-02  0.2128749154508114E-02  0.2076942240819335E-02
  0.2026288537308574E-02  0.1976789440959692E-02  0.1928413403220475E-02  0.1881137955933809E-02  0.1834933878853917E-02
  0.1789800240658224E-02  0.1745705492794514E-02  0.1702631241641939E-02  0.1660555484704673E-02  0.1619452727027237E-02
  0.1579318544827402E-02  0.1540126278996468E-02  0.1501854858361185E-02  0.1464481465518475E-02  0.1427998882718384E-02
  0.1392383361235261E-02  0.1357614761218429E-02  0.1323677133768797E-02  0.1290545798838139E-02  0.1258217147551477E-02
  0.1226659864187241E-02  0.1195870805531740E-02  0.1165826572105289E-02  0.1136505976319313E-02  0.1107903197407722E-02
  0.1079997979104519E-02  0.1052773790434003E-02  0.1026210607960820E-02  0.1000303542241454E-02  0.9750335593707860E-03
  0.9503854671493173E-03  0.9263406973332167E-03  0.9028948261402547E-03  0.8800292853266001E-03  0.8577305125072598E-03
  0.8359859348274767E-03  0.8147770422510803E-03  0.7941019721329212E-03  0.7739416323602200E-03  0.7542858365923166E-03
  0.7351214881055057E-03  0.7164336857385933E-03  0.6982187042012811E-03  0.6804608274251223E-03  0.6631466676481068E-03
  0.6462712772190571E-03  0.6298217922449112E-03  0.6137834279797971E-03  0.5981540307402611E-03  0.5829200381413102E-03
  0.5680681788362563E-03  0.5535957170650363E-03  0.5394903710111976E-03  0.5257427110336721E-03  0.5123419687151909E-03
  0.4992838948965073E-03  0.4865583905484527E-03  0.4741566372103989E-03  0.4620710096787661E-03  0.4502911469899118E-03
  0.4388138768263161E-03  0.4276295367162675E-03  0.4167308215983212E-03  0.4061087092850357E-03  0.3957599110435694E-03
  0.3856756084132940E-03  0.3758495149668306E-03  0.3662749659270048E-03  0.3569435502868146E-03  0.3478531434666365E-03
  0.3389957128092647E-03  0.3303637204226106E-03  0.3219544887542725E-03  0.3137595776934177E-03  0.3057763096876442E-03
  0.2979979617521167E-03  0.2904192951973528E-03  0.2830334706231952E-03  0.2758389164227992E-03  0.2688291424419731E-03
  0.2619992010295391E-03  0.2553448139224201E-03  0.2488600730430335E-03  0.2425433340249583E-03  0.2363886014791206E-03
  0.2303921501152217E-03  0.2245485375169665E-03  0.2188561629736796E-03  0.2133101079380140E-03  0.2079064142890275E-03
  0.2026416768785566E-03  0.1975112681975588E-03  0.1925135002238676E-03  0.1876439346233383E-03  0.1828995591495186E-03
  0.1782762265065685E-03  0.1737722486723214E-03  0.1693841622909531E-03  0.1651076308917254E-03  0.1609417959116399E-03
  0.1568819425301626E-03  0.1529271394247189E-03  0.1490737195126712E-03  0.1453191507607698E-03  0.1416600134689361E-03
  0.1380954636260867E-03  0.1346221979474649E-03  0.1312379463342950E-03  0.1279404095839709E-03  0.1247265754500404E-03
  0.1215956872329116E-03  0.1185449000331573E-03  0.1155721547547728E-03  0.1126754286815412E-03  0.1098521534004249E-03
  0.1071016304194927E-03  0.1044213568093255E-03  0.1018095572362654E-03  0.9926387429004535E-04  0.9678367496235296E-04
  0.9436667460249737E-04  0.9201143257087097E-04  0.8971576608018950E-04  0.8747892570681870E-04  0.8529872866347432E-04
  0.8317438914673403E-04  0.8110420458251610E-04  0.7908620318630710E-04  0.7711989746894687E-04  0.7520360668422654E-04
  0.7333603571169078E-04  0.7151579484343529E-04  0.6974146526772529E-04  0.6801251583965495E-04  0.6632735312450677E-04
  0.6468498031608760E-04  0.6308377487584949E-04  0.6152354035293683E-04  0.6000273060635664E-04  0.5852040703757666E-04
  0.5707559103029780E-04  0.5566699837800115E-04  0.5429425073089078E-04  0.5295618029776961E-04  0.5165189213585109E-04
  0.5038046947447583E-04  0.4914082455798052E-04  0.4793265907210298E-04  0.4675497984862886E-04  0.4560668094200082E-04
  0.4448746039997786E-04  0.4339623774285428E-04  0.4233258005115204E-04  0.4129567969357595E-04  0.4028475814266130E-04
  0.3929902231902815E-04  0.3833819209830835E-04  0.3740145621122792E-04  0.3648815618362278E-04  0.3559756078175269E-04
  0.3472942626103759E-04  0.3388297773199156E-04  0.3305770223960280E-04  0.3225300315534696E-04  0.3146825474686921E-04
  0.3070322782150470E-04  0.2995727300003637E-04  0.2922992462117691E-04  0.2852052239177283E-04  0.2782892806862947E-04
  0.2715453410928603E-04  0.2649690759426448E-04  0.2585561014711857E-04  0.2523012335586827E-04  0.2462026532157324E-04
  0.2402540121693164E-04  0.2344541098864283E-04  0.2287979441462085E-04  0.2232806582469493E-04  0.2179009970859624E-04
  0.2126542131009046E-04  0.2075371412502136E-04  0.2025454887188971E-04  0.1976779094547965E-04  0.1929303653014358E-04
  0.1882997821667232E-04  0.1837833951867651E-04  0.1793774026737083E-04  0.1750804221956059E-04  0.1708893796603661E-04
  0.1668009826971684E-04  0.1628125573915895E-04  0.1589225939824246E-04  0.1551280365674756E-04  0.1514265204605181E-04
  0.1478156627854332E-04  0.1442924803995993E-04  0.1408562184224138E-04  0.1375040210405132E-04  0.1342330688203219E-04
  0.1310425886913436E-04  0.1279299158341018E-04  0.1248926582775312E-04  0.1219299338117708E-04  0.1190393595607020E-04
  0.1162187163572526E-04  0.1134671492764028E-04  0.1107825210056035E-04  0.1081631125998683E-04  0.1056068504112773E-04
  0.1031130523188040E-04  0.1006797447189456E-04  0.9830535418586805E-05  0.9598849828762468E-05  0.9372733074997086E-05
  0.9152118764177430E-05  0.8936843187257182E-05  0.8726767191546969E-05  0.8521767085767351E-05  0.8321671884914394E-05
  0.8126437933242414E-05  0.7935909707157407E-05  0.7749966243864037E-05  0.7568467935925582E-05  0.7391365670628147E-05
  0.7218518931040308E-05  0.7049789928714745E-05  0.6885146376589546E-05  0.6724454124196200E-05  0.6567581749550300E-05
  0.6414496510842582E-05  0.6265078354772413E-05  0.6119204499555053E-05  0.5976845386612695E-05  0.5837892786075827E-05
  0.5702257112716325E-05  0.5569854693021625E-05  0.5440590939542744E-05  0.5314428108249558E-05  0.5191272975935135E-05
  0.5071049599791877E-05  0.4953660663886694E-05  0.4839087523578200E-05  0.4727236500912113E-05  0.4618039838533150E-05
  0.4511435236054240E-05  0.4407335836731363E-05  0.4305724814912537E-05  0.4206521225569304E-05  0.4109663223061943E-05
  0.4015081231045770E-05  0.3922751147911185E-05  0.3832601123576751E-05  0.3744562263818807E-05  0.3658618197732721E-05
  0.3574685024432256E-05  0.3492745690891752E-05  0.3412733349250630E-05  0.3334605708005256E-05  0.3258313881815411E-05
  0.3183803300998989E-05  0.3111054866167251E-05  0.3040014689759118E-05  0.2970639343402581E-05  0.2902876531152287E-05
  0.2836715793819167E-05  0.2772104835457867E-05  0.2709005457290914E-05  0.2647379915288184E-05  0.2587181597846211E-05
  0.2528404593249434E-05  0.2470996378178825E-05  0.2414926711935550E-05  0.2360154894631705E-05  0.2306667965967790E-05
  0.2254428864034708E-05  0.2203404164902167E-05  0.2153555215045344E-05  0.2104871327901492E-05  0.2057312258330057E-05
  0.2010865046031540E-05  0.1965495812328300E-05  0.1921167495311238E-05  0.1877875433820009E-05  0.1835585635490133E-05
  0.1794273089217313E-05  0.1753915853441868E-05  0.1714485051707015E-05  0.1675970338510524E-05  0.1638344656385016E-05
  0.1601586859578674E-05  0.1565668185321556E-05  0.1530583290332288E-05  0.1496307731940760E-05  0.1462819682274130E-05
  0.1430102429367253E-05  0.1398130052621127E-05  0.1366897208754381E-05  0.1336380364591605E-05  0.1306563831349195E-05
   29     63.546         3.6150    fcc     
  0.0000000000000000E+00 -0.1675295829772949E-01 -0.3342247009277344E-01 -0.5000925064086914E-01 -0.6651300191879272E-01
 -0.8293420076370239E-01 -0.9927320480346680E-01 -0.1155297160148621E+00 -0.1317043900489807E+00 -0.1477971673011780E+00
 -0.1638082265853882E+00 -0.1797383427619934E+00 -0.1955866813659668E+00 -0.2113542556762695E+00 -0.2270407676696777E+00
 -0.2426468729972839E+00 -0.2581725716590881E+00 -0.2736178040504456E+00 -0.2889832258224487E+00 -0.3042685985565186E+00
 -0.3194746971130371E+00 -0.3346011638641357E+00 -0.3496482372283936E+00 -0.3646165728569031E+00 -0.3795056939125061E+00
 -0.3943163156509399E+00 -0.4090486764907837E+00 -0.4237024188041687E+00 -0.4382784962654114E+00 -0.4527763724327087E+00
 -0.4671968221664429E+00 -0.4815399646759033E+00 -0.4958054423332214E+00 -0.5099940896034241E+00 -0.5241058468818665E+00
 -0.5381409525871277E+00 -0.5520997047424316E+00 -0.5659819841384888E+00 -0.5797882080078125E+00 -0.5935185551643372E+00
 -0.6071733236312866E+00 -0.6207525730133057E+00 -0.6342564225196838E+00 -0.6476854085922241E+00 -0.6610395908355713E+00
 -0.6743189096450806E+00 -0.6875237822532654E+00 -0.7006542682647705E+00 -0.7137107849121094E+00 -0.7266932129859924E+00
 -0.7396021485328674E+00 -0.7524377703666687E+00 -0.7651996612548828E+00 -0.7778887748718262E+00 -0.7905046939849854E+00
 -0.8030483722686768E+00 -0.8155192136764526E+00 -0.8279177546501160E+00 -0.8402444124221802E+00 -0.8524987101554871E+00
 -0.8646817207336426E+00 -0.8767932653427124E+00 -0.8888331651687622E+00 -0.9008020758628845E+00 -0.9126999974250793E+00
 -0.9245272874832153E+00 -0.9362841844558716E+00 -0.9479706287384033E+00 -0.9595869779586792E+00 -0.9711332321166992E+00
 -0.9826099872589111E+00 -0.9940173625946045E+00 -0.1005355119705200E+01 -0.1016623497009277E+01 -0.1027823448181152E+01
 -0.1038954377174377E+01 -0.1050017118453979E+01 -0.1061010956764221E+01 -0.1071937084197998E+01 -0.1082794904708862E+01
 -0.1093585491180420E+01 -0.1104308366775513E+01 -0.1114963769912720E+01 -0.1125551939010620E+01 -0.1136072993278503E+01
 -0.1146527647972107E+01 -0.1156915664672852E+01 -0.1167237281799316E+01 -0.1177492618560791E+01 -0.1187682151794434E+01
 -0.1197805881500244E+01 -0.1207864284515381E+01 -0.1217857122421265E+01 -0.1227784633636475E+01 -0.1237647294998169E+01
 -0.1247445225715637E+01 -0.1257178544998169E+01 -0.1266847610473633E+01 -0.1276452302932739E+01 -0.1285992980003357E+01
 -0.1295469999313354E+01 -0.1304883480072021E+01 -0.1314233660697937E+01 -0.1323520421981812E+01 -0.1332744121551514E+01
 -0.1341905355453491E+01 -0.1351003766059875E+01 -0.1360039830207825E+01 -0.1369013905525208E+01 -0.1377925634384155E+01
 -0.1386775851249695E+01 -0.1395564317703247E+01 -0.1404291510581970E+01 -0.1412957191467285E+01 -0.1421562075614929E+01
 -0.1430106043815613E+01 -0.1438589692115784E+01 -0.1447012782096863E+01 -0.1455375432968140E+01 -0.1463678121566772E+01
 -0.1471921324729919E+01 -0.1480104804039001E+01 -0.1488228559494019E+01 -0.1496293425559998E+01 -0.1504299044609070E+01
 -0.1512246012687683E+01 -0.1520134210586548E+01 -0.1527964234352112E+01 -0.1535735607147217E+01 -0.1543449163436890E+01
 -0.1551104784011841E+01 -0.1558703064918518E+01 -0.1566243767738342E+01 -0.1573727011680603E+01 -0.1581153512001038E+01
 -0.1588522911071777E+01 -0.1595835924148560E+01 -0.1603092193603516E+01 -0.1610292434692383E+01 -0.1617436408996582E+01
 -0.1624524712562561E+01 -0.1631557345390320E+01 -0.1638534545898438E+01 -0.1645456671714783E+01 -0.1652323246002197E+01
 -0.1659135341644287E+01 -0.1665892362594604E+01 -0.1672595381736755E+01 -0.1679243922233582E+01 -0.1685838460922241E+01
 -0.1692378997802734E+01 -0.1698866128921509E+01 -0.1705299496650696E+01 -0.1711679816246033E+01 -0.1718006730079651E+01
 -0.1724281191825867E+01 -0.1730502843856812E+01 -0.1736671686172485E+01 -0.1742788672447205E+01 -0.1748853325843811E+01
 -0.1754866242408752E+01 -0.1760827183723450E+01 -0.1766736865043640E+01 -0.1772595047950745E+01 -0.1778402566909790E+01
 -0.1784158706665039E+01 -0.1789864420890808E+01 -0.1795519709587097E+01 -0.1801124334335327E+01 -0.1806679248809814E+01
 -0.1812183856964111E+01 -0.1817639231681824E+01 -0.1823044657707214E+01 -0.1828401088714600E+01 -0.1833708167076111E+01
 -0.1838966488838196E+01 -0.1844175815582275E+01 -0.1849336981773376E+01 -0.1854449629783630E+01 -0.1859514236450195E+01
 -0.1864531040191650E+01 -0.1869499802589417E+01 -0.1874421238899231E+01 -0.1879295349121094E+01 -0.1884122252464294E+01
 -0.1888902068138123E+01 -0.1893635511398315E+01 -0.1898322105407715E+01 -0.1902962565422058E+01 -0.1907556772232056E+01
 -0.1912105202674866E+01 -0.1916607737541199E+01 -0.1921064615249634E+01 -0.1925476431846619E+01 -0.1929842829704285E+01
 -0.1934164524078369E+01 -0.1938441157341003E+01 -0.1942673563957214E+01 -0.1946861267089844E+01 -0.1951005101203918E+01
 -0.1955104708671570E+01 -0.1959160923957825E+01 -0.1963173508644104E+01 -0.1967142343521118E+01 -0.1971068382263184E+01
 -0.1974951267242432E+01 -0.1978791475296021E+01 -0.1982588887214661E+01 -0.1986344337463379E+01 -0.1990057110786438E+01
 -0.1993728160858154E+01 -0.1997357487678528E+01 -0.2000945329666138E+01 -0.2004491567611694E+01 -0.2007996559143066E+01
 -0.2011461019515991E+01 -0.2014884233474731E+01 -0.2018266916275024E+01 -0.2021609306335449E+01 -0.2024911642074585E+01
 -0.2028173446655273E+01 -0.2031396150588989E+01 -0.2034578561782837E+01 -0.2037722110748291E+01 -0.2040826082229614E+01
 -0.2043891429901123E+01 -0.2046917915344238E+01 -0.2049905300140381E+01 -0.2052855014801025E+01 -0.2055765867233276E+01
 -0.2058639049530029E+01 -0.2061474323272705E+01 -0.2064271926879883E+01 -0.2067032098770142E+01 -0.2069755077362061E+01
 -0.2072441101074219E+01 -0.2075090169906616E+01 -0.2077702999114990E+01 -0.2080278873443604E+01 -0.2082819223403931E+01
 -0.2085322618484497E+01 -0.2087790727615356E+01 -0.2090223073959351E+01 -0.2092620134353638E+01 -0.2094981670379639E+01
 -0.2097308397293091E+01 -0.2099600076675415E+01 -0.2101857423782349E+01 -0.2104079961776733E+01 -0.2106268644332886E+01
 -0.2108423233032227E+01 -0.2110543489456177E+01 -0.2112630367279053E+01 -0.2114683866500854E+01 -0.2116704225540161E+01
 -0.2118691205978394E+01 -0.2120645523071289E+01 -0.2122566938400269E+01 -0.2124456167221069E+01 -0.2126313209533691E+01
 -0.2128137826919556E+01 -0.2129930973052979E+01 -0.2131692171096802E+01 -0.2133422136306763E+01 -0.2135120391845703E+01
 -0.2136787891387939E+01 -0.2138424396514893E+01 -0.2140030384063721E+01 -0.2141605615615845E+01 -0.2143150806427002E+01
 -0.2144665718078613E+01 -0.2146150827407837E+01 -0.2147606372833252E+01 -0.2149032115936279E+01 -0.2150429010391235E+01
 -0.2151796579360962E+01 -0.2153135299682617E+01 -0.2154444932937622E+01 -0.2155726671218872E+01 -0.2156979560852051E+01
 -0.2158204793930054E+01 -0.2159401893615723E+01 -0.2160571336746216E+01 -0.2161713361740112E+01 -0.2162827730178833E+01
 -0.2163915395736694E+01 -0.2164975881576538E+01 -0.2166009902954102E+01 -0.2167016983032227E+01 -0.2167998313903809E+01
 -0.2168953180313110E+01 -0.2169882059097290E+01 -0.2170785665512085E+01 -0.2171663522720337E+01 -0.2172516107559204E+01
 -0.2173343896865845E+01 -0.2174147129058838E+01 -0.2174926519393921E+01 -0.2175681591033936E+01 -0.2176413059234619E+01
 -0.2177121162414551E+01 -0.2177806615829468E+01 -0.2178469419479370E+01 -0.2179109811782837E+01 -0.2179728031158447E+01
 -0.2180324792861938E+01 -0.2180900096893311E+01 -0.2181454181671143E+01 -0.2181987762451172E+01 -0.2182500600814819E+01
 -0.2182993173599243E+01 -0.2183466196060181E+01 -0.2183919668197632E+01 -0.2184353828430176E+01 -0.2184769153594971E+01
 -0.2185165882110596E+01 -0.2185544490814209E+01 -0.2185904979705811E+01 -0.2186247825622559E+01 -0.2186573266983032E+01
 -0.2186881780624390E+01 -0.2187173843383789E+01 -0.2187449216842651E+01 -0.2187708377838135E+01 -0.2187952041625977E+01
 -0.2188180208206177E+01 -0.2188393115997314E+01 -0.2188591241836548E+01 -0.2188774824142456E+01 -0.2188944339752197E+01
 -0.2189099788665771E+01 -0.2189241886138916E+01 -0.2189370632171631E+01 -0.2189486265182495E+01 -0.2189589262008667E+01
 -0.2189680099487305E+01 -0.2189759016036987E+01 -0.2189825773239136E+01 -0.2189881563186646E+01 -0.2189925909042358E+01
 -0.2189960002899170E+01 -0.2189983367919922E+01 -0.2189996480941772E+01 -0.2190000057220459E+01 -0.2189993858337402E+01
 -0.2189978599548340E+01 -0.2189954280853271E+01 -0.2189921617507935E+01 -0.2189880609512329E+01 -0.2189831495285034E+01
 -0.2189774990081787E+01 -0.2189710855484009E+01 -0.2189640045166016E+01 -0.2189562320709229E+01 -0.2189478397369385E+01
 -0.2189388275146484E+01 -0.2189292430877686E+01 -0.2189191102981567E+01 -0.2189084529876709E+01 -0.2188973188400269E+01
 -0.2188857555389404E+01 -0.2188737392425537E+01 -0.2188613653182983E+01 -0.2188486337661743E+01 -0.2188355445861816E+01
 -0.2188221931457520E+01 -0.2188085556030273E+01 -0.2187947034835815E+01 -0.2187806606292725E+01 -0.2187664031982422E+01
 -0.2187520503997803E+01 -0.2187375783920288E+01 -0.2187230110168457E+01 -0.2187084197998047E+01 -0.2186938047409058E+01
 -0.2186792373657227E+01 -0.2186646938323975E+01 -0.2186502218246460E+01 -0.2186358690261841E+01 -0.2186216592788696E+01
 -0.2186076402664185E+01 -0.2185938119888306E+01 -0.2185802221298218E+01 -0.2185668945312500E+01 -0.2185539007186890E+01
 -0.2185412168502808E+01 -0.2185288667678833E+01 -0.2185169458389282E+01 -0.2185054302215576E+01 -0.2184943914413452E+01
 -0.2184838056564331E+01 -0.2184737682342529E+01 -0.2184642791748047E+01 -0.2184553623199463E+01 -0.2184470415115356E+01
 -0.2184391736984253E+01 -0.2184311866760254E+01 -0.2184231281280518E+01 -0.2184149026870728E+01 -0.2184065580368042E+01
 -0.2183980941772461E+01 -0.2183895111083984E+01 -0.2183808088302612E+01 -0.2183719873428345E+01 -0.2183630228042603E+01
 -0.2183539390563965E+01 -0.2183447360992432E+01 -0.2183354616165161E+01 -0.2183259963989258E+01 -0.2183164834976196E+01
 -0.2183068037033081E+01 -0.2182970285415649E+01 -0.2182871341705322E+01 -0.2182771205902100E+01 -0.2182669878005981E+01
 -0.2182567596435547E+01 -0.2182464122772217E+01 -0.2182359695434570E+01 -0.2182253599166870E+01 -0.2182146787643433E+01
 -0.2182038784027100E+01 -0.2181929826736450E+01 -0.2181819915771484E+01 -0.2181708574295044E+01 -0.2181596279144287E+01
 -0.2181482791900635E+01 -0.2181368350982666E+01 -0.2181253194808960E+01 -0.2181136369705200E+01 -0.2181018829345703E+01
 -0.2180900335311890E+01 -0.2180780410766602E+01 -0.2180659770965576E+01 -0.2180538415908813E+01 -0.2180415630340576E+01
 -0.2180291891098022E+01 -0.2180167198181152E+01 -0.2180041313171387E+01 -0.2179914712905884E+01 -0.2179786920547485E+01
 -0.2179658412933350E+01 -0.2179528474807739E+01 -0.2179398059844971E+01 -0.2179266452789307E+01 -0.2179133892059326E+01
 -0.2179000377655029E+01 -0.2178865909576416E+01 -0.2178730726242065E+01 -0.2178594350814819E+01 -0.2178457021713257E+01
 -0.2178318977355957E+01 -0.2178179979324341E+01 -0.2178039789199829E+01 -0.2177898883819580E+01 -0.2177757263183594E+01
 -0.2177614450454712E+01 -0.2177470922470093E+01 -0.2177326440811157E+01 -0.2177181005477905E+01 -0.2177034854888916E+01
 -0.2176887750625610E+01 -0.2176739454269409E+01 -0.2176590442657471E+01 -0.2176440954208374E+01 -0.2176290273666382E+01
 -0.2176138877868652E+01 -0.2175986766815186E+01 -0.2175833463668823E+01 -0.2175679683685303E+01 -0.2175524950027466E+01
 -0.2175369024276733E+01 -0.2175212621688843E+01 -0.2175055503845215E+01 -0.2174897432327271E+01 -0.2174738645553589E+01
 -0.2174578905105591E+01 -0.2174418449401855E+01 -0.2174257040023804E+01 -0.2174094915390015E+01 -0.2173932075500488E+01
 -0.2173768281936646E+01 -0.2173604011535645E+01 -0.2173438787460327E+01 -0.2173272609710693E+01 -0.2173105955123901E+01
 -0.2172938346862793E+01 -0.2172770261764526E+01 -0.2172601222991943E+01 -0.2172431230545044E+01 -0.2172260761260986E+01
 -0.2172089576721191E+01 -0.2171917438507080E+01 -0.2171744823455811E+01 -0.2171571254730225E+01 -0.2171397209167480E+01
 -0.2171222209930420E+01 -0.2171046495437622E+01 -0.2170869827270508E+01 -0.2170692920684814E+01 -0.2170515298843384E+01
 -0.2170336723327637E+01 -0.2170157432556152E+01 -0.2169977664947510E+01 -0.2169796943664551E+01 -0.2169615745544434E+01
 -0.2169433593750000E+01 -0.2169250965118408E+01 -0.2169067859649658E+01 -0.2168883800506592E+01 -0.2168699264526367E+01
 -0.2168513774871826E+01 -0.2168327569961548E+01 -0.2168141126632690E+01 -0.2167953729629517E+01 -0.2167765617370605E+01
 -0.2167577028274536E+01 -0.2167387723922729E+01 -0.2167197704315186E+01 -0.2167007207870483E+01 -0.2166815996170044E+01
 -0.2166624307632446E+01 -0.2166431665420532E+01 -0.2166238546371460E+01 -0.2166044712066650E+01 -0.2165850400924683E+01
 -0.2165655374526978E+01 -0.2165459871292114E+01 -0.2165263652801514E+01 -0.2165066719055176E+01 -0.2164869546890259E+01
 -0.2164671182632446E+01 -0.2164472579956055E+01 -0.2164273500442505E+01 -0.2164073705673218E+01 -0.2163873195648193E+01
 -0.2163672208786011E+01 -0.2163470745086670E+01 -0.2163268566131592E+01 -0.2163065671920776E+01 -0.2162862300872803E+01
 -0.2162658452987671E+01 -0.2162453889846802E+01 -0.2162248849868774E+01 -0.2162043094635010E+01 -0.2161837100982666E+01
 -0.2161630153656006E+01 -0.2161423206329346E+01 -0.2161215066909790E+01 -0.2161006689071655E+01 -0.2160797595977783E+01
 -0.2160588264465332E+01 -0.2160378217697144E+01 -0.2160167694091797E+01 -0.2159956455230713E+01 -0.2159744739532471E+01
 -0.2159532546997070E+01 -0.2159319877624512E+01 -0.2159106731414795E+01 -0.2158892869949341E+01 -0.2158678531646729E+01
 -0.2158463716506958E+01 -0.2158248424530029E+01 -0.2158032655715942E+01 -0.2157816171646118E+01 -0.2157599210739136E+01
 -0.2157382011413574E+01 -0.2157163858413696E+01 -0.2156945705413818E+01 -0.2156726598739624E+01 -0.2156507253646851E+01
 -0.2156287431716919E+01 -0.2156067132949829E+01 -0.2155846118927002E+01 -0.2155624628067017E+01 -0.2155403137207031E+01
 -0.2155180692672729E+01 -0.2154957771301270E+01 -0.2154734373092651E+01 -0.2154510736465454E+01 -0.2154286384582520E+01
 -0.2154061555862427E+01 -0.2153836488723755E+01 -0.2153610944747925E+01 -0.2153384685516357E+01 -0.2153158187866211E+01
 -0.2152931213378906E+01 -0.2152703762054443E+01 -0.2152475595474243E+01 -0.2152247190475464E+01 -0.2152018308639526E+01
 -0.2151788949966431E+01 -0.2151559114456177E+01 -0.2151329040527344E+01 -0.2151098251342773E+01 -0.2150867223739624E+01
 -0.2150635957717896E+01 -0.2150403738021851E+01 -0.2150171279907227E+01 -0.2149938583374023E+01 -0.2149705171585083E+01
 -0.2149471282958984E+01 -0.2149237394332886E+01 -0.2149002790451050E+01 -0.2148767709732056E+01 -0.2148532390594482E+01
 -0.2148296356201172E+01 -0.2148060083389282E+01 -0.2147823572158813E+01 -0.2147586584091187E+01 -0.2147348880767822E+01
 -0.2147110939025879E+01 -0.2146872758865356E+01 -0.2146633863449097E+01 -0.2146394729614258E+01 -0.2146155357360840E+01
 -0.2145915269851685E+01 -0.2145675182342529E+01 -0.2145434379577637E+01 -0.2145193099975586E+01 -0.2144951581954956E+01
 -0.2144709825515747E+01 -0.2144467592239380E+01 -0.2144224882125854E+01 -0.2143981695175171E+01 -0.2143738269805908E+01
 -0.2143494606018066E+01 -0.2143250226974487E+01 -0.2143005847930908E+01 -0.2142760515213013E+01 -0.2142515182495117E+01
 -0.2142269372940063E+01 -0.2142023563385010E+01 -0.2141777038574219E+01 -0.2141530036926270E+01 -0.2141283035278320E+01
 -0.2141035318374634E+01 -0.2140787601470947E+01 -0.2140539169311523E+01 -0.2140290498733521E+01 -0.2140041351318359E+01
 -0.2139791965484619E+01 -0.2139542341232300E+01 -0.2139292478561401E+01 -0.2139041900634766E+01 -0.2138791084289551E+01
 -0.2138540029525757E+01 -0.2138288259506226E+01 -0.2138036727905273E+01 -0.2137784242630005E+01 -0.2137531995773315E+01
 -0.2137279033660889E+01 -0.2137025833129883E+01 -0.2136772394180298E+01 -0.2136518478393555E+01 -0.2136264085769653E+01
 -0.2136009693145752E+01 -0.2135754823684692E+01 -0.2135499715805054E+01 -0.2135244131088257E+01 -0.2134988307952881E+01
 -0.2134731769561768E+01 -0.2134475469589233E+01 -0.2134218692779541E+01 -0.2133961439132690E+01 -0.2133703947067261E+01
 -0.2133446216583252E+01 -0.2133187770843506E+01 -0.2132929325103760E+01 -0.2132670640945435E+01 -0.2132411718368530E+01
 -0.2132152318954468E+01 -0.2131892681121826E+01 -0.2131632804870605E+01 -0.2131372451782227E+01 -0.2131111621856689E+01
 -0.2130850791931152E+01 -0.2130589485168457E+01 -0.2130327939987183E+01 -0.2130066156387329E+01 -0.2129804134368896E+01
 -0.2129541635513306E+01 -0.2129278898239136E+01 -0.2129015684127808E+01 -0.2128752470016479E+01 -0.2128488779067993E+01
 -0.2128225088119507E+01 -0.2127960920333862E+01 -0.2127696514129639E+01 -0.2127431631088257E+01 -0.2127166509628296E+01
 -0.2126901388168335E+01 -0.2126635551452637E+01 -0.2126369714736938E+01 -0.2126103401184082E+01 -0.2125837087631226E+01
 -0.2125570297241211E+01 -0.2125303030014038E+01 -0.2125035762786865E+01 -0.2124768257141113E+01 -0.2124500274658203E+01
 -0.2124232053756714E+01 -0.2123963832855225E+01 -0.2123695135116577E+01 -0.2123426437377930E+01 -0.2123156785964966E+01
 -0.2122887372970581E+01 -0.2122617483139038E+01 -0.2122347593307495E+01 -0.2122077465057373E+01 -0.2121806859970093E+01
 -0.2121536016464233E+01 -0.2121264696121216E+01 -0.2120993614196777E+01 -0.2120721817016602E+01 -0.2120450258255005E+01
 -0.2120177984237671E+01 -0.2119905710220337E+01 -0.2119632959365845E+01 -0.2119359970092773E+01 -0.2119086742401123E+01
 -0.2118813276290894E+01 -0.2118539810180664E+01 -0.2118266105651855E+01 -0.2117991924285889E+01 -0.2117717266082764E+01
 -0.2117443084716797E+01 -0.2117168188095093E+01 -0.2116893053054810E+01 -0.2116617679595947E+01 -0.2116342067718506E+01
 -0.2116066217422485E+01 -0.2115790128707886E+01 -0.2115513801574707E+01 -0.2115237236022949E+01 -0.2114960670471191E+01
 -0.2114683628082275E+01 -0.2114406108856201E+01 -0.2114128828048706E+01 -0.2113851070404053E+01 -0.2113573074340820E+01
 -0.2113294839859009E+01 -0.2113016366958618E+01 -0.2112737894058228E+01 -0.2112459182739258E+01 -0.2112179994583130E+01
 -0.2111900568008423E+01 -0.2111620664596558E+01 -0.2111341238021851E+01 -0.2111061334609985E+01 -0.2110780954360962E+01
 -0.2110500574111938E+01 -0.2110219717025757E+01 -0.2109938859939575E+01 -0.2109657764434814E+01 -0.2109376668930054E+01
 -0.2109095096588135E+01 -0.2108813285827637E+01 -0.2108531236648560E+01 -0.2108249187469482E+01 -0.2107966661453247E+01
 -0.2107684373855591E+01 -0.2107401609420776E+01 -0.2107118368148804E+01 -0.2106835365295410E+01 -0.2106551885604858E+01
 -0.2106268167495728E+01 -0.2105984210968018E+01 -0.2105700254440308E+01 -0.2105416059494019E+01 -0.2105131387710571E+01
 -0.2104846715927124E+01 -0.2104562282562256E+01 -0.2104276895523071E+01 -0.2103991746902466E+01 -0.2103706359863281E+01
 -0.2103420495986938E+01 -0.2103134870529175E+01 -0.2102848768234253E+01 -0.2102562427520752E+01 -0.2102276086807251E+01
 -0.2101989507675171E+01 -0.2101702690124512E+01 -0.2101415634155273E+01 -0.2101128339767456E+01 -0.2100841045379639E+01
 -0.2100553274154663E+01 -0.2100265502929688E+01 -0.2099977493286133E+01 -0.2099689245223999E+01 -0.2099400997161865E+01
 -0.2099112510681152E+01 -0.2098823785781860E+01 -0.2098534822463989E+01 -0.2098245859146118E+01 -0.2097956418991089E+01
 -0.2097666978836060E+01 -0.2097377300262451E+01 -0.2097087621688843E+01 -0.2096797466278076E+01 -0.2096507310867310E+01
 -0.2096216917037964E+01 -0.2095926284790039E+01 -0.2095635652542114E+01 -0.2095344781875610E+01 -0.2095053672790527E+01
 -0.2094762325286865E+01 -0.2094471216201782E+01 -0.2094179391860962E+01 -0.2093887567520142E+01 -0.2093595743179321E+01
 -0.2093303680419922E+01 -0.2093011140823364E+01 -0.2092719078063965E+01 -0.2092426061630249E+01 -0.2092133283615112E+01
 -0.2091840505599976E+01 -0.2091547250747681E+01 -0.2091254234313965E+01 -0.2090960741043091E+01 -0.2090667009353638E+01
 -0.2090373039245605E+01 -0.2090079069137573E+01 -0.2089785099029541E+01 -0.2089490890502930E+01 -0.2089196443557739E+01
 -0.2088901758193970E+01 -0.2088607072830200E+01 -0.2088311910629272E+01 -0.2088016986846924E+01 -0.2087721586227417E+01
 -0.2087426185607910E+01 -0.2087130546569824E+01 -0.2086834907531738E+01 -0.2086539268493652E+01 -0.2086242914199829E+01
 -0.2085946798324585E+01 -0.2085650682449341E+01 -0.2085353851318359E+01 -0.2085057497024536E+01 -0.2084760665893555E+01
 -0.2084464073181152E+01 -0.2084167003631592E+01 -0.2083869457244873E+01 -0.2083571910858154E+01 -0.2083274364471436E+01
 -0.2082976818084717E+01 -0.2082679033279419E+01 -0.2082381248474121E+01 -0.2082082986831665E+01 -0.2081784725189209E+01
 -0.2081485986709595E+01 -0.2081187725067139E+01 -0.2080888748168945E+01 -0.2080589771270752E+01 -0.2080291271209717E+01
 -0.2079992055892944E+01 -0.2079692602157593E+01 -0.2079393148422241E+01 -0.2079093694686890E+01 -0.2078794002532959E+01
 -0.2078494071960449E+01 -0.2078194141387939E+01 -0.2077893972396851E+01 -0.2077594041824341E+01 -0.2077293157577515E+01
 -0.2076992750167847E+01 -0.2076692104339600E+01 -0.2076391458511353E+01 -0.2076090335845947E+01 -0.2075789213180542E+01
 -0.2075488090515137E+01 -0.2075186729431152E+01 -0.2074885368347168E+01 -0.2074583768844604E+01 -0.2074282169342041E+01
 -0.2073980093002319E+01 -0.2073678016662598E+01 -0.2073376178741455E+01 -0.2073073863983154E+01 -0.2072771310806274E+01
 -0.2072468757629395E+01 -0.2072165966033936E+01 -0.2071863412857056E+01 -0.2071560621261597E+01 -0.2071257591247559E+01
 -0.2070954561233521E+01 -0.2070651054382324E+01 -0.2070347547531128E+01 -0.2070044279098511E+01 -0.2069740533828735E+01
 -0.2069436788558960E+01 -0.2069132804870605E+01 -0.2068828821182251E+01 -0.2068524599075317E+01 -0.2068220376968384E+01
 -0.2067916154861450E+01 -0.2067611694335938E+01 -0.2067307233810425E+01 -0.2067002296447754E+01 -0.2066697597503662E+01
 -0.2066392421722412E+01 -0.2066087484359741E+01 -0.2065782308578491E+01 -0.2065476894378662E+01 -0.2065171480178833E+01
 -0.2064865827560425E+01 -0.2064560413360596E+01 -0.2064254522323608E+01 -0.2063948631286621E+01 -0.2063642740249634E+01
 -0.2063336610794067E+01 -0.2063030242919922E+01 -0.2062723875045776E+01 -0.2062417268753052E+01 -0.2062110662460327E+01
 -0.2061804056167603E+01 -0.2061497449874878E+01 -0.2061190605163574E+01 -0.2060883760452271E+01 -0.2060576200485229E+01
 -0.2060269117355347E+01 -0.2059961795806885E+01 -0.2059654235839844E+01 -0.2059346914291382E+01 -0.2059039354324341E+01
 -0.2058731317520142E+01 -0.2058423519134521E+01 -0.2058115720748901E+01 -0.2057807683944702E+01 -0.2057499170303345E+01
 -0.2057191133499146E+01 -0.2056882381439209E+01 -0.2056574106216431E+01 -0.2056265592575073E+01 -0.2055957078933716E+01
 -0.2055648088455200E+01 -0.2055339336395264E+01 -0.2055030107498169E+01 -0.2054721117019653E+01 -0.2054411888122559E+01
 -0.2054102420806885E+01 -0.2053792953491211E+01 -0.2053483724594116E+01 -0.2053174018859863E+01 -0.2052864313125610E+01
 -0.2052554368972778E+01 -0.2052244424819946E+01 -0.2051934719085693E+01 -0.2051624536514282E+01 -0.2051314353942871E+01
 -0.2051004171371460E+01 -0.2050693750381470E+01 -0.2050383090972900E+01 -0.2050072669982910E+01 -0.2049762010574341E+01
 -0.2049451112747192E+01 -0.2049140691757202E+01 -0.2048829555511475E+01 -0.2048518419265747E+01 -0.2048207283020020E+01
 -0.2047896146774292E+01 -0.2047585010528564E+01 -0.2047273635864258E+01 -0.2046962022781372E+01 -0.2046650171279907E+01
 -0.2046338558197021E+01 -0.2046026945114136E+01 -0.2045715093612671E+01 -0.2045403003692627E+01 -0.2045091152191162E+01
 -0.2044779062271118E+01 -0.2044466733932495E+01 -0.2044154405593872E+01 -0.2043842315673828E+01 -0.2043529510498047E+01
 -0.2043217182159424E+01 -0.2042904376983643E+01 -0.2042591810226440E+01 -0.2042279243469238E+01 -0.2041966199874878E+01
 -0.2041653156280518E+01 -0.2041340351104736E+01 -0.2041027069091797E+01 -0.2040713787078857E+01 -0.2040400505065918E+01
 -0.2040086984634399E+01 -0.2039773464202881E+01 -0.2039460182189941E+01 -0.2039146184921265E+01 -0.2038832902908325E+01
 -0.2038518905639648E+01 -0.2038205146789551E+01 -0.2037891149520874E+01 -0.2037577390670776E+01 -0.2037263154983521E+01
 -0.2036948919296265E+01 -0.2036634683609009E+01 -0.2036320209503174E+01 -0.2036005973815918E+01 -0.2035691022872925E+01
 -0.2035376787185669E+01 -0.2035062074661255E+01 -0.2034747362136841E+01 -0.2034432172775269E+01 -0.2034117698669434E+01
 -0.2033802747726440E+01 -0.2033487558364868E+01 -0.2033172607421875E+01 -0.2032857418060303E+01 -0.2032541990280151E+01
 -0.2032226800918579E+01 -0.2031911373138428E+01 -0.2031595945358276E+01 -0.2031280279159546E+01 -0.2030964374542236E+01
 -0.2030648946762085E+01 -0.2030333280563354E+01 -0.2030017375946045E+01 -0.2029701471328735E+01 -0.2029385566711426E+01
 -0.2029069423675537E+01 -0.2028753280639648E+01 -0.2028437376022339E+01 -0.2028120994567871E+01 -0.2027804613113403E+01
 -0.2027488231658936E+01 -0.2027171611785889E+01 -0.2026854991912842E+01 -0.2026538372039795E+01 -0.2026221752166748E+01
 -0.2025905132293701E+01 -0.2025588274002075E+01 -0.2025271415710449E+01 -0.2024954319000244E+01 -0.2024637460708618E+01
 -0.2024320125579834E+01 -0.2024003028869629E+01 -0.2023685932159424E+01 -0.2023368597030640E+01 -0.2023051500320435E+01
 -0.2022733926773071E+01 -0.2022416591644287E+01 -0.2022098779678345E+01 -0.2021781444549561E+01 -0.2021463632583618E+01
 -0.2021146059036255E+01 -0.2020828008651733E+01 -0.2020510196685791E+01 -0.2020192146301270E+01 -0.2019874334335327E+01
 -0.2019556045532227E+01 -0.2019238471984863E+01 -0.2018919944763184E+01 -0.2018601894378662E+01 -0.2018283367156982E+01
 -0.2017965078353882E+01 -0.2017646789550781E+01 -0.2017328023910522E+01 -0.2017009496688843E+01 -0.2016691207885742E+01
 -0.2016372203826904E+01 -0.2016053915023804E+01 -0.2015734910964966E+01 -0.2015416383743286E+01 -0.2015097379684448E+01
 -0.2014778375625610E+01 -0.2014459371566772E+01 -0.2014140367507935E+01 -0.2013821125030518E+01 -0.2013502120971680E+01
 -0.2013182878494263E+01 -0.2012863397598267E+01 -0.2012544155120850E+01 -0.2012224912643433E+01 -0.2011904954910278E+01
 -0.2011585950851440E+01 -0.2011266231536865E+01 -0.2010946512222290E+01 -0.2010627031326294E+01 -0.2010307073593140E+01
 -0.2009987354278564E+01 -0.2009667873382568E+01 -0.2009347677230835E+01 -0.2009027719497681E+01 -0.2008707523345947E+01
 -0.2008387804031372E+01 -0.2008067369461060E+01 -0.2007747411727905E+01 -0.2007427215576172E+01 -0.2007107019424438E+01
 -0.2006786823272705E+01 -0.2006466150283813E+01 -0.2006145954132080E+01 -0.2005825519561768E+01 -0.2005504846572876E+01
 -0.2005184650421143E+01 -0.2004863739013672E+01 -0.2004543304443359E+01 -0.2004222154617310E+01 -0.2003901481628418E+01
 -0.2003580808639526E+01 -0.2003259897232056E+01 -0.2002938985824585E+01 -0.2002618312835693E+01 -0.2002296924591064E+01
 -0.2001976013183594E+01 -0.2001654863357544E+01 -0.2001333951950073E+01 -0.2001012563705444E+01 -0.2000691175460815E+01
 -0.2000370025634766E+01 -0.2000048637390137E+01 -0.1999727606773376E+01 -0.1999406218528748E+01 -0.1999084472656250E+01
 -0.1998762965202332E+01 -0.1998441219329834E+01 -0.1998119831085205E+01 -0.1997798085212708E+01 -0.1997476220130920E+01
 -0.1997154593467712E+01 -0.1996832966804504E+01 -0.1996510982513428E+01 -0.1996189117431641E+01 -0.1995867133140564E+01
 -0.1995545148849487E+01 -0.1995223164558411E+01 -0.1994901299476624E+01 -0.1994579076766968E+01 -0.1994256973266602E+01
 -0.1993934631347656E+01 -0.1993612527847290E+01 -0.1993289947509766E+01 -0.1992967844009399E+01 -0.1992645382881165E+01
 -0.1992323160171509E+01 -0.1992000460624695E+01 -0.1991678237915039E+01 -0.1991355657577515E+01 -0.1991033077239990E+01
 -0.1990710377693176E+01 -0.1990387797355652E+01 -0.1990065097808838E+01 -0.1989742517471313E+01 -0.1989419579505920E+01
 -0.1989096760749817E+01 -0.1988773822784424E+01 -0.1988451123237610E+01 -0.1988128304481506E+01 -0.1987805128097534E+01
 -0.1987482070922852E+01 -0.1987159252166748E+01 -0.1986835956573486E+01 -0.1986512899398804E+01 -0.1986189842224121E+01
 -0.1985866785049438E+01 -0.1985543489456177E+01 -0.1985220313072205E+01 -0.1984896898269653E+01 -0.1984573483467102E+01
 -0.1984250187873840E+01 -0.1983927011489868E+01 -0.1983603358268738E+01 -0.1983279585838318E+01 -0.1982956171035767E+01
 -0.1982632637023926E+01 -0.1982309341430664E+01 -0.1981985807418823E+01 -0.1981662034988403E+01 -0.1981338381767273E+01
 -0.1981014490127563E+01 -0.1980690598487854E+01 -0.1980366706848145E+01 -0.1980043292045593E+01 -0.1979719400405884E+01
 -0.1979395508766174E+01 -0.1979071497917175E+01 -0.1978747248649597E+01 -0.1978423476219177E+01 -0.1978099346160889E+01
 -0.1977775454521179E+01 -0.1977451205253601E+01 -0.1977127075195312E+01 -0.1976802945137024E+01 -0.1976478695869446E+01
 -0.1976154685020447E+01 -0.1975830316543579E+01 -0.1975505828857422E+01 -0.1975181579589844E+01 -0.1974857211112976E+01
 -0.1974532842636108E+01 -0.1974208474159241E+01 -0.1973884105682373E+01 -0.1973559379577637E+01 -0.1973234891891479E+01
 -0.1972910523414612E+01 -0.1972585797309875E+01 -0.1972261309623718E+01 -0.1971936702728271E+01 -0.1971612095832825E+01
 -0.1971287369728088E+01 -0.1970962643623352E+01 -0.1970637798309326E+01 -0.1970313072204590E+01 -0.1969988226890564E+01
 -0.1969663500785828E+01 -0.1969338655471802E+01 -0.1969013571739197E+01 -0.1968688726425171E+01 -0.1968363881111145E+01
 -0.1968039035797119E+01 -0.1967713713645935E+01 -0.1967388749122620E+01 -0.1967063784599304E+01 -0.1966738700866699E+01
 -0.1966413617134094E+01 -0.1966088294982910E+01 -0.1965763092041016E+01 -0.1965438127517700E+01 -0.1965112686157227E+01
 -0.1964787602424622E+01 -0.1964462161064148E+01 -0.1964136838912964E+01 -0.1963811874389648E+01 -0.1963486433029175E+01
 -0.1963160991668701E+01 -0.1962835431098938E+01 -0.1962510108947754E+01 -0.1962184548377991E+01 -0.1961859226226807E+01
 -0.1961533904075623E+01 -0.1961208224296570E+01 -0.1960882663726807E+01 -0.1960557103157043E+01 -0.1960231423377991E+01
 -0.1959905624389648E+01 -0.1959579944610596E+01 -0.1959254384040833E+01 -0.1958928585052490E+01 -0.1958603024482727E+01
 -0.1958277344703674E+01 -0.1957951307296753E+01 -0.1957625508308411E+01 -0.1957300066947937E+01 -0.1956974029541016E+01
 -0.1956648230552673E+01 -0.1956322073936462E+01 -0.1955996394157410E+01 -0.1955670475959778E+01 -0.1955344557762146E+01
 -0.1955018401145935E+01 -0.1954692602157593E+01 -0.1954366564750671E+01 -0.1954040646553040E+01 -0.1953714489936829E+01
 -0.1953388333320618E+01 -0.1953062295913696E+01 -0.1952736020088196E+01 -0.1952409982681274E+01 -0.1952083587646484E+01
 -0.1951757907867432E+01 -0.1951431512832642E+01 -0.1951105356216431E+01 -0.1950779080390930E+01 -0.1950452566146851E+01
 -0.1950126409530640E+01 -0.1949800133705139E+01 -0.1949473977088928E+01 -0.1949147582054138E+01 -0.1948821306228638E+01
 -0.1948494672775269E+01 -0.1948168516159058E+01 -0.1947842001914978E+01 -0.1947515606880188E+01 -0.1947188973426819E+01
 -0.1946862578392029E+01 -0.1946536183357239E+01 -0.1946209430694580E+01 -0.1945883035659790E+01 -0.1945556640625000E+01
 -0.1945229887962341E+01 -0.1944903492927551E+01 -0.1944576621055603E+01 -0.1944250226020813E+01 -0.1943923473358154E+01
 -0.1943596959114075E+01 -0.1943270206451416E+01 -0.1942943572998047E+01 -0.1942616939544678E+01 -0.1942290067672729E+01
 -0.1941963434219360E+01 -0.1941636443138123E+01 -0.1941310048103333E+01 -0.1940983057022095E+01 -0.1940656423568726E+01
 -0.1940329551696777E+01 -0.1940002560615540E+01 -0.1939675688743591E+01 -0.1939348936080933E+01 -0.1939021825790405E+01
 -0.1938695192337036E+01 -0.1938367962837219E+01 -0.1938041329383850E+01 -0.1937714219093323E+01 -0.1937387228012085E+01
 -0.1937060594558716E+01 -0.1936733484268188E+01 -0.1936406493186951E+01 -0.1936079502105713E+01 -0.1935752391815186E+01
 -0.1935425162315369E+01 -0.1935098290443420E+01 -0.1934771180152893E+01 -0.1934444189071655E+01 -0.1934116959571838E+01
 -0.1933789730072021E+01 -0.1933462738990784E+01 -0.1933135747909546E+01 -0.1932808518409729E+01 -0.1932481169700623E+01
 -0.1932154178619385E+01 -0.1931826949119568E+01 -0.1931499600410461E+01 -0.1931172609329224E+01 -0.1930845260620117E+01
 -0.1930518031120300E+01 -0.1930190682411194E+01 -0.1929863572120667E+01 -0.1929536223411560E+01 -0.1929208993911743E+01
 -0.1928881645202637E+01 -0.1928554534912109E+01 -0.1928227186203003E+01 -0.1927899599075317E+01 -0.1927572488784790E+01
 -0.1927244901657104E+01 -0.1926917672157288E+01 -0.1926590204238892E+01 -0.1926262855529785E+01 -0.1925935506820679E+01
 -0.1925607919692993E+01 -0.1925280332565308E+01 -0.1924953222274780E+01 -0.1924625635147095E+01 -0.1924298286437988E+01
 -0.1923970937728882E+01 -0.1923643350601196E+01 -0.1923315882682800E+01 -0.1922988414764404E+01 -0.1922660827636719E+01
 -0.1922333240509033E+01 -0.1922005891799927E+01 -0.1921678304672241E+01 -0.1921350717544556E+01 -0.1921023011207581E+01
 -0.1920695543289185E+01 -0.1920367956161499E+01 -0.1920040488243103E+01 -0.1919712781906128E+01 -0.1919385194778442E+01
 -0.1919057607650757E+01 -0.1918730020523071E+01 -0.1918402314186096E+01 -0.1918074607849121E+01 -0.1917747139930725E+01
 -0.1917419314384460E+01 -0.1917091727256775E+01 -0.1916764140129089E+01 -0.1916436433792114E+01 -0.1916108846664429E+01
 -0.1915781140327454E+01 -0.1915453076362610E+01 -0.1915125489234924E+01 -0.1914798021316528E+01 -0.1914470076560974E+01
 -0.1914142370223999E+01 -0.1913814663887024E+01 -0.1913486957550049E+01 -0.1913158893585205E+01 -0.1912831306457520E+01
 -0.1912503600120544E+01 -0.1912175774574280E+01 -0.1911847829818726E+01 -0.1911520004272461E+01 -0.1911192417144775E+01
 -0.1910864591598511E+01 -0.1910536885261536E+01 -0.1910208821296692E+01 -0.1909881353378296E+01 -0.1909553408622742E+01
 -0.1909225583076477E+01 -0.1908897757530212E+01 -0.1908570051193237E+01 -0.1908242106437683E+01 -0.1907914161682129E+01
 -0.1907586216926575E+01 -0.1907258391380310E+01 -0.1906930446624756E+01 -0.1906602501869202E+01 -0.1906274914741516E+01
 -0.1905947089195251E+01 -0.1905619025230408E+01 -0.1905291080474854E+01 -0.1904963254928589E+01 -0.1904635310173035E+01
 -0.1904307246208191E+01 -0.1903979539871216E+01 -0.1903651595115662E+01 -0.1903323650360107E+01 -0.1902995705604553E+01
 -0.1902667880058289E+01 -0.1902340054512024E+01 -0.1902011871337891E+01 -0.1901683926582336E+01 -0.1901356220245361E+01
 -0.1901028037071228E+01 -0.1900700092315674E+01 -0.1900372147560120E+01 -0.1900044202804565E+01 -0.1899716377258301E+01
 -0.1899388313293457E+01 -0.1899060130119324E+01 -0.1898732304573059E+01 -0.1898404240608215E+01 -0.1898076176643372E+01
 -0.1897748470306396E+01 -0.1897420406341553E+01 -0.1897092342376709E+01 -0.1896764636039734E+01 -0.1896436452865601E+01
 -0.1896108269691467E+01 -0.1895780444145203E+01 -0.1895452499389648E+01 -0.1895124673843384E+01 -0.1894796609878540E+01
 -0.1894468307495117E+01 -0.1894140124320984E+01 -0.1893812179565430E+01 -0.1893484473228455E+01 -0.1893156409263611E+01
 -0.1892828464508057E+01 -0.1892500042915344E+01 -0.1892172336578369E+01 -0.1891844034194946E+01 -0.1891516327857971E+01
 -0.1891188025474548E+01 -0.1890860199928284E+01 -0.1890532016754150E+01 -0.1890203833580017E+01 -0.1889876008033752E+01
 -0.1889548063278198E+01 -0.1889219999313354E+01 -0.1888892054557800E+01 -0.1888564229011536E+01 -0.1888235807418823E+01
 -0.1887907862663269E+01 -0.1887579560279846E+01 -0.1887251734733582E+01 -0.1886923670768738E+01 -0.1886595845222473E+01
 -0.1886267662048340E+01 -0.1885939359664917E+01 -0.1885611414909363E+01 -0.1885283470153809E+01 -0.1884955644607544E+01
 -0.1884627342224121E+01 -0.1884299397468567E+01 -0.1883971452713013E+01 -0.1883643388748169E+01 -0.1883315205574036E+01
 -0.1882987260818481E+01 -0.1882659435272217E+01 -0.1882331132888794E+01 -0.1882003188133240E+01 -0.1881675243377686E+01
 -0.1881347179412842E+01 -0.1881019115447998E+01 -0.1880691170692444E+01 -0.1880363106727600E+01 -0.1880034804344177E+01
 -0.1879707098007202E+01 -0.1879378676414490E+01 -0.1879050612449646E+01 -0.1878722906112671E+01 -0.1878394842147827E+01
 -0.1878066778182983E+01 -0.1877738833427429E+01 -0.1877410888671875E+01 -0.1877082824707031E+01 -0.1876754760742188E+01
 -0.1876426696777344E+01 -0.1876098632812500E+01 -0.1875770807266235E+01 -0.1875442504882812E+01 -0.1875114798545837E+01
 -0.1874786734580994E+01 -0.1874458432197571E+01 -0.1874130845069885E+01 -0.1873802781105042E+01 -0.1873474717140198E+01
 -0.1873146533966064E+01 -0.1872818946838379E+01 -0.1872490882873535E+01 -0.1872162699699402E+01 -0.1871834874153137E+01
 -0.1871506929397583E+01 -0.1871178746223450E+01 -0.1870850920677185E+01 -0.1870522737503052E+01 -0.1870195150375366E+01
 -0.1869866967201233E+01 -0.1869539141654968E+01 -0.1869211077690125E+01 -0.1868883132934570E+01 -0.1868555426597595E+01
 -0.1868227243423462E+01 -0.1867899179458618E+01 -0.1867571473121643E+01 -0.1867243766784668E+01 -0.1866915345191956E+01
 -0.1866587758064270E+01 -0.1866259574890137E+01 -0.1865931868553162E+01 -0.1865603923797607E+01 -0.1865276098251343E+01
 -0.1864948034286499E+01 -0.1864619970321655E+01 -0.1864292263984680E+01 -0.1863964438438416E+01 -0.1863636612892151E+01
 -0.1863308429718018E+01 -0.1862980723381042E+01 -0.1862653136253357E+01 -0.1862324953079224E+01 -0.1861996769905090E+01
 -0.1861669182777405E+01 -0.1861341357231140E+01 -0.1861013412475586E+01 -0.1860685706138611E+01 -0.1860357761383057E+01
 -0.1860030055046082E+01 -0.1859702229499817E+01 -0.1859374523162842E+01 -0.1859046459197998E+01 -0.1858718752861023E+01
 -0.1858390688896179E+01 -0.1858063101768494E+01 -0.1857735276222229E+01 -0.1857407450675964E+01 -0.1857079744338989E+01
 -0.1856751799583435E+01 -0.1856424093246460E+01 -0.1856096506118774E+01 -0.1855768561363220E+01 -0.1855440855026245E+01
 -0.1855112910270691E+01 -0.1854785203933716E+01 -0.1854457736015320E+01 -0.1854129791259766E+01 -0.1853802204132080E+01
 -0.1853474259376526E+01 -0.1853146672248840E+01 -0.1852819085121155E+01 -0.1852491259574890E+01 -0.1852163553237915E+01
 -0.1851835846900940E+01 -0.1851508140563965E+01 -0.1851180553436279E+01 -0.1850852727890015E+01 -0.1850525259971619E+01
 -0.1850197434425354E+01 -0.1849869847297668E+01 -0.1849542498588562E+01 -0.1849214553833008E+01 -0.1848886966705322E+01
 -0.1848559379577637E+01 -0.1848231554031372E+01 -0.1847904086112976E+01 -0.1847576498985291E+01 -0.1847249031066895E+01
 -0.1846921205520630E+01 -0.1846593618392944E+01 -0.1846265912055969E+01 -0.1845938444137573E+01 -0.1845611333847046E+01
 -0.1845283627510071E+01 -0.1844955682754517E+01 -0.1844628334045410E+01 -0.1844300985336304E+01 -0.1843973278999329E+01
 -0.1843645691871643E+01 -0.1843318343162537E+01 -0.1842990636825562E+01 -0.1842663288116455E+01 -0.1842335700988770E+01
 -0.1842008471488953E+01 -0.1841681003570557E+01 -0.1841353535652161E+01 -0.1841025829315186E+01 -0.1840698361396790E+01
 -0.1840371251106262E+01 -0.1840043544769287E+01 -0.1839716196060181E+01 -0.1839388847351074E+01 -0.1839061141014099E+01
 -0.1838734030723572E+01 -0.1838406801223755E+01 -0.1838079333305359E+01 -0.1837751984596252E+01 -0.1837424516677856E+01
 -0.1837097167968750E+01 -0.1836769938468933E+01 -0.1836442470550537E+01 -0.1836115002632141E+01 -0.1835787773132324E+01
 -0.1835460782051086E+01 -0.1835133075714111E+01 -0.1834805965423584E+01 -0.1834478855133057E+01 -0.1834151268005371E+01
 -0.1833824038505554E+01 -0.1833496809005737E+01 -0.1833169937133789E+01 -0.1832842469215393E+01 -0.1832515239715576E+01
 -0.1832188010215759E+01 -0.1831860661506653E+01 -0.1831533789634705E+01 -0.1831206321716309E+01 -0.1830879211425781E+01
 -0.1830551981925964E+01 -0.1830225110054016E+01 -0.1829897642135620E+01 -0.1829570651054382E+01 -0.1829243540763855E+01
 -0.1828916668891907E+01 -0.1828589081764221E+01 -0.1828262448310852E+01 -0.1827935218811035E+01 -0.1827607989311218E+01
 -0.1827280998229980E+01 -0.1826953887939453E+01 -0.1826627135276794E+01 -0.1826300024986267E+01 -0.1825972795486450E+01
 -0.1825645804405212E+01 -0.1825318694114685E+01 -0.1824992060661316E+01 -0.1824664592742920E+01 -0.1824337720870972E+01
 -0.1824010848999023E+01 -0.1823683738708496E+01 -0.1823356986045837E+01 -0.1823029875755310E+01 -0.1822703003883362E+01
 -0.1822376370429993E+01 -0.1822049379348755E+01 -0.1821722388267517E+01 -0.1821395397186279E+01 -0.1821068644523621E+01
 -0.1820741772651672E+01 -0.1820414900779724E+01 -0.1820088386535645E+01 -0.1819761276245117E+01 -0.1819434523582458E+01
 -0.1819107651710510E+01 -0.1818780899047852E+01 -0.1818454146385193E+01 -0.1818127393722534E+01 -0.1817800641059875E+01
 -0.1817474007606506E+01 -0.1817147016525269E+01 -0.1816820502281189E+01 -0.1816493630409241E+01 -0.1816166996955872E+01
 -0.1815840125083923E+01 -0.1815513610839844E+01 -0.1815186977386475E+01 -0.1814860343933105E+01 -0.1814533710479736E+01
 -0.1814207077026367E+01 -0.1813880443572998E+01 -0.1813553690910339E+01 -0.1813227176666260E+01 -0.1812900543212891E+01
 -0.1812573909759521E+01 -0.1812247395515442E+01 -0.1811921000480652E+01 -0.1811594605445862E+01 -0.1811267971992493E+01
 -0.1810941576957703E+01 -0.1810615062713623E+01 -0.1810288310050964E+01 -0.1809961676597595E+01 -0.1809635281562805E+01
 -0.1809309005737305E+01 -0.1808982610702515E+01 -0.1808656096458435E+01 -0.1808329582214355E+01 -0.1808003425598145E+01
 -0.1807676792144775E+01 -0.1807350277900696E+01 -0.1807024240493774E+01 -0.1806697845458984E+01 -0.1806371450424194E+01
 -0.1806045174598694E+01 -0.1805718898773193E+01 -0.1805392265319824E+01 -0.1805066108703613E+01 -0.1804740071296692E+01
 -0.1804413676261902E+01 -0.1804087281227112E+01 -0.1803761124610901E+01 -0.1803434610366821E+01 -0.1803108811378479E+01
 -0.1802782654762268E+01 -0.1802456498146057E+01 -0.1802130103111267E+01 -0.1801803827285767E+01 -0.1801477670669556E+01
 -0.1801151871681213E+01 -0.1800825595855713E+01 -0.1800499439239502E+01 -0.1800173401832581E+01 -0.1799847483634949E+01
 -0.1799521327018738E+01 -0.1799195170402527E+01 -0.1798869252204895E+01 -0.1798543095588684E+01 -0.1798217296600342E+01
 -0.1797891020774841E+01 -0.1797565102577209E+01 -0.1797239065170288E+01 -0.1796913146972656E+01 -0.1796587467193604E+01
 -0.1796261191368103E+01 -0.1795935392379761E+01 -0.1795609593391418E+01 -0.1795283794403076E+01 -0.1794957995414734E+01
 -0.1794631958007812E+01 -0.1794306039810181E+01 -0.1793980002403259E+01 -0.1793654441833496E+01 -0.1793328642845154E+01
 -0.1793002724647522E+01 -0.1792677044868469E+01 -0.1792351126670837E+01 -0.1792025327682495E+01 -0.1791699767112732E+01
 -0.1791373968124390E+01 -0.1791048288345337E+01 -0.1790722608566284E+01 -0.1790396928787231E+01 -0.1790071129798889E+01
 -0.1789745569229126E+01 -0.1789419889450073E+01 -0.1789094090461731E+01 -0.1788768887519836E+01 -0.1788443088531494E+01
 -0.1788117766380310E+01 -0.1787792086601257E+01 -0.1787466526031494E+01 -0.1787140965461731E+01 -0.1786815285682678E+01
 -0.1786489844322205E+01 -0.1786164522171021E+01 -0.1785838842391968E+01 -0.1785513639450073E+01 -0.1785187959671021E+01
 -0.1784862399101257E+01 -0.1784537196159363E+01 -0.1784211754798889E+01 -0.1783886194229126E+01 -0.1783560872077942E+01
 -0.1783235549926758E+01 -0.1782910108566284E+01 -0.1782584786415100E+01 -0.1782259583473206E+01 -0.1781934142112732E+01
 -0.1781609058380127E+01 -0.1781283736228943E+01 -0.1780958533287048E+01 -0.1780633091926575E+01 -0.1780308008193970E+01
 -0.1779982924461365E+01 -0.1779657483100891E+01 -0.1779332399368286E+01 -0.1779007315635681E+01 -0.1778682112693787E+01
 -0.1778357028961182E+01 -0.1778031826019287E+01 -0.1777706623077393E+01 -0.1777381658554077E+01 -0.1777056574821472E+01
 -0.1776731491088867E+01 -0.1776406526565552E+01 -0.1776081681251526E+01 -0.1775756359100342E+01 -0.1775431275367737E+01
 -0.1775106310844421E+01 -0.1774781465530396E+01 -0.1774456858634949E+01 -0.1774131536483765E+01 -0.1773806810379028E+01
 -0.1773481726646423E+01 -0.1773156762123108E+01 -0.1772832155227661E+01 -0.1772507071495056E+01 -0.1772182345390320E+01
 -0.1771857619285583E+01 -0.1771532893180847E+01 -0.1771208047866821E+01 -0.1770883202552795E+01 -0.1770558238029480E+01
 -0.1770233631134033E+01 -0.1769909024238586E+01 -0.1769584059715271E+01 -0.1769259452819824E+01 -0.1768934845924377E+01
 -0.1768610119819641E+01 -0.1768285632133484E+01 -0.1767960906028748E+01 -0.1767636537551880E+01 -0.1767311811447144E+01
 -0.1766987323760986E+01 -0.1766662478446960E+01 -0.1766337871551514E+01 -0.1766013264656067E+01 -0.1765689015388489E+01
 -0.1765364408493042E+01 -0.1765040040016174E+01 -0.1764715313911438E+01 -0.1764391064643860E+01 -0.1764066576957703E+01
 -0.1763742089271545E+01 -0.1763417959213257E+01 -0.1763093471527100E+01 -0.1762769222259521E+01 -0.1762444615364075E+01
 -0.1762120485305786E+01 -0.1761795878410339E+01 -0.1761471629142761E+01 -0.1761147379875183E+01 -0.1760823130607605E+01
 -0.1760499000549316E+01 -0.1760174751281738E+01 -0.1759850502014160E+01 -0.1759526252746582E+01 -0.1759202122688293E+01
 -0.1758877873420715E+01 -0.1758553862571716E+01 -0.1758229613304138E+01 -0.1757905602455139E+01 -0.1757581591606140E+01
 -0.1757257461547852E+01 -0.1756933212280273E+01 -0.1756609201431274E+01 -0.1756285071372986E+01 -0.1755961179733276E+01
 -0.1755637407302856E+01 -0.1755313038825989E+01 -0.1754989027976990E+01 -0.1754665374755859E+01 -0.1754341363906860E+01
 -0.1754017472267151E+01 -0.1753693699836731E+01 -0.1753369569778442E+01 -0.1753045797348022E+01 -0.1752722024917603E+01
 -0.1752398252487183E+01 -0.1752074122428894E+01 -0.1751750588417053E+01 -0.1751426696777344E+01 -0.1751103043556213E+01
 -0.1750779271125793E+01 -0.1750455856323242E+01 -0.1750131964683533E+01 -0.1749808192253113E+01 -0.1749484539031982E+01
 -0.1749160647392273E+01 -0.1748837113380432E+01 -0.1748513460159302E+01 -0.1748189926147461E+01 -0.1747866392135620E+01
 -0.1747542977333069E+01 -0.1747219324111938E+01 -0.1746895909309387E+01 -0.1746572375297546E+01 -0.1746248841285706E+01
 -0.1745925426483154E+01 -0.1745601892471313E+01 -0.1745278477668762E+01 -0.1744954943656921E+01 -0.1744631648063660E+01
 -0.1744308233261108E+01 -0.1743984580039978E+01 -0.1743661522865295E+01 -0.1743337988853455E+01 -0.1743014812469482E+01
 -0.1742691397666931E+01 -0.1742368340492249E+01 -0.1742045044898987E+01 -0.1741721749305725E+01 -0.1741398334503174E+01
 -0.1741075158119202E+01 -0.1740752100944519E+01 -0.1740428686141968E+01 -0.1740105867385864E+01 -0.1739782691001892E+01
 -0.1739459276199341E+01 -0.1739136457443237E+01 -0.1738813400268555E+01 -0.1738490223884583E+01 -0.1738167285919189E+01
 -0.1737844228744507E+01 -0.1737521052360535E+01 -0.1737198114395142E+01 -0.1736874938011169E+01 -0.1736552357673645E+01
 -0.1736229419708252E+01 -0.1735906481742859E+01 -0.1735583424568176E+01 -0.1735260605812073E+01 -0.1734937906265259E+01
 -0.1734614968299866E+01 -0.1734292268753052E+01 -0.1733969569206238E+01 -0.1733646392822266E+01 -0.1733323931694031E+01
 -0.1733000993728638E+01 -0.1732678294181824E+01 -0.1732355475425720E+01 -0.1732033014297485E+01 -0.1731710195541382E+01
 -0.1731387495994568E+01 -0.1731064796447754E+01 -0.1730742216110229E+01 -0.1730419874191284E+01 -0.1730097174644470E+01
 -0.1729774594306946E+01 -0.1729452013969421E+01 -0.1729129433631897E+01 -0.1728807210922241E+01 -0.1728484630584717E+01
 -0.1728162169456482E+01 -0.1727839469909668E+01 -0.1727517008781433E+01 -0.1727194905281067E+01 -0.1726872205734253E+01
 -0.1726549983024597E+01 -0.1726227521896362E+01 -0.1725905179977417E+01 -0.1725582838058472E+01 -0.1725260615348816E+01
 -0.1724938511848450E+01 -0.1724616169929504E+01 -0.1724293828010559E+01 -0.1723971843719482E+01 -0.1723649263381958E+01
 -0.1723327279090881E+01 -0.1723005294799805E+01 -0.1722682833671570E+01 -0.1722360610961914E+01 -0.1722038745880127E+01
 -0.1721716403961182E+01 -0.1721394538879395E+01 -0.1721072554588318E+01 -0.1720750451087952E+01 -0.1720428466796875E+01
 -0.1720106363296509E+01 -0.1719784379005432E+01 -0.1719462394714355E+01 -0.1719140529632568E+01 -0.1718818664550781E+01
 -0.1718496918678284E+01 -0.1718174695968628E+01 -0.1717852950096130E+01 -0.1717531085014343E+01 -0.1717209339141846E+01
 -0.1716887474060059E+01 -0.1716565728187561E+01 -0.1716244101524353E+01 -0.1715922355651855E+01 -0.1715600371360779E+01
 -0.1715278863906860E+01 -0.1714957118034363E+01 -0.1714635491371155E+01 -0.1714313864707947E+01 -0.1713992238044739E+01
 -0.1713670492172241E+01 -0.1713349103927612E+01 -0.1713027358055115E+01 -0.1712705969810486E+01 -0.1712384462356567E+01
 -0.1712062835693359E+01 -0.1711741209030151E+01 -0.1711419820785522E+01 -0.1711098313331604E+01 -0.1710777044296265E+01
  0.5080361938476562E+02  0.5080361938476562E+02  0.5080361938476562E+02  0.5080361938476562E+02  0.5080361938476562E+02
  0.5080361938476562E+02  0.5080361938476562E+02  0.5080361938476562E+02  0.5080361938476562E+02  0.5080361938476562E+02
  0.5080361938476562E+02  0.5080361938476562E+02  0.5080361938476562E+02  0.5080361938476562E+02  0.5080361938476562E+02
  0.5080361938476562E+02  0.5080361938476562E+02  0.5080361938476562E+02  0.5080361938476562E+02  0.5080361938476562E+02
  0.5080361938476562E+02  0.5080361938476562E+02  0.5080361938476562E+02  0.5080361938476562E+02  0.5080361938476562E+02
  0.5080361938476562E+02  0.5080361938476562E+02  0.5080361938476562E+02  0.5080361938476562E+02  0.5080361938476562E+02
  0.5080361938476562E+02  0.5080361938476562E+02  0.5080361938476562E+02  0.5080361938476562E+02  0.5080361938476562E+02
  0.5080361938476562E+02  0.5080361938476562E+02  0.5080361938476562E+02  0.5080361938476562E+02  0.5080361938476562E+02
  0.5080361938476562E+02  0.5080361938476562E+02  0.5080361938476562E+02  0.5080361938476562E+02  0.5080361938476562E+02
  0.5080361938476562E+02  0.5080361938476562E+02  0.5080361938476562E+02  0.5080361938476562E+02  0.5080361938476562E+02
  0.5080361938476562E+02  0.5080361938476562E+02  0.5080361938476562E+02  0.5080361938476562E+02  0.5080361938476562E+02
  0.5080361938476562E+02  0.5080361938476562E+02  0.5080361938476562E+02  0.5080361938476562E+02  0.5080361938476562E+02
  0.5080361938476562E+02  0.5080361938476562E+02  0.5080361938476562E+02  0.5080361938476562E+02  0.5080361938476562E+02
  0.5080361938476562E+02  0.5080361938476562E+02  0.5080361938476562E+02  0.5080361938476562E+02  0.5080361938476562E+02
  0.5080361938476562E+02  0.5080361938476562E+02  0.5080361938476562E+02  0.5080361938476562E+02  0.5080361938476562E+02
  0.5080361938476562E+02  0.5080361938476562E+02  0.5080361938476562E+02  0.5080361938476562E+02  0.5080361938476562E+02
  0.5080361938476562E+02  0.5080361938476562E+02  0.5080361938476562E+02  0.5080361938476562E+02  0.5080361938476562E+02
  0.5080361938476562E+02  0.5080361938476562E+02  0.5080361938476562E+02  0.5080361938476562E+02  0.5080361938476562E+02
  0.5080361938476562E+02  0.5080361938476562E+02  0.5080361938476562E+02  0.5080361938476562E+02  0.5080361938476562E+02
  0.5080361938476562E+02  0.5080361938476562E+02  0.5080361938476562E+02  0.5080361938476562E+02  0.5080361938476562E+02
  0.5080361938476562E+02  0.5080361938476562E+02  0.5080361938476562E+02  0.5080361938476562E+02  0.5080361938476562E+02
  0.5080361938476562E+02  0.5080361938476562E+02  0.5080361938476562E+02  0.5080361938476562E+02  0.5080361938476562E+02
  0.5080361938476562E+02  0.5080361938476562E+02  0.5080361938476562E+02  0.5080361938476562E+02  0.5080361938476562E+02
  0.5080361938476562E+02  0.5080361938476562E+02  0.5080361938476562E+02  0.5080361938476562E+02  0.5080361938476562E+02
  0.5080361938476562E+02  0.5080361938476562E+02  0.5080361938476562E+02  0.5080361938476562E+02  0.5080361938476562E+02
  0.5080361938476562E+02  0.5080361938476562E+02  0.5080361938476562E+02  0.5080361938476562E+02  0.5080361938476562E+02
  0.5080361938476562E+02  0.5080361938476562E+02  0.5080361938476562E+02  0.5080361938476562E+02  0.5080361938476562E+02
  0.5080361938476562E+02  0.5080361938476562E+02  0.5080361938476562E+02  0.5080361938476562E+02  0.5080361938476562E+02
  0.5080361938476562E+02  0.5080361938476562E+02  0.5080361938476562E+02  0.5080361938476562E+02  0.5080361938476562E+02
  0.5080361938476562E+02  0.5080361938476562E+02  0.5080361938476562E+02  0.5080361938476562E+02  0.5080361938476562E+02
  0.5080361938476562E+02  0.5080361938476562E+02  0.5080361938476562E+02  0.5080361938476562E+02  0.5080361938476562E+02
  0.5080361938476562E+02  0.5080361938476562E+02  0.5080361938476562E+02  0.5080361938476562E+02  0.5080361938476562E+02
  0.5080361938476562E+02  0.5080361938476562E+02  0.5080361938476562E+02  0.5066829299926758E+02  0.5040461349487305E+02
  0.5014228057861328E+02  0.4988132095336914E+02  0.4962173843383789E+02  0.4936349105834961E+02  0.4910660171508789E+02
  0.4885102462768555E+02  0.4859678649902344E+02  0.4834388351440430E+02  0.4809227752685547E+02  0.4784199142456055E+02
  0.4759300613403320E+02  0.4734530639648438E+02  0.4709891128540039E+02  0.4685378265380859E+02  0.4660994338989258E+02
  0.4636736679077148E+02  0.4612606430053711E+02  0.4588599395751953E+02  0.4564717483520508E+02  0.4540961456298828E+02
  0.4517327880859375E+02  0.4493818664550781E+02  0.4470430374145508E+02  0.4447163391113281E+02  0.4424018859863281E+02
  0.4400994110107422E+02  0.4378089904785156E+02  0.4355303955078125E+02  0.4332635498046875E+02  0.4310086822509766E+02
  0.4287655258178711E+02  0.4265339660644531E+02  0.4243141174316406E+02  0.4221058654785156E+02  0.4199089431762695E+02
  0.4177235031127930E+02  0.4155495452880859E+02  0.4133866500854492E+02  0.4112351608276367E+02  0.4090949630737305E+02
  0.4069657516479492E+02  0.4048477554321289E+02  0.4027406692504883E+02  0.4006446456909180E+02  0.3985594558715820E+02
  0.3964851379394531E+02  0.3944216537475586E+02  0.3923687362670898E+02  0.3903265762329102E+02  0.3882951736450195E+02
  0.3862743759155273E+02  0.3842639541625977E+02  0.3822639846801758E+02  0.3802745437622070E+02  0.3782953262329102E+02
  0.3763264083862305E+02  0.3743678283691406E+02  0.3724194335937500E+02  0.3704811096191406E+02  0.3685528564453125E+02
  0.3666347885131836E+02  0.3647265625000000E+02  0.3628282928466797E+02  0.3609399795532227E+02  0.3590614318847656E+02
  0.3571927261352539E+02  0.3553335952758789E+02  0.3534842681884766E+02  0.3516445159912109E+02  0.3498143386840820E+02
  0.3479937362670898E+02  0.3461825561523438E+02  0.3443807983398438E+02  0.3425885009765625E+02  0.3408055114746094E+02
  0.3390316772460938E+02  0.3372671127319336E+02  0.3355118179321289E+02  0.3337656021118164E+02  0.3320284271240234E+02
  0.3303004074096680E+02  0.3285813903808594E+02  0.3268712615966797E+02  0.3251700210571289E+02  0.3234777069091797E+02
  0.3217940139770508E+02  0.3201191711425781E+02  0.3184531402587891E+02  0.3167956733703613E+02  0.3151469421386719E+02
  0.3135066986083984E+02  0.3118750953674316E+02  0.3102517890930176E+02  0.3086370468139648E+02  0.3070307540893555E+02
  0.3054327774047852E+02  0.3038430786132812E+02  0.3022617530822754E+02  0.3006886482238770E+02  0.2991235733032227E+02
  0.2975667953491211E+02  0.2960181427001953E+02  0.2944775199890137E+02  0.2929447937011719E+02  0.2914201545715332E+02
  0.2899034118652344E+02  0.2883945655822754E+02  0.2868936347961426E+02  0.2854005050659180E+02  0.2839150238037109E+02
  0.2824374008178711E+02  0.2809674835205078E+02  0.2795050811767578E+02  0.2780503273010254E+02  0.2766032218933105E+02
  0.2751636886596680E+02  0.2737314605712891E+02  0.2723068428039551E+02  0.2708896636962891E+02  0.2694797706604004E+02
  0.2680772018432617E+02  0.2666820144653320E+02  0.2652939987182617E+02  0.2639131736755371E+02  0.2625396537780762E+02
  0.2611733055114746E+02  0.2598139572143555E+02  0.2584617042541504E+02  0.2571165657043457E+02  0.2557783699035645E+02
  0.2544471168518066E+02  0.2531228256225586E+02  0.2518053817749023E+02  0.2504948043823242E+02  0.2491911315917969E+02
  0.2478942298889160E+02  0.2466040229797363E+02  0.2453205299377441E+02  0.2440437698364258E+02  0.2427736091613770E+02
  0.2415099906921387E+02  0.2402530670166016E+02  0.2390026855468750E+02  0.2377587509155273E+02  0.2365213012695312E+02
  0.2352903366088867E+02  0.2340657234191895E+02  0.2328474807739258E+02  0.2316356468200684E+02  0.2304300498962402E+02
  0.2292307472229004E+02  0.2280376625061035E+02  0.2268508529663086E+02  0.2256701660156250E+02  0.2244956398010254E+02
  0.2233272552490234E+02  0.2221649169921875E+02  0.2210086250305176E+02  0.2198583984375000E+02  0.2187141609191895E+02
  0.2175757789611816E+02  0.2164433479309082E+02  0.2153169059753418E+02  0.2141962432861328E+02  0.2130814170837402E+02
  0.2119724464416504E+02  0.2108692359924316E+02  0.2097717475891113E+02  0.2086799430847168E+02  0.2075938415527344E+02
  0.2065133857727051E+02  0.2054385566711426E+02  0.2043693542480469E+02  0.2033057212829590E+02  0.2022475814819336E+02
  0.2011949539184570E+02  0.2001478385925293E+02  0.1991060447692871E+02  0.1980698204040527E+02  0.1970389556884766E+02
  0.1960133934020996E+02  0.1949933052062988E+02  0.1939784240722656E+02  0.1929688835144043E+02  0.1919644927978516E+02
  0.1909654235839844E+02  0.1899715614318848E+02  0.1889827156066895E+02  0.1879991722106934E+02  0.1870207405090332E+02
  0.1860474014282227E+02  0.1850790405273438E+02  0.1841158294677734E+02  0.1831575965881348E+02  0.1822042846679688E+02
  0.1812559890747070E+02  0.1803126716613770E+02  0.1793742370605469E+02  0.1784405708312988E+02  0.1775119018554688E+02
  0.1765880393981934E+02  0.1756689071655273E+02  0.1747546577453613E+02  0.1738451576232910E+02  0.1729403114318848E+02
  0.1720402526855469E+02  0.1711448478698730E+02  0.1702541351318359E+02  0.1693679618835449E+02  0.1684864997863770E+02
  0.1676096153259277E+02  0.1667372322082520E+02  0.1658694648742676E+02  0.1650061988830566E+02  0.1641474342346191E+02
  0.1632930374145508E+02  0.1624431800842285E+02  0.1615977478027344E+02  0.1607566452026367E+02  0.1599200057983398E+02
  0.1590876674652100E+02  0.1582596683502197E+02  0.1574360179901123E+02  0.1566166400909424E+02  0.1558015441894531E+02
  0.1549905776977539E+02  0.1541839313507080E+02  0.1533814525604248E+02  0.1525831604003906E+02  0.1517890453338623E+02
  0.1509990787506104E+02  0.1502132034301758E+02  0.1494313621520996E+02  0.1486536598205566E+02  0.1478799247741699E+02
  0.1471102523803711E+02  0.1463446331024170E+02  0.1455829524993896E+02  0.1448252773284912E+02  0.1440715122222900E+02
  0.1433216953277588E+02  0.1425757598876953E+02  0.1418336963653564E+02  0.1410955238342285E+02  0.1403611373901367E+02
  0.1396306037902832E+02  0.1389038944244385E+02  0.1381809806823730E+02  0.1374618053436279E+02  0.1367463493347168E+02
  0.1360346603393555E+02  0.1353266429901123E+02  0.1346223258972168E+02  0.1339216518402100E+02  0.1332246685028076E+02
  0.1325312805175781E+02  0.1318414878845215E+02  0.1311553382873535E+02  0.1304727077484131E+02  0.1297936439514160E+02
  0.1291181373596191E+02  0.1284461212158203E+02  0.1277776336669922E+02  0.1271125602722168E+02  0.1264510059356689E+02
  0.1257928848266602E+02  0.1251381587982178E+02  0.1244868850708008E+02  0.1238389778137207E+02  0.1231944370269775E+02
  0.1225532817840576E+02  0.1219154548645020E+02  0.1212808990478516E+02  0.1206496620178223E+02  0.1200217533111572E+02
  0.1193970775604248E+02  0.1187756538391113E+02  0.1181575012207031E+02  0.1175425529479980E+02  0.1169307804107666E+02
  0.1163221931457520E+02  0.1157168102264404E+02  0.1151145076751709E+02  0.1145153713226318E+02  0.1139193820953369E+02
  0.1133264732360840E+02  0.1127366447448730E+02  0.1121499061584473E+02  0.1115662384033203E+02  0.1109855556488037E+02
  0.1104079151153564E+02  0.1098333072662354E+02  0.1092616558074951E+02  0.1086929702758789E+02  0.1081272888183594E+02
  0.1075645446777344E+02  0.1070046997070312E+02  0.1064477825164795E+02  0.1058937644958496E+02  0.1053426170349121E+02
  0.1047943496704102E+02  0.1042489528656006E+02  0.1037063598632812E+02  0.1031666278839111E+02  0.1026296710968018E+02
  0.1020955467224121E+02  0.1015641784667969E+02  0.1010355472564697E+02  0.1005097198486328E+02  0.9998659133911133E+01
  0.9946619987487793E+01  0.9894852638244629E+01  0.9843355178833008E+01  0.9792123794555664E+01  0.9741158485412598E+01
  0.9690462112426758E+01  0.9640025138854980E+01  0.9589851379394531E+01  0.9539941787719727E+01  0.9490291595458984E+01
  0.9440897941589355E+01  0.9391759872436523E+01  0.9342881202697754E+01  0.9294254302978516E+01  0.9245881080627441E+01
  0.9197761535644531E+01  0.9149888038635254E+01  0.9102268218994141E+01  0.9054893493652344E+01  0.9007768630981445E+01
  0.8960886001586914E+01  0.8914246559143066E+01  0.8867852210998535E+01  0.8821699142456055E+01  0.8775784492492676E+01
  0.8730110168457031E+01  0.8684675216674805E+01  0.8639473915100098E+01  0.8594508171081543E+01  0.8549775123596191E+01
  0.8505279541015625E+01  0.8461011886596680E+01  0.8416975021362305E+01  0.8373171806335449E+01  0.8329591751098633E+01
  0.8286237716674805E+01  0.8243110656738281E+01  0.8200209617614746E+01  0.8157530784606934E+01  0.8115072250366211E+01
  0.8072837829589844E+01  0.8030820846557617E+01  0.7989025115966797E+01  0.7947445392608643E+01  0.7906082153320312E+01
  0.7864933490753174E+01  0.7823999404907227E+01  0.7783279418945312E+01  0.7742769241333008E+01  0.7702470779418945E+01
  0.7662384033203125E+01  0.7622505187988281E+01  0.7582832813262939E+01  0.7543365955352783E+01  0.7504106044769287E+01
  0.7465049743652344E+01  0.7426197052001953E+01  0.7387547492980957E+01  0.7349098682403564E+01  0.7310848712921143E+01
  0.7272798061370850E+01  0.7234947681427002E+01  0.7197292327880859E+01  0.7159831523895264E+01  0.7122569084167480E+01
  0.7085498332977295E+01  0.7048621654510498E+01  0.7011935710906982E+01  0.6975442409515381E+01  0.6939137458801270E+01
  0.6903021335601807E+01  0.6867095470428467E+01  0.6831353664398193E+01  0.6795797824859619E+01  0.6760429859161377E+01
  0.6725245475769043E+01  0.6690242767333984E+01  0.6655421733856201E+01  0.6620783805847168E+01  0.6586324691772461E+01
  0.6552045345306396E+01  0.6517945766448975E+01  0.6484022140502930E+01  0.6450274944305420E+01  0.6416703701019287E+01
  0.6383307933807373E+01  0.6350084304809570E+01  0.6317034244537354E+01  0.6284157276153564E+01  0.6251450538635254E+01
  0.6218915462493896E+01  0.6186547279357910E+01  0.6154349803924561E+01  0.6122318267822266E+01  0.6090453624725342E+01
  0.6058756351470947E+01  0.6027221679687500E+01  0.5995851993560791E+01  0.5964646816253662E+01  0.5933604240417480E+01
  0.5902720928192139E+01  0.5871999263763428E+01  0.5841438770294189E+01  0.5811036109924316E+01  0.5780791282653809E+01
  0.5750704765319824E+01  0.5720774650573730E+01  0.5691000938415527E+01  0.5661381244659424E+01  0.5631916999816895E+01
  0.5602603912353516E+01  0.5573444366455078E+01  0.5544436454772949E+01  0.5515580654144287E+01  0.5486873149871826E+01
  0.5458316802978516E+01  0.5429909229278564E+01  0.5401648521423340E+01  0.5373534679412842E+01  0.5345566749572754E+01
  0.5317746162414551E+01  0.5290069103240967E+01  0.5262535572052002E+01  0.5235148429870605E+01  0.5207900524139404E+01
  0.5180795192718506E+01  0.5153831005096436E+01  0.5127007961273193E+01  0.5100322723388672E+01  0.5073777198791504E+01
  0.5047370910644531E+01  0.5021102428436279E+01  0.4994969367980957E+01  0.4968971729278564E+01  0.4943110942840576E+01
  0.4917383670806885E+01  0.4891789913177490E+01  0.4866331100463867E+01  0.4841002941131592E+01  0.4815808296203613E+01
  0.4790743350982666E+01  0.4765810489654541E+01  0.4741005420684814E+01  0.4716330051422119E+01  0.4691783905029297E+01
  0.4667365074157715E+01  0.4643072605133057E+01  0.4618907928466797E+01  0.4594868659973145E+01  0.4570953845977783E+01
  0.4547163486480713E+01  0.4523498058319092E+01  0.4499954223632812E+01  0.4476533412933350E+01  0.4453235626220703E+01
  0.4430058956146240E+01  0.4407001972198486E+01  0.4384064674377441E+01  0.4361247539520264E+01  0.4338548660278320E+01
  0.4315968036651611E+01  0.4293505191802979E+01  0.4271159172058105E+01  0.4248930454254150E+01  0.4226816177368164E+01
  0.4204817771911621E+01  0.4182932376861572E+01  0.4161161899566650E+01  0.4139504909515381E+01  0.4117960453033447E+01
  0.4096527576446533E+01  0.4075207233428955E+01  0.4053997993469238E+01  0.4032898426055908E+01  0.4011908054351807E+01
  0.3991028308868408E+01  0.3970257043838501E+01  0.3949592113494873E+01  0.3929036855697632E+01  0.3908587455749512E+01
  0.3888245344161987E+01  0.3868008136749268E+01  0.3847877264022827E+01  0.3827848911285400E+01  0.3807927131652832E+01
  0.3788109064102173E+01  0.3768392801284790E+01  0.3748780488967896E+01  0.3729269266128540E+01  0.3709860563278198E+01
  0.3690550804138184E+01  0.3671343564987183E+01  0.3652235984802246E+01  0.3633227348327637E+01  0.3614318370819092E+01
  0.3595506668090820E+01  0.3576794147491455E+01  0.3558177232742310E+01  0.3539659023284912E+01  0.3521235942840576E+01
  0.3502909421920776E+01  0.3484679222106934E+01  0.3466541528701782E+01  0.3448500871658325E+01  0.3430551528930664E+01
  0.3412697315216064E+01  0.3394935607910156E+01  0.3377266407012939E+01  0.3359689712524414E+01  0.3342202425003052E+01
  0.3324809074401855E+01  0.3307503461837769E+01  0.3290290117263794E+01  0.3273164749145508E+01  0.3256129741668701E+01
  0.3239181756973267E+01  0.3222323417663574E+01  0.3205554008483887E+01  0.3188869237899780E+01  0.3172272920608521E+01
  0.3155762195587158E+01  0.3139338016510010E+01  0.3122998237609863E+01  0.3106744289398193E+01  0.3090576410293579E+01
  0.3074490308761597E+01  0.3058488845825195E+01  0.3042570590972900E+01  0.3026735782623291E+01  0.3010981559753418E+01
  0.2995311021804810E+01  0.2979721307754517E+01  0.2964213609695435E+01  0.2948786258697510E+01  0.2933438777923584E+01
  0.2918171882629395E+01  0.2902982711791992E+01  0.2887874364852905E+01  0.2872843980789185E+01  0.2857892274856567E+01
  0.2843017816543579E+01  0.2828221321105957E+01  0.2813502073287964E+01  0.2798857927322388E+01  0.2784291505813599E+01
  0.2769799947738647E+01  0.2755384683609009E+01  0.2741043567657471E+01  0.2726778030395508E+01  0.2712586641311646E+01
  0.2698467731475830E+01  0.2684423685073853E+01  0.2670452117919922E+01  0.2656553745269775E+01  0.2642727136611938E+01
  0.2628973245620728E+01  0.2615289688110352E+01  0.2601678371429443E+01  0.2588138103485107E+01  0.2574667692184448E+01
  0.2561267852783203E+01  0.2547937154769897E+01  0.2534676551818848E+01  0.2521483659744263E+01  0.2508360624313354E+01
  0.2495306015014648E+01  0.2482318639755249E+01  0.2469399690628052E+01  0.2456547260284424E+01  0.2443762063980103E+01
  0.2431042432785034E+01  0.2418390274047852E+01  0.2405803203582764E+01  0.2393282175064087E+01  0.2380826473236084E+01
  0.2368435144424438E+01  0.2356108665466309E+01  0.2343845129013062E+01  0.2331646680831909E+01  0.2319511175155640E+01
  0.2307439327239990E+01  0.2295430421829224E+01  0.2283483266830444E+01  0.2271599054336548E+01  0.2259775400161743E+01
  0.2248014688491821E+01  0.2236314296722412E+01  0.2224675416946411E+01  0.2213096380233765E+01  0.2201578855514526E+01
  0.2190120935440063E+01  0.2178721189498901E+01  0.2167382240295410E+01  0.2156101703643799E+01  0.2144880294799805E+01
  0.2133716344833374E+01  0.2122611999511719E+01  0.2111563920974731E+01  0.2100574493408203E+01  0.2089641809463501E+01
  0.2078765869140625E+01  0.2067947149276733E+01  0.2057183504104614E+01  0.2046477794647217E+01  0.2035825729370117E+01
  0.2025230407714844E+01  0.2014690160751343E+01  0.2004204273223877E+01  0.1993773579597473E+01  0.1983396053314209E+01
  0.1973073959350586E+01  0.1962804198265076E+01  0.1952589035034180E+01  0.1942426323890686E+01  0.1932316899299622E+01
  0.1922260403633118E+01  0.1912255048751831E+01  0.1902303338050842E+01  0.1892401933670044E+01  0.1882552981376648E+01
  0.1872754931449890E+01  0.1863008260726929E+01  0.1853312253952026E+01  0.1843665838241577E+01  0.1834070563316345E+01
  0.1824524760246277E+01  0.1815029144287109E+01  0.1805582404136658E+01  0.1796185255050659E+01  0.1786836147308350E+01
  0.1777536630630493E+01  0.1768285632133484E+01  0.1759082317352295E+01  0.1749927043914795E+01  0.1740819334983826E+01
  0.1731759190559387E+01  0.1722745537757874E+01  0.1713779568672180E+01  0.1704860329627991E+01  0.1695986986160278E+01
  0.1687160253524780E+01  0.1678379058837891E+01  0.1669644117355347E+01  0.1660953760147095E+01  0.1652309298515320E+01
  0.1643709421157837E+01  0.1635154843330383E+01  0.1626644849777222E+01  0.1618178606033325E+01  0.1609756946563721E+01
  0.1601378202438354E+01  0.1593043923377991E+01  0.1584752440452576E+01  0.1576504707336426E+01  0.1568299889564514E+01
  0.1560137271881104E+01  0.1552017688751221E+01  0.1543939471244812E+01  0.1535904169082642E+01  0.1527909755706787E+01
  0.1519957900047302E+01  0.1512047290802002E+01  0.1504177927970886E+01  0.1496349573135376E+01  0.1488561034202576E+01
  0.1480813980102539E+01  0.1473106265068054E+01  0.1465439558029175E+01  0.1457812905311584E+01  0.1450225591659546E+01
  0.1442677378654480E+01  0.1435168981552124E+01  0.1427699685096741E+01  0.1420268535614014E+01  0.1412876844406128E+01
  0.1405523657798767E+01  0.1398208618164062E+01  0.1390931010246277E+01  0.1383692026138306E+01  0.1376490592956543E+01
  0.1369325995445251E+01  0.1362199425697327E+01  0.1355109930038452E+01  0.1348057389259338E+01  0.1341040730476379E+01
  0.1334061384201050E+01  0.1327117562294006E+01  0.1320210695266724E+01  0.1313339710235596E+01  0.1306504487991333E+01
  0.1299704909324646E+01  0.1292939901351929E+01  0.1286210894584656E+01  0.1279516220092773E+01  0.1272856950759888E+01
  0.1266232490539551E+01  0.1259642481803894E+01  0.1253086805343628E+01  0.1246564388275146E+01  0.1240076780319214E+01
  0.1233622193336487E+01  0.1227201819419861E+01  0.1220814943313599E+01  0.1214461326599121E+01  0.1208140730857849E+01
  0.1201852321624756E+01  0.1195597290992737E+01  0.1189374208450317E+01  0.1183184266090393E+01  0.1177026510238647E+01
  0.1170900702476501E+01  0.1164806723594666E+01  0.1158743977546692E+01  0.1152713418006897E+01  0.1146713495254517E+01
  0.1140745520591736E+01  0.1134808540344238E+01  0.1128902435302734E+01  0.1123026609420776E+01  0.1117181777954102E+01
  0.1111367464065552E+01  0.1105582833290100E+01  0.1099828958511353E+01  0.1094104886054993E+01  0.1088410735130310E+01
  0.1082745552062988E+01  0.1077110528945923E+01  0.1071504116058350E+01  0.1065927624702454E+01  0.1060379981994629E+01
  0.1054861307144165E+01  0.1049371361732483E+01  0.1043909311294556E+01  0.1038476467132568E+01  0.1033071160316467E+01
  0.1027694582939148E+01  0.1022346019744873E+01  0.1017025232315063E+01  0.1011732220649719E+01  0.1006466150283813E+01
  0.1001227974891663E+01  0.9960166811943054E+00  0.9908330440521240E+00  0.9856762290000916E+00  0.9805463552474976E+00
  0.9754431247711182E+00  0.9703660011291504E+00  0.9653157591819763E+00  0.9602913260459900E+00  0.9552935361862183E+00
  0.9503217935562134E+00  0.9453758597373962E+00  0.9404556751251221E+00  0.9355606436729431E+00  0.9306915402412415E+00
  0.9258473515510559E+00  0.9210287928581238E+00  0.9162353873252869E+00  0.9114668965339661E+00  0.9067227244377136E+00
  0.9020036458969116E+00  0.8973093032836914E+00  0.8926388025283813E+00  0.8879930973052979E+00  0.8833715915679932E+00
  0.8787741661071777E+00  0.8742001652717590E+00  0.8696504235267639E+00  0.8651243448257446E+00  0.8606213331222534E+00
  0.8561423420906067E+00  0.8516865968704224E+00  0.8472540974617004E+00  0.8428441286087036E+00  0.8384575843811035E+00
  0.8340934514999390E+00  0.8297523856163025E+00  0.8254340291023254E+00  0.8211381435394287E+00  0.8168645501136780E+00
  0.8126127719879150E+00  0.8083835840225220E+00  0.8041759729385376E+00  0.7999906539916992E+00  0.7958271503448486E+00
  0.7916852831840515E+00  0.7875650525093079E+00  0.7834657430648804E+00  0.7793882489204407E+00  0.7753315567970276E+00
  0.7712963819503784E+00  0.7672821879386902E+00  0.7632889151573181E+00  0.7593164443969727E+00  0.7553641796112061E+00
  0.7514329552650452E+00  0.7475217580795288E+00  0.7436313629150391E+00  0.7397611141204834E+00  0.7359110713005066E+00
  0.7320806980133057E+00  0.7282705903053284E+00  0.7244803905487061E+00  0.7207094430923462E+00  0.7169585824012756E+00
  0.7132271528244019E+00  0.7095152139663696E+00  0.7058221697807312E+00  0.7021487951278687E+00  0.6984944939613342E+00
  0.6948588490486145E+00  0.6912425160408020E+00  0.6876450181007385E+00  0.6840661168098450E+00  0.6805055737495422E+00
  0.6769639253616333E+00  0.6734403371810913E+00  0.6699354052543640E+00  0.6664487719535828E+00  0.6629803180694580E+00
  0.6595298051834106E+00  0.6560969948768616E+00  0.6526823639869690E+00  0.6492851972579956E+00  0.6459060311317444E+00
  0.6425444483757019E+00  0.6392000317573547E+00  0.6358736157417297E+00  0.6325638890266418E+00  0.6292718052864075E+00
  0.6259964108467102E+00  0.6227384805679321E+00  0.6194971203804016E+00  0.6162730455398560E+00  0.6130658984184265E+00
  0.6098750233650208E+00  0.6067008376121521E+00  0.6035429835319519E+00  0.6004018783569336E+00  0.5972768068313599E+00
  0.5941683053970337E+00  0.5910762548446655E+00  0.5879997611045837E+00  0.5849395394325256E+00  0.5818949341773987E+00
  0.5788664817810059E+00  0.5758534073829651E+00  0.5728564858436584E+00  0.5698750615119934E+00  0.5669091939926147E+00
  0.5639587044715881E+00  0.5610232949256897E+00  0.5581034421920776E+00  0.5551985502243042E+00  0.5523090958595276E+00
  0.5494344830513000E+00  0.5465750694274902E+00  0.5437301397323608E+00  0.5409002900123596E+00  0.5380852222442627E+00
  0.5352844595909119E+00  0.5324985980987549E+00  0.5297272205352783E+00  0.5269702672958374E+00  0.5242273807525635E+00
  0.5214989185333252E+00  0.5187848806381226E+00  0.5160846114158630E+00  0.5133985877037048E+00  0.5107266902923584E+00
  0.5080685615539551E+00  0.5054240822792053E+00  0.5027936100959778E+00  0.5001764893531799E+00  0.4975733458995819E+00
  0.4949836730957031E+00  0.4924075901508331E+00  0.4898447990417480E+00  0.4872951805591583E+00  0.4847590029239655E+00
  0.4822358191013336E+00  0.4797260463237762E+00  0.4772292673587799E+00  0.4747455418109894E+00  0.4722746908664703E+00
  0.4698164463043213E+00  0.4673712849617004E+00  0.4649385809898376E+00  0.4625187516212463E+00  0.4601115286350250E+00
  0.4577168822288513E+00  0.4553346633911133E+00  0.4529646337032318E+00  0.4506071209907532E+00  0.4482616484165192E+00
  0.4459286630153656E+00  0.4436078071594238E+00  0.4412989914417267E+00  0.4390021860599518E+00  0.4367170631885529E+00
  0.4344441890716553E+00  0.4321828186511993E+00  0.4299334287643433E+00  0.4276957809925079E+00  0.4254697561264038E+00
  0.4232551455497742E+00  0.4210522174835205E+00  0.4188607335090637E+00  0.4166804850101471E+00  0.4145117998123169E+00
  0.4123544096946716E+00  0.4102082550525665E+00  0.4080729484558105E+00  0.4059489965438843E+00  0.4038359522819519E+00
  0.4017341136932373E+00  0.3996431231498718E+00  0.3975630700588226E+00  0.3954938054084778E+00  0.3934351503849030E+00
  0.3913873732089996E+00  0.3893500566482544E+00  0.3873234987258911E+00  0.3853075504302979E+00  0.3833020329475403E+00
  0.3813069760799408E+00  0.3793220221996307E+00  0.3773477077484131E+00  0.3753834068775177E+00  0.3734295666217804E+00
  0.3714858293533325E+00  0.3695521950721741E+00  0.3676286041736603E+00  0.3657148778438568E+00  0.3638112843036652E+00
  0.3619173467159271E+00  0.3600334823131561E+00  0.3581594526767731E+00  0.3562951087951660E+00  0.3544404804706573E+00
  0.3525952696800232E+00  0.3507599234580994E+00  0.3489338755607605E+00  0.3471175432205200E+00  0.3453106284141541E+00
  0.3435130119323730E+00  0.3417246937751770E+00  0.3399457931518555E+00  0.3381761312484741E+00  0.3364155292510986E+00
  0.3346641659736633E+00  0.3329220116138458E+00  0.3311888277530670E+00  0.3294645547866821E+00  0.3277493119239807E+00
  0.3260430097579956E+00  0.3243454396724701E+00  0.3226568400859833E+00  0.3209770321846008E+00  0.3193058967590332E+00
  0.3176433145999908E+00  0.3159895241260529E+00  0.3143441081047058E+00  0.3127074539661407E+00  0.3110792636871338E+00
  0.3094595372676849E+00  0.3078482151031494E+00  0.3062450885772705E+00  0.3046504557132721E+00  0.3030639290809631E+00
  0.3014858067035675E+00  0.2999158203601837E+00  0.2983540296554565E+00  0.2968003451824188E+00  0.2952544689178467E+00
  0.2937168776988983E+00  0.2921870648860931E+00  0.2906652688980103E+00  0.2891514301300049E+00  0.2876454293727875E+00
  0.2861472368240356E+00  0.2846566438674927E+00  0.2831739187240601E+00  0.2816987037658691E+00  0.2802312970161438E+00
  0.2787714898586273E+00  0.2773192524909973E+00  0.2758743464946747E+00  0.2744370698928833E+00  0.2730072140693665E+00
  0.2715846300125122E+00  0.2701695561408997E+00  0.2687618136405945E+00  0.2673612833023071E+00  0.2659679055213928E+00
  0.2645818293094635E+00  0.2632029354572296E+00  0.2618310153484344E+00  0.2604663372039795E+00  0.2591085135936737E+00
  0.2577579617500305E+00  0.2564141154289246E+00  0.2550773620605469E+00  0.2537473738193512E+00  0.2524243295192719E+00
  0.2511081397533417E+00  0.2497985363006592E+00  0.2484959661960602E+00  0.2471998631954193E+00  0.2459105551242828E+00
  0.2446277141571045E+00  0.2433516234159470E+00  0.2420820444822311E+00  0.2408188879489899E+00  0.2395624667406082E+00
  0.2383122444152832E+00  0.2370685189962387E+00  0.2358310967683792E+00  0.2346001267433167E+00  0.2333752810955048E+00
  0.2321568876504898E+00  0.2309448271989822E+00  0.2297387570142746E+00  0.2285389006137848E+00  0.2273450791835785E+00
  0.2261575013399124E+00  0.2249758392572403E+00  0.2238002717494965E+00  0.2226308733224869E+00  0.2214671373367310E+00
  0.2203094810247421E+00  0.2191575765609741E+00  0.2180116474628448E+00  0.2168713808059692E+00  0.2157370597124100E+00
  0.2146084308624268E+00  0.2134855836629868E+00  0.2123683542013168E+00  0.2112566977739334E+00  0.2101507484912872E+00
  0.2090502381324768E+00  0.2079554200172424E+00  0.2068661153316498E+00  0.2057822495698929E+00  0.2047037780284882E+00
  0.2036307901144028E+00  0.2025631815195084E+00  0.2015008330345154E+00  0.2004438787698746E+00  0.1993921995162964E+00
  0.1983457654714584E+00  0.1973043978214264E+00  0.1962683796882629E+00  0.1952375024557114E+00  0.1942116022109985E+00
  0.1931909322738647E+00  0.1921752989292145E+00  0.1911646723747253E+00  0.1901589035987854E+00  0.1891581714153290E+00
  0.1881622821092606E+00  0.1871713995933533E+00  0.1861853301525116E+00  0.1852041184902191E+00  0.1842276901006699E+00
  0.1832559108734131E+00  0.1822889596223831E+00  0.1813265979290009E+00  0.1803689152002335E+00  0.1794159412384033E+00
  0.1784675419330597E+00  0.1775236874818802E+00  0.1765842884778976E+00  0.1756494641304016E+00  0.1747190058231354E+00
  0.1737931072711945E+00  0.1728715598583221E+00  0.1719543784856796E+00  0.1710415333509445E+00  0.1701328605413437E+00
  0.1692285984754562E+00  0.1683284640312195E+00  0.1674326062202454E+00  0.1665409058332443E+00  0.1656533628702164E+00
  0.1647699177265167E+00  0.1638904362916946E+00  0.1630151122808456E+00  0.1621436476707458E+00  0.1612762659788132E+00
  0.1604128181934357E+00  0.1595532447099686E+00  0.1586975008249283E+00  0.1578456461429596E+00  0.1569976061582565E+00
  0.1561532616615295E+00  0.1553127169609070E+00  0.1544758081436157E+00  0.1536426395177841E+00  0.1528129875659943E+00
  0.1519870311021805E+00  0.1511646360158920E+00  0.1503456979990005E+00  0.1495303213596344E+00  0.1487184017896652E+00
  0.1479099094867706E+00  0.1471046954393387E+00  0.1463029384613037E+00  0.1455044299364090E+00  0.1447092890739441E+00
  0.1439173817634583E+00  0.1431286782026291E+00  0.1423431783914566E+00  0.1415607333183289E+00  0.1407814770936966E+00
  0.1400051862001419E+00  0.1392320096492767E+00  0.1384618282318115E+00  0.1376946270465851E+00  0.1369303464889526E+00
  0.1361688971519470E+00  0.1354103386402130E+00  0.1346545368432999E+00  0.1339015811681747E+00  0.1331513673067093E+00
  0.1324038505554199E+00  0.1316589713096619E+00  0.1309167444705963E+00  0.1301769763231277E+00  0.1294398903846741E+00
  0.1287053078413010E+00  0.1279732286930084E+00  0.1272434890270233E+00  0.1265162229537964E+00  0.1257913261651993E+00
  0.1250687092542648E+00  0.1243483945727348E+00  0.1236302703619003E+00  0.1229144111275673E+00  0.1222007200121880E+00
  0.1214891374111176E+00  0.1207795217633247E+00  0.1200720742344856E+00  0.1193666011095047E+00  0.1186631321907043E+00
  0.1179615780711174E+00  0.1172618493437767E+00  0.1165640205144882E+00  0.1158680096268654E+00  0.1151737719774246E+00
  0.1144812330603600E+00  0.1137903332710266E+00  0.1131011322140694E+00  0.1124135479331017E+00  0.1117275059223175E+00
  0.1110428571701050E+00  0.1103598251938820E+00  0.1096782460808754E+00  0.1089980825781822E+00  0.1083192601799965E+00
  0.1076417118310928E+00  0.1069654896855354E+00  0.1062905266880989E+00  0.1056167483329773E+00  0.1049440130591393E+00
  0.1042725816369057E+00  0.1036021932959557E+00  0.1029328480362892E+00  0.1022645086050034E+00  0.1015970036387444E+00
  0.1009305715560913E+00  0.1002650260925293E+00  0.9960030764341354E-01  0.9893637150526047E-01  0.9827327728271484E-01
  0.9761092066764832E-01  0.9694927930831909E-01  0.9628832340240479E-01  0.9562786668539047E-01  0.9496814012527466E-01
  0.9430903941392899E-01  0.9365043044090271E-01  0.9299217909574509E-01  0.9233453869819641E-01  0.9167734533548355E-01
  0.9102054685354233E-01  0.9036415070295334E-01  0.8970802277326584E-01  0.8905230462551117E-01  0.8839686959981918E-01
  0.8774171024560928E-01  0.8708680421113968E-01  0.8643197268247604E-01  0.8577748388051987E-01  0.8512323349714279E-01
  0.8446907997131348E-01  0.8381494134664536E-01  0.8316104859113693E-01  0.8250726014375687E-01  0.8185356110334396E-01
  0.8119992166757584E-01  0.8054628223180771E-01  0.7989276945590973E-01  0.7923929393291473E-01  0.7858584076166153E-01
  0.7793231308460236E-01  0.7727891206741333E-01  0.7662554085254669E-01  0.7597224414348602E-01  0.7531889528036118E-01
  0.7466544955968857E-01  0.7401215285062790E-01  0.7335888594388962E-01  0.7270566374063492E-01  0.7205244153738022E-01
  0.7139933854341507E-01  0.7074629515409470E-01  0.7009336352348328E-01  0.6944054365158081E-01  0.6878772377967834E-01
  0.6813517957925797E-01  0.6748284399509430E-01  0.6683076173067093E-01  0.6617887318134308E-01  0.6552712619304657E-01
  0.6487579643726349E-01  0.6422483175992966E-01  0.6357423961162567E-01  0.6292399764060974E-01  0.6227430328726768E-01
  0.6162511929869652E-01  0.6097650900483131E-01  0.6032849848270416E-01  0.5968103557825089E-01  0.5903440713882446E-01
  0.5838858336210251E-01  0.5774364992976189E-01  0.5709941312670708E-01  0.5645629391074181E-01  0.5581418797373772E-01
  0.5517318844795227E-01  0.5453337356448174E-01  0.5389473587274551E-01  0.5325747281312943E-01  0.5262160301208496E-01
  0.5198720470070839E-01  0.5135421454906464E-01  0.5072300881147385E-01  0.5009351298213005E-01  0.4946580901741982E-01
  0.4883999750018120E-01  0.4821610823273659E-01  0.4759432002902031E-01  0.4697468504309654E-01  0.4635729268193245E-01
  0.4574217647314072E-01  0.4512952268123627E-01  0.4451940208673477E-01  0.4391189292073250E-01  0.4330707713961601E-01
  0.4270494356751442E-01  0.4210581630468369E-01  0.4150967299938202E-01  0.4091661050915718E-01  0.4032671079039574E-01
  0.3974001482129097E-01  0.3915674611926079E-01  0.3857692703604698E-01  0.3800065442919731E-01  0.3742795065045357E-01
  0.3685903549194336E-01  0.3629393503069878E-01  0.3573273494839668E-01  0.3517552092671394E-01  0.3462226688861847E-01
  0.3407328948378563E-01  0.3352854028344154E-01  0.3298811614513397E-01  0.3245204687118530E-01  0.3192049637436867E-01
  0.3139349818229675E-01  0.3087112866342068E-01  0.3035344928503036E-01  0.2984047681093216E-01  0.2933238819241524E-01
  0.2882917970418930E-01  0.2833090908825397E-01  0.2783758752048016E-01  0.2734940499067307E-01  0.2686634287238121E-01
  0.2638843469321728E-01  0.2591574005782604E-01  0.2544827014207840E-01  0.2498613297939301E-01  0.2452934347093105E-01
  0.2407790347933769E-01  0.2363189309835434E-01  0.2319125458598137E-01  0.2275613509118557E-01  0.2232649177312851E-01
  0.2190234325826168E-01  0.2148364298045635E-01  0.2107056230306625E-01  0.2066300623118877E-01  0.2026102691888809E-01
  0.1986461132764816E-01  0.1947370544075966E-01  0.1908840797841549E-01  0.1870867423713207E-01  0.1833450421690941E-01
  0.1796583272516727E-01  0.1760274544358253E-01  0.1724516227841377E-01  0.1689309254288673E-01  0.1654650829732418E-01
  0.1620533689856529E-01  0.1586966589093208E-01  0.1553942169994116E-01  0.1521456334739923E-01  0.1489503402262926E-01
  0.1458087004721165E-01  0.1427199877798557E-01  0.1396838016808033E-01  0.1366998441517353E-01  0.1337674446403980E-01
  0.1308867987245321E-01  0.1280570495873690E-01  0.1252778805792332E-01  0.1225482020527124E-01  0.1198687218129635E-01
  0.1172383315861225E-01  0.1146566029638052E-01  0.1121229305863380E-01  0.1096366252750158E-01  0.1071976963430643E-01
  0.1048052217811346E-01  0.1024587266147137E-01  0.1001576986163855E-01  0.9790125302970409E-02  0.9568935260176659E-02
  0.9352118708193302E-02  0.9139619767665863E-02  0.8931329473853111E-02  0.8727277629077435E-02  0.8527359925210476E-02
  0.8331520482897758E-02  0.8139701560139656E-02  0.7951825857162476E-02  0.7767862174659967E-02  0.7587738800793886E-02
  0.7411391474306583E-02  0.7238728459924459E-02  0.7069759536534548E-02  0.6904404144734144E-02  0.6742569617927074E-02
  0.6584216840565205E-02  0.6429257337003946E-02  0.6277683191001415E-02  0.6129418499767780E-02  0.5984394345432520E-02
  0.5842541344463825E-02  0.5703832488507032E-02  0.5568196997046471E-02  0.5435578990727663E-02  0.5305918399244547E-02
  0.5179140251129866E-02  0.5055231507867575E-02  0.4934134893119335E-02  0.4815765656530857E-02  0.4700059536844492E-02
  0.4587014205753803E-02  0.4476550035178661E-02  0.4368620458990335E-02  0.4263168200850487E-02  0.4160138312727213E-02
  0.4059500060975552E-02  0.3961197100579739E-02  0.3865175414830446E-02  0.3771391464397311E-02  0.3679780988022685E-02
  0.3590334672480822E-02  0.3502993378788233E-02  0.3417699597775936E-02  0.3334398614242673E-02  0.3253085305914283E-02
  0.3173692151904106E-02  0.3096187952905893E-02  0.3020522184669971E-02  0.2946650842204690E-02  0.2874551108106971E-02
  0.2804174320772290E-02  0.2735482295975089E-02  0.2668424276635051E-02  0.2602990716695786E-02  0.2539131324738264E-02
  0.2476816764101386E-02  0.2416000701487064E-02  0.2356640994548798E-02  0.2298730891197920E-02  0.2242222893983126E-02
  0.2187086734920740E-02  0.2133286092430353E-02  0.2080796752125025E-02  0.2029586583375931E-02  0.1979625551030040E-02
  0.1930883969180286E-02  0.1883322256617248E-02  0.1836934010498226E-02  0.1791681395843625E-02  0.1747541944496334E-02
  0.1704478752799332E-02  0.1662467373535037E-02  0.1621493953280151E-02  0.1581528107635677E-02  0.1542546553537250E-02
  0.1504519721493125E-02  0.1467433408834040E-02  0.1431261887773871E-02  0.1395981293171644E-02  0.1361572649329901E-02
  0.1328006619587541E-02  0.1295277616009116E-02  0.1263357000425458E-02  0.1232226262800395E-02  0.1201862003654242E-02
  0.1172253862023354E-02  0.1143377739936113E-02  0.1115216990001500E-02  0.1087754731997848E-02  0.1060970011167228E-02
  0.1034852350130677E-02  0.1009382540360093E-02  0.9845454478636384E-03  0.9603195358067751E-03  0.9366994490846992E-03
  0.9136659791693091E-03  0.8912045741453767E-03  0.8693016716279089E-03  0.8479395182803273E-03  0.8271108963526785E-03
  0.8068000315688550E-03  0.7869933033362031E-03  0.7676776731386781E-03  0.7488434785045683E-03  0.7304770988412201E-03
  0.7125675911083817E-03  0.6951030809432268E-03  0.6780689582228661E-03  0.6614612066186965E-03  0.6452668458223343E-03
  0.6294745835475624E-03  0.6140749901533127E-03  0.5990562494844198E-03  0.5844123661518097E-03  0.5701318150386214E-03
  0.5562062142416835E-03  0.5426249117590487E-03  0.5293823778629303E-03  0.5164683097973466E-03  0.5038750823587179E-03
  0.4915940808132291E-03  0.4796159337274730E-03  0.4679365374613553E-03  0.4565473936963826E-03  0.4454403242561966E-03
  0.4346074711065739E-03  0.4240442067384720E-03  0.4137426731176674E-03  0.4036960599478334E-03  0.3938981099054217E-03
  0.3843421582132578E-03  0.3750234609469771E-03  0.3659354115370661E-03  0.3570719854906201E-03  0.3484259068500251E-03
  0.3399955166969448E-03  0.3317731025163084E-03  0.3237538039684296E-03  0.3159326151944697E-03  0.3083035117015243E-03
  0.3008634084835649E-03  0.2936069504357874E-03  0.2865290152840316E-03  0.2796256158035249E-03  0.2728918625507504E-03
  0.2663242339622229E-03  0.2599185390863568E-03  0.2536702377256006E-03  0.2475740620866418E-03  0.2416292409179732E-03
  0.2358303900109604E-03  0.2301741042174399E-03  0.2246566291432828E-03  0.2192734100390226E-03  0.2140231226803735E-03
  0.2089016779791564E-03  0.2039066894212738E-03  0.1990320597542450E-03  0.1942775706993416E-03  0.1896395842777565E-03
  0.1851149136200547E-03  0.1807009248295799E-03  0.1763938489602879E-03  0.1721927401376888E-03  0.1680942223174497E-03
  0.1640955742914230E-03  0.1601937256054953E-03  0.1563875557621941E-03  0.1526742998976260E-03  0.1490513386670500E-03
  0.1455172168789431E-03  0.1420675980625674E-03  0.1387025258736685E-03  0.1354191917926073E-03  0.1322156313108280E-03
  0.1290891377720982E-03  0.1260389253729954E-03  0.1230628258781508E-03  0.1201586710521951E-03  0.1173249183921143E-03
  0.1145591741078533E-03  0.1118608197430149E-03  0.1092276579583995E-03  0.1066581098712049E-03  0.1041510986397043E-03
  0.1017035465338267E-03  0.9931556996889412E-04  0.9698504436528310E-04  0.9471079101786017E-04  0.9249070717487484E-04
  0.9032456728164107E-04  0.8821041410556063E-04  0.8614711259724572E-04  0.8413331670453772E-04  0.8216747664846480E-04
  0.8024918497540057E-04  0.7837689918233082E-04  0.7654941146029159E-04  0.7476573227904737E-04  0.7302471931325272E-04
  0.7132531027309597E-04  0.6966653745621443E-04  0.6804739678045735E-04  0.6646653491770849E-04  0.6492375541711226E-04
  0.6341771222651005E-04  0.6194759043864906E-04  0.6051218952052295E-04  0.5911122207180597E-04  0.5774354212917387E-04
  0.5640843664878048E-04  0.5510499613592401E-04  0.5383249299484305E-04  0.5259015961200930E-04  0.5137732296134345E-04
  0.5019322998123243E-04  0.4903691296931356E-04  0.4790821185451932E-04  0.4680619167629629E-04  0.4573023761622608E-04
  0.4467969120014459E-04  0.4365370114101097E-04  0.4265215829946101E-04  0.4167421866441146E-04  0.4071932926308364E-04
  0.3978689710493200E-04  0.3887644561473280E-04  0.3798738543991931E-04  0.3711920362547971E-04  0.3627143814810552E-04
  0.3544340142980218E-04  0.3463494431343861E-04  0.3384544470463879E-04  0.3307444421807304E-04  0.3232150265830569E-04
  0.3158601612085477E-04  0.3086788274231367E-04  0.3016653136000969E-04  0.2948156725324225E-04  0.2881257751141675E-04
  0.2815919833665248E-04  0.2752102227532305E-04  0.2689775101316627E-04  0.2628896436362993E-04  0.2569423304521479E-04
  0.2511344064259902E-04  0.2454615059832577E-04  0.2399204277026001E-04  0.2345067150599789E-04  0.2292197314091027E-04
  0.2240552203147672E-04  0.2190102713939268E-04  0.2140820106433239E-04  0.2092680006171577E-04  0.2045652217930183E-04
  0.1999709093070123E-04  0.1954828258021735E-04  0.1910983337438665E-04  0.1868138315330725E-04  0.1826290645112749E-04
  0.1785407403076533E-04  0.1745464396663010E-04  0.1706432885839604E-04  0.1668305048951879E-04  0.1631054328754544E-04
  0.1594657987880055E-04  0.1559097108838614E-04  0.1524350864201551E-04  0.1490400609327480E-04  0.1457228700019186E-04
  0.1424815218342701E-04  0.1393136790284188E-04  0.1362188595521729E-04  0.1331947169092018E-04  0.1302395685343072E-04
  0.1273518864763901E-04  0.1245293879037490E-04  0.1217718363477616E-04  0.1190770490211435E-04  0.1164434888778487E-04
  0.1138699099101359E-04  0.1113547568820650E-04  0.1088967292162124E-04  0.1064944717654726E-04  0.1041466748574749E-04
  0.1018517468764912E-04  0.9960914212570060E-05  0.9741731446410995E-05  0.9527511792839505E-05  0.9318097909272183E-05
  0.9113443411479238E-05  0.8913421879697125E-05  0.8717902346688788E-05  0.8526801138941664E-05  0.8339999112649821E-05
  0.8157410775311291E-05  0.7978935173014179E-05  0.7804461347404867E-05  0.7633927452843636E-05  0.7467173418262973E-05
  0.7304203791136388E-05  0.7144888968468877E-05  0.6989151643210789E-05  0.6836876764282351E-05  0.6688031135126948E-05
  0.6542522442032350E-05  0.6400271558959503E-05  0.6261196631385246E-05  0.6125223080744036E-05  0.5992292244627606E-05
  0.5862329089723062E-05  0.5735257673222804E-05  0.5610994776361622E-05  0.5489523573487531E-05  0.5370758572098566E-05
  0.5254636562312953E-05  0.5141089332028059E-05  0.5030044576415094E-05  0.4921484560327372E-05  0.4815341981156962E-05
  0.4711545443569776E-05  0.4610046744346619E-05  0.4510799954005051E-05  0.4413746410136810E-05  0.4318846549722366E-05
  0.4226037617627298E-05  0.4135261406190693E-05  0.4046508820465533E-05  0.3959714376833290E-05  0.3874832145811524E-05
  0.3791822337007034E-05  0.3710622650032747E-05  0.3631226945799426E-05  0.3553576334525133E-05  0.3477632162685040E-05
  0.3403355322006973E-05  0.3330713070681668E-05  0.3259660388721386E-05  0.3190167944921996E-05  0.3122196858384996E-05
  0.3055704155485728E-05  0.2990678694914095E-05  0.2927072955571930E-05  0.2864861926354934E-05  0.2803994902933482E-05
  0.2744468474702444E-05  0.2686242851268617E-05  0.2629286655064789E-05  0.2573568963271100E-05  0.2519067720641033E-05
  0.2465751094860025E-05  0.2413594074823777E-05  0.2362572104175342E-05  0.2312647893631947E-05  0.2263818714709487E-05
  0.2216047050751513E-05  0.2169314257116639E-05  0.2123593048963812E-05  0.2078852730846847E-05  0.2035090801655315E-05
  0.1992272700590547E-05  0.1950383420989965E-05  0.1909398406496621E-05  0.1869300035650667E-05  0.1830065343710885E-05
  0.1791677050277940E-05  0.1754114919094718E-05  0.1717357690722565E-05  0.1681396270214464E-05  0.1646211899242189E-05
  0.1611781499377685E-05  0.1578092110321450E-05  0.1545119630463887E-05  0.1512860421826190E-05  0.1481294816585432E-05
  0.1450404965908092E-05  0.1420178477928857E-05  0.1390598185935232E-05  0.1361651811748743E-05  0.1333322416030569E-05
  0.1305600903833692E-05  0.1278465106224758E-05  0.1251915705324791E-05  0.1225930873260950E-05  0.1200501060338865E-05
  0.1175607508230314E-05  0.1151250330622133E-05  0.1127411451307125E-05  0.1104079160541005E-05  0.1081243340195215E-05
  0.1058892394212307E-05  0.1037016090776888E-05  0.1015605221255100E-05  0.9946469390342827E-06  0.9741307849253644E-06
  0.9540525525153498E-06  0.9343993383481575E-06  0.9151619906333508E-06  0.8963321533883573E-06  0.8778956726018805E-06
  0.8598534009252035E-06  0.8421913548772864E-06  0.8249020879702584E-06  0.8079777558123169E-06  0.7914100024208892E-06
  0.7751916086817801E-06  0.7593139343953226E-06  0.7437711815327930E-06  0.7285517540367437E-06  0.7136548560993106E-06
  0.6990712790866382E-06  0.6847941449450445E-06  0.6708156092827267E-06  0.6571287372025836E-06  0.6437305160034157E-06
  0.6306128739197447E-06  0.6177701834531035E-06  0.6051960212971608E-06  0.5928844757363549E-06  0.5808306582366640E-06
  0.5690283728654322E-06  0.5574727310886374E-06  0.5461552632368694E-06  0.5350762535272224E-06  0.5242282554718258E-06
  0.5136063805366575E-06  0.5032027274864959E-06  0.4930179215989483E-06  0.4830447437598195E-06  0.4732791012429516E-06
  0.4637161907794507E-06  0.4543517206911929E-06  0.4451811150829599E-06  0.4362005938673974E-06  0.4274068032827927E-06
  0.4187928084320447E-06  0.4103588651105383E-06  0.4020997437237384E-06  0.3940112094369397E-06  0.3860893968976598E-06
  0.3783298723192274E-06  0.3707319251589070E-06  0.3632908089912235E-06  0.3560029711024981E-06  0.3488650861527276E-06
  0.3418745393446443E-06  0.3350276642777317E-06  0.3283215903593373E-06  0.3217533333099709E-06  0.3153187719817652E-06
  0.3090177642661729E-06  0.3028458195331041E-06  0.2968004366721289E-06  0.2908792851030739E-06  0.2850779310392682E-06
  0.2793966871195153E-06  0.2738317164130422E-06  0.2683806030745473E-06  0.2630397943903517E-06  0.2578100577466103E-06
  0.2526861635487876E-06  0.2476668896633782E-06  0.2427499623536278E-06  0.2379324968160290E-06  0.2332138251404103E-06
  0.2285912330535211E-06  0.2240630294636503E-06  0.2196256190245549E-06  0.2152795133270047E-06  0.2110218275674924E-06
  0.2068505580155033E-06  0.2027637293622320E-06  0.1987592241903258E-06  0.1948372982951696E-06  0.1909942142219734E-06
  0.1872288777349240E-06  0.1835390293081218E-06  0.1799246263090026E-06  0.1763831818379913E-06  0.1729133174421804E-06
  0.1695135836143891E-06  0.1661819055698288E-06  0.1629178711937129E-06  0.1597198462377492E-06  0.1565860259233887E-06
   26     55.847         3.5101    fcc     
 -0.2384185791015625E-06 -0.2634835243225098E-01 -0.5251193046569824E-01 -0.7849264144897461E-01 -0.1042892932891846E+00
 -0.1299037933349609E+00 -0.1553363800048828E+00 -0.1805877685546875E+00 -0.2056591510772705E+00 -0.2305500507354736E+00
 -0.2552618980407715E+00 -0.2797951698303223E+00 -0.3041510581970215E+00 -0.3283287286758423E+00 -0.3523303270339966E+00
 -0.3761558532714844E+00 -0.3998060226440430E+00 -0.4232821464538574E+00 -0.4465837478637695E+00 -0.4697120189666748E+00
 -0.4926676750183105E+00 -0.5154513120651245E+00 -0.5380638837814331E+00 -0.5605050325393677E+00 -0.5827765464782715E+00
 -0.6048784255981445E+00 -0.6268118619918823E+00 -0.6485769748687744E+00 -0.6701743602752686E+00 -0.6916056871414185E+00
 -0.7128700017929077E+00 -0.7339694499969482E+00 -0.7549036741256714E+00 -0.7756736278533936E+00 -0.7962803840637207E+00
 -0.8167244195938110E+00 -0.8370058536529541E+00 -0.8571254014968872E+00 -0.8770841360092163E+00 -0.8968830108642578E+00
 -0.9165221452713013E+00 -0.9360022544860840E+00 -0.9553236961364746E+00 -0.9744874238967896E+00 -0.9934949874877930E+00
 -0.1012345433235168E+01 -0.1031040310859680E+01 -0.1049579977989197E+01 -0.1067965507507324E+01 -0.1086197018623352E+01
 -0.1104275703430176E+01 -0.1122202038764954E+01 -0.1139976024627686E+01 -0.1157599210739136E+01 -0.1175071954727173E+01
 -0.1192394733428955E+01 -0.1209568381309509E+01 -0.1226593375205994E+01 -0.1243470668792725E+01 -0.1260200858116150E+01
 -0.1276784062385559E+01 -0.1293221592903137E+01 -0.1309513568878174E+01 -0.1325661659240723E+01 -0.1341665029525757E+01
 -0.1357525229454041E+01 -0.1373242735862732E+01 -0.1388818264007568E+01 -0.1404252767562866E+01 -0.1419546127319336E+01
 -0.1434700012207031E+01 -0.1449714064598083E+01 -0.1464589357376099E+01 -0.1479326486587524E+01 -0.1493926286697388E+01
 -0.1508389234542847E+01 -0.1522715926170349E+01 -0.1536907434463501E+01 -0.1550964117050171E+01 -0.1564886331558228E+01
 -0.1578675627708435E+01 -0.1592331409454346E+01 -0.1605854988098145E+01 -0.1619247198104858E+01 -0.1632508277893066E+01
 -0.1645639419555664E+01 -0.1658640742301941E+01 -0.1671513438224792E+01 -0.1684257388114929E+01 -0.1696874022483826E+01
 -0.1709363698959351E+01 -0.1721726655960083E+01 -0.1733964204788208E+01 -0.1746076345443726E+01 -0.1758064508438110E+01
 -0.1769928693771362E+01 -0.1781669616699219E+01 -0.1793288707733154E+01 -0.1804785490036011E+01 -0.1816161632537842E+01
 -0.1827416896820068E+01 -0.1838552594184875E+01 -0.1849568843841553E+01 -0.1860466599464417E+01 -0.1871246576309204E+01
 -0.1881909251213074E+01 -0.1892455577850342E+01 -0.1902886152267456E+01 -0.1913200974464417E+01 -0.1923401594161987E+01
 -0.1933488130569458E+01 -0.1943461418151855E+01 -0.1953321933746338E+01 -0.1963070631027222E+01 -0.1972707867622375E+01
 -0.1982234358787537E+01 -0.1991651058197021E+01 -0.2000958204269409E+01 -0.2010156869888306E+01 -0.2019247055053711E+01
 -0.2028229951858521E+01 -0.2037106037139893E+01 -0.2045876264572144E+01 -0.2054540872573853E+01 -0.2063100337982178E+01
 -0.2071556568145752E+01 -0.2079908609390259E+01 -0.2088157653808594E+01 -0.2096304893493652E+01 -0.2104350328445435E+01
 -0.2112295150756836E+01 -0.2120139360427856E+01 -0.2127884149551392E+01 -0.2135529994964600E+01 -0.2143077611923218E+01
 -0.2150527715682983E+01 -0.2157880783081055E+01 -0.2165137290954590E+01 -0.2172298431396484E+01 -0.2179364204406738E+01
 -0.2186336040496826E+01 -0.2193213701248169E+01 -0.2199998855590820E+01 -0.2206691026687622E+01 -0.2213291645050049E+01
 -0.2219801187515259E+01 -0.2226220130920410E+01 -0.2232549667358398E+01 -0.2238789796829224E+01 -0.2244941711425781E+01
 -0.2251005411148071E+01 -0.2256981849670410E+01 -0.2262871980667114E+01 -0.2268676042556763E+01 -0.2274395227432251E+01
 -0.2280029535293579E+01 -0.2285579919815063E+01 -0.2291047573089600E+01 -0.2296431779861450E+01 -0.2301734685897827E+01
 -0.2306955814361572E+01 -0.2312096595764160E+01 -0.2317157268524170E+01 -0.2322138309478760E+01 -0.2327041149139404E+01
 -0.2331865549087524E+01 -0.2336612701416016E+01 -0.2341283082962036E+01 -0.2345877408981323E+01 -0.2350396156311035E+01
 -0.2354840278625488E+01 -0.2359210252761841E+01 -0.2363506555557251E+01 -0.2367730379104614E+01 -0.2371881723403931E+01
 -0.2375961542129517E+01 -0.2379970788955688E+01 -0.2383909463882446E+01 -0.2387778759002686E+01 -0.2391579151153564E+01
 -0.2395311117172241E+01 -0.2398975610733032E+01 -0.2402573108673096E+01 -0.2406104564666748E+01 -0.2409569740295410E+01
 -0.2412970542907715E+01 -0.2416306734085083E+01 -0.2419579029083252E+01 -0.2422788619995117E+01 -0.2425935745239258E+01
 -0.2429021358489990E+01 -0.2432045459747314E+01 -0.2435009241104126E+01 -0.2437913417816162E+01 -0.2440758228302002E+01
 -0.2443544864654541E+01 -0.2446273326873779E+01 -0.2448945045471191E+01 -0.2451560020446777E+01 -0.2454118967056274E+01
 -0.2456622838973999E+01 -0.2459072351455688E+01 -0.2461467981338501E+01 -0.2463809967041016E+01 -0.2466099500656128E+01
 -0.2468337297439575E+01 -0.2470523595809937E+01 -0.2472659349441528E+01 -0.2474745035171509E+01 -0.2476781606674194E+01
 -0.2478769302368164E+01 -0.2480708599090576E+01 -0.2482601404190063E+01 -0.2484446763992310E+01 -0.2486246347427368E+01
 -0.2488000392913818E+01 -0.2489709615707397E+01 -0.2491374969482422E+01 -0.2492996692657471E+01 -0.2494575738906860E+01
 -0.2496112585067749E+01 -0.2497607946395874E+01 -0.2499062299728394E+01 -0.2500476598739624E+01 -0.2501851320266724E+01
 -0.2503187179565430E+01 -0.2504484653472900E+01 -0.2505744695663452E+01 -0.2506967544555664E+01 -0.2508154630661011E+01
 -0.2509305715560913E+01 -0.2510421752929688E+01 -0.2511503696441650E+01 -0.2512552022933960E+01 -0.2513567209243774E+01
 -0.2514549732208252E+01 -0.2515500783920288E+01 -0.2516420841217041E+01 -0.2517310619354248E+01 -0.2518170356750488E+01
 -0.2519001007080078E+01 -0.2519803524017334E+01 -0.2520577907562256E+01 -0.2521325349807739E+01 -0.2522046089172363E+01
 -0.2522741317749023E+01 -0.2523411035537720E+01 -0.2524056434631348E+01 -0.2524677991867065E+01 -0.2525275945663452E+01
 -0.2525851726531982E+01 -0.2526405334472656E+01 -0.2526937723159790E+01 -0.2527449607849121E+01 -0.2527941465377808E+01
 -0.2528414249420166E+01 -0.2528867721557617E+01 -0.2529304027557373E+01 -0.2529722213745117E+01 -0.2530124187469482E+01
 -0.2530509948730469E+01 -0.2530880212783813E+01 -0.2531236171722412E+01 -0.2531577348709106E+01 -0.2531905651092529E+01
 -0.2532220840454102E+01 -0.2532524108886719E+01 -0.2532815933227539E+01 -0.2533096551895142E+01 -0.2533367633819580E+01
 -0.2533628463745117E+01 -0.2533880710601807E+01 -0.2534125089645386E+01 -0.2534361600875854E+01 -0.2534591197967529E+01
 -0.2534814596176147E+01 -0.2535032033920288E+01 -0.2535244703292847E+01 -0.2535452127456665E+01 -0.2535654783248901E+01
 -0.2535852432250977E+01 -0.2536045074462891E+01 -0.2536232709884644E+01 -0.2536415576934814E+01 -0.2536593437194824E+01
 -0.2536766529083252E+01 -0.2536934614181519E+01 -0.2537097930908203E+01 -0.2537256479263306E+01 -0.2537410259246826E+01
 -0.2537559270858765E+01 -0.2537703514099121E+01 -0.2537843465805054E+01 -0.2537978410720825E+01 -0.2538109064102173E+01
 -0.2538234710693359E+01 -0.2538355827331543E+01 -0.2538472652435303E+01 -0.2538584947586060E+01 -0.2538692474365234E+01
 -0.2538795709609985E+01 -0.2538894414901733E+01 -0.2538988590240479E+01 -0.2539078712463379E+01 -0.2539164304733276E+01
 -0.2539245605468750E+01 -0.2539322614669800E+01 -0.2539395093917847E+01 -0.2539463520050049E+01 -0.2539527654647827E+01
 -0.2539587497711182E+01 -0.2539643287658691E+01 -0.2539694786071777E+01 -0.2539742469787598E+01 -0.2539785861968994E+01
 -0.2539824962615967E+01 -0.2539860486984253E+01 -0.2539891481399536E+01 -0.2539918661117554E+01 -0.2539942026138306E+01
 -0.2539961099624634E+01 -0.2539976596832275E+01 -0.2539988279342651E+01 -0.2539995670318604E+01 -0.2539999485015869E+01
 -0.2539999485015869E+01 -0.2539995670318604E+01 -0.2539988040924072E+01 -0.2539976596832275E+01 -0.2539961576461792E+01
 -0.2539942741394043E+01 -0.2539920330047607E+01 -0.2539894580841064E+01 -0.2539864778518677E+01 -0.2539831638336182E+01
 -0.2539794683456421E+01 -0.2539754390716553E+01 -0.2539710760116577E+01 -0.2539663314819336E+01 -0.2539612531661987E+01
 -0.2539558410644531E+01 -0.2539500713348389E+01 -0.2539439916610718E+01 -0.2539375543594360E+01 -0.2539308071136475E+01
 -0.2539237260818481E+01 -0.2539162874221802E+01 -0.2539085388183594E+01 -0.2539004802703857E+01 -0.2538921117782593E+01
 -0.2538834095001221E+01 -0.2538743972778320E+01 -0.2538650751113892E+01 -0.2538554430007935E+01 -0.2538455247879028E+01
 -0.2538352727890015E+01 -0.2538247346878052E+01 -0.2538138866424561E+01 -0.2538027286529541E+01 -0.2537913322448730E+01
 -0.2537796020507812E+01 -0.2537675857543945E+01 -0.2537553071975708E+01 -0.2537427186965942E+01 -0.2537298917770386E+01
 -0.2537167549133301E+01 -0.2537033557891846E+01 -0.2536896705627441E+01 -0.2536757230758667E+01 -0.2536615133285522E+01
 -0.2536470413208008E+01 -0.2536323070526123E+01 -0.2536172866821289E+01 -0.2536020278930664E+01 -0.2535865068435669E+01
 -0.2535707473754883E+01 -0.2535547018051147E+01 -0.2535383939743042E+01 -0.2535218238830566E+01 -0.2535049438476562E+01
 -0.2534878492355347E+01 -0.2534704923629761E+01 -0.2534528732299805E+01 -0.2534349679946899E+01 -0.2534168720245361E+01
 -0.2533984661102295E+01 -0.2533798217773438E+01 -0.2533609628677368E+01 -0.2533418178558350E+01 -0.2533224344253540E+01
 -0.2533027648925781E+01 -0.2532829046249390E+01 -0.2532627820968628E+01 -0.2532424211502075E+01 -0.2532218456268311E+01
 -0.2532010078430176E+01 -0.2531799077987671E+01 -0.2531586170196533E+01 -0.2531370162963867E+01 -0.2531152725219727E+01
 -0.2530932426452637E+01 -0.2530710220336914E+01 -0.2530485391616821E+01 -0.2530258178710938E+01 -0.2530028820037842E+01
 -0.2529797554016113E+01 -0.2529563426971436E+01 -0.2529327630996704E+01 -0.2529089212417603E+01 -0.2528848886489868E+01
 -0.2528606176376343E+01 -0.2528361320495605E+01 -0.2528114318847656E+01 -0.2527865171432495E+01 -0.2527613878250122E+01
 -0.2527360677719116E+01 -0.2527105093002319E+01 -0.2526847600936890E+01 -0.2526587724685669E+01 -0.2526325702667236E+01
 -0.2526062011718750E+01 -0.2525795936584473E+01 -0.2525527715682983E+01 -0.2525257587432861E+01 -0.2524985790252686E+01
 -0.2524711847305298E+01 -0.2524435997009277E+01 -0.2524157762527466E+01 -0.2523877620697021E+01 -0.2523595333099365E+01
 -0.2523311614990234E+01 -0.2523025512695312E+01 -0.2522737503051758E+01 -0.2522447586059570E+01 -0.2522156000137329E+01
 -0.2521862506866455E+01 -0.2521567106246948E+01 -0.2521269559860229E+01 -0.2520970106124878E+01 -0.2520669221878052E+01
 -0.2520365715026855E+01 -0.2520061254501343E+01 -0.2519754171371460E+01 -0.2519445419311523E+01 -0.2519135236740112E+01
 -0.2518823146820068E+01 -0.2518509149551392E+01 -0.2518193244934082E+01 -0.2517875671386719E+01 -0.2517556428909302E+01
 -0.2517235279083252E+01 -0.2516912698745728E+01 -0.2516588211059570E+01 -0.2516261816024780E+01 -0.2515933513641357E+01
 -0.2515603542327881E+01 -0.2515272378921509E+01 -0.2514939069747925E+01 -0.2514604330062866E+01 -0.2514267683029175E+01
 -0.2513929367065430E+01 -0.2513589859008789E+01 -0.2513247966766357E+01 -0.2512905120849609E+01 -0.2512560129165649E+01
 -0.2512213706970215E+01 -0.2511865377426147E+01 -0.2511515617370605E+01 -0.2511164665222168E+01 -0.2510811805725098E+01
 -0.2510457277297974E+01 -0.2510101318359375E+01 -0.2509743213653564E+01 -0.2509384393692017E+01 -0.2509023666381836E+01
 -0.2508661270141602E+01 -0.2508297443389893E+01 -0.2507932186126709E+01 -0.2507565021514893E+01 -0.2507196903228760E+01
 -0.2506826877593994E+01 -0.2506455183029175E+01 -0.2506082534790039E+01 -0.2505707979202271E+01 -0.2505332469940186E+01
 -0.2504955053329468E+01 -0.2504576206207275E+01 -0.2504195690155029E+01 -0.2503813743591309E+01 -0.2503430843353271E+01
 -0.2503046274185181E+01 -0.2502660036087036E+01 -0.2502272605895996E+01 -0.2501883506774902E+01 -0.2501493453979492E+01
 -0.2501101732254028E+01 -0.2500708818435669E+01 -0.2500314235687256E+01 -0.2499918222427368E+01 -0.2499521017074585E+01
 -0.2499122381210327E+01 -0.2498722314834595E+01 -0.2498321294784546E+01 -0.2497918367385864E+01 -0.2497514724731445E+01
 -0.2497109174728394E+01 -0.2496702432632446E+01 -0.2496294498443604E+01 -0.2495885133743286E+01 -0.2495474338531494E+01
 -0.2495062589645386E+01 -0.2494649410247803E+01 -0.2494235038757324E+01 -0.2493819236755371E+01 -0.2493402004241943E+01
 -0.2492983579635620E+01 -0.2492563962936401E+01 -0.2492143154144287E+01 -0.2491720914840698E+01 -0.2491297483444214E+01
 -0.2490873098373413E+01 -0.2490447044372559E+01 -0.2490020036697388E+01 -0.2489591836929321E+01 -0.2489161968231201E+01
 -0.2488731145858765E+01 -0.2488299608230591E+01 -0.2487866401672363E+01 -0.2487432003021240E+01 -0.2486996650695801E+01
 -0.2486559629440308E+01 -0.2486121892929077E+01 -0.2485682725906372E+01 -0.2485242605209351E+01 -0.2484801054000854E+01
 -0.2484358549118042E+01 -0.2483915090560913E+01 -0.2483469963073730E+01 -0.2483023881912231E+01 -0.2482576847076416E+01
 -0.2482128620147705E+01 -0.2481679201126099E+01 -0.2481228590011597E+01 -0.2480777025222778E+01 -0.2480324268341064E+01
 -0.2479870557785034E+01 -0.2479415416717529E+01 -0.2478959321975708E+01 -0.2478502035140991E+01 -0.2478043794631958E+01
 -0.2477584362030029E+01 -0.2477123975753784E+01 -0.2476662635803223E+01 -0.2476200103759766E+01 -0.2475736618041992E+01
 -0.2475271701812744E+01 -0.2474806308746338E+01 -0.2474339485168457E+01 -0.2473871946334839E+01 -0.2473402738571167E+01
 -0.2472932815551758E+01 -0.2472461938858032E+01 -0.2471990346908569E+01 -0.2471517086029053E+01 -0.2471043109893799E+01
 -0.2470568418502808E+01 -0.2470092296600342E+01 -0.2469615221023560E+01 -0.2469137430191040E+01 -0.2468658447265625E+01
 -0.2468178510665894E+01 -0.2467697620391846E+01 -0.2467215776443481E+01 -0.2466732740402222E+01 -0.2466248989105225E+01
 -0.2465764045715332E+01 -0.2465278625488281E+01 -0.2464791774749756E+01 -0.2464303970336914E+01 -0.2463815450668335E+01
 -0.2463325738906860E+01 -0.2462835311889648E+01 -0.2462343692779541E+01 -0.2461851358413696E+01 -0.2461358070373535E+01
 -0.2460864067077637E+01 -0.2460368633270264E+01 -0.2459872722625732E+01 -0.2459375619888306E+01 -0.2458877801895142E+01
 -0.2458378791809082E+01 -0.2457879066467285E+01 -0.2457378625869751E+01 -0.2456876993179321E+01 -0.2456374645233154E+01
 -0.2455871582031250E+01 -0.2455367326736450E+01 -0.2454862356185913E+01 -0.2454356431961060E+01 -0.2453849554061890E+01
 -0.2453341960906982E+01 -0.2452833414077759E+01 -0.2452323913574219E+01 -0.2451813697814941E+01 -0.2451303005218506E+01
 -0.2450790882110596E+01 -0.2450278043746948E+01 -0.2449764490127563E+01 -0.2449250221252441E+01 -0.2448734998703003E+01
 -0.2448218822479248E+01 -0.2447701692581177E+01 -0.2447183847427368E+01 -0.2446665525436401E+01 -0.2446146011352539E+01
 -0.2445626020431519E+01 -0.2445104837417603E+01 -0.2444583177566528E+01 -0.2444060325622559E+01 -0.2443536996841431E+01
 -0.2443012714385986E+01 -0.2442487716674805E+01 -0.2441962003707886E+01 -0.2441435575485229E+01 -0.2440907955169678E+01
 -0.2440380096435547E+01 -0.2439851045608521E+01 -0.2439321517944336E+01 -0.2438790798187256E+01 -0.2438259840011597E+01
 -0.2437727689743042E+01 -0.2437194824218750E+01 -0.2436661243438721E+01 -0.2436127185821533E+01 -0.2435592412948608E+01
 -0.2435056209564209E+01 -0.2434520006179810E+01 -0.2433982849121094E+01 -0.2433444738388062E+01 -0.2432905912399292E+01
 -0.2432366371154785E+01 -0.2431826591491699E+01 -0.2431285619735718E+01 -0.2430743694305420E+01 -0.2430201530456543E+01
 -0.2429658651351929E+01 -0.2429114818572998E+01 -0.2428570270538330E+01 -0.2428024768829346E+01 -0.2427479267120361E+01
 -0.2426932811737061E+01 -0.2426385402679443E+01 -0.2425837516784668E+01 -0.2425288677215576E+01 -0.2424739360809326E+01
 -0.2424189090728760E+01 -0.2423638343811035E+01 -0.2423086881637573E+01 -0.2422534942626953E+01 -0.2421982049942017E+01
 -0.2421428680419922E+01 -0.2420874357223511E+01 -0.2420319795608521E+01 -0.2419764280319214E+01 -0.2419208049774170E+01
 -0.2418651342391968E+01 -0.2418093919754028E+01 -0.2417535543441772E+01 -0.2416976928710938E+01 -0.2416417598724365E+01
 -0.2415857553482056E+01 -0.2415297031402588E+01 -0.2414735555648804E+01 -0.2414173603057861E+01 -0.2413611173629761E+01
 -0.2413047552108765E+01 -0.2412483692169189E+01 -0.2411919116973877E+01 -0.2411353826522827E+01 -0.2410788297653198E+01
 -0.2410222053527832E+01 -0.2409654855728149E+01 -0.2409086942672729E+01 -0.2408519029617310E+01 -0.2407950162887573E+01
 -0.2407380819320679E+01 -0.2406810522079468E+01 -0.2406240224838257E+01 -0.2405668735504150E+01 -0.2405096769332886E+01
 -0.2404524564743042E+01 -0.2403951168060303E+01 -0.2403377771377563E+01 -0.2402803659439087E+01 -0.2402228593826294E+01
 -0.2401653289794922E+01 -0.2401077270507812E+01 -0.2400500774383545E+01 -0.2399923086166382E+01 -0.2399345874786377E+01
 -0.2398767471313477E+01 -0.2398188352584839E+01 -0.2397608995437622E+01 -0.2397029161453247E+01 -0.2396448135375977E+01
 -0.2395867109298706E+01 -0.2395285606384277E+01 -0.2394703149795532E+01 -0.2394120454788208E+01 -0.2393536806106567E+01
 -0.2392952919006348E+01 -0.2392368316650391E+01 -0.2391783237457275E+01 -0.2391197681427002E+01 -0.2390611648559570E+01
 -0.2390024900436401E+01 -0.2389437913894653E+01 -0.2388849973678589E+01 -0.2388261556625366E+01 -0.2387673139572144E+01
 -0.2387083292007446E+01 -0.2386493921279907E+01 -0.2385903358459473E+01 -0.2385312557220459E+01 -0.2384720802307129E+01
 -0.2384128808975220E+01 -0.2383536338806152E+01 -0.2382943391799927E+01 -0.2382349967956543E+01 -0.2381755828857422E+01
 -0.2381161212921143E+01 -0.2380566358566284E+01 -0.2379970550537109E+01 -0.2379374742507935E+01 -0.2378777980804443E+01
 -0.2378180742263794E+01 -0.2377583503723145E+01 -0.2376985073089600E+01 -0.2376386880874634E+01 -0.2375787734985352E+01
 -0.2375187873840332E+01 -0.2374587774276733E+01 -0.2373987436294556E+01 -0.2373386144638062E+01 -0.2372784852981567E+01
 -0.2372182846069336E+01 -0.2371580362319946E+01 -0.2370977401733398E+01 -0.2370374202728271E+01 -0.2369770050048828E+01
 -0.2369165897369385E+01 -0.2368560791015625E+01 -0.2367955446243286E+01 -0.2367349624633789E+01 -0.2366743326187134E+01
 -0.2366136789321899E+01 -0.2365529537200928E+01 -0.2364921808242798E+01 -0.2364313840866089E+01 -0.2363705396652222E+01
 -0.2363096237182617E+01 -0.2362486839294434E+01 -0.2361876726150513E+01 -0.2361266374588013E+01 -0.2360655784606934E+01
 -0.2360044240951538E+01 -0.2359432697296143E+01 -0.2358820438385010E+01 -0.2358207941055298E+01 -0.2357594490051270E+01
 -0.2356981277465820E+01 -0.2356367349624634E+01 -0.2355752944946289E+01 -0.2355138063430786E+01 -0.2354522943496704E+01
 -0.2353907346725464E+01 -0.2353291273117065E+01 -0.2352674961090088E+01 -0.2352057695388794E+01 -0.2351440429687500E+01
 -0.2350822687149048E+01 -0.2350204229354858E+01 -0.2349585771560669E+01 -0.2348966598510742E+01 -0.2348347187042236E+01
 -0.2347727298736572E+01 -0.2347107172012329E+01 -0.2346486330032349E+01 -0.2345865249633789E+01 -0.2345243692398071E+01
 -0.2344621658325195E+01 -0.2343999385833740E+01 -0.2343376398086548E+01 -0.2342753648757935E+01 -0.2342129945755005E+01
 -0.2341506242752075E+01 -0.2340881586074829E+01 -0.2340256929397583E+01 -0.2339631795883179E+01 -0.2339006423950195E+01
 -0.2338380575180054E+01 -0.2337754011154175E+01 -0.2337127208709717E+01 -0.2336499929428101E+01 -0.2335872650146484E+01
 -0.2335244655609131E+01 -0.2334616661071777E+01 -0.2333987951278687E+01 -0.2333358764648438E+01 -0.2332729578018188E+01
 -0.2332099676132202E+01 -0.2331469774246216E+01 -0.2330838918685913E+01 -0.2330208063125610E+01 -0.2329576969146729E+01
 -0.2328945159912109E+01 -0.2328313350677490E+01 -0.2327680826187134E+01 -0.2327048063278198E+01 -0.2326414823532104E+01
 -0.2325781583786011E+01 -0.2325147390365601E+01 -0.2324513435363770E+01 -0.2323878765106201E+01 -0.2323244094848633E+01
 -0.2322608470916748E+01 -0.2321973085403442E+01 -0.2321336984634399E+01 -0.2320700645446777E+01 -0.2320063829421997E+01
 -0.2319426774978638E+01 -0.2318789243698120E+01 -0.2318151473999023E+01 -0.2317513704299927E+01 -0.2316874980926514E+01
 -0.2316236019134521E+01 -0.2315597057342529E+01 -0.2314957380294800E+01 -0.2314317703247070E+01 -0.2313677310943604E+01
 -0.2313037157058716E+01 -0.2312396287918091E+01 -0.2311755180358887E+01 -0.2311113595962524E+01 -0.2310471534729004E+01
 -0.2309829711914062E+01 -0.2309187173843384E+01 -0.2308544158935547E+01 -0.2307900905609131E+01 -0.2307257652282715E+01
 -0.2306613683700562E+01 -0.2305969476699829E+01 -0.2305325269699097E+01 -0.2304680109024048E+01 -0.2304035186767578E+01
 -0.2303389787673950E+01 -0.2302743911743164E+01 -0.2302097797393799E+01 -0.2301451206207275E+01 -0.2300804615020752E+01
 -0.2300157546997070E+01 -0.2299510002136230E+01 -0.2298862457275391E+01 -0.2298214197158813E+01 -0.2297566175460815E+01
 -0.2296917438507080E+01 -0.2296268701553345E+01 -0.2295619487762451E+01 -0.2294970035552979E+01 -0.2294320106506348E+01
 -0.2293669939041138E+01 -0.2293019533157349E+01 -0.2292368888854980E+01 -0.2291717767715454E+01 -0.2291066408157349E+01
 -0.2290414810180664E+01 -0.2289762973785400E+01 -0.2289110422134399E+01 -0.2288457870483398E+01 -0.2287805318832397E+01
 -0.2287152290344238E+01 -0.2286498785018921E+01 -0.2285845041275024E+01 -0.2285190820693970E+01 -0.2284536838531494E+01
 -0.2283882141113281E+01 -0.2283227205276489E+01 -0.2282572269439697E+01 -0.2281916618347168E+01 -0.2281260967254639E+01
 -0.2280604839324951E+01 -0.2279948711395264E+01 -0.2279291868209839E+01 -0.2278635025024414E+01 -0.2277978420257568E+01
 -0.2277320861816406E+01 -0.2276663064956665E+01 -0.2276005029678345E+01 -0.2275346755981445E+01 -0.2274688243865967E+01
 -0.2274029731750488E+01 -0.2273370504379272E+01 -0.2272711277008057E+01 -0.2272051811218262E+01 -0.2271391868591309E+01
 -0.2270731687545776E+01 -0.2270071268081665E+01 -0.2269410610198975E+01 -0.2268749713897705E+01 -0.2268088579177856E+01
 -0.2267427206039429E+01 -0.2266765356063843E+01 -0.2266103506088257E+01 -0.2265440940856934E+01 -0.2264778375625610E+01
 -0.2264115333557129E+01 -0.2263452768325806E+01 -0.2262789487838745E+01 -0.2262126207351685E+01 -0.2261462211608887E+01
 -0.2260798215866089E+01 -0.2260133981704712E+01 -0.2259469509124756E+01 -0.2258804321289062E+01 -0.2258139610290527E+01
 -0.2257473945617676E+01 -0.2256808519363403E+01 -0.2256142854690552E+01 -0.2255476713180542E+01 -0.2254810571670532E+01
 -0.2254143953323364E+01 -0.2253477096557617E+01 -0.2252810239791870E+01 -0.2252142667770386E+01 -0.2251475572586060E+01
 -0.2250807523727417E+01 -0.2250139474868774E+01 -0.2249471187591553E+01 -0.2248802900314331E+01 -0.2248134136199951E+01
 -0.2247465133666992E+01 -0.2246796131134033E+01 -0.2246126651763916E+01 -0.2245456933975220E+01 -0.2244786977767944E+01
 -0.2244117021560669E+01 -0.2243446350097656E+01 -0.2242775917053223E+01 -0.2242105007171631E+01 -0.2241434097290039E+01
 -0.2240762710571289E+01 -0.2240091323852539E+01 -0.2239419698715210E+01 -0.2238747835159302E+01 -0.2238075256347656E+01
 -0.2237403154373169E+01 -0.2236730337142944E+01 -0.2236057758331299E+01 -0.2235384464263916E+01 -0.2234710931777954E+01
 -0.2234037637710571E+01 -0.2233363866806030E+01 -0.2232690095901489E+01 -0.2232015848159790E+01 -0.2231341600418091E+01
 -0.2230666875839233E+01 -0.2229991912841797E+01 -0.2229316949844360E+01 -0.2228641510009766E+01 -0.2227966070175171E+01
 -0.2227290391921997E+01 -0.2226614952087402E+01 -0.2225938796997070E+01 -0.2225262165069580E+01 -0.2224585771560669E+01
 -0.2223909139633179E+01 -0.2223232030868530E+01 -0.2222554683685303E+01 -0.2221877574920654E+01 -0.2221199989318848E+01
 -0.2220522165298462E+01 -0.2219844102859497E+01 -0.2219165802001953E+01 -0.2218487501144409E+01 -0.2217808961868286E+01
 -0.2217130184173584E+01 -0.2216451168060303E+01 -0.2215771913528442E+01 -0.2215092658996582E+01 -0.2214412927627563E+01
 -0.2213733434677124E+01 -0.2213053226470947E+01 -0.2212373256683350E+01 -0.2211692810058594E+01 -0.2211012125015259E+01
 -0.2210330963134766E+01 -0.2209650278091431E+01 -0.2208969354629517E+01 -0.2208287715911865E+01 -0.2207606315612793E+01
 -0.2206924438476562E+01 -0.2206242561340332E+01 -0.2205560207366943E+01 -0.2204877853393555E+01 -0.2204195499420166E+01
 -0.2203512907028198E+01 -0.2202830076217651E+01 -0.2202146530151367E+01 -0.2201463699340820E+01 -0.2200780153274536E+01
 -0.2200096845626831E+01 -0.2199412822723389E+01 -0.2198728561401367E+01 -0.2198044538497925E+01 -0.2197360277175903E+01
 -0.2196675777435303E+01 -0.2195991039276123E+01 -0.2195306062698364E+01 -0.2194621086120605E+01 -0.2193935632705688E+01
 -0.2193250417709351E+01 -0.2192564725875854E+01 -0.2191879034042358E+01 -0.2191192865371704E+01 -0.2190506696701050E+01
 -0.2189820289611816E+01 -0.2189133882522583E+01 -0.2188447237014771E+01 -0.2187760353088379E+01 -0.2187073469161987E+01
 -0.2186386585235596E+01 -0.2185698509216309E+01 -0.2185011148452759E+01 -0.2184323549270630E+01 -0.2183635711669922E+01
 -0.2182947874069214E+01 -0.2182259321212769E+01 -0.2181571245193481E+01 -0.2180882453918457E+01 -0.2180193901062012E+01
 -0.2179505109786987E+01 -0.2178815841674805E+01 -0.2178126811981201E+01 -0.2177437543869019E+01 -0.2176747560501099E+01
 -0.2176057815551758E+01 -0.2175368309020996E+01 -0.2174678325653076E+01 -0.2173988103866577E+01 -0.2173297405242920E+01
 -0.2172607183456421E+01 -0.2171916484832764E+01 -0.2171225309371948E+01 -0.2170534610748291E+01 -0.2169843435287476E+01
 -0.2169152259826660E+01 -0.2168460607528687E+01 -0.2167769193649292E+01 -0.2167077302932739E+01 -0.2166385412216187E+01
 -0.2165693283081055E+01 -0.2165001153945923E+01 -0.2164308786392212E+01 -0.2163615942001343E+01 -0.2162923336029053E+01
 -0.2162230491638184E+01 -0.2161537408828735E+01 -0.2160844326019287E+01 -0.2160151004791260E+01 -0.2159457683563232E+01
 -0.2158763885498047E+01 -0.2158070325851440E+01 -0.2157376289367676E+01 -0.2156682252883911E+01 -0.2155987977981567E+01
 -0.2155293941497803E+01 -0.2154598712921143E+01 -0.2153904438018799E+01 -0.2153209686279297E+01 -0.2152514696121216E+01
 -0.2151819944381714E+01 -0.2151124477386475E+01 -0.2150429248809814E+01 -0.2149733543395996E+01 -0.2149038076400757E+01
 -0.2148342370986938E+01 -0.2147646427154541E+01 -0.2146950244903564E+01 -0.2146254062652588E+01 -0.2145557641983032E+01
 -0.2144861221313477E+01 -0.2144164323806763E+01 -0.2143467664718628E+01 -0.2142771005630493E+01 -0.2142073869705200E+01
 -0.2141376733779907E+01 -0.2140679359436035E+01 -0.2139981985092163E+01 -0.2139284133911133E+01 -0.2138586521148682E+01
 -0.2137888669967651E+01 -0.2137190818786621E+01 -0.2136492490768433E+01 -0.2135794401168823E+01 -0.2135096073150635E+01
 -0.2134397745132446E+01 -0.2133698940277100E+01 -0.2132999897003174E+01 -0.2132301092147827E+01 -0.2131601810455322E+01
 -0.2130902767181396E+01 -0.2130203485488892E+01 -0.2129504203796387E+01 -0.2128804683685303E+01 -0.2128104686737061E+01
 -0.2127405405044556E+01 -0.2126705169677734E+01 -0.2126005172729492E+01 -0.2125304937362671E+01 -0.2124604701995850E+01
 -0.2123903989791870E+01 -0.2123203754425049E+01 -0.2122503042221069E+01 -0.2121802091598511E+01 -0.2121100902557373E+01
 -0.2120400190353394E+01 -0.2119698762893677E+01 -0.2118997573852539E+01 -0.2118295907974243E+01 -0.2117594480514526E+01
 -0.2116893053054810E+01 -0.2116191148757935E+01 -0.2115489006042480E+01 -0.2114787340164185E+01 -0.2114084959030151E+01
 -0.2113382816314697E+01 -0.2112680435180664E+01 -0.2111978054046631E+01 -0.2111275196075439E+01 -0.2110572576522827E+01
 -0.2109869718551636E+01 -0.2109166860580444E+01 -0.2108463764190674E+01 -0.2107760429382324E+01 -0.2107057094573975E+01
 -0.2106353759765625E+01 -0.2105649948120117E+01 -0.2104946374893188E+01 -0.2104242801666260E+01 -0.2103538990020752E+01
 -0.2102834939956665E+01 -0.2102130889892578E+01 -0.2101426601409912E+01 -0.2100722312927246E+01 -0.2100018262863159E+01
 -0.2099313259124756E+01 -0.2098608970642090E+01 -0.2097904205322266E+01 -0.2097199440002441E+01 -0.2096494197845459E+01
 -0.2095789194107056E+01 -0.2095083951950073E+01 -0.2094378709793091E+01 -0.2093673229217529E+01 -0.2092967748641968E+01
 -0.2092262268066406E+01 -0.2091556549072266E+01 -0.2090850353240967E+01 -0.2090144872665405E+01 -0.2089438676834106E+01
 -0.2088732719421387E+01 -0.2088026285171509E+01 -0.2087319850921631E+01 -0.2086613416671753E+01 -0.2085906982421875E+01
 -0.2085200309753418E+01 -0.2084493398666382E+01 -0.2083786725997925E+01 -0.2083079814910889E+01 -0.2082372665405273E+01
 -0.2081665515899658E+01 -0.2080958366394043E+01 -0.2080250978469849E+01 -0.2079543590545654E+01 -0.2078835964202881E+01
 -0.2078128337860107E+01 -0.2077420473098755E+01 -0.2076712846755981E+01 -0.2076004505157471E+01 -0.2075296640396118E+01
 -0.2074588537216187E+01 -0.2073880195617676E+01 -0.2073172092437744E+01 -0.2072463512420654E+01 -0.2071755409240723E+01
 -0.2071046352386475E+01 -0.2070337533950806E+01 -0.2069628953933716E+01 -0.2068920135498047E+01 -0.2068211078643799E+01
 -0.2067502021789551E+01 -0.2066792964935303E+01 -0.2066083669662476E+01 -0.2065374374389648E+01 -0.2064664840698242E+01
 -0.2063955307006836E+01 -0.2063245534896851E+01 -0.2062536001205444E+01 -0.2061826229095459E+01 -0.2061115980148315E+01
 -0.2060406208038330E+01 -0.2059695959091187E+01 -0.2058985948562622E+01 -0.2058275461196899E+01 -0.2057565450668335E+01
 -0.2056854724884033E+01 -0.2056144475936890E+01 -0.2055433511734009E+01 -0.2054723262786865E+01 -0.2054012298583984E+01
 -0.2053301572799683E+01 -0.2052590608596802E+01 -0.2051879405975342E+01 -0.2051168441772461E+01 -0.2050457239151001E+01
 -0.2049746036529541E+01 -0.2049034595489502E+01 -0.2048322916030884E+01 -0.2047611713409424E+01 -0.2046899795532227E+01
 -0.2046188116073608E+01 -0.2045476198196411E+01 -0.2044764518737793E+01 -0.2044052839279175E+01 -0.2043340444564819E+01
 -0.2042628765106201E+01 -0.2041916370391846E+01 -0.2041204452514648E+01 -0.2040491819381714E+01 -0.2039779424667358E+01
 -0.2039067029953003E+01 -0.2038354158401489E+01 -0.2037641525268555E+01 -0.2036928892135620E+01 -0.2036216020584106E+01
 -0.2035502910614014E+01 -0.2034789800643921E+01 -0.2034076929092407E+01 -0.2033363819122314E+01 -0.2032650470733643E+01
 -0.2031937360763550E+01 -0.2031224012374878E+01 -0.2030510902404785E+01 -0.2029797077178955E+01 -0.2029083490371704E+01
 -0.2028369903564453E+01 -0.2027656078338623E+01 -0.2026942014694214E+01 -0.2026228666305542E+01 -0.2025514602661133E+01
 -0.2024800539016724E+01 -0.2024086236953735E+01 -0.2023371934890747E+01 -0.2022657871246338E+01 -0.2021943569183350E+01
 -0.2021229028701782E+01 -0.2020514488220215E+01 -0.2019799947738647E+01 -0.2019085407257080E+01 -0.2018370866775513E+01
 -0.2017656087875366E+01 -0.2016941070556641E+01 -0.2016226291656494E+01 -0.2015511512756348E+01 -0.2014796495437622E+01
 -0.2014081478118896E+01 -0.2013366222381592E+01 -0.2012650966644287E+01 -0.2011935710906982E+01 -0.2011220216751099E+01
 -0.2010504722595215E+01 -0.2009789228439331E+01 -0.2009073734283447E+01 -0.2008358001708984E+01 -0.2007642507553101E+01
 -0.2006926298141479E+01 -0.2006210565567017E+01 -0.2005495071411133E+01 -0.2004778623580933E+01 -0.2004062891006470E+01
 -0.2003346920013428E+01 -0.2002630710601807E+01 -0.2001914501190186E+01 -0.2001198053359985E+01 -0.2000481843948364E+01
 -0.1999765276908875E+01 -0.1999048829078674E+01 -0.1998332262039185E+01 -0.1997615456581116E+01 -0.1996899127960205E+01
 -0.1996182322502136E+01 -0.1995465397834778E+01 -0.1994748592376709E+01 -0.1994031906127930E+01 -0.1993314623832703E+01
 -0.1992597579956055E+01 -0.1991880416870117E+01 -0.1991163253784180E+01 -0.1990446329116821E+01 -0.1989728927612305E+01
 -0.1989011645317078E+01 -0.1988294243812561E+01 -0.1987576723098755E+01 -0.1986859202384949E+01 -0.1986141681671143E+01
 -0.1985424041748047E+01 -0.1984706044197083E+01 -0.1983988404273987E+01 -0.1983270525932312E+01 -0.1982552886009216E+01
 -0.1981834888458252E+01 -0.1981117248535156E+01 -0.1980398893356323E+01 -0.1979680776596069E+01 -0.1978962540626526E+01
 -0.1978244423866272E+01 -0.1977526187896729E+01 -0.1976807832717896E+01 -0.1976089596748352E+01 -0.1975371122360229E+01
 -0.1974652767181396E+01 -0.1973934054374695E+01 -0.1973215460777283E+01 -0.1972496986389160E+01 -0.1971778154373169E+01
 -0.1971059322357178E+01 -0.1970340728759766E+01 -0.1969621777534485E+01 -0.1968902587890625E+01 -0.1968183875083923E+01
 -0.1967464804649353E+01 -0.1966745972633362E+01 -0.1966026782989502E+01 -0.1965307354927063E+01 -0.1964588046073914E+01
 -0.1963868975639343E+01 -0.1963149905204773E+01 -0.1962430477142334E+01 -0.1961710691452026E+01 -0.1960991621017456E+01
 -0.1960272073745728E+01 -0.1959552407264709E+01 -0.1958832740783691E+01 -0.1958112955093384E+01 -0.1957393288612366E+01
 -0.1956673502922058E+01 -0.1955953717231750E+01 -0.1955233931541443E+01 -0.1954513907432556E+01 -0.1953794002532959E+01
 -0.1953073978424072E+01 -0.1952353954315186E+01 -0.1951633930206299E+01 -0.1950913786888123E+01 -0.1950193524360657E+01
 -0.1949473261833191E+01 -0.1948753118515015E+01 -0.1948032736778259E+01 -0.1947312474250793E+01 -0.1946591854095459E+01
 -0.1945871114730835E+01 -0.1945150852203369E+01 -0.1944430351257324E+01 -0.1943709611892700E+01 -0.1942988991737366E+01
 -0.1942268252372742E+01 -0.1941547513008118E+01 -0.1940826773643494E+01 -0.1940105915069580E+01 -0.1939385175704956E+01
 -0.1938664317131042E+01 -0.1937943220138550E+01 -0.1937222361564636E+01 -0.1936500906944275E+01 -0.1935780048370361E+01
 -0.1935059070587158E+01 -0.1934337973594666E+01 -0.1933616518974304E+01 -0.1932895183563232E+01 -0.1932174086570740E+01
 -0.1931452751159668E+01 -0.1930731177330017E+01 -0.1930009961128235E+01 -0.1929288625717163E+01 -0.1928566694259644E+01
 -0.1927845478057861E+01 -0.1927123665809631E+01 -0.1926402211189270E+01 -0.1925680398941040E+01 -0.1924958825111389E+01
 -0.1924237012863159E+01 -0.1923515200614929E+01 -0.1922793388366699E+01 -0.1922071456909180E+01 -0.1921349644660950E+01
 -0.1920627951622009E+01 -0.1919905662536621E+01 -0.1919183611869812E+01 -0.1918461799621582E+01 -0.1917739629745483E+01
 -0.1917017579078674E+01 -0.1916295409202576E+01 -0.1915573239326477E+01 -0.1914851188659668E+01 -0.1914128780364990E+01
 -0.1913406252861023E+01 -0.1912684202194214E+01 -0.1911961674690247E+01 -0.1911239147186279E+01 -0.1910516738891602E+01
 -0.1909794330596924E+01 -0.1909071683883667E+01 -0.1908349394798279E+01 -0.1907626748085022E+01 -0.1906904101371765E+01
 -0.1906181216239929E+01 -0.1905458688735962E+01 -0.1904736042022705E+01 -0.1904013395309448E+01 -0.1903290510177612E+01
 -0.1902567505836487E+01 -0.1901844501495361E+01 -0.1901121735572815E+01 -0.1900398969650269E+01 -0.1899675965309143E+01
 -0.1898952960968018E+01 -0.1898230075836182E+01 -0.1897507071495056E+01 -0.1896783590316772E+01 -0.1896060705184937E+01
 -0.1895337581634521E+01 -0.1894614219665527E+01 -0.1893890857696533E+01 -0.1893167734146118E+01 -0.1892444491386414E+01
 -0.1891721367835999E+01 -0.1890997886657715E+01 -0.1890274763107300E+01 -0.1889551162719727E+01 -0.1888827681541443E+01
 -0.1888104319572449E+01 -0.1887380719184875E+01 -0.1886657357215881E+01 -0.1885933756828308E+01 -0.1885210275650024E+01
 -0.1884486675262451E+01 -0.1883763074874878E+01 -0.1883039116859436E+01 -0.1882315516471863E+01 -0.1881591796875000E+01
 -0.1880867838859558E+01 -0.1880144238471985E+01 -0.1879420518875122E+01 -0.1878696560859680E+01 -0.1877972722053528E+01
 -0.1877248764038086E+01 -0.1876524806022644E+01 -0.1875801205635071E+01 -0.1875076889991760E+01 -0.1874352931976318E+01
 -0.1873629093170166E+01 -0.1872905015945435E+01 -0.1872180938720703E+01 -0.1871456742286682E+01 -0.1870732665061951E+01
 -0.1870008707046509E+01 -0.1869284272193909E+01 -0.1868560194969177E+01 -0.1867835879325867E+01 -0.1867111682891846E+01
 -0.1866387605667114E+01 -0.1865662932395935E+01 -0.1864938497543335E+01 -0.1864214301109314E+01 -0.1863490104675293E+01
 -0.1862765789031982E+01 -0.1862041234970093E+01 -0.1861316561698914E+01 -0.1860592126846313E+01 -0.1859867572784424E+01
 -0.1859143376350403E+01 -0.1858418822288513E+01 -0.1857694149017334E+01 -0.1856969714164734E+01 -0.1856245040893555E+01
 -0.1855520367622375E+01 -0.1854795575141907E+01 -0.1854071021080017E+01 -0.1853346347808838E+01 -0.1852621555328369E+01
 -0.1851896762847900E+01 -0.1851172208786011E+01 -0.1850447297096252E+01 -0.1849722385406494E+01 -0.1848997473716736E+01
 -0.1848272562026978E+01 -0.1847548007965088E+01 -0.1846822857856750E+01 -0.1846097946166992E+01 -0.1845373153686523E+01
 -0.1844648003578186E+01 -0.1843923211097717E+01 -0.1843198180198669E+01 -0.1842473030090332E+01 -0.1841748237609863E+01
 -0.1841023206710815E+01 -0.1840298056602478E+01 -0.1839573025703430E+01 -0.1838847756385803E+01 -0.1838122844696045E+01
 -0.1837397456169128E+01 -0.1836672186851501E+01 -0.1835947155952454E+01 -0.1835221886634827E+01 -0.1834496855735779E+01
 -0.1833771347999573E+01 -0.1833046436309814E+01 -0.1832320690155029E+01 -0.1831595420837402E+01 -0.1830870270729065E+01
 -0.1830145001411438E+01 -0.1829419851303101E+01 -0.1828694343566895E+01 -0.1827968835830688E+01 -0.1827243447303772E+01
 -0.1826518058776855E+01 -0.1825792670249939E+01 -0.1825067400932312E+01 -0.1824341535568237E+01 -0.1823616266250610E+01
 -0.1822890639305115E+01 -0.1822165250778198E+01 -0.1821439504623413E+01 -0.1820714235305786E+01 -0.1819988489151001E+01
 -0.1819262981414795E+01 -0.1818537354469299E+01 -0.1817811965942383E+01 -0.1817086219787598E+01 -0.1816360592842102E+01
 -0.1815634846687317E+01 -0.1814909458160400E+01 -0.1814183235168457E+01 -0.1813457846641541E+01 -0.1812731981277466E+01
 -0.1812006473541260E+01 -0.1811280608177185E+01 -0.1810554862022400E+01 -0.1809828877449036E+01 -0.1809103369712830E+01
 -0.1808377504348755E+01 -0.1807651638984680E+01 -0.1806925773620605E+01 -0.1806200027465820E+01 -0.1805474162101746E+01
 -0.1804748177528381E+01 -0.1804022550582886E+01 -0.1803296804428101E+01 -0.1802570700645447E+01 -0.1801844835281372E+01
 -0.1801118850708008E+01 -0.1800393104553223E+01 -0.1799666881561279E+01 -0.1798940896987915E+01 -0.1798215031623840E+01
 -0.1797488927841187E+01 -0.1796763062477112E+01 -0.1796037197113037E+01 -0.1795311093330383E+01 -0.1794585227966309E+01
 -0.1793859004974365E+01 -0.1793133020401001E+01 -0.1792406558990479E+01 -0.1791680932044983E+01 -0.1790954709053040E+01
 -0.1790228962898254E+01 -0.1789502382278442E+01 -0.1788776516914368E+01 -0.1788050413131714E+01 -0.1787324190139771E+01
 -0.1786597967147827E+01 -0.1785872220993042E+01 -0.1785145759582520E+01 -0.1784419536590576E+01 -0.1783693313598633E+01
 -0.1782967209815979E+01 -0.1782240986824036E+01 -0.1781514883041382E+01 -0.1780788660049438E+01 -0.1780062556266785E+01
 -0.1779336094856262E+01 -0.1778609991073608E+01 -0.1777883410453796E+01 -0.1777157425880432E+01 -0.1776430964469910E+01
 -0.1775705099105835E+01 -0.1774978518486023E+01 -0.1774252414703369E+01 -0.1773525834083557E+01 -0.1772799730300903E+01
 -0.1772073268890381E+01 -0.1771346926689148E+01 -0.1770620942115784E+01 -0.1769894480705261E+01 -0.1769168019294739E+01
 -0.1768441796302795E+01 -0.1767715454101562E+01 -0.1766989231109619E+01 -0.1766262769699097E+01 -0.1765536546707153E+01
 -0.1764809846878052E+01 -0.1764083504676819E+01 -0.1763357043266296E+01 -0.1762630820274353E+01 -0.1761904239654541E+01
 -0.1761178016662598E+01 -0.1760451197624207E+01 -0.1759725332260132E+01 -0.1758998870849609E+01 -0.1758272290229797E+01
 -0.1757545709609985E+01 -0.1756819486618042E+01 -0.1756093025207520E+01 -0.1755366802215576E+01 -0.1754639983177185E+01
 -0.1753913760185242E+01 -0.1753186941146851E+01 -0.1752460718154907E+01 -0.1751733899116516E+01 -0.1751007795333862E+01
 -0.1750281095504761E+01 -0.1749554634094238E+01 -0.1748828172683716E+01 -0.1748101830482483E+01 -0.1747375369071960E+01
 -0.1746649026870728E+01 -0.1745922327041626E+01 -0.1745195984840393E+01 -0.1744469165802002E+01 -0.1743742942810059E+01
 -0.1743016242980957E+01 -0.1742290019989014E+01 -0.1741563200950623E+01 -0.1740836858749390E+01 -0.1740110158920288E+01
 -0.1739383935928345E+01 -0.1738657236099243E+01 -0.1737930655479431E+01 -0.1737203836441040E+01 -0.1736477494239807E+01
 -0.1735750913619995E+01 -0.1735024333000183E+01 -0.1734297871589661E+01 -0.1733571290969849E+01 -0.1732844710350037E+01
 -0.1732118487358093E+01 -0.1731391906738281E+01 -0.1730665206909180E+01 -0.1729938626289368E+01 -0.1729212045669556E+01
 -0.1728485465049744E+01 -0.1727758884429932E+01 -0.1727032542228699E+01 -0.1726305842399597E+01 -0.1725579500198364E+01
 -0.1724852681159973E+01 -0.1724126219749451E+01 -0.1723399877548218E+01 -0.1722673058509827E+01 -0.1721946716308594E+01
 -0.1721220254898071E+01 -0.1720493316650391E+01 -0.1719766974449158E+01 -0.1719040274620056E+01 -0.1718313932418823E+01
 -0.1717587351799011E+01 -0.1716860651969910E+01 -0.1716134190559387E+01 -0.1715407609939575E+01 -0.1714681029319763E+01
 -0.1713954567909241E+01 -0.1713227748870850E+01 -0.1712501287460327E+01 -0.1711774945259094E+01 -0.1711048245429993E+01
 -0.1710321784019470E+01 -0.1709594964981079E+01 -0.1708868741989136E+01 -0.1708142280578613E+01 -0.1707415461540222E+01
 -0.1706689119338989E+01 -0.1705962538719177E+01 -0.1705235958099365E+01 -0.1704509496688843E+01 -0.1703783154487610E+01
 -0.1703056335449219E+01 -0.1702329874038696E+01 -0.1701603174209595E+01 -0.1700876832008362E+01 -0.1700150251388550E+01
 -0.1699423670768738E+01 -0.1698697209358215E+01 -0.1697970509529114E+01 -0.1697244286537170E+01 -0.1696517586708069E+01
 -0.1695791363716125E+01 -0.1695064902305603E+01 -0.1694338440895081E+01 -0.1693611502647400E+01 -0.1692885160446167E+01
 -0.1692158699035645E+01 -0.1691432356834412E+01 -0.1690705776214600E+01 -0.1689979314804077E+01 -0.1689252972602844E+01
 -0.1688526272773743E+01 -0.1687800049781799E+01 -0.1687073349952698E+01 -0.1686347007751465E+01 -0.1685620427131653E+01
 -0.1684894323348999E+01 -0.1684167861938477E+01 -0.1683441519737244E+01 -0.1682714819908142E+01 -0.1681988477706909E+01
 -0.1681261897087097E+01 -0.1680535554885864E+01 -0.1679809093475342E+01 -0.1679082870483398E+01 -0.1678356409072876E+01
 -0.1677630066871643E+01 -0.1676903724670410E+01 -0.1676177144050598E+01 -0.1675451040267944E+01 -0.1674724459648132E+01
 -0.1673997998237610E+01 -0.1673271775245667E+01 -0.1672545552253723E+01 -0.1671819090843201E+01 -0.1671092748641968E+01
 -0.1670366406440735E+01 -0.1669639945030212E+01 -0.1668913722038269E+01 -0.1668187499046326E+01 -0.1667460918426514E+01
 -0.1666734695434570E+01 -0.1666008353233337E+01 -0.1665282249450684E+01 -0.1664555668830872E+01 -0.1663829565048218E+01
 -0.1663103103637695E+01 -0.1662377119064331E+01 -0.1661651015281677E+01 -0.1660924553871155E+01 -0.1660198092460632E+01
 -0.1659471869468689E+01 -0.1658745765686035E+01 -0.1658019542694092E+01 -0.1657293558120728E+01 -0.1656567335128784E+01
 -0.1655840992927551E+01 -0.1655114650726318E+01 -0.1654388666152954E+01 -0.1653662323951721E+01 -0.1652936339378357E+01
 -0.1652209877967834E+01 -0.1651484012603760E+01 -0.1650757551193237E+01 -0.1650031805038452E+01 -0.1649305343627930E+01
 -0.1648579478263855E+01 -0.1647853374481201E+01 -0.1647127270698547E+01 -0.1646400928497314E+01 -0.1645674824714661E+01
 -0.1644948720932007E+01 -0.1644222736358643E+01 -0.1643496751785278E+01 -0.1642770767211914E+01 -0.1642044544219971E+01
 -0.1641318678855896E+01 -0.1640592694282532E+01 -0.1639866471290588E+01 -0.1639140605926514E+01 -0.1638414502143860E+01
 -0.1637688517570496E+01 -0.1636962532997131E+01 -0.1636236786842346E+01 -0.1635510802268982E+01 -0.1634784936904907E+01
 -0.1634058713912964E+01 -0.1633333325386047E+01 -0.1632607102394104E+01 -0.1631881117820740E+01 -0.1631155252456665E+01
 -0.1630429387092590E+01 -0.1629703640937805E+01 -0.1628977775573730E+01 -0.1628251671791077E+01 -0.1627525925636292E+01
 -0.1626800179481506E+01 -0.1626074433326721E+01 -0.1625348329544067E+01 -0.1624622583389282E+01 -0.1623896837234497E+01
 -0.1623171210289001E+01 -0.1622445106506348E+01 -0.1621719479560852E+01 -0.1620993852615356E+01 -0.1620268225669861E+01
 -0.1619542360305786E+01 -0.1618816852569580E+01 -0.1618090987205505E+01 -0.1617365241050720E+01 -0.1616639733314514E+01
 -0.1615913867950439E+01 -0.1615188002586365E+01 -0.1614462852478027E+01 -0.1613736987113953E+01 -0.1613011598587036E+01
 -0.1612285852432251E+01 -0.1611560225486755E+01 -0.1610834717750549E+01 -0.1610108971595764E+01 -0.1609383583068848E+01
 -0.1608657956123352E+01 -0.1607932209968567E+01 -0.1607206702232361E+01 -0.1606481194496155E+01 -0.1605755567550659E+01
 -0.1605030417442322E+01 -0.1604304671287537E+01 -0.1603579521179199E+01 -0.1602853894233704E+01 -0.1602128386497498E+01
 -0.1601403117179871E+01 -0.1600677490234375E+01 -0.1599952220916748E+01 -0.1599227070808411E+01 -0.1598501563072205E+01
 -0.1597776055335999E+01 -0.1597050905227661E+01 -0.1596325516700745E+01 -0.1595600247383118E+01 -0.1594874858856201E+01
 -0.1594149708747864E+01 -0.1593424439430237E+01 -0.1592698931694031E+01 -0.1591973781585693E+01 -0.1591248750686646E+01
 -0.1590523600578308E+01 -0.1589797973632812E+01 -0.1589073061943054E+01 -0.1588347792625427E+01 -0.1587622523307800E+01
 -0.1586897492408752E+01 -0.1586172461509705E+01 -0.1585447430610657E+01 -0.1584722042083740E+01 -0.1583996891975403E+01
 -0.1583271980285645E+01 -0.1582547187805176E+01 -0.1581821680068970E+01 -0.1581096649169922E+01 -0.1580371737480164E+01
 -0.1579646825790405E+01 -0.1578921914100647E+01 -0.1578196763992310E+01 -0.1577471971511841E+01 -0.1576746702194214E+01
 -0.1576022028923035E+01 -0.1575297117233276E+01 -0.1574572324752808E+01 -0.1573847174644470E+01 -0.1573122382164001E+01
 -0.1572397470474243E+01 -0.1571672558784485E+01 -0.1570947766304016E+01 -0.1570222973823547E+01 -0.1569498062133789E+01
 -0.1568773388862610E+01 -0.1568048715591431E+01 -0.1567323565483093E+01 -0.1566599249839783E+01 -0.1565874457359314E+01
 -0.1565149903297424E+01 -0.1564424872398376E+01 -0.1563700437545776E+01 -0.1562975764274597E+01 -0.1562250971794128E+01
 -0.1561526417732239E+01 -0.1560801982879639E+01 -0.1560077309608459E+01 -0.1559352874755859E+01 -0.1558628201484680E+01
 -0.1557903409004211E+01 -0.1557178974151611E+01 -0.1556454658508301E+01 -0.1555729985237122E+01 -0.1555005788803101E+01
 -0.1554281353950500E+01 -0.1553556561470032E+01 -0.1552832245826721E+01 -0.1552107691764832E+01 -0.1551383495330811E+01
 -0.1550659179687500E+01 -0.1549934625625610E+01 -0.1549210667610168E+01 -0.1548485994338989E+01 -0.1547761559486389E+01
 -0.1547037482261658E+01 -0.1546313285827637E+01 -0.1545588970184326E+01 -0.1544864773750305E+01 -0.1544140458106995E+01
 -0.1543416261672974E+01 -0.1542692184448242E+01 -0.1541967988014221E+01 -0.1541244149208069E+01 -0.1540519714355469E+01
 -0.1539795637130737E+01 -0.1539071798324585E+01 -0.1538347601890564E+01 -0.1537623524665833E+01 -0.1536899566650391E+01
 -0.1536175489425659E+01 -0.1535451173782349E+01 -0.1534727334976196E+01 -0.1534003496170044E+01 -0.1533279299736023E+01
 -0.1532555699348450E+01 -0.1531831741333008E+01 -0.1531108021736145E+01 -0.1530383586883545E+01 -0.1529659867286682E+01
 -0.1528936147689819E+01 -0.1528212308883667E+01 -0.1527488470077515E+01 -0.1526764512062073E+01 -0.1526040911674500E+01
 -0.1525317192077637E+01 -0.1524593472480774E+01 -0.1523869991302490E+01 -0.1523146033287048E+01 -0.1522422432899475E+01
 -0.1521698713302612E+01 -0.1520975112915039E+01 -0.1520251274108887E+01 -0.1519528150558472E+01 -0.1518804311752319E+01
 -0.1518081068992615E+01 -0.1517357110977173E+01 -0.1516633868217468E+01 -0.1515910148620605E+01 -0.1515186786651611E+01
 -0.1514463067054749E+01 -0.1513739943504333E+01 -0.1513016462326050E+01 -0.1512293219566345E+01 -0.1511569619178772E+01
 -0.1510846138000488E+01 -0.1510123014450073E+01 -0.1509399652481079E+01 -0.1508676290512085E+01 -0.1507953166961670E+01
 -0.1507229685783386E+01 -0.1506506562232971E+01 -0.1505783081054688E+01 -0.1505060195922852E+01 -0.1504336833953857E+01
 -0.1503613591194153E+01 -0.1502890467643738E+01 -0.1502167463302612E+01 -0.1501444339752197E+01 -0.1500721216201782E+01
 -0.1499998211860657E+01 -0.1499275088310242E+01 -0.1498551964759827E+01 -0.1497829318046570E+01 -0.1497106075286865E+01
 -0.1496382951736450E+01 -0.1495660185813904E+01 -0.1494937539100647E+01 -0.1494214415550232E+01 -0.1493491411209106E+01
 -0.1492768764495850E+01 -0.1492045879364014E+01 -0.1491323113441467E+01 -0.1490600347518921E+01 -0.1489877462387085E+01
  0.1234657058715820E+03  0.1234657058715820E+03  0.1234657058715820E+03  0.1234657058715820E+03  0.1234657058715820E+03
  0.1234657058715820E+03  0.1234657058715820E+03  0.1234657058715820E+03  0.1234657058715820E+03  0.1234657058715820E+03
  0.1234657058715820E+03  0.1234657058715820E+03  0.1234657058715820E+03  0.1234657058715820E+03  0.1234657058715820E+03
  0.1234657058715820E+03  0.1234657058715820E+03  0.1234657058715820E+03  0.1234657058715820E+03  0.1234657058715820E+03
  0.1234657058715820E+03  0.1234657058715820E+03  0.1234657058715820E+03  0.1234657058715820E+03  0.1234657058715820E+03
  0.1234657058715820E+03  0.1234657058715820E+03  0.1234657058715820E+03  0.1234657058715820E+03  0.1234657058715820E+03
  0.1234657058715820E+03  0.1234657058715820E+03  0.1234657058715820E+03  0.1234657058715820E+03  0.1234657058715820E+03
  0.1234657058715820E+03  0.1234657058715820E+03  0.1234657058715820E+03  0.1234657058715820E+03  0.1234657058715820E+03
  0.1234657058715820E+03  0.1234657058715820E+03  0.1234657058715820E+03  0.1234657058715820E+03  0.1234657058715820E+03
  0.1234657058715820E+03  0.1234657058715820E+03  0.1234657058715820E+03  0.1234657058715820E+03  0.1234657058715820E+03
  0.1234657058715820E+03  0.1234657058715820E+03  0.1234657058715820E+03  0.1234657058715820E+03  0.1234657058715820E+03
  0.1234657058715820E+03  0.1234657058715820E+03  0.1234657058715820E+03  0.1234657058715820E+03  0.1234657058715820E+03
  0.1234657058715820E+03  0.1234657058715820E+03  0.1234657058715820E+03  0.1234657058715820E+03  0.1234657058715820E+03
  0.1234657058715820E+03  0.1234657058715820E+03  0.1234657058715820E+03  0.1234657058715820E+03  0.1234657058715820E+03
  0.1234657058715820E+03  0.1234657058715820E+03  0.1234657058715820E+03  0.1234657058715820E+03  0.1234657058715820E+03
  0.1234657058715820E+03  0.1234657058715820E+03  0.1234657058715820E+03  0.1234657058715820E+03  0.1234657058715820E+03
  0.1234657058715820E+03  0.1234657058715820E+03  0.1234657058715820E+03  0.1234657058715820E+03  0.1234657058715820E+03
  0.1234657058715820E+03  0.1234657058715820E+03  0.1234657058715820E+03  0.1234657058715820E+03  0.1234657058715820E+03
  0.1234657058715820E+03  0.1234657058715820E+03  0.1234657058715820E+03  0.1234657058715820E+03  0.1234657058715820E+03
  0.1234657058715820E+03  0.1234657058715820E+03  0.1234657058715820E+03  0.1234657058715820E+03  0.1234657058715820E+03
  0.1234657058715820E+03  0.1234657058715820E+03  0.1234657058715820E+03  0.1234657058715820E+03  0.1234657058715820E+03
  0.1234657058715820E+03  0.1234657058715820E+03  0.1234657058715820E+03  0.1234657058715820E+03  0.1234657058715820E+03
  0.1234657058715820E+03  0.1234657058715820E+03  0.1234657058715820E+03  0.1234657058715820E+03  0.1234657058715820E+03
  0.1234657058715820E+03  0.1234657058715820E+03  0.1234657058715820E+03  0.1234657058715820E+03  0.1234657058715820E+03
  0.1234657058715820E+03  0.1234657058715820E+03  0.1234657058715820E+03  0.1234657058715820E+03  0.1234657058715820E+03
  0.1234657058715820E+03  0.1234657058715820E+03  0.1234657058715820E+03  0.1234657058715820E+03  0.1234657058715820E+03
  0.1234657058715820E+03  0.1234657058715820E+03  0.1234657058715820E+03  0.1234657058715820E+03  0.1234657058715820E+03
  0.1234657058715820E+03  0.1234657058715820E+03  0.1234657058715820E+03  0.1234657058715820E+03  0.1234657058715820E+03
  0.1234657058715820E+03  0.1234657058715820E+03  0.1234657058715820E+03  0.1234657058715820E+03  0.1234657058715820E+03
  0.1234657058715820E+03  0.1234657058715820E+03  0.1234657058715820E+03  0.1234657058715820E+03  0.1234657058715820E+03
  0.1234657058715820E+03  0.1234657058715820E+03  0.1234657058715820E+03  0.1234657058715820E+03  0.1234657058715820E+03
  0.1234657058715820E+03  0.1234657058715820E+03  0.1234657058715820E+03  0.1234657058715820E+03  0.1234657058715820E+03
  0.1234657058715820E+03  0.1234657058715820E+03  0.1234657058715820E+03  0.1230566940307617E+03  0.1222603836059570E+03
  0.1214692153930664E+03  0.1206832351684570E+03  0.1199022827148438E+03  0.1191263809204102E+03  0.1183554992675781E+03
  0.1175896072387695E+03  0.1168287277221680E+03  0.1160726699829102E+03  0.1153215942382812E+03  0.1145753402709961E+03
  0.1138339157104492E+03  0.1130973358154297E+03  0.1123654632568359E+03  0.1116383361816406E+03  0.1109159698486328E+03
  0.1101981658935547E+03  0.1094851150512695E+03  0.1087766265869141E+03  0.1080727157592773E+03  0.1073733673095703E+03
  0.1066785430908203E+03  0.1059882659912109E+03  0.1053023986816406E+03  0.1046209793090820E+03  0.1039440155029297E+03
  0.1032713851928711E+03  0.1026030807495117E+03  0.1019391479492188E+03  0.1012795104980469E+03  0.1006241226196289E+03
  0.9997299194335938E+02  0.9932603454589844E+02  0.9868330383300781E+02  0.9804473876953125E+02  0.9741028594970703E+02
  0.9677995300292969E+02  0.9615370941162109E+02  0.9553147888183594E+02  0.9491331481933594E+02  0.9429909515380859E+02
  0.9368889617919922E+02  0.9308264160156250E+02  0.9248027801513672E+02  0.9188185119628906E+02  0.9128726959228516E+02
  0.9069656372070312E+02  0.9010968017578125E+02  0.8952656555175781E+02  0.8894725036621094E+02  0.8837168884277344E+02
  0.8779981994628906E+02  0.8723165893554688E+02  0.8666716003417969E+02  0.8610636138916016E+02  0.8554914093017578E+02
  0.8499555969238281E+02  0.8444556427001953E+02  0.8389910888671875E+02  0.8335620880126953E+02  0.8281681823730469E+02
  0.8228090667724609E+02  0.8174847412109375E+02  0.8121945190429688E+02  0.8069389343261719E+02  0.8017169189453125E+02
  0.7965293121337891E+02  0.7913748931884766E+02  0.7862538146972656E+02  0.7811660766601562E+02  0.7761112976074219E+02
  0.7710889434814453E+02  0.7660993194580078E+02  0.7611419677734375E+02  0.7562165832519531E+02  0.7513229370117188E+02
  0.7464611053466797E+02  0.7416306304931641E+02  0.7368318939208984E+02  0.7320635223388672E+02  0.7273265075683594E+02
  0.7226198577880859E+02  0.7179438781738281E+02  0.7132981109619141E+02  0.7086823272705078E+02  0.7040965270996094E+02
  0.6995404052734375E+02  0.6950135040283203E+02  0.6905160522460938E+02  0.6860475158691406E+02  0.6816083526611328E+02
  0.6771974182128906E+02  0.6728153991699219E+02  0.6684616851806641E+02  0.6641360473632812E+02  0.6598384857177734E+02
  0.6555686950683594E+02  0.6513264465332031E+02  0.6471116638183594E+02  0.6429241180419922E+02  0.6387638473510742E+02
  0.6346301651000977E+02  0.6305235671997070E+02  0.6264435577392578E+02  0.6223897552490234E+02  0.6183623504638672E+02
  0.6143610000610352E+02  0.6103853988647461E+02  0.6064356994628906E+02  0.6025115203857422E+02  0.5986124420166016E+02
  0.5947389221191406E+02  0.5908902740478516E+02  0.5870665740966797E+02  0.5832675933837891E+02  0.5794933700561523E+02
  0.5757435226440430E+02  0.5720178222656250E+02  0.5683163833618164E+02  0.5646388626098633E+02  0.5609850311279297E+02
  0.5573548126220703E+02  0.5537481307983398E+02  0.5501648712158203E+02  0.5466048431396484E+02  0.5430675888061523E+02
  0.5395534515380859E+02  0.5360619354248047E+02  0.5325931549072266E+02  0.5291468429565430E+02  0.5257226181030273E+02
  0.5223207473754883E+02  0.5189408874511719E+02  0.5155826568603516E+02  0.5122463989257812E+02  0.5089315795898438E+02
  0.5056383514404297E+02  0.5023661804199219E+02  0.4991154479980469E+02  0.4958856964111328E+02  0.4926768112182617E+02
  0.4894887542724609E+02  0.4863212966918945E+02  0.4831742858886719E+02  0.4800477218627930E+02  0.4769411849975586E+02
  0.4738549423217773E+02  0.4707886886596680E+02  0.4677420425415039E+02  0.4647153472900391E+02  0.4617081451416016E+02
  0.4587204742431641E+02  0.4557521438598633E+02  0.4528029251098633E+02  0.4498728942871094E+02  0.4469618225097656E+02
  0.4440694808959961E+02  0.4411958694458008E+02  0.4383408355712891E+02  0.4355042648315430E+02  0.4326861190795898E+02
  0.4298862457275391E+02  0.4271044921875000E+02  0.4243406677246094E+02  0.4215948104858398E+02  0.4188667297363281E+02
  0.4161561584472656E+02  0.4134632873535156E+02  0.4107878112792969E+02  0.4081294631958008E+02  0.4054885101318359E+02
  0.4028644561767578E+02  0.4002575683593750E+02  0.3976674652099609E+02  0.3950942230224609E+02  0.3925376129150391E+02
  0.3899974441528320E+02  0.3874738311767578E+02  0.3849665069580078E+02  0.3824752807617188E+02  0.3800003433227539E+02
  0.3775412368774414E+02  0.3750982666015625E+02  0.3726710891723633E+02  0.3702593994140625E+02  0.3678635025024414E+02
  0.3654830169677734E+02  0.3631180191040039E+02  0.3607683181762695E+02  0.3584337234497070E+02  0.3561143875122070E+02
  0.3538100051879883E+02  0.3515204620361328E+02  0.3492457199096680E+02  0.3469857025146484E+02  0.3447403335571289E+02
  0.3425094985961914E+02  0.3402931213378906E+02  0.3380911636352539E+02  0.3359033203125000E+02  0.3337297439575195E+02
  0.3315702438354492E+02  0.3294245910644531E+02  0.3272928619384766E+02  0.3251749038696289E+02  0.3230706787109375E+02
  0.3209801864624023E+02  0.3189031028747559E+02  0.3168394279479980E+02  0.3147891426086426E+02  0.3127521705627441E+02
  0.3107283973693848E+02  0.3087176513671875E+02  0.3067198944091797E+02  0.3047352218627930E+02  0.3027632522583008E+02
  0.3008040237426758E+02  0.2988574981689453E+02  0.2969235420227051E+02  0.2950021362304688E+02  0.2930932044982910E+02
  0.2911966514587402E+02  0.2893122673034668E+02  0.2874401664733887E+02  0.2855801773071289E+02  0.2837321662902832E+02
  0.2818961524963379E+02  0.2800719261169434E+02  0.2782596206665039E+02  0.2764588928222656E+02  0.2746699714660645E+02
  0.2728926849365234E+02  0.2711266899108887E+02  0.2693722724914551E+02  0.2676292037963867E+02  0.2658973312377930E+02
  0.2641767501831055E+02  0.2624671745300293E+02  0.2607687759399414E+02  0.2590814399719238E+02  0.2574048233032227E+02
  0.2557391929626465E+02  0.2540843391418457E+02  0.2524400711059570E+02  0.2508065605163574E+02  0.2491835784912109E+02
  0.2475711441040039E+02  0.2459691429138184E+02  0.2443774414062500E+02  0.2427960968017578E+02  0.2412248802185059E+02
  0.2396639442443848E+02  0.2381131172180176E+02  0.2365722084045410E+02  0.2350413703918457E+02  0.2335205078125000E+02
  0.2320093154907227E+02  0.2305080223083496E+02  0.2290163803100586E+02  0.2275344276428223E+02  0.2260619735717773E+02
  0.2245991706848145E+02  0.2231458091735840E+02  0.2217017936706543E+02  0.2202672195434570E+02  0.2188418769836426E+02
  0.2174257278442383E+02  0.2160187530517578E+02  0.2146208572387695E+02  0.2132320785522461E+02  0.2118521881103516E+02
  0.2104813575744629E+02  0.2091193580627441E+02  0.2077660751342773E+02  0.2064216613769531E+02  0.2050859260559082E+02
  0.2037587928771973E+02  0.2024402427673340E+02  0.2011302185058594E+02  0.1998287773132324E+02  0.1985356712341309E+02
  0.1972509384155273E+02  0.1959745597839355E+02  0.1947064208984375E+02  0.1934464073181152E+02  0.1921946334838867E+02
  0.1909509277343750E+02  0.1897152709960938E+02  0.1884877014160156E+02  0.1872679710388184E+02  0.1860561370849609E+02
  0.1848521423339844E+02  0.1836559867858887E+02  0.1824675750732422E+02  0.1812867546081543E+02  0.1801136779785156E+02
  0.1789482307434082E+02  0.1777901840209961E+02  0.1766397285461426E+02  0.1754966926574707E+02  0.1743610572814941E+02
  0.1732327079772949E+02  0.1721117401123047E+02  0.1709980392456055E+02  0.1698914909362793E+02  0.1687921333312988E+02
  0.1676999092102051E+02  0.1666147041320801E+02  0.1655365180969238E+02  0.1644653129577637E+02  0.1634010887145996E+02
  0.1623436546325684E+02  0.1612932014465332E+02  0.1602494812011719E+02  0.1592124462127686E+02  0.1581822109222412E+02
  0.1571586322784424E+02  0.1561416435241699E+02  0.1551312255859375E+02  0.1541273689270020E+02  0.1531300640106201E+02
  0.1521391296386719E+02  0.1511546230316162E+02  0.1501765251159668E+02  0.1492047500610352E+02  0.1482392024993896E+02
  0.1472799587249756E+02  0.1463268947601318E+02  0.1453800296783447E+02  0.1444392967224121E+02  0.1435046100616455E+02
  0.1425759792327881E+02  0.1416533565521240E+02  0.1407367420196533E+02  0.1398260402679443E+02  0.1389211750030518E+02
  0.1380222702026367E+02  0.1371291255950928E+02  0.1362417411804199E+02  0.1353601169586182E+02  0.1344842052459717E+02
  0.1336139774322510E+02  0.1327493095397949E+02  0.1318903064727783E+02  0.1310368919372559E+02  0.1301889133453369E+02
  0.1293464756011963E+02  0.1285094738006592E+02  0.1276778602600098E+02  0.1268516635894775E+02  0.1260307979583740E+02
  0.1252152729034424E+02  0.1244049549102783E+02  0.1235999774932861E+02  0.1228001880645752E+02  0.1220055007934570E+02
  0.1212160110473633E+02  0.1204316329956055E+02  0.1196523094177246E+02  0.1188780212402344E+02  0.1181087684631348E+02
  0.1173445224761963E+02  0.1165851593017578E+02  0.1158307361602783E+02  0.1150812053680420E+02  0.1143364810943604E+02
  0.1135966300964355E+02  0.1128615474700928E+02  0.1121312141418457E+02  0.1114056301116943E+02  0.1106847190856934E+02
  0.1099684906005859E+02  0.1092568588256836E+02  0.1085498523712158E+02  0.1078474330902100E+02  0.1071495628356934E+02
  0.1064561748504639E+02  0.1057673358917236E+02  0.1050829124450684E+02  0.1044028949737549E+02  0.1037273120880127E+02
  0.1030560874938965E+02  0.1023892211914062E+02  0.1017266368865967E+02  0.1010683631896973E+02  0.1004143905639648E+02
  0.9976457595825195E+01  0.9911901473999023E+01  0.9847762107849121E+01  0.9784033775329590E+01  0.9720722198486328E+01
  0.9657818794250488E+01  0.9595324516296387E+01  0.9533233642578125E+01  0.9471543312072754E+01  0.9410255432128906E+01
  0.9349357604980469E+01  0.9288859367370605E+01  0.9228751182556152E+01  0.9169032096862793E+01  0.9109697341918945E+01
  0.9050751686096191E+01  0.8992183685302734E+01  0.8933994293212891E+01  0.8876182556152344E+01  0.8818744659423828E+01
  0.8761675834655762E+01  0.8704980850219727E+01  0.8648651123046875E+01  0.8592684745788574E+01  0.8537083625793457E+01
  0.8481840133666992E+01  0.8426954269409180E+01  0.8372420310974121E+01  0.8318243980407715E+01  0.8264417648315430E+01
  0.8210938453674316E+01  0.8157803535461426E+01  0.8105017662048340E+01  0.8052569389343262E+01  0.8000458717346191E+01
  0.7948688507080078E+01  0.7897252559661865E+01  0.7846147537231445E+01  0.7795374870300293E+01  0.7744932651519775E+01
  0.7694815158843994E+01  0.7645021915435791E+01  0.7595551967620850E+01  0.7546401977539062E+01  0.7497567176818848E+01
  0.7449049949645996E+01  0.7400847434997559E+01  0.7352957725524902E+01  0.7305376529693604E+01  0.7258103847503662E+01
  0.7211137294769287E+01  0.7164471626281738E+01  0.7118111133575439E+01  0.7072050094604492E+01  0.7026285171508789E+01
  0.6980817794799805E+01  0.6935647964477539E+01  0.6890765190124512E+01  0.6846175670623779E+01  0.6801873683929443E+01
  0.6757860183715820E+01  0.6714127540588379E+01  0.6670680999755859E+01  0.6627515316009521E+01  0.6584628582000732E+01
  0.6542020320892334E+01  0.6499687194824219E+01  0.6457627296447754E+01  0.6415838718414307E+01  0.6374321937561035E+01
  0.6333074569702148E+01  0.6292093276977539E+01  0.6251377105712891E+01  0.6210925579071045E+01  0.6170732498168945E+01
  0.6130802154541016E+01  0.6091128826141357E+01  0.6051713466644287E+01  0.6012551307678223E+01  0.5973644733428955E+01
  0.5934991359710693E+01  0.5896584510803223E+01  0.5858428001403809E+01  0.5820518493652344E+01  0.5782854080200195E+01
  0.5745431900024414E+01  0.5708253383636475E+01  0.5671315670013428E+01  0.5634616851806641E+01  0.5598155498504639E+01
  0.5561929702758789E+01  0.5525938987731934E+01  0.5490179061889648E+01  0.5454652309417725E+01  0.5419355392456055E+01
  0.5384285926818848E+01  0.5349442958831787E+01  0.5314828872680664E+01  0.5280435085296631E+01  0.5246265888214111E+01
  0.5212317466735840E+01  0.5178588867187500E+01  0.5145076751708984E+01  0.5111784934997559E+01  0.5078705310821533E+01
  0.5045840740203857E+01  0.5013187408447266E+01  0.4980749130249023E+01  0.4948516845703125E+01  0.4916495800018311E+01
  0.4884682655334473E+01  0.4853072643280029E+01  0.4821668148040771E+01  0.4790465831756592E+01  0.4759468078613281E+01
  0.4728668689727783E+01  0.4698069572448730E+01  0.4667669296264648E+01  0.4637464046478271E+01  0.4607454776763916E+01
  0.4577639102935791E+01  0.4548018455505371E+01  0.4518586635589600E+01  0.4489347457885742E+01  0.4460294723510742E+01
  0.4431433677673340E+01  0.4402758598327637E+01  0.4374266624450684E+01  0.4345962047576904E+01  0.4317836761474609E+01
  0.4289896965026855E+01  0.4262135982513428E+01  0.4234555244445801E+01  0.4207155227661133E+01  0.4179929256439209E+01
  0.4152881145477295E+01  0.4126006126403809E+01  0.4099308490753174E+01  0.4072780132293701E+01  0.4046424865722656E+01
  0.4020239353179932E+01  0.3994225502014160E+01  0.3968378305435181E+01  0.3942697525024414E+01  0.3917185783386230E+01
  0.3891836404800415E+01  0.3866651773452759E+01  0.3841629505157471E+01  0.3816771268844604E+01  0.3792072534561157E+01
  0.3767532587051392E+01  0.3743153810501099E+01  0.3718930244445801E+01  0.3694864511489868E+01  0.3670953512191772E+01
  0.3647199630737305E+01  0.3623596906661987E+01  0.3600148200988770E+01  0.3576851844787598E+01  0.3553704977035522E+01
  0.3530708312988281E+01  0.3507859468460083E+01  0.3485160827636719E+01  0.3462606668472290E+01  0.3440199375152588E+01
  0.3417936086654663E+01  0.3395819187164307E+01  0.3373843669891357E+01  0.3352009773254395E+01  0.3330319404602051E+01
  0.3308765649795532E+01  0.3287354946136475E+01  0.3266080617904663E+01  0.3244945049285889E+01  0.3223947048187256E+01
  0.3203082561492920E+01  0.3182353973388672E+01  0.3161759138107300E+01  0.3141299247741699E+01  0.3120969772338867E+01
  0.3100772619247437E+01  0.3080705404281616E+01  0.3060769319534302E+01  0.3040961742401123E+01  0.3021281003952026E+01
  0.3001730203628540E+01  0.2982303619384766E+01  0.2963002681732178E+01  0.2943826913833618E+01  0.2924776315689087E+01
  0.2905848026275635E+01  0.2887041330337524E+01  0.2868358373641968E+01  0.2849793910980225E+01  0.2831351041793823E+01
  0.2813026189804077E+01  0.2794821500778198E+01  0.2776732921600342E+01  0.2758762359619141E+01  0.2740908384323120E+01
  0.2723168611526489E+01  0.2705543994903564E+01  0.2688032627105713E+01  0.2670636177062988E+01  0.2653350114822388E+01
  0.2636177301406860E+01  0.2619116306304932E+01  0.2602162837982178E+01  0.2585321426391602E+01  0.2568587303161621E+01
  0.2551962137222290E+01  0.2535443544387817E+01  0.2519033432006836E+01  0.2502727746963501E+01  0.2486527919769287E+01
  0.2470434188842773E+01  0.2454442501068115E+01  0.2438554525375366E+01  0.2422769069671631E+01  0.2407086849212646E+01
  0.2391504526138306E+01  0.2376023530960083E+01  0.2360641717910767E+01  0.2345360755920410E+01  0.2330177783966064E+01
  0.2315092325210571E+01  0.2300105333328247E+01  0.2285213947296143E+01  0.2270419359207153E+01  0.2255719661712646E+01
  0.2241116046905518E+01  0.2226606130599976E+01  0.2212189197540283E+01  0.2197866916656494E+01  0.2183634996414185E+01
  0.2169496297836304E+01  0.2155447959899902E+01  0.2141491174697876E+01  0.2127623558044434E+01  0.2113845586776733E+01
  0.2100157499313354E+01  0.2086556434631348E+01  0.2073043584823608E+01  0.2059617042541504E+01  0.2046278238296509E+01
  0.2033023595809937E+01  0.2019856691360474E+01  0.2006773471832275E+01  0.1993774175643921E+01  0.1980859637260437E+01
  0.1968027114868164E+01  0.1955277681350708E+01  0.1942610025405884E+01  0.1930024862289429E+01  0.1917519688606262E+01
  0.1905095458030701E+01  0.1892751812934875E+01  0.1880486249923706E+01  0.1868300199508667E+01  0.1856192469596863E+01
  0.1844162702560425E+01  0.1832208752632141E+01  0.1820334196090698E+01  0.1808534502983093E+01  0.1796809673309326E+01
  0.1785162210464478E+01  0.1773587465286255E+01  0.1762087941169739E+01  0.1750662207603455E+01  0.1739309668540955E+01
  0.1728029727935791E+01  0.1716822504997253E+01  0.1705686688423157E+01  0.1694622516632080E+01  0.1683628916740417E+01
  0.1672704815864563E+01  0.1661852478981018E+01  0.1651067733764648E+01  0.1640352606773376E+01  0.1629706978797913E+01
  0.1619127750396729E+01  0.1608616709709167E+01  0.1598172664642334E+01  0.1587795495986938E+01  0.1577483534812927E+01
  0.1567238926887512E+01  0.1557057738304138E+01  0.1546942591667175E+01  0.1536892533302307E+01  0.1526904582977295E+01
  0.1516980886459351E+01  0.1507120251655579E+01  0.1497322320938110E+01  0.1487586617469788E+01  0.1477912545204163E+01
  0.1468298792839050E+01  0.1458747863769531E+01  0.1449256420135498E+01  0.1439823865890503E+01  0.1430452942848206E+01
  0.1421139597892761E+01  0.1411885619163513E+01  0.1402690052986145E+01  0.1393552184104919E+01  0.1384472131729126E+01
  0.1375449061393738E+01  0.1366482734680176E+01  0.1357572674751282E+01  0.1348718404769897E+01  0.1339918732643127E+01
  0.1331176042556763E+01  0.1322486042976379E+01  0.1313851118087769E+01  0.1305271148681641E+01  0.1296742916107178E+01
  0.1288268566131592E+01  0.1279846906661987E+01  0.1271477580070496E+01  0.1263159155845642E+01  0.1254894018173218E+01
  0.1246679306030273E+01  0.1238514304161072E+01  0.1230401396751404E+01  0.1222336888313293E+01  0.1214322566986084E+01
  0.1206357717514038E+01  0.1198441505432129E+01  0.1190573930740356E+01  0.1182754278182983E+01  0.1174982428550720E+01
  0.1167257785797119E+01  0.1159580111503601E+01  0.1151948332786560E+01  0.1144364356994629E+01  0.1136824488639832E+01
  0.1129330992698669E+01  0.1121883392333984E+01  0.1114478945732117E+01  0.1107119679450989E+01  0.1099804282188416E+01
  0.1092532634735107E+01  0.1085304260253906E+01  0.1078118920326233E+01  0.1070975065231323E+01  0.1063875198364258E+01
  0.1056816101074219E+01  0.1049798130989075E+01  0.1042822360992432E+01  0.1035886287689209E+01  0.1028990983963013E+01
  0.1022135972976685E+01  0.1015320539474487E+01  0.1008543729782104E+01  0.1001807332038879E+01  0.9951086044311523E+00
  0.9884477853775024E+00  0.9818260073661804E+00  0.9752407073974609E+00  0.9686930775642395E+00  0.9621823430061340E+00
  0.9557080864906311E+00  0.9492700695991516E+00  0.9428677558898926E+00  0.9365010261535645E+00  0.9301694035530090E+00
  0.9238723516464233E+00  0.9176091551780701E+00  0.9113813042640686E+00  0.9051859974861145E+00  0.8990244865417480E+00
  0.8928965926170349E+00  0.8868002891540527E+00  0.8807368278503418E+00  0.8747054338455200E+00  0.8687055706977844E+00
  0.8627369999885559E+00  0.8567994236946106E+00  0.8508923053741455E+00  0.8450154662132263E+00  0.8391686081886292E+00
  0.8333505988121033E+00  0.8275630474090576E+00  0.8218031525611877E+00  0.8160724043846130E+00  0.8103697896003723E+00
  0.8046949505805969E+00  0.7990477085113525E+00  0.7934275865554810E+00  0.7878342866897583E+00  0.7822673916816711E+00
  0.7767267227172852E+00  0.7712111473083496E+00  0.7657222151756287E+00  0.7602577209472656E+00  0.7548176646232605E+00
  0.7494028806686401E+00  0.7440112829208374E+00  0.7386438846588135E+00  0.7332999706268311E+00  0.7279791235923767E+00
  0.7226804494857788E+00  0.7174053192138672E+00  0.7121517062187195E+00  0.7069193124771118E+00  0.7017094492912292E+00
  0.6965196132659912E+00  0.6913511157035828E+00  0.6862029433250427E+00  0.6810749769210815E+00  0.6759668588638306E+00
  0.6708782315254211E+00  0.6658086776733398E+00  0.6607580780982971E+00  0.6557259559631348E+00  0.6507115364074707E+00
  0.6457160711288452E+00  0.6407372355461121E+00  0.6357762217521667E+00  0.6308326125144958E+00  0.6259047985076904E+00
  0.6209937930107117E+00  0.6160990595817566E+00  0.6112200021743774E+00  0.6063566207885742E+00  0.6015084385871887E+00
  0.5966747999191284E+00  0.5918567776679993E+00  0.5870528221130371E+00  0.5822625160217285E+00  0.5774869322776794E+00
  0.5727242231369019E+00  0.5679754614830017E+00  0.5632398128509521E+00  0.5585169792175293E+00  0.5538070201873779E+00
  0.5491095185279846E+00  0.5444242358207703E+00  0.5397505760192871E+00  0.5350896716117859E+00  0.5304393172264099E+00
  0.5258010625839233E+00  0.5211740732192993E+00  0.5165579915046692E+00  0.5119529962539673E+00  0.5073586106300354E+00
  0.5027748942375183E+00  0.4982016682624817E+00  0.4936387240886688E+00  0.4890855550765991E+00  0.4845433235168457E+00
  0.4800107181072235E+00  0.4754874408245087E+00  0.4709748923778534E+00  0.4664711356163025E+00  0.4619775116443634E+00
  0.4574935138225555E+00  0.4530191123485565E+00  0.4485542178153992E+00  0.4440988600254059E+00  0.4396530091762543E+00
  0.4352166652679443E+00  0.4307898879051208E+00  0.4263723194599152E+00  0.4219651520252228E+00  0.4175668060779572E+00
  0.4131787419319153E+00  0.4088008701801300E+00  0.4044321179389954E+00  0.4000739157199860E+00  0.3957257568836212E+00
  0.3913880884647369E+00  0.3870604038238525E+00  0.3827441930770874E+00  0.3784380555152893E+00  0.3741433322429657E+00
  0.3698602616786957E+00  0.3655878305435181E+00  0.3613275587558746E+00  0.3570792973041534E+00  0.3528431653976440E+00
  0.3486196398735046E+00  0.3444089293479919E+00  0.3402108550071716E+00  0.3360270857810974E+00  0.3318566679954529E+00
  0.3276999592781067E+00  0.3235585689544678E+00  0.3194312453269958E+00  0.3153195679187775E+00  0.3112234473228455E+00
  0.3071434199810028E+00  0.3030797839164734E+00  0.2990330755710602E+00  0.2950037121772766E+00  0.2909920215606689E+00
  0.2869985699653625E+00  0.2830234169960022E+00  0.2790681719779968E+00  0.2751317620277405E+00  0.2712157964706421E+00
  0.2673208415508270E+00  0.2634461820125580E+00  0.2595933675765991E+00  0.2557627260684967E+00  0.2519545555114746E+00
  0.2481690943241119E+00  0.2444079518318176E+00  0.2406704872846603E+00  0.2369572818279266E+00  0.2332698106765747E+00
  0.2296072095632553E+00  0.2259709984064102E+00  0.2223613858222961E+00  0.2187788486480713E+00  0.2152237743139267E+00
  0.2116967588663101E+00  0.2081981599330902E+00  0.2047285586595535E+00  0.2012883573770523E+00  0.1978776007890701E+00
  0.1944978833198547E+00  0.1911482065916061E+00  0.1878298968076706E+00  0.1845435500144958E+00  0.1812883913516998E+00
  0.1780658513307571E+00  0.1748760342597961E+00  0.1717191636562347E+00  0.1685956716537476E+00  0.1655058562755585E+00
  0.1624496877193451E+00  0.1594283282756805E+00  0.1564412862062454E+00  0.1534887552261353E+00  0.1505718231201172E+00
  0.1476894766092300E+00  0.1448429077863693E+00  0.1420320719480515E+00  0.1392569392919540E+00  0.1365178227424622E+00
  0.1338147372007370E+00  0.1311478316783905E+00  0.1285172700881958E+00  0.1259230524301529E+00  0.1233650371432304E+00
  0.1208439171314240E+00  0.1183588281273842E+00  0.1159104630351067E+00  0.1134987920522690E+00  0.1111230775713921E+00
  0.1087839677929878E+00  0.1064812019467354E+00  0.1042146608233452E+00  0.1019840016961098E+00  0.9978974610567093E-01
  0.9763092547655106E-01  0.9550807625055313E-01  0.9342097491025925E-01  0.9136880934238434E-01  0.8935198187828064E-01
  0.8737010508775711E-01  0.8542300760746002E-01  0.8351039886474609E-01  0.8163202553987503E-01  0.7978756725788116E-01
  0.7797692716121674E-01  0.7619956880807877E-01  0.7445527613162994E-01  0.7274407893419266E-01  0.7106512784957886E-01
  0.6941840797662735E-01  0.6780359148979187E-01  0.6622026115655899E-01  0.6466805934906006E-01  0.6314671039581299E-01
  0.6165571883320808E-01  0.6019481644034386E-01  0.5876358970999718E-01  0.5736152827739716E-01  0.5598865076899529E-01
  0.5464419350028038E-01  0.5332766845822334E-01  0.5203923210501671E-01  0.5077781528234482E-01  0.4954346269369125E-01
  0.4833567887544632E-01  0.4715397581458092E-01  0.4599791020154953E-01  0.4486739262938499E-01  0.4376161843538284E-01
  0.4268027469515800E-01  0.4162322357296944E-01  0.4058963432908058E-01  0.3957944735884666E-01  0.3859209269285202E-01
  0.3762723505496979E-01  0.3668441995978355E-01  0.3576330840587616E-01  0.3486343100667000E-01  0.3398442640900612E-01
  0.3312591090798378E-01  0.3228740766644478E-01  0.3146874532103539E-01  0.3066927939653397E-01  0.2988882362842560E-01
  0.2912700362503529E-01  0.2838322333991528E-01  0.2765734866261482E-01  0.2694895491003990E-01  0.2625764720141888E-01
  0.2558309212327003E-01  0.2492493204772472E-01  0.2428275719285011E-01  0.2365643344819546E-01  0.2304541505873203E-01
  0.2244938723742962E-01  0.2186818793416023E-01  0.2130125649273396E-01  0.2074846997857094E-01  0.2020944468677044E-01
  0.1968387141823769E-01  0.1917144842445850E-01  0.1867188327014446E-01  0.1818489097058773E-01  0.1771012693643570E-01
  0.1724744029343128E-01  0.1679638400673866E-01  0.1635682582855225E-01  0.1592844352126122E-01  0.1551096700131893E-01
  0.1510414946824312E-01  0.1470774691551924E-01  0.1432150229811668E-01  0.1394516974687576E-01  0.1357851084321737E-01
  0.1322126109153032E-01  0.1287330221384764E-01  0.1253430172801018E-01  0.1220402959734201E-01  0.1188239175826311E-01
  0.1156903617084026E-01  0.1126385852694511E-01  0.1096661947667599E-01  0.1067712344229221E-01  0.1039518415927887E-01
  0.1012059580534697E-01  0.9853200055658817E-02  0.9592803195118904E-02  0.9339224547147751E-02  0.9092278778553009E-02
  0.8851864375174046E-02  0.8617723360657692E-02  0.8389761671423912E-02  0.8167818188667297E-02  0.7951683364808559E-02
  0.7741275243461132E-02  0.7536414079368114E-02  0.7336966693401337E-02  0.7142770569771528E-02  0.6953739095479250E-02
  0.6769684609025717E-02  0.6590517703443766E-02  0.6416112650185823E-02  0.6246299948543310E-02  0.6081007886677980E-02
  0.5920094437897205E-02  0.5763458553701639E-02  0.5610985681414604E-02  0.5462557543069124E-02  0.5318062379956245E-02
  0.5177436396479607E-02  0.5040537565946579E-02  0.4907268099486828E-02  0.4777572117745876E-02  0.4651301540434361E-02
  0.4528405610471964E-02  0.4408782813698053E-02  0.4292348399758339E-02  0.4179012496024370E-02  0.4068699199706316E-02
  0.3961324226111174E-02  0.3856810508295894E-02  0.3755081444978714E-02  0.3656059270724654E-02  0.3559691831469536E-02
  0.3465874819085002E-02  0.3374573076143861E-02  0.3285705810412765E-02  0.3199198283255100E-02  0.3115002997219563E-02
  0.3033052664250135E-02  0.2953284420073032E-02  0.2875643083825707E-02  0.2800073241814971E-02  0.2726515289396048E-02
  0.2654920099303126E-02  0.2585230628028512E-02  0.2517393790185452E-02  0.2451365347951651E-02  0.2387099899351597E-02
  0.2324545523151755E-02  0.2263654721900821E-02  0.2204385818913579E-02  0.2146692480891943E-02  0.2090535359457135E-02
  0.2035872777923942E-02  0.1982658868655562E-02  0.1930868485942483E-02  0.1880445517599583E-02  0.1831367495469749E-02
  0.1783598214387894E-02  0.1737087266519666E-02  0.1691816956736147E-02  0.1647747936658561E-02  0.1604848192073405E-02
  0.1563086058013141E-02  0.1522431732155383E-02  0.1482850871980190E-02  0.1444326830096543E-02  0.1406818744726479E-02
  0.1370300538837910E-02  0.1334756030701101E-02  0.1300144940614700E-02  0.1266453647986054E-02  0.1233651652000844E-02
  0.1201716833747923E-02  0.1170626142993569E-02  0.1140355714596808E-02  0.1110884943045676E-02  0.1082191243767738E-02
  0.1054254593327641E-02  0.1027051592245698E-02  0.1000570598989725E-02  0.9747819858603179E-03  0.9496747516095638E-03
  0.9252305026166141E-03  0.9014242095872760E-03  0.8782459772191942E-03  0.8556773536838591E-03  0.8337010513059795E-03
  0.8122995495796204E-03  0.7914639427326620E-03  0.7711700163781643E-03  0.7514110766351223E-03  0.7321709999814630E-03
  0.7134308107197285E-03  0.6951832910999656E-03  0.6774129578843713E-03  0.6601070635952055E-03  0.6432535592466593E-03
  0.6268404540605843E-03  0.6108555244281888E-03  0.5952877108938992E-03  0.5801242659799755E-03  0.5653577391058207E-03
  0.5509768379852176E-03  0.5369691061787307E-03  0.5233245901763439E-03  0.5100361304357648E-03  0.4970931913703680E-03
  0.4844862560275942E-03  0.4722081066574901E-03  0.4602447443176061E-03  0.4485950048547238E-03  0.4372464318294078E-03
  0.4261915164534003E-03  0.4154221969656646E-03  0.4049319541081786E-03  0.3947132790926844E-03  0.3847595362458378E-03
  0.3750620817299932E-03  0.3656129993032664E-03  0.3564104845281690E-03  0.3474443801678717E-03  0.3387092729099095E-03
  0.3301999822724611E-03  0.3219073114451021E-03  0.3138293977826834E-03  0.3059602167923003E-03  0.2982922014780343E-03
  0.2908202877733856E-03  0.2835411287378520E-03  0.2764483797363937E-03  0.2695375587791204E-03  0.2628045040182769E-03
  0.2562417939770967E-03  0.2498487592674792E-03  0.2436186186969280E-03  0.2375477488385513E-03  0.2316314785275608E-03
  0.2258665481349453E-03  0.2202488831244409E-03  0.2147748164134100E-03  0.2094397059408948E-03  0.2042398555204272E-03
  0.1991729368455708E-03  0.1942347444128245E-03  0.1894221495604143E-03  0.1847313251346350E-03  0.1801601174520329E-03
  0.1757051213644445E-03  0.1713625679258257E-03  0.1671301724854857E-03  0.1630045881029218E-03  0.1589837338542566E-03
  0.1550645829411224E-03  0.1512448507128283E-03  0.1475204189773649E-03  0.1438908948330209E-03  0.1403531350661069E-03
  0.1369041856378317E-03  0.1335421984549612E-03  0.1302645105170086E-03  0.1270695793209597E-03  0.1239551347680390E-03
  0.1209191104862839E-03  0.1179591490654275E-03  0.1150731332018040E-03  0.1122598041547462E-03  0.1095170082408004E-03
  0.1068429555743933E-03  0.1042355797835626E-03  0.1016936730593443E-03  0.9921557648340240E-04  0.9679914364824072E-04
  0.9444307943340391E-04  0.9214559395331889E-04  0.8990571222966537E-04  0.8772157889325172E-04  0.8559206617064774E-04
  0.8351502037839964E-04  0.8149017958203331E-04  0.7951555016916245E-04  0.7758992433082312E-04  0.7571220339741558E-04
  0.7388083031401038E-04  0.7209508476080373E-04  0.7035376620478928E-04  0.6865536852274090E-04  0.6699881487293169E-04
  0.6538359593832865E-04  0.6380821287166327E-04  0.6227177800610662E-04  0.6077338184695691E-04  0.5931154737481847E-04
  0.5788605631096289E-04  0.5649583908962086E-04  0.5513974610948935E-04  0.5381696973927319E-04  0.5252666232991032E-04
  0.5126821633893996E-04  0.5004067497793585E-04  0.4884336158283986E-04  0.4767510836245492E-04  0.4653585710912012E-04
  0.4542439273791388E-04  0.4434015136212111E-04  0.4328247450757772E-04  0.4225055090500973E-04  0.4124396218685433E-04
  0.4026206806884147E-04  0.3930402817786671E-04  0.3836928226519376E-04  0.3745744470506907E-04  0.3656781700556166E-04
  0.3569985346985050E-04  0.3485310298856348E-04  0.3402671063668095E-04  0.3322061093058437E-04  0.3243406899855472E-04
  0.3166660462738946E-04  0.3091768303420395E-04  0.3018699317181017E-04  0.2947403845610097E-04  0.2877836595871486E-04
  0.2809951365634333E-04  0.2743700315477327E-04  0.2679057797649875E-04  0.2615975972730666E-04  0.2554419188527390E-04
  0.2494338696124032E-04  0.2435716487525497E-04  0.2378509452682920E-04  0.2322675209143199E-04  0.2268188109155744E-04
  0.2215002314187586E-04  0.2163105273211841E-04  0.2112449874402955E-04  0.2063017745967954E-04  0.2014767778746318E-04
  0.1967666503333021E-04  0.1921704824781045E-04  0.1876842179626692E-04  0.1833051464927848E-04  0.1790305759641342E-04
  0.1748584872984793E-04  0.1707863339106552E-04  0.1668114964559209E-04  0.1629311918804888E-04  0.1591431828273926E-04
  0.1554457776364870E-04  0.1518364388175542E-04  0.1483130563428858E-04  0.1448732564313104E-04  0.1415153474226827E-04
  0.1382377649861155E-04  0.1350376896880334E-04  0.1319133389188210E-04  0.1288629664486507E-04  0.1258852717000991E-04
  0.1229780264111469E-04  0.1201399118144764E-04  0.1173681994259823E-04  0.1146626345871482E-04  0.1120209890359547E-04
  0.1094415983970976E-04  0.1069231893779943E-04  0.1044638793246122E-04  0.1020628405967727E-04  0.9971855433832388E-05
  0.9742927431943826E-05  0.9519383638689760E-05  0.9301087629864924E-05  0.9087932085094508E-05  0.8879782399162650E-05
  0.8676548532093875E-05  0.8478027666569687E-05  0.8284197974717245E-05  0.8094918484857772E-05  0.7910064596217126E-05
  0.7729535354883410E-05  0.7553210252808640E-05  0.7381032446573954E-05  0.7212871423689649E-05  0.7048652605590178E-05
  0.6888227744639153E-05  0.6731583198416047E-05  0.6578579359484138E-05  0.6429134373320267E-05  0.6283170932874782E-05
  0.6140594450698700E-05  0.6001342171657598E-05  0.5865344519406790E-05  0.5732488716603257E-05  0.5602707460639067E-05
  0.5475953457789728E-05  0.5352134394343011E-05  0.5231185241427738E-05  0.5113048246130347E-05  0.4997613814339275E-05
  0.4884880581812467E-05  0.4774743956659222E-05  0.4667151642934186E-05  0.4562034973787377E-05  0.4459354840946617E-05
  0.4359042122814571E-05  0.4261054982634960E-05  0.4165312020631973E-05  0.4071758667123504E-05  0.3980380370194325E-05
  0.3891097549058031E-05  0.3803868366958341E-05  0.3718651214512647E-05  0.3635364691945142E-05  0.3554007435013773E-05
  0.3474522372926003E-05  0.3396850161152543E-05  0.3320951691421214E-05  0.3246797405154211E-05  0.3174342282363796E-05
  0.3103541985183256E-05  0.3034366045540082E-05  0.2966750116684125E-05  0.2900697381846840E-05  0.2836146677509532E-05
  0.2773068672468071E-05  0.2711419938350446E-05  0.2651180921020568E-05  0.2592315013316693E-05  0.2534792656661011E-05
  0.2478572469044593E-05  0.2423626710879034E-05  0.2369932872170466E-05  0.2317456164746545E-05  0.2266171577502973E-05
  0.2216047960246215E-05  0.2167061438740348E-05  0.2119187001881073E-05  0.2072394181595882E-05  0.2026660922638257E-05
  0.1981954483198933E-05  0.1938265995704569E-05  0.1895562604659062E-05  0.1853825779107865E-05  0.1813020617191796E-05
  0.1773141320882132E-05  0.1734165152811329E-05  0.1696062440714741E-05  0.1658819087424490E-05  0.1622409399715252E-05
  0.1586821554155904E-05  0.1552032927065738E-05  0.1518030217084743E-05  0.1484784888816648E-05  0.1452285800951358E-05
  0.1420516014150053E-05  0.1389458248013398E-05  0.1359096017949923E-05  0.1329411929873459E-05  0.1300393023484503E-05
  0.1272025656362530E-05  0.1244291070179315E-05  0.1217173917211767E-05  0.1190661350847222E-05  0.1164742684522935E-05
  0.1139401092586922E-05  0.1114625774789602E-05  0.1090397404368559E-05  0.1066714048647555E-05  0.1043555016622122E-05
  0.1020911440718919E-05  0.9987707016989589E-06  0.9771198392627412E-06  0.9559518048263271E-06  0.9352555139230390E-06
  0.9150159598902974E-06  0.8952233656600583E-06  0.8758710805523151E-06  0.8569465990149183E-06  0.8384413945350389E-06
  0.8203472248169419E-06  0.8026481168599275E-06  0.7853440138205769E-06  0.7684210459046881E-06  0.7518714824072958E-06
  0.7356867968155711E-06  0.7198574962785642E-06  0.7043789196359285E-06  0.6892419150972273E-06  0.6744362508470658E-06
  0.6599544803975732E-06  0.6457945005422516E-06  0.6319444310065592E-06  0.6183984737617720E-06  0.6051500918147212E-06
  0.5921911565565097E-06  0.5795172342004662E-06  0.5671223561876104E-06  0.5549979391616944E-06  0.5431375598163868E-06
  0.5315379780768126E-06  0.5201917474551010E-06  0.5090935815132980E-06  0.4982392169949890E-06  0.4876187063018733E-06
  0.4772326747115585E-06  0.4670719420118985E-06  0.4571334670799843E-06  0.4474101729101676E-06  0.4378994162834715E-06
  0.4285956265448476E-06  0.4194952225589077E-06  0.4105915820673545E-06  0.4018810102479620E-06  0.3933601533390174E-06
  0.3850240943847894E-06  0.3768691385630518E-06  0.3688894310016622E-06  0.3610855401348090E-06  0.3534493657753046E-06
  0.3459785204995569E-06  0.3386691957985022E-06  0.3315164462946996E-06  0.3245200161927642E-06  0.3176756990797003E-06
  0.3109781232524256E-06  0.3044250149741856E-06  0.2980121678319847E-06  0.2917385586442833E-06  0.2856001799500518E-06
  0.2795951274947583E-06  0.2737172906108754E-06  0.2679668398286594E-06  0.2623401940127223E-06  0.2568343973052833E-06
  0.2514465506919805E-06  0.2461747499182820E-06  0.2410162096566637E-06  0.2359681872121655E-06  0.2310280251549557E-06
  0.2261940892367420E-06  0.2214636651842739E-06  0.2168344082065232E-06  0.2123041440427187E-06  0.2078708263297813E-06
  0.2035314139448019E-06  0.1992863332134220E-06  0.1951310366621328E-06  0.1910642595248646E-06  0.1870837564865724E-06
  0.1831887033176827E-06  0.1793766841728939E-06  0.1756465195512646E-06  0.1719950688539029E-06  0.1684205983565334E-06
  0.1649227812094978E-06  0.1614994005194603E-06  0.1581487936164194E-06  0.1548697809994337E-06  0.1516591225936281E-06
  0.1485172873572083E-06  0.1454419020774367E-06  0.1424317730425173E-06  0.1394854649561239E-06  0.1366013293591095E-06
  0.1337783430699346E-06  0.1310151134248372E-06  0.1283102193383456E-06  0.1256618844536206E-06  0.1230706345722865E-06
  0.1205333859388702E-06  0.1180496695951661E-06  0.1156179791905743E-06  0.1132380518242826E-06  0.1109080329797507E-06
  0.1086276739670211E-06  0.1063947010493393E-06  0.1042084605273885E-06  0.1020684692321083E-06  0.9997346239742910E-07
  0.9792240973638400E-07  0.9591450833568160E-07  0.9394863553779942E-07  0.9202406658914697E-07  0.9013980672989419E-07
  0.8829490383277516E-07  0.8648876104189185E-07  0.8472038359741418E-07  0.8298896858605076E-07  0.8129384099220260E-07
  0.7963367210095385E-07  0.7800888113251858E-07  0.7641776278433099E-07  0.7485977704391189E-07  0.7333422047395288E-07
  0.7184031147744463E-07  0.7037773741558340E-07  0.6894585879990700E-07  0.6754356007832030E-07  0.6617048597945541E-07
  0.6482567016519170E-07  0.6350900605411880E-07  0.6221976178721889E-07  0.6095746840628635E-07  0.5972096062123455E-07
  0.5851028817005499E-07  0.5732474761543926E-07  0.5616377052319876E-07  0.5502687727698685E-07  0.5391348878447388E-07
  0.5282313253474058E-07  0.5175531825329927E-07  0.5070964803621791E-07  0.4968533673377351E-07  0.4868254066536792E-07
  0.4770031836187627E-07  0.4673831810464435E-07  0.4579617751687692E-07  0.4487330329538963E-07  0.4396963859676362E-07
  0.4308470380465224E-07  0.4221782745617020E-07  0.4136862585824019E-07  0.4053707414186647E-07  0.3972258966200570E-07
  0.3892484912171312E-07  0.3814364291088168E-07  0.3737820719607043E-07  0.3662857039898881E-07  0.3589435948470054E-07
  0.3517515523299153E-07  0.3447070540119057E-07  0.3378068313963922E-07  0.3310479002038846E-07  0.3244270629920720E-07
  0.3179418328613792E-07  0.3115878044468445E-07  0.3053657948726141E-07  0.2992702263782121E-07  0.2932985054826531E-07
  0.2874489979376449E-07  0.2817175825953200E-07  0.2761041528742680E-07  0.2706057600221357E-07  0.2652186736895601E-07
  0.2599402115777139E-07  0.2547700894695026E-07  0.2497051276861839E-07  0.2447429636731613E-07  0.2398826381977415E-07
  0.2351192662786161E-07  0.2304533985864055E-07  0.2258822995315768E-07  0.2214038552494912E-07  0.2170160762204887E-07
  0.2127173637234137E-07  0.2085056571843324E-07  0.2043790559014269E-07  0.2003362276070675E-07  0.1963748808009314E-07
  0.1924937009789573E-07  0.1886910006021481E-07  0.1849650566043692E-07  0.1813136307760033E-07  0.1777366520627766E-07
  0.1742323441078497E-07  0.1707980068488268E-07  0.1674330718515193E-07  0.1641349633985101E-07  0.1609041966332825E-07
  0.1577382313655562E-07  0.1546366412696898E-07  0.1515967262832874E-07  0.1486173228926191E-07  0.1456983422798430E-07
  0.1428381057877459E-07  0.1400350857494459E-07  0.1372884028683075E-07  0.1345966982313485E-07  0.1319589948423072E-07
  0.1293741114238856E-07  0.1268410265709008E-07  0.1243585501242706E-07  0.1219257494966541E-07  0.1195417098642793E-07
  0.1172051611320057E-07  0.1149149575496722E-07  0.1126708504273211E-07  0.1104719871136695E-07  0.1083165379611728E-07
  0.1062041476984632E-07  0.1041333419493640E-07  0.1021042805859906E-07  0.1001156046953611E-07  0.9816689683361801E-08
  0.9625615859931713E-08  0.9438387849058927E-08  0.9254875088515746E-08  0.9075017182169631E-08  0.8898717318572835E-08
  0.8725924871555435E-08  0.8556571451379114E-08  0.8390564687488222E-08  0.8227847736463900E-08  0.8068330892285758E-08
  0.7912031918522189E-08  0.7758797160306585E-08  0.7608601748643196E-08  0.7461364859295827E-08  0.7317023431596681E-08
  0.7175557481531314E-08  0.7036912386126914E-08  0.6900975346724181E-08  0.6767725491130250E-08  0.6637080662841299E-08
  0.6509039085500490E-08  0.6383515049890320E-08  0.6260491680620817E-08  0.6139845076802430E-08  0.6021595222449605E-08
  0.5905671951467184E-08  0.5792030410844973E-08  0.5680625747572776E-08  0.5571403338677783E-08  0.5464333874272143E-08
  0.5359358734580155E-08  0.5256449941981600E-08  0.5155560867109443E-08  0.5056647101042699E-08  0.4959671784376951E-08
  0.4864598057707781E-08  0.4771387729363141E-08  0.4679982623656542E-08  0.4590401836424007E-08  0.4502554329377517E-08
  0.4416424115305517E-08  0.4331962344394924E-08  0.4249165908021268E-08  0.4167987732728307E-08  0.4088407834501595E-08
  0.4010364040851755E-08  0.3933829706426195E-08  0.3858799058065188E-08  0.3785232571829056E-08  0.3713097385116271E-08
  0.3642381285473562E-08  0.3573012108404328E-08  0.3505008949744592E-08  0.3438325624216532E-08  0.3372938817136628E-08
  0.3308823215419920E-08  0.3245949953267768E-08  0.3184298824621123E-08  0.3123843184127395E-08  0.3064559717103066E-08
  0.3006415560946607E-08  0.2949418931308401E-08  0.2893514761126426E-08  0.2838693058393460E-08  0.2784924513221654E-08
  0.2732202908362069E-08  0.2680501820506720E-08  0.2629811479692989E-08  0.2580089253356732E-08  0.2531318044063369E-08
  0.2483497851812899E-08  0.2436598922628264E-08  0.2390605491342512E-08  0.2345498906208832E-08  0.2301260071391198E-08
  0.2257875886257921E-08  0.2215324812482322E-08  0.2173593971477317E-08  0.2132666709897535E-08  0.2092525042129978E-08
  0.2053155201409140E-08  0.2014542088701887E-08  0.1976663499547726E-08  0.1939524763017175E-08  0.1903093904687125E-08
  0.1867360266416540E-08  0.1832312745975173E-08  0.1797929805036347E-08  0.1764212220756178E-08  0.1731147336592187E-08
  0.1698708951280992E-08  0.1666890292462142E-08  0.1635675928035596E-08  0.1605065191867538E-08  0.1575036434608990E-08
  0.1545584771278641E-08  0.1516690883995864E-08  0.1488350331868560E-08  0.1460553011867205E-08  0.1433283602914059E-08
  0.1406532779135716E-08  0.1380293435104818E-08  0.1354554135524211E-08  0.1329304111230556E-08  0.1304535701684983E-08
  0.1280229144917655E-08  0.1256401427340847E-08  0.1233019797375334E-08  0.1210081479463554E-08  0.1187577591821309E-08
  0.1165495588928422E-08  0.1143839467587782E-08  0.1122599901925980E-08  0.1101757907129297E-08  0.1081303380168208E-08
  0.1061243537492373E-08  0.1041562613934843E-08  0.1022255169402797E-08  0.1003319316517093E-08  0.9847299642373741E-09
  0.9664963274147453E-09  0.9486096352873119E-09  0.9310587856248276E-09  0.9138414469589407E-09  0.8969472387043709E-09
  0.8803733853035567E-09  0.8641115600838134E-09  0.8481557678408080E-09  0.8325002909259638E-09  0.8171422982705678E-09
  0.8020720199120035E-09  0.7872852925139284E-09  0.7727767870058244E-09  0.7585409522725683E-09  0.7445726812882469E-09
  0.7308686433837863E-09  0.7174209004645604E-09  0.7042246785715633E-09  0.6912779237921995E-09  0.6785736417214139E-09
  0.6661076690228640E-09  0.6538759533825100E-09  0.6418723885737165E-09  0.6300941435277707E-09  0.6185367218414228E-09
  0.6071951275110621E-09  0.5960660298676146E-09  0.5851460427308552E-09  0.5744293374299048E-09  0.5639134159629577E-09
  0.5535938374379157E-09  0.5434669936299485E-09  0.5335288877361677E-09  0.5237766886878603E-09  0.5142057890594742E-09
  0.5048112483585498E-09  0.4955945653861704E-09  0.4865519653840522E-09  0.4776756767910229E-09  0.4689642563171503E-09
  0.4604118475359797E-09  0.4520220586723411E-09  0.4437875344986963E-09  0.4357093019713432E-09  0.4277782295059041E-09
  0.4199922076786322E-09  0.4123530683575183E-09  0.4048562873837369E-09  0.3974979234655507E-09  0.3902763390239983E-09
  0.3831885919680644E-09  0.3762320732736413E-09  0.3694043126944990E-09  0.3627034506070714E-09  0.3561263783868895E-09
  0.3496709866102066E-09  0.3433349160530952E-09  0.3371165291365941E-09  0.3310119678356926E-09  0.3250207047944542E-09
  0.3191407416114345E-09  0.3133688863954376E-09  0.3077036403453803E-09  0.3021422001481255E-09  0.2966840384477365E-09
  0.2913262686643492E-09  0.2860676417970609E-09  0.2809050492214027E-09  0.2758381023593159E-09  0.2708640811643903E-09
  0.2659819864359037E-09  0.2611894034387774E-09  0.2564848333719283E-09  0.2518670272344536E-09  0.2473339033581823E-09
  0.2428839351864553E-09  0.2385156516737652E-09  0.2342275540190286E-09  0.2300181295433745E-09  0.2258860598569612E-09
  0.2218293326805565E-09  0.2178461855351088E-09  0.2139381033439136E-09  0.2101002427590259E-09  0.2063327841916873E-09
   28     58.693         3.5196    fcc     
  0.2384185791015625E-06 -0.2021217346191406E-01 -0.4032254219055176E-01 -0.6033062934875488E-01 -0.8023762702941895E-01
 -0.1000425815582275E+00 -0.1197469234466553E+00 -0.1393504142761230E+00 -0.1588528156280518E+00 -0.1782553195953369E+00
 -0.1975576877593994E+00 -0.2167599201202393E+00 -0.2358629703521729E+00 -0.2548668384552002E+00 -0.2737712860107422E+00
 -0.2925772666931152E+00 -0.3112845420837402E+00 -0.3298935890197754E+00 -0.3484048843383789E+00 -0.3668184280395508E+00
 -0.3851339817047119E+00 -0.4033529758453369E+00 -0.4214749336242676E+00 -0.4394998550415039E+00 -0.4574285745620728E+00
 -0.4752612113952637E+00 -0.4929978847503662E+00 -0.5106388330459595E+00 -0.5281847715377808E+00 -0.5456351041793823E+00
 -0.5629906654357910E+00 -0.5802519321441650E+00 -0.5974187850952148E+00 -0.6144911050796509E+00 -0.6314702033996582E+00
 -0.6483557224273682E+00 -0.6651471853256226E+00 -0.6818466186523438E+00 -0.6984530687332153E+00 -0.7149665355682373E+00
 -0.7313883304595947E+00 -0.7477178573608398E+00 -0.7639554738998413E+00 -0.7801017761230469E+00 -0.7961573600769043E+00
 -0.8121213912963867E+00 -0.8279949426651001E+00 -0.8437784910202026E+00 -0.8594712018966675E+00 -0.8750741481781006E+00
 -0.8905881643295288E+00 -0.9060118198394775E+00 -0.9213469028472900E+00 -0.9365934133529663E+00 -0.9517507553100586E+00
 -0.9668202400207520E+00 -0.9818013906478882E+00 -0.9966946840286255E+00 -0.1011500716209412E+01 -0.1026219487190247E+01
 -0.1040850996971130E+01 -0.1055395722389221E+01 -0.1069854140281677E+01 -0.1084226369857788E+01 -0.1098512649536133E+01
 -0.1112712860107422E+01 -0.1126827716827393E+01 -0.1140857815742493E+01 -0.1154802680015564E+01 -0.1168662667274475E+01
 -0.1182438731193542E+01 -0.1196130394935608E+01 -0.1209737777709961E+01 -0.1223262310028076E+01 -0.1236703157424927E+01
 -0.1250060677528381E+01 -0.1263335943222046E+01 -0.1276528239250183E+01 -0.1289637804031372E+01 -0.1302665829658508E+01
 -0.1315612196922302E+01 -0.1328476428985596E+01 -0.1341260075569153E+01 -0.1353962659835815E+01 -0.1366583824157715E+01
 -0.1379124999046326E+01 -0.1391586065292358E+01 -0.1403966903686523E+01 -0.1416268110275269E+01 -0.1428489923477173E+01
 -0.1440632343292236E+01 -0.1452696084976196E+01 -0.1464681267738342E+01 -0.1476587772369385E+01 -0.1488416314125061E+01
 -0.1500167012214661E+01 -0.1511839866638184E+01 -0.1523435592651367E+01 -0.1534954071044922E+01 -0.1546395540237427E+01
 -0.1557761311531067E+01 -0.1569049954414368E+01 -0.1580262660980225E+01 -0.1591399908065796E+01 -0.1602461338043213E+01
 -0.1613447189331055E+01 -0.1624358773231506E+01 -0.1635195255279541E+01 -0.1645956993103027E+01 -0.1656644821166992E+01
 -0.1667258977890015E+01 -0.1677798986434937E+01 -0.1688265562057495E+01 -0.1698659420013428E+01 -0.1708979845046997E+01
 -0.1719227910041809E+01 -0.1729403495788574E+01 -0.1739506959915161E+01 -0.1749538660049438E+01 -0.1759498715400696E+01
 -0.1769387006759644E+01 -0.1779204607009888E+01 -0.1788951277732849E+01 -0.1798627614974976E+01 -0.1808233499526978E+01
 -0.1817769408226013E+01 -0.1827235460281372E+01 -0.1836632013320923E+01 -0.1845959186553955E+01 -0.1855217695236206E+01
 -0.1864407300949097E+01 -0.1873528242111206E+01 -0.1882580995559692E+01 -0.1891566276550293E+01 -0.1900483369827271E+01
 -0.1909332990646362E+01 -0.1918115854263306E+01 -0.1926831722259521E+01 -0.1935480594635010E+01 -0.1944063425064087E+01
 -0.1952579975128174E+01 -0.1961030721664429E+01 -0.1969416141510010E+01 -0.1977735757827759E+01 -0.1985990524291992E+01
 -0.1994180083274841E+01 -0.2002305984497070E+01 -0.2010366678237915E+01 -0.2018363714218140E+01 -0.2026297092437744E+01
 -0.2034166812896729E+01 -0.2041973114013672E+01 -0.2049716949462891E+01 -0.2057397603988647E+01 -0.2065016031265259E+01
 -0.2072571992874146E+01 -0.2080066204071045E+01 -0.2087499141693115E+01 -0.2094869852066040E+01 -0.2102180004119873E+01
 -0.2109429121017456E+01 -0.2116617202758789E+01 -0.2123745441436768E+01 -0.2130813360214233E+01 -0.2137821197509766E+01
 -0.2144769906997681E+01 -0.2151659011840820E+01 -0.2158488988876343E+01 -0.2165260076522827E+01 -0.2171973228454590E+01
 -0.2178627252578735E+01 -0.2185223817825317E+01 -0.2191762447357178E+01 -0.2198243618011475E+01 -0.2204667568206787E+01
 -0.2211034536361694E+01 -0.2217344760894775E+01 -0.2223598241806030E+01 -0.2229795932769775E+01 -0.2235937595367432E+01
 -0.2242023229598999E+01 -0.2248054027557373E+01 -0.2254029512405396E+01 -0.2259949684143066E+01 -0.2265815734863281E+01
 -0.2271627187728882E+01 -0.2277384519577026E+01 -0.2283087968826294E+01 -0.2288738012313843E+01 -0.2294334888458252E+01
 -0.2299878358840942E+01 -0.2305368661880493E+01 -0.2310807228088379E+01 -0.2316193103790283E+01 -0.2321527004241943E+01
 -0.2326809167861938E+01 -0.2332040071487427E+01 -0.2337219238281250E+01 -0.2342348098754883E+01 -0.2347425699234009E+01
 -0.2352452993392944E+01 -0.2357429981231689E+01 -0.2362357139587402E+01 -0.2367234706878662E+01 -0.2372062683105469E+01
 -0.2376842021942139E+01 -0.2381572008132935E+01 -0.2386253356933594E+01 -0.2390886783599854E+01 -0.2395471572875977E+01
 -0.2400008678436279E+01 -0.2404498100280762E+01 -0.2408940792083740E+01 -0.2413335800170898E+01 -0.2417684316635132E+01
 -0.2421986103057861E+01 -0.2426241874694824E+01 -0.2430451393127441E+01 -0.2434615373611450E+01 -0.2438733577728271E+01
 -0.2442806720733643E+01 -0.2446835041046143E+01 -0.2450818538665771E+01 -0.2454757690429688E+01 -0.2458652257919312E+01
 -0.2462503433227539E+01 -0.2466310739517212E+01 -0.2470074653625488E+01 -0.2473795413970947E+01 -0.2477473258972168E+01
 -0.2481108427047729E+01 -0.2484701395034790E+01 -0.2488252162933350E+01 -0.2491761207580566E+01 -0.2495228290557861E+01
 -0.2498654603958130E+01 -0.2502039670944214E+01 -0.2505383968353271E+01 -0.2508687734603882E+01 -0.2511951208114624E+01
 -0.2515174388885498E+01 -0.2518358469009399E+01 -0.2521502494812012E+01 -0.2524607419967651E+01 -0.2527673482894897E+01
 -0.2530701160430908E+01 -0.2533690214157104E+01 -0.2536640644073486E+01 -0.2539553880691528E+01 -0.2542428731918335E+01
 -0.2545266389846802E+01 -0.2548067569732666E+01 -0.2550831079483032E+01 -0.2553558349609375E+01 -0.2556249380111694E+01
 -0.2558903932571411E+01 -0.2561522960662842E+01 -0.2564106225967407E+01 -0.2566654682159424E+01 -0.2569167375564575E+01
 -0.2571645736694336E+01 -0.2574089527130127E+01 -0.2576498985290527E+01 -0.2578874349594116E+01 -0.2581216335296631E+01
 -0.2583524703979492E+01 -0.2585799694061279E+01 -0.2588041782379150E+01 -0.2590251207351685E+01 -0.2592428207397461E+01
 -0.2594573020935059E+01 -0.2596685886383057E+01 -0.2598767280578613E+01 -0.2600817203521729E+01 -0.2602835893630981E+01
 -0.2604823827743530E+01 -0.2606781244277954E+01 -0.2608708143234253E+01 -0.2610605001449585E+01 -0.2612472057342529E+01
 -0.2614309310913086E+01 -0.2616117715835571E+01 -0.2617897033691406E+01 -0.2619647502899170E+01 -0.2621369600296021E+01
 -0.2623063087463379E+01 -0.2624728679656982E+01 -0.2626366853713989E+01 -0.2627977132797241E+01 -0.2629560232162476E+01
 -0.2631116628646851E+01 -0.2632646560668945E+01 -0.2634149551391602E+01 -0.2635626554489136E+01 -0.2637078046798706E+01
 -0.2638503551483154E+01 -0.2639903545379639E+01 -0.2641278743743896E+01 -0.2642628908157349E+01 -0.2643954515457153E+01
 -0.2645255565643311E+01 -0.2646533012390137E+01 -0.2647786140441895E+01 -0.2649015903472900E+01 -0.2650222778320312E+01
 -0.2651406288146973E+01 -0.2652566909790039E+01 -0.2653705358505249E+01 -0.2654821395874023E+01 -0.2655915021896362E+01
 -0.2656987428665161E+01 -0.2658038377761841E+01 -0.2659067869186401E+01 -0.2660076618194580E+01 -0.2661064624786377E+01
 -0.2662032365798950E+01 -0.2662979841232300E+01 -0.2663907527923584E+01 -0.2664815187454224E+01 -0.2665703773498535E+01
 -0.2666573524475098E+01 -0.2667423963546753E+01 -0.2668256044387817E+01 -0.2669069766998291E+01 -0.2669865369796753E+01
 -0.2670643329620361E+01 -0.2671403646469116E+01 -0.2672146558761597E+01 -0.2672872543334961E+01 -0.2673581838607788E+01
 -0.2674274682998657E+01 -0.2674951076507568E+01 -0.2675611495971680E+01 -0.2676256418228149E+01 -0.2676885843276978E+01
 -0.2677500009536743E+01 -0.2678099155426025E+01 -0.2678683996200562E+01 -0.2679254055023193E+01 -0.2679810047149658E+01
 -0.2680352449417114E+01 -0.2680880784988403E+01 -0.2681395769119263E+01 -0.2681897878646851E+01 -0.2682387351989746E+01
 -0.2682863950729370E+01 -0.2683328151702881E+01 -0.2683780431747437E+01 -0.2684220790863037E+01 -0.2684649705886841E+01
 -0.2685067653656006E+01 -0.2685474157333374E+01 -0.2685869932174683E+01 -0.2686255455017090E+01 -0.2686630725860596E+01
 -0.2686995744705200E+01 -0.2687351226806641E+01 -0.2687697410583496E+01 -0.2688034296035767E+01 -0.2688362121582031E+01
 -0.2688681602478027E+01 -0.2688992500305176E+01 -0.2689295291900635E+01 -0.2689590215682983E+01 -0.2689877510070801E+01
 -0.2690157175064087E+01 -0.2690429925918579E+01 -0.2690696001052856E+01 -0.2690955400466919E+01 -0.2691208600997925E+01
 -0.2691455841064453E+01 -0.2691696882247925E+01 -0.2691932678222656E+01 -0.2692163228988647E+01 -0.2692388534545898E+01
 -0.2692609071731567E+01 -0.2692825555801392E+01 -0.2693037509918213E+01 -0.2693245649337769E+01 -0.2693449735641479E+01
 -0.2693650722503662E+01 -0.2693848371505737E+01 -0.2694042682647705E+01 -0.2694233655929565E+01 -0.2694421052932739E+01
 -0.2694605112075806E+01 -0.2694786310195923E+01 -0.2694963932037354E+01 -0.2695138216018677E+01 -0.2695309400558472E+01
 -0.2695477247238159E+01 -0.2695641994476318E+01 -0.2695803403854370E+01 -0.2695961713790894E+01 -0.2696116447448730E+01
 -0.2696268320083618E+01 -0.2696416854858398E+01 -0.2696562051773071E+01 -0.2696704387664795E+01 -0.2696843385696411E+01
 -0.2696979284286499E+01 -0.2697112083435059E+01 -0.2697241544723511E+01 -0.2697367906570435E+01 -0.2697491407394409E+01
 -0.2697611808776855E+01 -0.2697729110717773E+01 -0.2697843074798584E+01 -0.2697953939437866E+01 -0.2698061943054199E+01
 -0.2698166847229004E+01 -0.2698268890380859E+01 -0.2698367595672607E+01 -0.2698463678359985E+01 -0.2698556423187256E+01
 -0.2698646306991577E+01 -0.2698732852935791E+01 -0.2698816776275635E+01 -0.2698897600173950E+01 -0.2698975801467896E+01
 -0.2699050903320312E+01 -0.2699122667312622E+01 -0.2699191808700562E+01 -0.2699258089065552E+01 -0.2699321508407593E+01
 -0.2699381828308105E+01 -0.2699439287185669E+01 -0.2699494123458862E+01 -0.2699545621871948E+01 -0.2699594736099243E+01
 -0.2699640750885010E+01 -0.2699683904647827E+01 -0.2699724435806274E+01 -0.2699762105941772E+01 -0.2699796915054321E+01
 -0.2699829101562500E+01 -0.2699858188629150E+01 -0.2699884653091431E+01 -0.2699908494949341E+01 -0.2699929237365723E+01
 -0.2699947595596313E+01 -0.2699963092803955E+01 -0.2699975728988647E+01 -0.2699985980987549E+01 -0.2699993371963501E+01
 -0.2699997901916504E+01 -0.2700000047683716E+01 -0.2699999332427979E+01 -0.2699995994567871E+01 -0.2699990034103394E+01
 -0.2699981212615967E+01 -0.2699970245361328E+01 -0.2699956178665161E+01 -0.2699939727783203E+01 -0.2699920654296875E+01
 -0.2699899196624756E+01 -0.2699875116348267E+01 -0.2699848175048828E+01 -0.2699818849563599E+01 -0.2699786901473999E+01
 -0.2699752569198608E+01 -0.2699715614318848E+01 -0.2699676036834717E+01 -0.2699634313583374E+01 -0.2699589729309082E+01
 -0.2699542999267578E+01 -0.2699493408203125E+01 -0.2699441432952881E+01 -0.2699387311935425E+01 -0.2699330568313599E+01
 -0.2699271440505981E+01 -0.2699209690093994E+01 -0.2699145555496216E+01 -0.2699079275131226E+01 -0.2699010372161865E+01
 -0.2698939085006714E+01 -0.2698865652084351E+01 -0.2698789834976196E+01 -0.2698711633682251E+01 -0.2698630809783936E+01
 -0.2698548078536987E+01 -0.2698462963104248E+01 -0.2698375463485718E+01 -0.2698285341262817E+01 -0.2698193311691284E+01
 -0.2698098897933960E+01 -0.2698002338409424E+01 -0.2697903394699097E+01 -0.2697802066802979E+01 -0.2697698831558228E+01
 -0.2697593212127686E+01 -0.2697485446929932E+01 -0.2697375297546387E+01 -0.2697263002395630E+01 -0.2697148799896240E+01
 -0.2697031974792480E+01 -0.2696913242340088E+01 -0.2696792364120483E+01 -0.2696669340133667E+01 -0.2696544170379639E+01
 -0.2696416616439819E+01 -0.2696287393569946E+01 -0.2696155786514282E+01 -0.2696022272109985E+01 -0.2695886611938477E+01
 -0.2695748805999756E+01 -0.2695609092712402E+01 -0.2695467233657837E+01 -0.2695323467254639E+01 -0.2695177555084229E+01
 -0.2695029258728027E+01 -0.2694879531860352E+01 -0.2694727659225464E+01 -0.2694573640823364E+01 -0.2694417715072632E+01
 -0.2694260120391846E+01 -0.2694099903106689E+01 -0.2693938016891479E+01 -0.2693773984909058E+01 -0.2693608522415161E+01
 -0.2693440675735474E+01 -0.2693271160125732E+01 -0.2693099737167358E+01 -0.2692925691604614E+01 -0.2692750692367554E+01
 -0.2692573070526123E+01 -0.2692394018173218E+01 -0.2692212581634521E+01 -0.2692029476165771E+01 -0.2691844940185547E+01
 -0.2691657781600952E+01 -0.2691469192504883E+01 -0.2691278934478760E+01 -0.2691086292266846E+01 -0.2690891981124878E+01
 -0.2690696239471436E+01 -0.2690498113632202E+01 -0.2690298557281494E+01 -0.2690097332000732E+01 -0.2689893960952759E+01
 -0.2689688920974731E+01 -0.2689481973648071E+01 -0.2689273357391357E+01 -0.2689062595367432E+01 -0.2688850641250610E+01
 -0.2688636302947998E+01 -0.2688420772552490E+01 -0.2688203811645508E+01 -0.2687984228134155E+01 -0.2687763452529907E+01
 -0.2687540769577026E+01 -0.2687316179275513E+01 -0.2687090396881104E+01 -0.2686862468719482E+01 -0.2686632633209229E+01
 -0.2686401844024658E+01 -0.2686168909072876E+01 -0.2685934543609619E+01 -0.2685698032379150E+01 -0.2685460329055786E+01
 -0.2685220718383789E+01 -0.2684979438781738E+01 -0.2684736967086792E+01 -0.2684492349624634E+01 -0.2684246063232422E+01
 -0.2683998346328735E+01 -0.2683748960494995E+01 -0.2683497667312622E+01 -0.2683245182037354E+01 -0.2682991027832031E+01
 -0.2682735443115234E+01 -0.2682478427886963E+01 -0.2682219028472900E+01 -0.2681958675384521E+01 -0.2681696653366089E+01
 -0.2681432962417603E+01 -0.2681167840957642E+01 -0.2680900812149048E+01 -0.2680632591247559E+01 -0.2680362462997437E+01
 -0.2680091142654419E+01 -0.2679818391799927E+01 -0.2679543733596802E+01 -0.2679267883300781E+01 -0.2678990364074707E+01
 -0.2678711175918579E+01 -0.2678430795669556E+01 -0.2678148746490479E+01 -0.2677865505218506E+01 -0.2677580356597900E+01
 -0.2677294015884399E+01 -0.2677006006240845E+01 -0.2676716804504395E+01 -0.2676425933837891E+01 -0.2676133394241333E+01
 -0.2675839900970459E+01 -0.2675544500350952E+01 -0.2675247907638550E+01 -0.2674949645996094E+01 -0.2674650192260742E+01
 -0.2674349784851074E+01 -0.2674046993255615E+01 -0.2673743247985840E+01 -0.2673438072204590E+01 -0.2673131465911865E+01
 -0.2672823429107666E+01 -0.2672514200210571E+01 -0.2672203540802002E+01 -0.2671891212463379E+01 -0.2671577930450439E+01
 -0.2671262979507446E+01 -0.2670946598052979E+01 -0.2670629024505615E+01 -0.2670310020446777E+01 -0.2669989824295044E+01
 -0.2669668197631836E+01 -0.2669344663619995E+01 -0.2669020414352417E+01 -0.2668694972991943E+01 -0.2668367862701416E+01
 -0.2668039560317993E+01 -0.2667710065841675E+01 -0.2667378902435303E+01 -0.2667046546936035E+01 -0.2666712999343872E+01
 -0.2666378021240234E+01 -0.2666041851043701E+01 -0.2665704250335693E+01 -0.2665365695953369E+01 -0.2665025472640991E+01
 -0.2664683818817139E+01 -0.2664341449737549E+01 -0.2663997650146484E+01 -0.2663652420043945E+01 -0.2663306474685669E+01
 -0.2662958621978760E+01 -0.2662609577178955E+01 -0.2662259101867676E+01 -0.2661907911300659E+01 -0.2661555528640747E+01
 -0.2661201715469360E+01 -0.2660846233367920E+01 -0.2660490036010742E+01 -0.2660132646560669E+01 -0.2659773826599121E+01
 -0.2659413576126099E+01 -0.2659052610397339E+01 -0.2658690214157104E+01 -0.2658326625823975E+01 -0.2657962083816528E+01
 -0.2657596111297607E+01 -0.2657228708267212E+01 -0.2656860351562500E+01 -0.2656490802764893E+01 -0.2656120538711548E+01
 -0.2655748367309570E+01 -0.2655375242233276E+01 -0.2655001163482666E+01 -0.2654625654220581E+01 -0.2654249429702759E+01
 -0.2653871774673462E+01 -0.2653492927551270E+01 -0.2653112888336182E+01 -0.2652731657028198E+01 -0.2652349710464478E+01
 -0.2651966333389282E+01 -0.2651581764221191E+01 -0.2651196241378784E+01 -0.2650809526443481E+01 -0.2650421857833862E+01
 -0.2650032997131348E+01 -0.2649642705917358E+01 -0.2649251699447632E+01 -0.2648859262466431E+01 -0.2648465871810913E+01
 -0.2648071527481079E+01 -0.2647675991058350E+01 -0.2647279262542725E+01 -0.2646881580352783E+01 -0.2646482706069946E+01
 -0.2646082878112793E+01 -0.2645682096481323E+01 -0.2645280122756958E+01 -0.2644877195358276E+01 -0.2644472837448120E+01
 -0.2644067764282227E+01 -0.2643661499023438E+01 -0.2643254280090332E+01 -0.2642845630645752E+01 -0.2642436504364014E+01
 -0.2642026185989380E+01 -0.2641614675521851E+01 -0.2641202211380005E+01 -0.2640788793563843E+01 -0.2640374183654785E+01
 -0.2639958620071411E+01 -0.2639542102813721E+01 -0.2639124393463135E+01 -0.2638705730438232E+01 -0.2638286352157593E+01
 -0.2637865543365479E+01 -0.2637444019317627E+01 -0.2637021303176880E+01 -0.2636597633361816E+01 -0.2636173009872437E+01
 -0.2635747671127319E+01 -0.2635321140289307E+01 -0.2634893417358398E+01 -0.2634464979171753E+01 -0.2634035110473633E+01
 -0.2633604764938354E+01 -0.2633173227310181E+01 -0.2632740736007690E+01 -0.2632307291030884E+01 -0.2631873130798340E+01
 -0.2631437540054321E+01 -0.2631001472473145E+01 -0.2630564212799072E+01 -0.2630126237869263E+01 -0.2629687070846558E+01
 -0.2629246711730957E+01 -0.2628805875778198E+01 -0.2628364086151123E+01 -0.2627921104431152E+01 -0.2627477407455444E+01
 -0.2627032279968262E+01 -0.2626586914062500E+01 -0.2626140356063843E+01 -0.2625692605972290E+01 -0.2625244379043579E+01
 -0.2624794960021973E+01 -0.2624344825744629E+01 -0.2623893737792969E+01 -0.2623441696166992E+01 -0.2622988700866699E+01
 -0.2622534513473511E+01 -0.2622080087661743E+01 -0.2621624231338501E+01 -0.2621167659759521E+01 -0.2620710134506226E+01
 -0.2620252370834351E+01 -0.2619792938232422E+01 -0.2619333028793335E+01 -0.2618872165679932E+01 -0.2618409872055054E+01
 -0.2617947578430176E+01 -0.2617484092712402E+01 -0.2617019414901733E+01 -0.2616554260253906E+01 -0.2616088151931763E+01
 -0.2615620851516724E+01 -0.2615153312683105E+01 -0.2614684581756592E+01 -0.2614214897155762E+01 -0.2613744497299194E+01
 -0.2613273143768311E+01 -0.2612801313400269E+01 -0.2612328290939331E+01 -0.2611854791641235E+01 -0.2611379623413086E+01
 -0.2610904455184937E+01 -0.2610428094863892E+01 -0.2609951257705688E+01 -0.2609473466873169E+01 -0.2608994722366333E+01
 -0.2608514785766602E+01 -0.2608034372329712E+01 -0.2607553482055664E+01 -0.2607071161270142E+01 -0.2606588602066040E+01
 -0.2606104850769043E+01 -0.2605620622634888E+01 -0.2605134963989258E+01 -0.2604649066925049E+01 -0.2604162454605103E+01
 -0.2603675127029419E+01 -0.2603186130523682E+01 -0.2602697372436523E+01 -0.2602207422256470E+01 -0.2601716518402100E+01
 -0.2601225137710571E+01 -0.2600732803344727E+01 -0.2600239276885986E+01 -0.2599745750427246E+01 -0.2599251270294189E+01
 -0.2598755836486816E+01 -0.2598259210586548E+01 -0.2597762346267700E+01 -0.2597265005111694E+01 -0.2596766471862793E+01
 -0.2596267223358154E+01 -0.2595767259597778E+01 -0.2595266580581665E+01 -0.2594764947891235E+01 -0.2594262361526489E+01
 -0.2593759775161743E+01 -0.2593255996704102E+01 -0.2592751502990723E+01 -0.2592246294021606E+01 -0.2591740369796753E+01
 -0.2591233730316162E+01 -0.2590726137161255E+01 -0.2590218067169189E+01 -0.2589709281921387E+01 -0.2589199542999268E+01
 -0.2588689327239990E+01 -0.2588178157806396E+01 -0.2587666511535645E+01 -0.2587153911590576E+01 -0.2586640834808350E+01
 -0.2586126804351807E+01 -0.2585612058639526E+01 -0.2585096836090088E+01 -0.2584580659866333E+01 -0.2584064006805420E+01
 -0.2583546400070190E+01 -0.2583028316497803E+01 -0.2582509279251099E+01 -0.2581989526748657E+01 -0.2581469535827637E+01
 -0.2580948591232300E+01 -0.2580427169799805E+01 -0.2579904556274414E+01 -0.2579381465911865E+01 -0.2578857660293579E+01
 -0.2578333377838135E+01 -0.2577808141708374E+01 -0.2577282428741455E+01 -0.2576756238937378E+01 -0.2576229095458984E+01
 -0.2575700998306274E+01 -0.2575172662734985E+01 -0.2574643135070801E+01 -0.2574113845825195E+01 -0.2573583126068115E+01
 -0.2573052167892456E+01 -0.2572520256042480E+01 -0.2571987867355347E+01 -0.2571454524993896E+01 -0.2570920705795288E+01
 -0.2570386171340942E+01 -0.2569851160049438E+01 -0.2569315433502197E+01 -0.2568778991699219E+01 -0.2568241834640503E+01
 -0.2567704200744629E+01 -0.2567165851593018E+01 -0.2566627025604248E+01 -0.2566087245941162E+01 -0.2565547227859497E+01
 -0.2565006256103516E+01 -0.2564464807510376E+01 -0.2563922643661499E+01 -0.2563379764556885E+01 -0.2562836408615112E+01
 -0.2562292575836182E+01 -0.2561747550964355E+01 -0.2561202526092529E+01 -0.2560656309127808E+01 -0.2560109853744507E+01
 -0.2559562444686890E+01 -0.2559014797210693E+01 -0.2558466434478760E+01 -0.2557917356491089E+01 -0.2557367801666260E+01
 -0.2556817531585693E+01 -0.2556266784667969E+01 -0.2555715322494507E+01 -0.2555163145065308E+01 -0.2554610490798950E+01
 -0.2554057359695435E+01 -0.2553503513336182E+01 -0.2552948951721191E+01 -0.2552393913269043E+01 -0.2551837921142578E+01
 -0.2551281929016113E+01 -0.2550725460052490E+01 -0.2550167560577393E+01 -0.2549609661102295E+01 -0.2549050807952881E+01
 -0.2548491716384888E+01 -0.2547931909561157E+01 -0.2547371864318848E+01 -0.2546810865402222E+01 -0.2546249151229858E+01
 -0.2545687198638916E+01 -0.2545124530792236E+01 -0.2544561386108398E+01 -0.2543997287750244E+01 -0.2543432712554932E+01
 -0.2542867898941040E+01 -0.2542302608489990E+01 -0.2541736364364624E+01 -0.2541169643402100E+01 -0.2540602684020996E+01
 -0.2540035009384155E+01 -0.2539466619491577E+01 -0.2538897514343262E+01 -0.2538328170776367E+01 -0.2537758350372314E+01
 -0.2537187576293945E+01 -0.2536616325378418E+01 -0.2536044597625732E+01 -0.2535472631454468E+01 -0.2534899950027466E+01
 -0.2534326553344727E+01 -0.2533752679824829E+01 -0.2533178329467773E+01 -0.2532603502273560E+01 -0.2532027959823608E+01
 -0.2531451702117920E+01 -0.2530875444412231E+01 -0.2530297994613647E+01 -0.2529720544815063E+01 -0.2529142379760742E+01
 -0.2528563737869263E+01 -0.2527984619140625E+01 -0.2527404785156250E+01 -0.2526824474334717E+01 -0.2526243448257446E+01
 -0.2525662422180176E+01 -0.2525080442428589E+01 -0.2524497985839844E+01 -0.2523915290832520E+01 -0.2523331642150879E+01
 -0.2522747755050659E+01 -0.2522163391113281E+01 -0.2521578311920166E+01 -0.2520992755889893E+01 -0.2520406961441040E+01
 -0.2519820451736450E+01 -0.2519233226776123E+01 -0.2518646001815796E+01 -0.2518057823181152E+01 -0.2517469167709351E+01
 -0.2516880273818970E+01 -0.2516290664672852E+01 -0.2515700817108154E+01 -0.2515110254287720E+01 -0.2514519214630127E+01
 -0.2513927459716797E+01 -0.2513335466384888E+01 -0.2512742996215820E+01 -0.2512149810791016E+01 -0.2511556625366211E+01
 -0.2510962486267090E+01 -0.2510368108749390E+01 -0.2509773015975952E+01 -0.2509177446365356E+01 -0.2508581638336182E+01
 -0.2507985115051270E+01 -0.2507388353347778E+01 -0.2506791114807129E+01 -0.2506192922592163E+01 -0.2505594730377197E+01
 -0.2504995822906494E+01 -0.2504396438598633E+01 -0.2503796815872192E+01 -0.2503196477890015E+01 -0.2502595663070679E+01
 -0.2501994609832764E+01 -0.2501392602920532E+01 -0.2500790834426880E+01 -0.2500187873840332E+01 -0.2499585151672363E+01
 -0.2498981475830078E+01 -0.2498377561569214E+01 -0.2497772932052612E+01 -0.2497168064117432E+01 -0.2496562719345093E+01
 -0.2495956659317017E+01 -0.2495350599288940E+01 -0.2494743585586548E+01 -0.2494136333465576E+01 -0.2493528842926025E+01
 -0.2492920637130737E+01 -0.2492311954498291E+01 -0.2491703033447266E+01 -0.2491093635559082E+01 -0.2490483522415161E+01
 -0.2489873170852661E+01 -0.2489262104034424E+01 -0.2488651275634766E+01 -0.2488039255142212E+01 -0.2487426996231079E+01
 -0.2486814498901367E+01 -0.2486201524734497E+01 -0.2485587835311890E+01 -0.2484974145889282E+01 -0.2484359741210938E+01
 -0.2483744859695435E+01 -0.2483129739761353E+01 -0.2482514142990112E+01 -0.2481898069381714E+01 -0.2481281518936157E+01
 -0.2480664491653442E+01 -0.2480047225952148E+01 -0.2479429244995117E+01 -0.2478811264038086E+01 -0.2478192329406738E+01
 -0.2477572917938232E+01 -0.2476953744888306E+01 -0.2476333856582642E+01 -0.2475713253021240E+01 -0.2475092649459839E+01
 -0.2474471330642700E+01 -0.2473849534988403E+01 -0.2473227500915527E+01 -0.2472605228424072E+01 -0.2471982240676880E+01
 -0.2471359014511108E+01 -0.2470735549926758E+01 -0.2470111131668091E+01 -0.2469486951828003E+01 -0.2468861579895020E+01
 -0.2468236207962036E+01 -0.2467610597610474E+01 -0.2466984272003174E+01 -0.2466357707977295E+01 -0.2465730905532837E+01
 -0.2465103387832642E+01 -0.2464475631713867E+01 -0.2463847398757935E+01 -0.2463219165802002E+01 -0.2462589979171753E+01
 -0.2461960554122925E+01 -0.2461330890655518E+01 -0.2460700511932373E+01 -0.2460070133209229E+01 -0.2459438800811768E+01
 -0.2458807706832886E+01 -0.2458176136016846E+01 -0.2457543849945068E+01 -0.2456911325454712E+01 -0.2456278324127197E+01
 -0.2455644845962524E+01 -0.2455011129379272E+01 -0.2454377174377441E+01 -0.2453742742538452E+01 -0.2453107833862305E+01
 -0.2452472448348999E+01 -0.2451836824417114E+01 -0.2451200723648071E+01 -0.2450564384460449E+01 -0.2449927568435669E+01
 -0.2449290513992310E+01 -0.2448653221130371E+01 -0.2448014974594116E+01 -0.2447376966476440E+01 -0.2446738243103027E+01
 -0.2446099042892456E+01 -0.2445459365844727E+01 -0.2444819927215576E+01 -0.2444179773330688E+01 -0.2443539142608643E+01
 -0.2442898273468018E+01 -0.2442257165908813E+01 -0.2441615581512451E+01 -0.2440973281860352E+01 -0.2440331220626831E+01
 -0.2439687967300415E+01 -0.2439045190811157E+01 -0.2438401460647583E+01 -0.2437757968902588E+01 -0.2437113523483276E+01
 -0.2436469078063965E+01 -0.2435824155807495E+01 -0.2435178756713867E+01 -0.2434533119201660E+01 -0.2433887243270874E+01
 -0.2433240890502930E+01 -0.2432594299316406E+01 -0.2431947231292725E+01 -0.2431299686431885E+01 -0.2430651903152466E+01
 -0.2430003881454468E+01 -0.2429355144500732E+01 -0.2428706407546997E+01 -0.2428057432174683E+01 -0.2427407741546631E+01
 -0.2426757812500000E+01 -0.2426107883453369E+01 -0.2425457239151001E+01 -0.2424806356430054E+01 -0.2424154996871948E+01
 -0.2423503398895264E+01 -0.2422851324081421E+01 -0.2422199249267578E+01 -0.2421546697616577E+01 -0.2420893669128418E+01
 -0.2420240402221680E+01 -0.2419586658477783E+01 -0.2418932676315308E+01 -0.2418278217315674E+01 -0.2417623519897461E+01
 -0.2416968584060669E+01 -0.2416313171386719E+01 -0.2415657520294189E+01 -0.2415001630783081E+01 -0.2414345741271973E+01
 -0.2413688898086548E+01 -0.2413031816482544E+01 -0.2412374496459961E+01 -0.2411716699600220E+01 -0.2411058902740479E+01
 -0.2410400629043579E+01 -0.2409742116928101E+01 -0.2409082889556885E+01 -0.2408423662185669E+01 -0.2407764196395874E+01
 -0.2407104253768921E+01 -0.2406444072723389E+01 -0.2405783414840698E+01 -0.2405122518539429E+01 -0.2404461383819580E+01
 -0.2403799772262573E+01 -0.2403137922286987E+01 -0.2402475595474243E+01 -0.2401813268661499E+01 -0.2401150226593018E+01
 -0.2400487422943115E+01 -0.2399823665618896E+01 -0.2399160146713257E+01 -0.2398496150970459E+01 -0.2397831678390503E+01
 -0.2397166967391968E+01 -0.2396501779556274E+01 -0.2395836830139160E+01 -0.2395170927047729E+01 -0.2394505262374878E+01
 -0.2393838882446289E+01 -0.2393172264099121E+01 -0.2392505407333374E+01 -0.2391838312149048E+01 -0.2391170740127563E+01
 -0.2390502929687500E+01 -0.2389835119247437E+01 -0.2389166831970215E+01 -0.2388497829437256E+01 -0.2387829065322876E+01
 -0.2387159824371338E+01 -0.2386490345001221E+01 -0.2385820388793945E+01 -0.2385149717330933E+01 -0.2384479761123657E+01
 -0.2383808612823486E+01 -0.2383137464523315E+01 -0.2382466554641724E+01 -0.2381794929504395E+01 -0.2381122827529907E+01
 -0.2380450487136841E+01 -0.2379777908325195E+01 -0.2379104852676392E+01 -0.2378431797027588E+01 -0.2377758741378784E+01
 -0.2377084732055664E+01 -0.2376411199569702E+01 -0.2375736474990845E+01 -0.2375061988830566E+01 -0.2374387025833130E+01
 -0.2373712062835693E+01 -0.2373036384582520E+01 -0.2372360706329346E+01 -0.2371684551239014E+01 -0.2371008396148682E+01
 -0.2370332002639771E+01 -0.2369655132293701E+01 -0.2368977785110474E+01 -0.2368300676345825E+01 -0.2367622613906860E+01
 -0.2366944551467896E+01 -0.2366266012191772E+01 -0.2365588188171387E+01 -0.2364908933639526E+01 -0.2364230155944824E+01
 -0.2363550424575806E+01 -0.2362870931625366E+01 -0.2362190723419189E+01 -0.2361510753631592E+01 -0.2360830307006836E+01
 -0.2360149621963501E+01 -0.2359468460083008E+01 -0.2358787059783936E+01 -0.2358105421066284E+01 -0.2357423782348633E+01
 -0.2356741428375244E+01 -0.2356059312820435E+01 -0.2355376243591309E+01 -0.2354693412780762E+01 -0.2354010105133057E+01
 -0.2353326797485352E+01 -0.2352643251419067E+01 -0.2351959228515625E+01 -0.2351274728775024E+01 -0.2350590467453003E+01
 -0.2349905490875244E+01 -0.2349220275878906E+01 -0.2348535060882568E+01 -0.2347849607467651E+01 -0.2347163677215576E+01
 -0.2346477270126343E+01 -0.2345791339874268E+01 -0.2345104932785034E+01 -0.2344417810440063E+01 -0.2343730449676514E+01
 -0.2343043327331543E+01 -0.2342355489730835E+01 -0.2341667652130127E+01 -0.2340979337692261E+01 -0.2340290784835815E+01
 -0.2339601993560791E+01 -0.2338913440704346E+01 -0.2338223934173584E+01 -0.2337534427642822E+01 -0.2336844682693481E+01
 -0.2336154699325562E+01 -0.2335464954376221E+01 -0.2334774255752563E+01 -0.2334083557128906E+01 -0.2333392620086670E+01
 -0.2332701444625854E+01 -0.2332010030746460E+01 -0.2331318378448486E+01 -0.2330626010894775E+01 -0.2329934120178223E+01
 -0.2329241514205933E+01 -0.2328548908233643E+01 -0.2327855587005615E+01 -0.2327162742614746E+01 -0.2326469182968140E+01
 -0.2325775384902954E+01 -0.2325081348419189E+01 -0.2324387311935425E+01 -0.2323693037033081E+01 -0.2322998523712158E+01
 -0.2322303056716919E+01 -0.2321608066558838E+01 -0.2320913076400757E+01 -0.2320217370986938E+01 -0.2319521427154541E+01
 -0.2318825483322144E+01 -0.2318129062652588E+01 -0.2317432403564453E+01 -0.2316735506057739E+01 -0.2316038608551025E+01
 -0.2315340995788574E+01 -0.2314643859863281E+01 -0.2313945770263672E+01 -0.2313248395919800E+01 -0.2312549829483032E+01
 -0.2311851501464844E+01 -0.2311152696609497E+01 -0.2310453653335571E+01 -0.2309754371643066E+01 -0.2309055328369141E+01
 -0.2308355569839478E+01 -0.2307655572891235E+01 -0.2306955575942993E+01 -0.2306255340576172E+01 -0.2305554866790771E+01
 -0.2304854393005371E+01 -0.2304152965545654E+01 -0.2303452014923096E+01 -0.2302750349044800E+01 -0.2302048921585083E+01
 -0.2301346778869629E+01 -0.2300644636154175E+01 -0.2299942493438721E+01 -0.2299240112304688E+01 -0.2298536777496338E+01
 -0.2297833919525146E+01 -0.2297130823135376E+01 -0.2296427488327026E+01 -0.2295723676681519E+01 -0.2295019626617432E+01
 -0.2294315576553345E+01 -0.2293611288070679E+01 -0.2292906761169434E+01 -0.2292201995849609E+01 -0.2291496992111206E+01
 -0.2290791749954224E+01 -0.2290086507797241E+01 -0.2289380788803101E+01 -0.2288674831390381E+01 -0.2287968873977661E+01
 -0.2287262916564941E+01 -0.2286556005477905E+01 -0.2285849332809448E+01 -0.2285142421722412E+01 -0.2284435510635376E+01
 -0.2283727884292603E+01 -0.2283020496368408E+01 -0.2282312393188477E+01 -0.2281604528427124E+01 -0.2280896425247192E+01
 -0.2280187845230103E+01 -0.2279479265213013E+01 -0.2278770208358765E+01 -0.2278061628341675E+01 -0.2277352333068848E+01
 -0.2276642560958862E+01 -0.2275933265686035E+01 -0.2275223016738892E+01 -0.2274512767791748E+01 -0.2273802280426025E+01
 -0.2273092269897461E+01 -0.2272381305694580E+01 -0.2271670579910278E+01 -0.2270959615707397E+01 -0.2270248413085938E+01
 -0.2269536733627319E+01 -0.2268825292587280E+01 -0.2268113136291504E+01 -0.2267400979995728E+01 -0.2266688823699951E+01
 -0.2265975952148438E+01 -0.2265263557434082E+01 -0.2264550447463989E+01 -0.2263837575912476E+01 -0.2263123750686646E+01
 -0.2262410163879395E+01 -0.2261696815490723E+01 -0.2260982990264893E+01 -0.2260268449783325E+01 -0.2259554624557495E+01
 -0.2258840084075928E+01 -0.2258125066757202E+01 -0.2257410049438477E+01 -0.2256694793701172E+01 -0.2255980014801025E+01
 -0.2255264282226562E+01 -0.2254548549652100E+01 -0.2253832578659058E+01 -0.2253116369247437E+01 -0.2252400636672974E+01
 -0.2251683950424194E+01 -0.2250967025756836E+01 -0.2250250101089478E+01 -0.2249533176422119E+01 -0.2248816013336182E+01
 -0.2248098611831665E+01 -0.2247380733489990E+01 -0.2246663331985474E+01 -0.2245945215225220E+01 -0.2245227098464966E+01
 -0.2244508266448975E+01 -0.2243789911270142E+01 -0.2243071556091309E+01 -0.2242352247238159E+01 -0.2241633415222168E+01
 -0.2240913867950439E+01 -0.2240194320678711E+01 -0.2239474773406982E+01 -0.2238754987716675E+01 -0.2238034725189209E+01
 -0.2237314701080322E+01 -0.2236594438552856E+01 -0.2235873699188232E+01 -0.2235152959823608E+01 -0.2234431982040405E+01
 -0.2233710765838623E+01 -0.2232989549636841E+01 -0.2232267856597900E+01 -0.2231546401977539E+01 -0.2230824470520020E+01
 -0.2230102300643921E+01 -0.2229379892349243E+01 -0.2228657484054565E+01 -0.2227934837341309E+01 -0.2227212429046631E+01
 -0.2226489305496216E+01 -0.2225766420364380E+01 -0.2225042819976807E+01 -0.2224319219589233E+01 -0.2223595619201660E+01
 -0.2222872018814087E+01 -0.2222147941589355E+01 -0.2221423864364624E+01 -0.2220699310302734E+01 -0.2219974994659424E+01
 -0.2219249963760376E+01 -0.2218525171279907E+01 -0.2217800140380859E+01 -0.2217074871063232E+01 -0.2216349601745605E+01
 -0.2215624094009399E+01 -0.2214898347854614E+01 -0.2214172601699829E+01 -0.2213446378707886E+01 -0.2212720155715942E+01
 -0.2211993455886841E+01 -0.2211266994476318E+01 -0.2210540294647217E+01 -0.2209813356399536E+01 -0.2209086179733276E+01
 -0.2208358764648438E+01 -0.2207631349563599E+01 -0.2206903934478760E+01 -0.2206176280975342E+01 -0.2205447912216187E+01
 -0.2204719781875610E+01 -0.2203991889953613E+01 -0.2203263044357300E+01 -0.2202534675598145E+01 -0.2201805830001831E+01
 -0.2201076984405518E+01 -0.2200347900390625E+01 -0.2199618339538574E+01 -0.2198889255523682E+01 -0.2198159456253052E+01
 -0.2197429656982422E+01 -0.2196699857711792E+01 -0.2195969820022583E+01 -0.2195239543914795E+01 -0.2194509029388428E+01
 -0.2193778514862061E+01 -0.2193047761917114E+01 -0.2192316770553589E+01 -0.2191586017608643E+01 -0.2190854787826538E+01
 -0.2190123319625854E+01 -0.2189391374588013E+01 -0.2188659906387329E+01 -0.2187927961349487E+01 -0.2187196016311646E+01
 -0.2186464071273804E+01 -0.2185731887817383E+01 -0.2184999227523804E+01 -0.2184266328811646E+01 -0.2183533430099487E+01
 -0.2182800531387329E+01 -0.2182067632675171E+01 -0.2181334018707275E+01 -0.2180600881576538E+01 -0.2179867506027222E+01
 -0.2179133653640747E+01 -0.2178399562835693E+01 -0.2177665710449219E+01 -0.2176931381225586E+01 -0.2176197052001953E+01
 -0.2175462722778320E+01 -0.2174727916717529E+01 -0.2173993110656738E+01 -0.2173258304595947E+01 -0.2172523260116577E+01
 -0.2171787977218628E+01 -0.2171052455902100E+01 -0.2170316934585571E+01 -0.2169581413269043E+01 -0.2168845415115356E+01
 -0.2168109178543091E+01 -0.2167373180389404E+01 -0.2166636943817139E+01 -0.2165900468826294E+01 -0.2165163755416870E+01
 -0.2164426803588867E+01 -0.2163689851760864E+01 -0.2162952899932861E+01 -0.2162216186523438E+01 -0.2161478519439697E+01
 -0.2160740852355957E+01 -0.2160003185272217E+01 -0.2159265518188477E+01 -0.2158527851104736E+01 -0.2157789707183838E+01
 -0.2157051563262939E+01 -0.2156313180923462E+01 -0.2155574560165405E+01 -0.2154835939407349E+01 -0.2154096841812134E+01
 -0.2153358221054077E+01 -0.2152619123458862E+01 -0.2151879787445068E+01 -0.2151140689849854E+01 -0.2150401115417480E+01
 -0.2149661302566528E+01 -0.2148921728134155E+01 -0.2148181676864624E+01 -0.2147441864013672E+01 -0.2146701574325562E+01
 -0.2145961046218872E+01 -0.2145220518112183E+01 -0.2144480228424072E+01 -0.2143739223480225E+01 -0.2142998218536377E+01
 -0.2142257452011108E+01 -0.2141515970230103E+01 -0.2140774488449097E+01 -0.2140033245086670E+01 -0.2139291524887085E+01
 -0.2138549804687500E+01 -0.2137807846069336E+01 -0.2137065887451172E+01 -0.2136323928833008E+01 -0.2135581731796265E+01
 -0.2134839296340942E+01 -0.2134096622467041E+01 -0.2133353948593140E+01 -0.2132611274719238E+01 -0.2131868362426758E+01
 -0.2131124973297119E+01 -0.2130381822586060E+01 -0.2129638195037842E+01 -0.2128895044326782E+01 -0.2128151655197144E+01
 -0.2127407550811768E+01 -0.2126663684844971E+01 -0.2125920057296753E+01 -0.2125175476074219E+01 -0.2124431133270264E+01
 -0.2123686790466309E+01 -0.2122942209243774E+01 -0.2122197628021240E+01 -0.2121452569961548E+01 -0.2120707750320435E+01
 -0.2119962692260742E+01 -0.2119217634201050E+01 -0.2118472099304199E+01 -0.2117726802825928E+01 -0.2116981029510498E+01
 -0.2116235494613647E+01 -0.2115489721298218E+01 -0.2114743709564209E+01 -0.2113997459411621E+01 -0.2113251209259033E+01
 -0.2112504720687866E+01 -0.2111758708953857E+01 -0.2111011743545532E+01 -0.2110265254974365E+01 -0.2109518289566040E+01
 -0.2108771324157715E+01 -0.2108024358749390E+01 -0.2107277154922485E+01 -0.2106529474258423E+01 -0.2105782508850098E+01
 -0.2105034828186035E+01 -0.2104286909103394E+01 -0.2103538990020752E+01 -0.2102790832519531E+01 -0.2102042913436890E+01
 -0.2101294755935669E+01 -0.2100546360015869E+01 -0.2099797725677490E+01 -0.2099049329757690E+01 -0.2098300218582153E+01
 -0.2097551584243774E+01 -0.2096802711486816E+01 -0.2096053600311279E+01 -0.2095304250717163E+01 -0.2094554901123047E+01
 -0.2093805789947510E+01 -0.2093056201934814E+01 -0.2092306375503540E+01 -0.2091556310653687E+01 -0.2090806484222412E+01
 -0.2090056896209717E+01 -0.2089306592941284E+01 -0.2088556289672852E+01 -0.2087805986404419E+01 -0.2087055444717407E+01
 -0.2086304664611816E+01 -0.2085553884506226E+01 -0.2084802865982056E+01 -0.2084051847457886E+01 -0.2083300828933716E+01
 -0.2082549571990967E+01 -0.2081798553466797E+01 -0.2081047058105469E+01 -0.2080295324325562E+01 -0.2079543828964233E+01
 -0.2078791618347168E+01 -0.2078039884567261E+01 -0.2077287673950195E+01 -0.2076535701751709E+01 -0.2075783491134644E+01
 -0.2075031042098999E+01 -0.2074278593063354E+01 -0.2073526144027710E+01 -0.2072773218154907E+01 -0.2072020292282104E+01
 -0.2071267366409302E+01 -0.2070514678955078E+01 -0.2069761514663696E+01 -0.2069008350372314E+01 -0.2068254709243774E+01
 -0.2067501068115234E+01 -0.2066747426986694E+01 -0.2065994024276733E+01 -0.2065240144729614E+01 -0.2064486026763916E+01
 -0.2063731670379639E+01 -0.2062978029251099E+01 -0.2062223434448242E+01 -0.2061469316482544E+01 -0.2060714721679688E+01
 -0.2059960365295410E+01 -0.2059205293655396E+01 -0.2058450222015381E+01 -0.2057695627212524E+01 -0.2056940793991089E+01
 -0.2056185483932495E+01 -0.2055430412292480E+01 -0.2054674625396729E+01 -0.2053919315338135E+01 -0.2053163766860962E+01
 -0.2052408218383789E+01 -0.2051652193069458E+01 -0.2050896406173706E+01 -0.2050140380859375E+01 -0.2049384355545044E+01
 -0.2048627853393555E+01 -0.2047871828079224E+01 -0.2047115325927734E+01 -0.2046358823776245E+01 -0.2045602321624756E+01
 -0.2044845342636108E+01 -0.2044088363647461E+01 -0.2043331384658813E+01 -0.2042574644088745E+01 -0.2041817426681519E+01
 -0.2041059970855713E+01 -0.2040302753448486E+01 -0.2039545297622681E+01 -0.2038787841796875E+01 -0.2038029909133911E+01
 -0.2037272214889526E+01 -0.2036514520645142E+01 -0.2035756587982178E+01 -0.2034998416900635E+01 -0.2034240484237671E+01
 -0.2033481836318970E+01 -0.2032723426818848E+01 -0.2031964778900146E+01 -0.2031206369400024E+01 -0.2030447244644165E+01
 -0.2029689073562622E+01 -0.2028929948806763E+01 -0.2028170824050903E+01 -0.2027411937713623E+01 -0.2026652812957764E+01
 -0.2025893211364746E+01 -0.2025134086608887E+01 -0.2024374485015869E+01 -0.2023614883422852E+01 -0.2022855281829834E+01
 -0.2022095441818237E+01 -0.2021335363388062E+01 -0.2020575761795044E+01 -0.2019815444946289E+01 -0.2019055128097534E+01
 -0.2018295288085938E+01 -0.2017534971237183E+01 -0.2016774415969849E+01 -0.2016013622283936E+01 -0.2015253067016602E+01
 -0.2014492511749268E+01 -0.2013731718063354E+01 -0.2012970685958862E+01 -0.2012209653854370E+01 -0.2011448621749878E+01
 -0.2010687351226807E+01 -0.2009926080703735E+01 -0.2009164333343506E+01 -0.2008403301239014E+01 -0.2007641315460205E+01
 -0.2006879568099976E+01 -0.2006118297576904E+01 -0.2005356073379517E+01 -0.2004594087600708E+01 -0.2003831863403320E+01
 -0.2003069639205933E+01 -0.2002307176589966E+01 -0.2001545190811157E+01 -0.2000782489776611E+01 -0.2000020027160645E+01
 -0.1999257445335388E+01 -0.1998494863510132E+01 -0.1997732043266296E+01 -0.1996969342231750E+01 -0.1996206164360046E+01
 -0.1995443224906921E+01 -0.1994679927825928E+01 -0.1993916630744934E+01 -0.1993153333663940E+01 -0.1992389798164368E+01
 -0.1991626262664795E+01 -0.1990862727165222E+01 -0.1990098834037781E+01 -0.1989335060119629E+01 -0.1988571286201477E+01
 -0.1987807035446167E+01 -0.1987043142318726E+01 -0.1986279129981995E+01 -0.1985514760017395E+01 -0.1984750509262085E+01
 -0.1983986139297485E+01 -0.1983221530914307E+01 -0.1982456684112549E+01 -0.1981692075729370E+01 -0.1980927348136902E+01
 -0.1980162501335144E+01 -0.1979397773742676E+01 -0.1978632569313049E+01 -0.1977867364883423E+01 -0.1977102041244507E+01
 -0.1976336717605591E+01 -0.1975571632385254E+01 -0.1974806070327759E+01 -0.1974040508270264E+01 -0.1973274827003479E+01
 -0.1972509264945984E+01 -0.1971743226051331E+01 -0.1970977306365967E+01 -0.1970211505889893E+01 -0.1969445466995239E+01
 -0.1968679070472717E+01 -0.1967913150787354E+01 -0.1967146515846252E+01 -0.1966380476951599E+01 -0.1965613603591919E+01
 -0.1964847326278687E+01 -0.1964080691337585E+01 -0.1963314175605774E+01 -0.1962547302246094E+01 -0.1961780309677124E+01
 -0.1961013078689575E+01 -0.1960246086120605E+01 -0.1959478974342346E+01 -0.1958711981773376E+01 -0.1957944631576538E+01
 -0.1957177162170410E+01 -0.1956409811973572E+01 -0.1955642104148865E+01 -0.1954874396324158E+01 -0.1954106688499451E+01
 -0.1953338861465454E+01 -0.1952571153640747E+01 -0.1951803088188171E+01 -0.1951035141944885E+01 -0.1950267076492310E+01
 -0.1949498653411865E+01 -0.1948730349540710E+01 -0.1947962045669556E+01 -0.1947193622589111E+01 -0.1946425318717957E+01
 -0.1945656657218933E+01 -0.1944887876510620E+01 -0.1944119215011597E+01 -0.1943350315093994E+01 -0.1942581534385681E+01
 -0.1941812515258789E+01 -0.1941043496131897E+01 -0.1940274238586426E+01 -0.1939504861831665E+01 -0.1938735961914062E+01
 -0.1937966346740723E+01 -0.1937196969985962E+01 -0.1936427235603333E+01 -0.1935657739639282E+01 -0.1934888005256653E+01
 -0.1934118390083313E+01 -0.1933348417282104E+01 -0.1932578563690186E+01 -0.1931808590888977E+01 -0.1931038737297058E+01
 -0.1930268168449402E+01 -0.1929498434066772E+01 -0.1928727865219116E+01 -0.1927957773208618E+01 -0.1927187204360962E+01
 -0.1926416873931885E+01 -0.1925646066665649E+01 -0.1924875617027283E+01 -0.1924104332923889E+01 -0.1923333883285522E+01
 -0.1922563076019287E+01 -0.1921792030334473E+01 -0.1921020984649658E+01 -0.1920250177383423E+01 -0.1919478535652161E+01
 -0.1918707370758057E+01 -0.1917935967445374E+01 -0.1917164921760559E+01 -0.1916393160820007E+01 -0.1915621757507324E+01
 -0.1914850234985352E+01 -0.1914078474044800E+01 -0.1913306713104248E+01 -0.1912535190582275E+01 -0.1911762952804565E+01
 -0.1910991311073303E+01 -0.1910218954086304E+01 -0.1909446716308594E+01 -0.1908674836158752E+01 -0.1907902359962463E+01
 -0.1907130241394043E+01 -0.1906358003616333E+01 -0.1905585050582886E+01 -0.1904813051223755E+01 -0.1904040336608887E+01
 -0.1903267502784729E+01 -0.1902494549751282E+01 -0.1901721835136414E+01 -0.1900949001312256E+01 -0.1900176167488098E+01
 -0.1899402976036072E+01 -0.1898630142211914E+01 -0.1897856593132019E+01 -0.1897083640098572E+01 -0.1896310329437256E+01
 -0.1895536899566650E+01 -0.1894763469696045E+01 -0.1893989801406860E+01 -0.1893216490745544E+01 -0.1892442703247070E+01
 -0.1891669154167175E+01 -0.1890895247459412E+01 -0.1890121340751648E+01 -0.1889347553253174E+01 -0.1888573765754700E+01
 -0.1887799382209778E+01 -0.1887025475502014E+01 -0.1886251211166382E+01 -0.1885477185249329E+01 -0.1884702682495117E+01
 -0.1883928537368774E+01 -0.1883153557777405E+01 -0.1882379293441772E+01 -0.1881604790687561E+01 -0.1880830049514771E+01
 -0.1880055189132690E+01 -0.1879280805587769E+01 -0.1878505825996399E+01 -0.1877730965614319E+01 -0.1876955866813660E+01
 -0.1876181125640869E+01 -0.1875405788421631E+01 -0.1874630689620972E+01 -0.1873855233192444E+01 -0.1873080253601074E+01
 -0.1872304558753967E+01 -0.1871529340744019E+01 -0.1870753884315491E+01 -0.1869978427886963E+01 -0.1869202733039856E+01
 -0.1868427276611328E+01 -0.1867651343345642E+01 -0.1866875648498535E+01 -0.1866099596023560E+01 -0.1865323901176453E+01
 -0.1864548087120056E+01 -0.1863771915435791E+01 -0.1862995743751526E+01 -0.1862219691276550E+01 -0.1861443519592285E+01
 -0.1860667228698730E+01 -0.1859890937805176E+01 -0.1859114289283752E+01 -0.1858337879180908E+01 -0.1857561349868774E+01
 -0.1856784462928772E+01 -0.1856008172035217E+01 -0.1855231404304504E+01 -0.1854454517364502E+01 -0.1853677511215210E+01
 -0.1852900743484497E+01 -0.1852123975753784E+01 -0.1851346969604492E+01 -0.1850569605827332E+01 -0.1849792718887329E+01
 -0.1849015474319458E+01 -0.1848238229751587E+01 -0.1847460746765137E+01 -0.1846683502197266E+01 -0.1845906138420105E+01
 -0.1845128774642944E+01 -0.1844351172447205E+01 -0.1843573451042175E+01 -0.1842795491218567E+01 -0.1842017889022827E+01
 -0.1841240286827087E+01 -0.1840462446212769E+01 -0.1839684367179871E+01 -0.1838906645774841E+01 -0.1838128328323364E+01
 -0.1837350606918335E+01 -0.1836572051048279E+01 -0.1835794091224670E+01 -0.1835015773773193E+01 -0.1834237575531006E+01
 -0.1833459258079529E+01 -0.1832680583000183E+01 -0.1831902384757996E+01 -0.1831123709678650E+01 -0.1830345153808594E+01
 -0.1829566478729248E+01 -0.1828787446022034E+01 -0.1828009247779846E+01 -0.1827230095863342E+01 -0.1826451420783997E+01
 -0.1825672268867493E+01 -0.1824893474578857E+01 -0.1824114322662354E+01 -0.1823335289955139E+01 -0.1822556018829346E+01
 -0.1821776986122131E+01 -0.1820997714996338E+01 -0.1820218324661255E+01 -0.1819438695907593E+01 -0.1818659305572510E+01
 -0.1817880153656006E+01 -0.1817100644111633E+01 -0.1816320896148682E+01 -0.1815541386604309E+01 -0.1814761519432068E+01
 -0.1813981771469116E+01 -0.1813202142715454E+01 -0.1812422156333923E+01 -0.1811642408370972E+01 -0.1810862302780151E+01
 -0.1810082197189331E+01 -0.1809302091598511E+01 -0.1808522343635559E+01 -0.1807741761207581E+01 -0.1806961536407471E+01
 -0.1806181192398071E+01 -0.1805401325225830E+01 -0.1804620504379272E+01 -0.1803840160369873E+01 -0.1803059697151184E+01
 -0.1802279233932495E+01 -0.1801498532295227E+01 -0.1800718069076538E+01 -0.1799937129020691E+01 -0.1799156546592712E+01
 -0.1798375606536865E+01 -0.1797594785690308E+01 -0.1796813726425171E+01 -0.1796032905578613E+01 -0.1795251607894897E+01
 -0.1794471144676208E+01 -0.1793689370155334E+01 -0.1792908430099487E+01 -0.1792127132415771E+01 -0.1791346311569214E+01
 -0.1790564894676208E+01 -0.1789783596992493E+01 -0.1789002180099487E+01 -0.1788220524787903E+01 -0.1787438988685608E+01
 -0.1786657452583313E+01 -0.1785875797271729E+01 -0.1785094141960144E+01 -0.1784312725067139E+01 -0.1783530831336975E+01
 -0.1782748579978943E+01 -0.1781967163085938E+01 -0.1781185269355774E+01 -0.1780403256416321E+01 -0.1779621362686157E+01
 -0.1778839230537415E+01 -0.1778057217597961E+01 -0.1777275085449219E+01 -0.1776492714881897E+01 -0.1775710582733154E+01
 -0.1774928450584412E+01 -0.1774145841598511E+01 -0.1773363471031189E+01 -0.1772581100463867E+01 -0.1771798491477966E+01
 -0.1771016240119934E+01 -0.1770233273506165E+01 -0.1769450902938843E+01 -0.1768668293952942E+01 -0.1767885565757751E+01
 -0.1767102956771851E+01 -0.1766320109367371E+01 -0.1765537023544312E+01 -0.1764754176139832E+01 -0.1763971090316772E+01
 -0.1763188242912292E+01 -0.1762405276298523E+01 -0.1761622071266174E+01 -0.1760838866233826E+01 -0.1760055541992188E+01
 -0.1759272456169128E+01 -0.1758489131927490E+01 -0.1757706046104431E+01 -0.1756922841072083E+01 -0.1756139039993286E+01
 -0.1755355954170227E+01 -0.1754571914672852E+01 -0.1753788828849792E+01 -0.1753005146980286E+01 -0.1752221465110779E+01
 -0.1751437902450562E+01 -0.1750654220581055E+01 -0.1749870300292969E+01 -0.1749086618423462E+01 -0.1748302817344666E+01
  0.7148421478271484E+02  0.7148421478271484E+02  0.7148421478271484E+02  0.7148421478271484E+02  0.7148421478271484E+02
  0.7148421478271484E+02  0.7148421478271484E+02  0.7148421478271484E+02  0.7148421478271484E+02  0.7148421478271484E+02
  0.7148421478271484E+02  0.7148421478271484E+02  0.7148421478271484E+02  0.7148421478271484E+02  0.7148421478271484E+02
  0.7148421478271484E+02  0.7148421478271484E+02  0.7148421478271484E+02  0.7148421478271484E+02  0.7148421478271484E+02
  0.7148421478271484E+02  0.7148421478271484E+02  0.7148421478271484E+02  0.7148421478271484E+02  0.7148421478271484E+02
  0.7148421478271484E+02  0.7148421478271484E+02  0.7148421478271484E+02  0.7148421478271484E+02  0.7148421478271484E+02
  0.7148421478271484E+02  0.7148421478271484E+02  0.7148421478271484E+02  0.7148421478271484E+02  0.7148421478271484E+02
  0.7148421478271484E+02  0.7148421478271484E+02  0.7148421478271484E+02  0.7148421478271484E+02  0.7148421478271484E+02
  0.7148421478271484E+02  0.7148421478271484E+02  0.7148421478271484E+02  0.7148421478271484E+02  0.7148421478271484E+02
  0.7148421478271484E+02  0.7148421478271484E+02  0.7148421478271484E+02  0.7148421478271484E+02  0.7148421478271484E+02
  0.7148421478271484E+02  0.7148421478271484E+02  0.7148421478271484E+02  0.7148421478271484E+02  0.7148421478271484E+02
  0.7148421478271484E+02  0.7148421478271484E+02  0.7148421478271484E+02  0.7148421478271484E+02  0.7148421478271484E+02
  0.7148421478271484E+02  0.7148421478271484E+02  0.7148421478271484E+02  0.7148421478271484E+02  0.7148421478271484E+02
  0.7148421478271484E+02  0.7148421478271484E+02  0.7148421478271484E+02  0.7148421478271484E+02  0.7148421478271484E+02
  0.7148421478271484E+02  0.7148421478271484E+02  0.7148421478271484E+02  0.7148421478271484E+02  0.7148421478271484E+02
  0.7148421478271484E+02  0.7148421478271484E+02  0.7148421478271484E+02  0.7148421478271484E+02  0.7148421478271484E+02
  0.7148421478271484E+02  0.7148421478271484E+02  0.7148421478271484E+02  0.7148421478271484E+02  0.7148421478271484E+02
  0.7148421478271484E+02  0.7148421478271484E+02  0.7148421478271484E+02  0.7148421478271484E+02  0.7148421478271484E+02
  0.7148421478271484E+02  0.7148421478271484E+02  0.7148421478271484E+02  0.7148421478271484E+02  0.7148421478271484E+02
  0.7148421478271484E+02  0.7148421478271484E+02  0.7148421478271484E+02  0.7148421478271484E+02  0.7148421478271484E+02
  0.7148421478271484E+02  0.7148421478271484E+02  0.7148421478271484E+02  0.7148421478271484E+02  0.7148421478271484E+02
  0.7148421478271484E+02  0.7148421478271484E+02  0.7148421478271484E+02  0.7148421478271484E+02  0.7148421478271484E+02
  0.7148421478271484E+02  0.7148421478271484E+02  0.7148421478271484E+02  0.7148421478271484E+02  0.7148421478271484E+02
  0.7148421478271484E+02  0.7148421478271484E+02  0.7148421478271484E+02  0.7148421478271484E+02  0.7148421478271484E+02
  0.7148421478271484E+02  0.7148421478271484E+02  0.7148421478271484E+02  0.7148421478271484E+02  0.7148421478271484E+02
  0.7148421478271484E+02  0.7148421478271484E+02  0.7148421478271484E+02  0.7148421478271484E+02  0.7148421478271484E+02
  0.7148421478271484E+02  0.7148421478271484E+02  0.7148421478271484E+02  0.7148421478271484E+02  0.7148421478271484E+02
  0.7148421478271484E+02  0.7148421478271484E+02  0.7148421478271484E+02  0.7148421478271484E+02  0.7148421478271484E+02
  0.7148421478271484E+02  0.7148421478271484E+02  0.7148421478271484E+02  0.7148421478271484E+02  0.7148421478271484E+02
  0.7148421478271484E+02  0.7148421478271484E+02  0.7148421478271484E+02  0.7148421478271484E+02  0.7148421478271484E+02
  0.7148421478271484E+02  0.7148421478271484E+02  0.7148421478271484E+02  0.7148421478271484E+02  0.7148421478271484E+02
  0.7148421478271484E+02  0.7148421478271484E+02  0.7148421478271484E+02  0.7148421478271484E+02  0.7148421478271484E+02
  0.7148421478271484E+02  0.7148421478271484E+02  0.7148421478271484E+02  0.7128259277343750E+02  0.7088980102539062E+02
  0.7049917602539062E+02  0.7011068725585938E+02  0.6972432708740234E+02  0.6934008789062500E+02  0.6895797729492188E+02
  0.6857796478271484E+02  0.6820001983642578E+02  0.6782415771484375E+02  0.6745037841796875E+02  0.6707866668701172E+02
  0.6670898437500000E+02  0.6634132385253906E+02  0.6597568511962891E+02  0.6561206817626953E+02  0.6525045013427734E+02
  0.6489080047607422E+02  0.6453317260742188E+02  0.6417746734619141E+02  0.6382374572753906E+02  0.6347195434570312E+02
  0.6312212371826172E+02  0.6277419662475586E+02  0.6242820739746094E+02  0.6208409118652344E+02  0.6174188613891602E+02
  0.6140154647827148E+02  0.6106311416625977E+02  0.6072652435302734E+02  0.6039178848266602E+02  0.6005890274047852E+02
  0.5972784805297852E+02  0.5939859771728516E+02  0.5907118225097656E+02  0.5874557495117188E+02  0.5842174530029297E+02
  0.5809971618652344E+02  0.5777944564819336E+02  0.5746094131469727E+02  0.5714417266845703E+02  0.5682918930053711E+02
  0.5651590347290039E+02  0.5620438385009766E+02  0.5589454269409180E+02  0.5558642578125000E+02  0.5527998352050781E+02
  0.5497526931762695E+02  0.5467219543457031E+02  0.5437083435058594E+02  0.5407109451293945E+02  0.5377302169799805E+02
  0.5347658157348633E+02  0.5318178558349609E+02  0.5288860702514648E+02  0.5259706878662109E+02  0.5230711364746094E+02
  0.5201875305175781E+02  0.5173199081420898E+02  0.5144680023193359E+02  0.5116319274902344E+02  0.5088113403320312E+02
  0.5060065078735352E+02  0.5032169342041016E+02  0.5004428100585938E+02  0.4976838302612305E+02  0.4949402236938477E+02
  0.4922119140625000E+02  0.4894984054565430E+02  0.4867997360229492E+02  0.4841161727905273E+02  0.4814471817016602E+02
  0.4787931823730469E+02  0.4761535644531250E+02  0.4735287857055664E+02  0.4709181594848633E+02  0.4683220291137695E+02
  0.4657402038574219E+02  0.4631726074218750E+02  0.4606192779541016E+02  0.4580799484252930E+02  0.4555546569824219E+02
  0.4530431365966797E+02  0.4505455780029297E+02  0.4480616378784180E+02  0.4455916595458984E+02  0.4431350326538086E+02
  0.4406921386718750E+02  0.4382626342773438E+02  0.4358465194702148E+02  0.4334436416625977E+02  0.4310542297363281E+02
  0.4286777496337891E+02  0.4263146209716797E+02  0.4239642333984375E+02  0.4216269683837891E+02  0.4193025207519531E+02
  0.4169909286499023E+02  0.4146920776367188E+02  0.4124059295654297E+02  0.4101324081420898E+02  0.4078713226318359E+02
  0.4056227493286133E+02  0.4033864593505859E+02  0.4011627960205078E+02  0.3989511871337891E+02  0.3967517852783203E+02
  0.3945643997192383E+02  0.3923892593383789E+02  0.3902259063720703E+02  0.3880746841430664E+02  0.3859351730346680E+02
  0.3838076019287109E+02  0.3816916275024414E+02  0.3795874023437500E+02  0.3774946594238281E+02  0.3754136657714844E+02
  0.3733439254760742E+02  0.3712857818603516E+02  0.3692388534545898E+02  0.3672032546997070E+02  0.3651787948608398E+02
  0.3631655883789062E+02  0.3611635589599609E+02  0.3591724777221680E+02  0.3571923446655273E+02  0.3552231216430664E+02
  0.3532647705078125E+02  0.3513171386718750E+02  0.3493804550170898E+02  0.3474542999267578E+02  0.3455388641357422E+02
  0.3436338043212891E+02  0.3417393875122070E+02  0.3398553085327148E+02  0.3379816818237305E+02  0.3361185073852539E+02
  0.3342655181884766E+02  0.3324226379394531E+02  0.3305899810791016E+02  0.3287673950195312E+02  0.3269549942016602E+02
  0.3251523971557617E+02  0.3233598709106445E+02  0.3215772628784180E+02  0.3198043441772461E+02  0.3180412864685059E+02
  0.3162878608703613E+02  0.3145442581176758E+02  0.3128102111816406E+02  0.3110857009887695E+02  0.3093706130981445E+02
  0.3076650810241699E+02  0.3059688758850098E+02  0.3042821502685547E+02  0.3026045799255371E+02  0.3009363937377930E+02
  0.2992772865295410E+02  0.2976273918151855E+02  0.2959864997863770E+02  0.2943547439575195E+02  0.2927319717407227E+02
  0.2911182212829590E+02  0.2895133018493652E+02  0.2879171562194824E+02  0.2863298034667969E+02  0.2847512817382812E+02
  0.2831815910339355E+02  0.2816203689575195E+02  0.2800677871704102E+02  0.2785237312316895E+02  0.2769882392883301E+02
  0.2754611587524414E+02  0.2739425468444824E+02  0.2724323081970215E+02  0.2709304618835449E+02  0.2694367790222168E+02
  0.2679513740539551E+02  0.2664741134643555E+02  0.2650050544738770E+02  0.2635440826416016E+02  0.2620911979675293E+02
  0.2606462860107422E+02  0.2592093467712402E+02  0.2577802658081055E+02  0.2563592147827148E+02  0.2549458503723145E+02
  0.2535404014587402E+02  0.2521426582336426E+02  0.2507525444030762E+02  0.2493701362609863E+02  0.2479953765869141E+02
  0.2466281890869141E+02  0.2452685356140137E+02  0.2439163970947266E+02  0.2425716209411621E+02  0.2412343406677246E+02
  0.2399043655395508E+02  0.2385817909240723E+02  0.2372665405273438E+02  0.2359585189819336E+02  0.2346576118469238E+02
  0.2333639717102051E+02  0.2320773887634277E+02  0.2307979583740234E+02  0.2295255661010742E+02  0.2282601928710938E+02
  0.2270018768310547E+02  0.2257503509521484E+02  0.2245057487487793E+02  0.2232680702209473E+02  0.2220372390747070E+02
  0.2208131217956543E+02  0.2195958328247070E+02  0.2183851623535156E+02  0.2171812057495117E+02  0.2159839057922363E+02
  0.2147931861877441E+02  0.2136090469360352E+02  0.2124314117431641E+02  0.2112602615356445E+02  0.2100955772399902E+02
  0.2089372825622559E+02  0.2077854347229004E+02  0.2066399574279785E+02  0.2055007553100586E+02  0.2043677902221680E+02
  0.2032411384582520E+02  0.2021206092834473E+02  0.2010063362121582E+02  0.1998981475830078E+02  0.1987961769104004E+02
  0.1977002525329590E+02  0.1966102981567383E+02  0.1955263900756836E+02  0.1944484138488770E+02  0.1933764648437500E+02
  0.1923103523254395E+02  0.1912501907348633E+02  0.1901957893371582E+02  0.1891472625732422E+02  0.1881044578552246E+02
  0.1870674705505371E+02  0.1860361289978027E+02  0.1850105285644531E+02  0.1839905738830566E+02  0.1829762458801270E+02
  0.1819674491882324E+02  0.1809643173217773E+02  0.1799666404724121E+02  0.1789745330810547E+02  0.1779878425598145E+02
  0.1770065689086914E+02  0.1760306930541992E+02  0.1750602340698242E+02  0.1740951728820801E+02  0.1731353950500488E+02
  0.1721809196472168E+02  0.1712316513061523E+02  0.1702876472473145E+02  0.1693488693237305E+02  0.1684152603149414E+02
  0.1674867630004883E+02  0.1665633964538574E+02  0.1656451416015625E+02  0.1647319602966309E+02  0.1638237762451172E+02
  0.1629206466674805E+02  0.1620224189758301E+02  0.1611291885375977E+02  0.1602408981323242E+02  0.1593575000762939E+02
  0.1584790039062500E+02  0.1576052761077881E+02  0.1567364025115967E+02  0.1558722877502441E+02  0.1550130081176758E+02
  0.1541583919525146E+02  0.1533085250854492E+02  0.1524633026123047E+02  0.1516228199005127E+02  0.1507869243621826E+02
  0.1499556350708008E+02  0.1491289043426514E+02  0.1483067703247070E+02  0.1474891185760498E+02  0.1466760540008545E+02
  0.1458674144744873E+02  0.1450632381439209E+02  0.1442635250091553E+02  0.1434681987762451E+02  0.1426772785186768E+02
  0.1418906784057617E+02  0.1411084270477295E+02  0.1403304862976074E+02  0.1395568275451660E+02  0.1387874794006348E+02
  0.1380223655700684E+02  0.1372614383697510E+02  0.1365047073364258E+02  0.1357521438598633E+02  0.1350037670135498E+02
  0.1342594814300537E+02  0.1335192966461182E+02  0.1327831935882568E+02  0.1320511817932129E+02  0.1313231658935547E+02
  0.1305992221832275E+02  0.1298792171478271E+02  0.1291631793975830E+02  0.1284510993957520E+02  0.1277429771423340E+02
  0.1270387077331543E+02  0.1263383674621582E+02  0.1256418514251709E+02  0.1249491786956787E+02  0.1242603302001953E+02
  0.1235753059387207E+02  0.1228940200805664E+02  0.1222164916992188E+02  0.1215427017211914E+02  0.1208726692199707E+02
  0.1202063083648682E+02  0.1195436000823975E+02  0.1188845539093018E+02  0.1182291221618652E+02  0.1175773239135742E+02
  0.1169291400909424E+02  0.1162844944000244E+02  0.1156434535980225E+02  0.1150059032440186E+02  0.1143718624114990E+02
  0.1137413501739502E+02  0.1131142902374268E+02  0.1124906826019287E+02  0.1118705081939697E+02  0.1112537670135498E+02
  0.1106404399871826E+02  0.1100304889678955E+02  0.1094238853454590E+02  0.1088206291198730E+02  0.1082206916809082E+02
  0.1076240825653076E+02  0.1070307445526123E+02  0.1064406776428223E+02  0.1058538818359375E+02  0.1052703094482422E+02
  0.1046899414062500E+02  0.1041128063201904E+02  0.1035388183593750E+02  0.1029680061340332E+02  0.1024003219604492E+02
  0.1018358230590820E+02  0.1012744045257568E+02  0.1007160854339600E+02  0.1001608276367188E+02  0.9960864067077637E+01
  0.9905948638916016E+01  0.9851338386535645E+01  0.9797027587890625E+01  0.9743016242980957E+01  0.9689301490783691E+01
  0.9635886192321777E+01  0.9582764625549316E+01  0.9529934883117676E+01  0.9477395057678223E+01  0.9425146102905273E+01
  0.9373184204101562E+01  0.9321511268615723E+01  0.9270120620727539E+01  0.9219017982482910E+01  0.9168191909790039E+01
  0.9117646217346191E+01  0.9067383766174316E+01  0.9017394065856934E+01  0.8967679977416992E+01  0.8918240547180176E+01
  0.8869073867797852E+01  0.8820179939270020E+01  0.8771555900573730E+01  0.8723197937011719E+01  0.8675106048583984E+01
  0.8627279281616211E+01  0.8579718589782715E+01  0.8532417297363281E+01  0.8485378265380859E+01  0.8438599586486816E+01
  0.8392077445983887E+01  0.8345810890197754E+01  0.8299800872802734E+01  0.8254044532775879E+01  0.8208539009094238E+01
  0.8163285255432129E+01  0.8118283271789551E+01  0.8073528289794922E+01  0.8029017448425293E+01  0.7984753131866455E+01
  0.7940732955932617E+01  0.7896954536437988E+01  0.7853420257568359E+01  0.7810123920440674E+01  0.7767066001892090E+01
  0.7724247455596924E+01  0.7681663036346436E+01  0.7639315128326416E+01  0.7597198963165283E+01  0.7555315017700195E+01
  0.7513662338256836E+01  0.7472238540649414E+01  0.7431045532226562E+01  0.7390079021453857E+01  0.7349337100982666E+01
  0.7308819770812988E+01  0.7268525600433350E+01  0.7228456020355225E+01  0.7188605308532715E+01  0.7148972988128662E+01
  0.7109560012817383E+01  0.7070364475250244E+01  0.7031387805938721E+01  0.6992624759674072E+01  0.6954073905944824E+01
  0.6915735721588135E+01  0.6877608299255371E+01  0.6839693069458008E+01  0.6801985740661621E+01  0.6764485836029053E+01
  0.6727193832397461E+01  0.6690106391906738E+01  0.6653223514556885E+01  0.6616545677185059E+01  0.6580067634582520E+01
  0.6543791294097900E+01  0.6507715225219727E+01  0.6471838951110840E+01  0.6436161518096924E+01  0.6400678634643555E+01
  0.6365390777587891E+01  0.6330298423767090E+01  0.6295398235321045E+01  0.6260693073272705E+01  0.6226177215576172E+01
  0.6191852569580078E+01  0.6157717227935791E+01  0.6123769283294678E+01  0.6090010166168213E+01  0.6056435108184814E+01
  0.6023046016693115E+01  0.5989840030670166E+01  0.5956817626953125E+01  0.5923978805541992E+01  0.5891321182250977E+01
  0.5858841419219971E+01  0.5826541423797607E+01  0.5794419288635254E+01  0.5762475490570068E+01  0.5730706691741943E+01
  0.5699112415313721E+01  0.5667693138122559E+01  0.5636448860168457E+01  0.5605374336242676E+01  0.5574472904205322E+01
  0.5543740272521973E+01  0.5513177394866943E+01  0.5482782840728760E+01  0.5452557086944580E+01  0.5422496795654297E+01
  0.5392602920532227E+01  0.5362873077392578E+01  0.5333307743072510E+01  0.5303904533386230E+01  0.5274665355682373E+01
  0.5245584964752197E+01  0.5216665744781494E+01  0.5187905788421631E+01  0.5159306526184082E+01  0.5130864143371582E+01
  0.5102577209472656E+01  0.5074446201324463E+01  0.5046470165252686E+01  0.5018648624420166E+01  0.4990981578826904E+01
  0.4963465690612793E+01  0.4936102390289307E+01  0.4908890247344971E+01  0.4881827354431152E+01  0.4854914665222168E+01
  0.4828148841857910E+01  0.4801532268524170E+01  0.4775060176849365E+01  0.4748735904693604E+01  0.4722555637359619E+01
  0.4696520805358887E+01  0.4670627593994141E+01  0.4644878864288330E+01  0.4619271278381348E+01  0.4593806743621826E+01
  0.4568481445312500E+01  0.4543293952941895E+01  0.4518248081207275E+01  0.4493337154388428E+01  0.4468565940856934E+01
  0.4443930625915527E+01  0.4419431686401367E+01  0.4395068168640137E+01  0.4370837211608887E+01  0.4346741199493408E+01
  0.4322777271270752E+01  0.4298946380615234E+01  0.4275245189666748E+01  0.4251676559448242E+01  0.4228236675262451E+01
  0.4204926967620850E+01  0.4181746006011963E+01  0.4158690929412842E+01  0.4135764598846436E+01  0.4112963676452637E+01
  0.4090289592742920E+01  0.4067738533020020E+01  0.4045313835144043E+01  0.4023012638092041E+01  0.4000832557678223E+01
  0.3978776693344116E+01  0.3956841230392456E+01  0.3935027837753296E+01  0.3913332939147949E+01  0.3891759395599365E+01
  0.3870303869247437E+01  0.3848967313766479E+01  0.3827749013900757E+01  0.3806644916534424E+01  0.3785660028457642E+01
  0.3764789104461670E+01  0.3744034528732300E+01  0.3723392486572266E+01  0.3702866077423096E+01  0.3682452678680420E+01
  0.3662151098251343E+01  0.3641962528228760E+01  0.3621882915496826E+01  0.3601916313171387E+01  0.3582057476043701E+01
  0.3562310218811035E+01  0.3542670965194702E+01  0.3523140907287598E+01  0.3503718376159668E+01  0.3484401464462280E+01
  0.3465192317962646E+01  0.3446088552474976E+01  0.3427091121673584E+01  0.3408195972442627E+01  0.3389407396316528E+01
  0.3370721340179443E+01  0.3352139234542847E+01  0.3333659410476685E+01  0.3315279960632324E+01  0.3297003269195557E+01
  0.3278826713562012E+01  0.3260751008987427E+01  0.3242773294448853E+01  0.3224896669387817E+01  0.3207118272781372E+01
  0.3189436435699463E+01  0.3171853542327881E+01  0.3154366970062256E+01  0.3136977672576904E+01  0.3119682312011719E+01
  0.3102484226226807E+01  0.3085379838943481E+01  0.3068370580673218E+01  0.3051455259323120E+01  0.3034631729125977E+01
  0.3017902135848999E+01  0.3001264333724976E+01  0.2984718799591064E+01  0.2968263149261475E+01  0.2951899528503418E+01
  0.2935626029968262E+01  0.2919441938400269E+01  0.2903347492218018E+01  0.2887340307235718E+01  0.2871423006057739E+01
  0.2855592012405396E+01  0.2839849472045898E+01  0.2824193239212036E+01  0.2808624029159546E+01  0.2793140649795532E+01
  0.2777740955352783E+01  0.2762427806854248E+01  0.2747198343276978E+01  0.2732053518295288E+01  0.2716990709304810E+01
  0.2702012538909912E+01  0.2687116861343384E+01  0.2672302484512329E+01  0.2657570600509644E+01  0.2642918348312378E+01
  0.2628348588943481E+01  0.2613858222961426E+01  0.2599448442459106E+01  0.2585116863250732E+01  0.2570865631103516E+01
  0.2556692838668823E+01  0.2542597055435181E+01  0.2528580188751221E+01  0.2514639854431152E+01  0.2500777244567871E+01
  0.2486989498138428E+01  0.2473278999328613E+01  0.2459643602371216E+01  0.2446084260940552E+01  0.2432599306106567E+01
  0.2419187545776367E+01  0.2405850887298584E+01  0.2392587423324585E+01  0.2379397630691528E+01  0.2366279125213623E+01
  0.2353234291076660E+01  0.2340261459350586E+01  0.2327359199523926E+01  0.2314528942108154E+01  0.2301768064498901E+01
  0.2289078950881958E+01  0.2276458501815796E+01  0.2263908863067627E+01  0.2251427650451660E+01  0.2239016056060791E+01
  0.2226672649383545E+01  0.2214396238327026E+01  0.2202188491821289E+01  0.2190047740936279E+01  0.2177974462509155E+01
  0.2165966510772705E+01  0.2154026031494141E+01  0.2142151117324829E+01  0.2130341291427612E+01  0.2118597030639648E+01
  0.2106916666030884E+01  0.2095301628112793E+01  0.2083749771118164E+01  0.2072262763977051E+01  0.2060837507247925E+01
  0.2049476623535156E+01  0.2038178205490112E+01  0.2026940822601318E+01  0.2015766620635986E+01  0.2004653215408325E+01
  0.1993602395057678E+01  0.1982611536979675E+01  0.1971681237220764E+01  0.1960812330245972E+01  0.1950001120567322E+01
  0.1939251542091370E+01  0.1928560376167297E+01  0.1917928099632263E+01  0.1907354474067688E+01  0.1896838903427124E+01
  0.1886381506919861E+01  0.1875982761383057E+01  0.1865640282630920E+01  0.1855354905128479E+01  0.1845126152038574E+01
  0.1834953904151917E+01  0.1824838519096375E+01  0.1814777135848999E+01  0.1804773092269897E+01  0.1794823288917542E+01
  0.1784928202629089E+01  0.1775087714195251E+01  0.1765301585197449E+01  0.1755570173263550E+01  0.1745890617370605E+01
  0.1736266374588013E+01  0.1726694226264954E+01  0.1717174768447876E+01  0.1707708716392517E+01  0.1698293089866638E+01
  0.1688931226730347E+01  0.1679619908332825E+01  0.1670360088348389E+01  0.1661151289939880E+01  0.1651993274688721E+01
  0.1642885684967041E+01  0.1633829116821289E+01  0.1624821782112122E+01  0.1615863919258118E+01  0.1606955528259277E+01
  0.1598096251487732E+01  0.1589285850524902E+01  0.1580523967742920E+01  0.1571811318397522E+01  0.1563145756721497E+01
  0.1554527997970581E+01  0.1545957803726196E+01  0.1537434816360474E+01  0.1528959512710571E+01  0.1520529508590698E+01
  0.1512147545814514E+01  0.1503810882568359E+01  0.1495520234107971E+01  0.1487276077270508E+01  0.1479075908660889E+01
  0.1470922470092773E+01  0.1462813138961792E+01  0.1454748392105103E+01  0.1446728348731995E+01  0.1438752412796021E+01
  0.1430821180343628E+01  0.1422932267189026E+01  0.1415088176727295E+01  0.1407286763191223E+01  0.1399528145790100E+01
  0.1391812562942505E+01  0.1384139299392700E+01  0.1376508474349976E+01  0.1368920445442200E+01  0.1361373424530029E+01
  0.1353868007659912E+01  0.1346404075622559E+01  0.1338981151580811E+01  0.1331600069999695E+01  0.1324258208274841E+01
  0.1316958069801331E+01  0.1309697508811951E+01  0.1302477121353149E+01  0.1295297145843506E+01  0.1288155436515808E+01
  0.1281054377555847E+01  0.1273991107940674E+01  0.1266968131065369E+01  0.1259983301162720E+01  0.1253036856651306E+01
  0.1246129512786865E+01  0.1239258766174316E+01  0.1232427358627319E+01  0.1225632905960083E+01  0.1218875765800476E+01
  0.1212156057357788E+01  0.1205473303794861E+01  0.1198827385902405E+01  0.1192218780517578E+01  0.1185646176338196E+01
  0.1179109573364258E+01  0.1172608971595764E+01  0.1166144371032715E+01  0.1159715890884399E+01  0.1153321623802185E+01
  0.1146963953971863E+01  0.1140640616416931E+01  0.1134352207183838E+01  0.1128098368644714E+01  0.1121878981590271E+01
  0.1115694642066956E+01  0.1109543085098267E+01  0.1103426694869995E+01  0.1097343444824219E+01  0.1091293692588806E+01
  0.1085277915000916E+01  0.1079294085502625E+01  0.1073344349861145E+01  0.1067427039146423E+01  0.1061542153358459E+01
  0.1055689930915833E+01  0.1049869775772095E+01  0.1044082164764404E+01  0.1038326144218445E+01  0.1032601714134216E+01
  0.1026908874511719E+01  0.1021247506141663E+01  0.1015617251396179E+01  0.1010018110275269E+01  0.1004449844360352E+01
  0.9989126920700073E+00  0.9934056401252747E+00  0.9879289269447327E+00  0.9824823737144470E+00  0.9770659208297729E+00
  0.9716798067092896E+00  0.9663223028182983E+00  0.9609954357147217E+00  0.9556972980499268E+00  0.9504284858703613E+00
  0.9451892375946045E+00  0.9399778246879578E+00  0.9347961544990540E+00  0.9296425580978394E+00  0.9245173335075378E+00
  0.9194204211235046E+00  0.9143515229225159E+00  0.9093111753463745E+00  0.9042975902557373E+00  0.8993126153945923E+00
  0.8943545818328857E+00  0.8894239664077759E+00  0.8845204710960388E+00  0.8796440362930298E+00  0.8747949600219727E+00
  0.8699721693992615E+00  0.8651759624481201E+00  0.8604061603546143E+00  0.8556626439094543E+00  0.8509453535079956E+00
  0.8462544083595276E+00  0.8415885567665100E+00  0.8369492292404175E+00  0.8323350548744202E+00  0.8277463316917419E+00
  0.8231833577156067E+00  0.8186446428298950E+00  0.8141317963600159E+00  0.8096429705619812E+00  0.8051797747612000E+00
  0.8007407188415527E+00  0.7963261604309082E+00  0.7919364571571350E+00  0.7875699996948242E+00  0.7832284569740295E+00
  0.7789105176925659E+00  0.7746163010597229E+00  0.7703457474708557E+00  0.7660987973213196E+00  0.7618756294250488E+00
  0.7576753497123718E+00  0.7534982562065125E+00  0.7493441104888916E+00  0.7452129125595093E+00  0.7411044836044312E+00
  0.7370191812515259E+00  0.7329555153846741E+00  0.7289150953292847E+00  0.7248964905738831E+00  0.7209000587463379E+00
  0.7169256210327148E+00  0.7129731178283691E+00  0.7090429067611694E+00  0.7051334381103516E+00  0.7012464404106140E+00
  0.6973804235458374E+00  0.6935356855392456E+00  0.6897125244140625E+00  0.6859097480773926E+00  0.6821286082267761E+00
  0.6783679723739624E+00  0.6746280789375305E+00  0.6709088087081909E+00  0.6672100424766541E+00  0.6635319590568542E+00
  0.6598738431930542E+00  0.6562359333038330E+00  0.6526180505752563E+00  0.6490201354026794E+00  0.6454420685768127E+00
  0.6418836712837219E+00  0.6383451819419861E+00  0.6348259449005127E+00  0.6313260793685913E+00  0.6278455257415771E+00
  0.6243841648101807E+00  0.6209419369697571E+00  0.6175189018249512E+00  0.6141142249107361E+00  0.6107288002967834E+00
  0.6073618531227112E+00  0.6040133833885193E+00  0.6006837487220764E+00  0.5973717570304871E+00  0.5940787196159363E+00
  0.5908035039901733E+00  0.5875464081764221E+00  0.5843071937561035E+00  0.5810858607292175E+00  0.5778826475143433E+00
  0.5746963620185852E+00  0.5715283155441284E+00  0.5683774948120117E+00  0.5652439594268799E+00  0.5621276497840881E+00
  0.5590285658836365E+00  0.5559469461441040E+00  0.5528819561004639E+00  0.5498338937759399E+00  0.5468025803565979E+00
  0.5437880158424377E+00  0.5407900214195251E+00  0.5378088355064392E+00  0.5348436236381531E+00  0.5318952202796936E+00
  0.5289628505706787E+00  0.5260466337203979E+00  0.5231467485427856E+00  0.5202623009681702E+00  0.5173943042755127E+00
  0.5145416259765625E+00  0.5117051601409912E+00  0.5088840126991272E+00  0.5060785412788391E+00  0.5032887458801270E+00
  0.5005137920379639E+00  0.4977546632289886E+00  0.4950104951858521E+00  0.4922814667224884E+00  0.4895673990249634E+00
  0.4868683815002441E+00  0.4841844737529755E+00  0.4815150797367096E+00  0.4788604676723480E+00  0.4762204587459564E+00
  0.4735949635505676E+00  0.4709839820861816E+00  0.4683875739574432E+00  0.4658053219318390E+00  0.4632372558116913E+00
  0.4606834053993225E+00  0.4581435322761536E+00  0.4556177854537964E+00  0.4531058371067047E+00  0.4506080746650696E+00
  0.4481235444545746E+00  0.4456532299518585E+00  0.4431962668895721E+00  0.4407528936862946E+00  0.4383231401443481E+00
  0.4359063208103180E+00  0.4335033297538757E+00  0.4311133623123169E+00  0.4287365376949310E+00  0.4263727962970734E+00
  0.4240221679210663E+00  0.4216846227645874E+00  0.4193598031997681E+00  0.4170477986335754E+00  0.4147484898567200E+00
  0.4124618768692017E+00  0.4101879000663757E+00  0.4079264104366302E+00  0.4056775867938995E+00  0.4034410119056702E+00
  0.4012167453765869E+00  0.3990046977996826E+00  0.3968048691749573E+00  0.3946171700954437E+00  0.3924417495727539E+00
  0.3902778327465057E+00  0.3881263434886932E+00  0.3859865069389343E+00  0.3838584125041962E+00  0.3817422389984131E+00
  0.3796373903751373E+00  0.3775444328784943E+00  0.3754628896713257E+00  0.3733927905559540E+00  0.3713343441486359E+00
  0.3692868351936340E+00  0.3672509491443634E+00  0.3652259409427643E+00  0.3632124364376068E+00  0.3612098693847656E+00
  0.3592183291912079E+00  0.3572377860546112E+00  0.3552680909633636E+00  0.3533095121383667E+00  0.3513615131378174E+00
  0.3494242131710052E+00  0.3474976122379303E+00  0.3455816209316254E+00  0.3436761498451233E+00  0.3417814373970032E+00
  0.3398968875408173E+00  0.3380227684974670E+00  0.3361589908599854E+00  0.3343054652214050E+00  0.3324622511863708E+00
  0.3306289315223694E+00  0.3288060426712036E+00  0.3269928693771362E+00  0.3251899480819702E+00  0.3233968615531921E+00
  0.3216136097908020E+00  0.3198403716087341E+00  0.3180765509605408E+00  0.3163227140903473E+00  0.3145784139633179E+00
  0.3128437399864197E+00  0.3111187517642975E+00  0.3094029426574707E+00  0.3076969385147095E+00  0.3060000836849213E+00
  0.3043126761913300E+00  0.3026344478130341E+00  0.3009654879570007E+00  0.2993057668209076E+00  0.2976552546024323E+00
  0.2960137426853180E+00  0.2943812310695648E+00  0.2927576601505280E+00  0.2911430299282074E+00  0.2895373404026031E+00
  0.2879404425621033E+00  0.2863524258136749E+00  0.2847729623317719E+00  0.2832024097442627E+00  0.2816403508186340E+00
  0.2800868451595306E+00  0.2785421013832092E+00  0.2770054936408997E+00  0.2754776775836945E+00  0.2739580571651459E+00
  0.2724468410015106E+00  0.2709440290927887E+00  0.2694491744041443E+00  0.2679627835750580E+00  0.2664844691753387E+00
  0.2650142312049866E+00  0.2635521590709686E+00  0.2620979845523834E+00  0.2606518864631653E+00  0.2592136561870575E+00
  0.2577835023403168E+00  0.2563610672950745E+00  0.2549464106559753E+00  0.2535395622253418E+00  0.2521403431892395E+00
  0.2507488429546356E+00  0.2493650466203690E+00  0.2479887753725052E+00  0.2466199845075607E+00  0.2452587336301804E+00
  0.2439048886299133E+00  0.2425586283206940E+00  0.2412194609642029E+00  0.2398878931999207E+00  0.2385634481906891E+00
  0.2372462898492813E+00  0.2359364479780197E+00  0.2346335053443909E+00  0.2333379536867142E+00  0.2320491820573807E+00
  0.2307677417993546E+00  0.2294931113719940E+00  0.2282255142927170E+00  0.2269648760557175E+00  0.2257108837366104E+00
  0.2244639992713928E+00  0.2232238203287125E+00  0.2219903469085693E+00  0.2207636237144470E+00  0.2195435315370560E+00
  0.2183301150798798E+00  0.2171233892440796E+00  0.2159231454133987E+00  0.2147293686866760E+00  0.2135421335697174E+00
  0.2123613059520721E+00  0.2111870199441910E+00  0.2100188583135605E+00  0.2088572680950165E+00  0.2077017128467560E+00
  0.2065526545047760E+00  0.2054096609354019E+00  0.2042729407548904E+00  0.2031424194574356E+00  0.2020177692174911E+00
  0.2008994370698929E+00  0.1997869908809662E+00  0.1986805647611618E+00  0.1975801736116409E+00  0.1964855194091797E+00
  0.1953969150781631E+00  0.1943141371011734E+00  0.1932370960712433E+00  0.1921658813953400E+00  0.1911003589630127E+00
  0.1900405734777451E+00  0.1889865249395370E+00  0.1879380494356155E+00  0.1868951171636581E+00  0.1858578026294708E+00
  0.1848259717226028E+00  0.1837996542453766E+00  0.1827787905931473E+00  0.1817634254693985E+00  0.1807533949613571E+00
  0.1797486543655396E+00  0.1787492781877518E+00  0.1777551174163818E+00  0.1767663359642029E+00  0.1757825762033463E+00
  0.1748041510581970E+00  0.1738307774066925E+00  0.1728625446557999E+00  0.1718994230031967E+00  0.1709412187337875E+00
  0.1699881255626678E+00  0.1690399646759033E+00  0.1680967062711716E+00  0.1671583801507950E+00  0.1662248522043228E+00
  0.1652963012456894E+00  0.1643723249435425E+00  0.1634533405303955E+00  0.1625389307737350E+00  0.1616292744874954E+00
  0.1607242375612259E+00  0.1598238348960876E+00  0.1589280068874359E+00  0.1580368429422379E+00  0.1571500897407532E+00
  0.1562678515911102E+00  0.1553900688886642E+00  0.1545166522264481E+00  0.1536477506160736E+00  0.1527830064296722E+00
  0.1519227474927902E+00  0.1510666906833649E+00  0.1502148956060410E+00  0.1493673473596573E+00  0.1485238820314407E+00
  0.1476846486330032E+00  0.1468494236469269E+00  0.1460183858871460E+00  0.1451913565397263E+00  0.1443683058023453E+00
  0.1435493081808090E+00  0.1427340805530548E+00  0.1419229358434677E+00  0.1411155611276627E+00  0.1403120011091232E+00
  0.1395122706890106E+00  0.1387162804603577E+00  0.1379239857196808E+00  0.1371354907751083E+00  0.1363506019115448E+00
  0.1355692893266678E+00  0.1347916126251221E+00  0.1340174376964569E+00  0.1332468688488007E+00  0.1324796229600906E+00
  0.1317159682512283E+00  0.1309556514024734E+00  0.1301987618207932E+00  0.1294450759887695E+00  0.1286947578191757E+00
  0.1279477924108505E+00  0.1272039562463760E+00  0.1264632493257523E+00  0.1257258504629135E+00  0.1249914392828941E+00
  0.1242602318525314E+00  0.1235319897532463E+00  0.1228066682815552E+00  0.1220844537019730E+00  0.1213651001453400E+00
  0.1206487193703651E+00  0.1199350357055664E+00  0.1192242801189423E+00  0.1185163035988808E+00  0.1178110614418983E+00
  0.1171085461974144E+00  0.1164085492491722E+00  0.1157113313674927E+00  0.1150166690349579E+00  0.1143245920538902E+00
  0.1136350408196449E+00  0.1129477769136429E+00  0.1122631356120110E+00  0.1115808188915253E+00  0.1109009385108948E+00
  0.1102232113480568E+00  0.1095478758215904E+00  0.1088748350739479E+00  0.1082038879394531E+00  0.1075352057814598E+00
  0.1068684980273247E+00  0.1062039136886597E+00  0.1055414751172066E+00  0.1048809736967087E+00  0.1042223498225212E+00
  0.1035657823085785E+00  0.1029110103845596E+00  0.1022581681609154E+00  0.1016070470213890E+00  0.1009576693177223E+00
  0.1003100946545601E+00  0.9966416656970978E-01  0.9901992231607437E-01  0.9837716072797775E-01  0.9773603081703186E-01
  0.9709649533033371E-01  0.9645836055278778E-01  0.9582174569368362E-01  0.9518641233444214E-01  0.9455253183841705E-01
  0.9392001479864120E-01  0.9328871220350266E-01  0.9265861660242081E-01  0.9202986210584641E-01  0.9140222519636154E-01
  0.9077575057744980E-01  0.9015035629272461E-01  0.8952593058347702E-01  0.8890261501073837E-01  0.8828033506870270E-01
  0.8765900135040283E-01  0.8703853935003281E-01  0.8641890436410904E-01  0.8580014854669571E-01  0.8518229424953461E-01
  0.8456513285636902E-01  0.8394869416952133E-01  0.8333304524421692E-01  0.8271805197000504E-01  0.8210375905036926E-01
  0.8149002492427826E-01  0.8087681233882904E-01  0.8026430010795593E-01  0.7965226471424103E-01  0.7904078066349030E-01
  0.7842967659235001E-01  0.7781906425952911E-01  0.7720895856618881E-01  0.7659918814897537E-01  0.7598987966775894E-01
  0.7538081705570221E-01  0.7477216422557831E-01  0.7416386902332306E-01  0.7355586439371109E-01  0.7294807583093643E-01
  0.7234069705009460E-01  0.7173351943492889E-01  0.7112665474414825E-01  0.7051998376846313E-01  0.6991349160671234E-01
  0.6930731981992722E-01  0.6870134919881821E-01  0.6809565424919128E-01  0.6749010086059570E-01  0.6688471883535385E-01
  0.6627966463565826E-01  0.6567481160163879E-01  0.6507020443677902E-01  0.6446567922830582E-01  0.6386157870292664E-01
  0.6325767934322357E-01  0.6265409290790558E-01  0.6205080449581146E-01  0.6144763901829720E-01  0.6084498763084412E-01
  0.6024260073900223E-01  0.5964066460728645E-01  0.5903898552060127E-01  0.5843780562281609E-01  0.5783712491393089E-01
  0.5723688006401062E-01  0.5663722380995750E-01  0.5603800714015961E-01  0.5543944239616394E-01  0.5484157800674438E-01
  0.5424435436725616E-01  0.5364779382944107E-01  0.5305213481187820E-01  0.5245723947882652E-01  0.5186329409480095E-01
  0.5127022787928581E-01  0.5067810043692589E-01  0.5008715018630028E-01  0.4949726909399033E-01  0.4890860989689827E-01
  0.4832109436392784E-01  0.4773494973778725E-01  0.4715023562312126E-01  0.4656692594289780E-01  0.4598519951105118E-01
  0.4540496319532394E-01  0.4482646659016609E-01  0.4424978420138359E-01  0.4367486760020256E-01  0.4310192540287971E-01
  0.4253086820244789E-01  0.4196194186806679E-01  0.4139523580670357E-01  0.4083073511719704E-01  0.4026849940419197E-01
  0.3970873728394508E-01  0.3915153443813324E-01  0.3859692811965942E-01  0.3804493695497513E-01  0.3749568760395050E-01
  0.3694932162761688E-01  0.3640596941113472E-01  0.3586557880043983E-01  0.3532827273011208E-01  0.3479426726698875E-01
  0.3426351770758629E-01  0.3373618423938751E-01  0.3321227431297302E-01  0.3269186243414879E-01  0.3217518702149391E-01
  0.3166217729449272E-01  0.3115301951766014E-01  0.3064763732254505E-01  0.3014626912772655E-01  0.2964897826313972E-01
  0.2915574610233307E-01  0.2866674400866032E-01  0.2818191051483154E-01  0.2770144864916801E-01  0.2722541056573391E-01
  0.2675380744040012E-01  0.2628674730658531E-01  0.2582420036196709E-01  0.2536630257964134E-01  0.2491321228444576E-01
  0.2446478232741356E-01  0.2402109466493130E-01  0.2358238585293293E-01  0.2314849197864532E-01  0.2271957695484161E-01
  0.2229560911655426E-01  0.2187664620578289E-01  0.2146275714039803E-01  0.2105393260717392E-01  0.2065027691423893E-01
  0.2025161497294903E-01  0.1985820010304451E-01  0.1947001926600933E-01  0.1908695511519909E-01  0.1870911195874214E-01
  0.1833639293909073E-01  0.1796904578804970E-01  0.1760687120258808E-01  0.1724992319941521E-01  0.1689819619059563E-01
  0.1655171997845173E-01  0.1621046848595142E-01  0.1587441563606262E-01  0.1554362569004297E-01  0.1521791610866785E-01
  0.1489743590354919E-01  0.1458215713500977E-01  0.1427197083830833E-01  0.1396684441715479E-01  0.1366690453141928E-01
  0.1337197422981262E-01  0.1308207772672176E-01  0.1279717776924372E-01  0.1251723151654005E-01  0.1224222406744957E-01
  0.1197209861129522E-01  0.1170688029378653E-01  0.1144642289727926E-01  0.1119069755077362E-01  0.1093977689743042E-01
  0.1069349236786366E-01  0.1045185793191195E-01  0.1021478977054358E-01  0.9982269257307053E-02  0.9754239581525326E-02
  0.9530649520456791E-02  0.9311477653682232E-02  0.9096568450331688E-02  0.8885968476533890E-02  0.8679636754095554E-02
  0.8477432653307915E-02  0.8279310539364815E-02  0.8085278794169426E-02  0.7895283401012421E-02  0.7709208875894547E-02
  0.7527011446654797E-02  0.7348643150180578E-02  0.7174056954681873E-02  0.7003184407949448E-02  0.6835963111370802E-02
  0.6672335788607597E-02  0.6512261461466551E-02  0.6355662830173969E-02  0.6202516146004200E-02  0.6052710115909576E-02
  0.5906186066567898E-02  0.5762962624430656E-02  0.5622912198305130E-02  0.5485999863594770E-02  0.5352168343961239E-02
  0.5221362225711346E-02  0.5093525163829327E-02  0.4968602675944567E-02  0.4846557974815369E-02  0.4727276507765055E-02
  0.4610768985003233E-02  0.4496974404901266E-02  0.4385808948427439E-02  0.4277235362678766E-02  0.4171196371316910E-02
  0.4067650530487299E-02  0.3966544754803181E-02  0.3867824794724584E-02  0.3771444549784064E-02  0.3677358850836754E-02
  0.3585512982681394E-02  0.3495877375826240E-02  0.3408375196158886E-02  0.3322965698316693E-02  0.3239638637751341E-02
  0.3158312058076262E-02  0.3078957088291645E-02  0.3001511329784989E-02  0.2925978507846594E-02  0.2852274337783456E-02
  0.2780372742563486E-02  0.2710241591557860E-02  0.2641807543113828E-02  0.2575070830062032E-02  0.2509976737201214E-02
  0.2446500351652503E-02  0.2384573221206665E-02  0.2324188826605678E-02  0.2265313640236855E-02  0.2207890851423144E-02
  0.2151898341253400E-02  0.2097300020977855E-02  0.2044065156951547E-02  0.1992163714021444E-02  0.1941557973623276E-02
  0.1892232219688594E-02  0.1844127196818590E-02  0.1797239296138287E-02  0.1751536969095469E-02  0.1706980168819427E-02
  0.1663539325818419E-02  0.1621208270080388E-02  0.1579941716045141E-02  0.1539719640277326E-02  0.1500514335930347E-02
  0.1462301588617265E-02  0.1425059745088220E-02  0.1388764474540949E-02  0.1353395055048168E-02  0.1318913302384317E-02
  0.1285314909182489E-02  0.1252578455023468E-02  0.1220669713802636E-02  0.1189574482850730E-02  0.1159272156655788E-02
  0.1129743992350996E-02  0.1100969384424388E-02  0.1072929939255118E-02  0.1045606797561049E-02  0.1018983544781804E-02
  0.9930409723892808E-03  0.9677663911134005E-03  0.9431355283595622E-03  0.9191308054141700E-03  0.8957447716966271E-03
  0.8729620603844523E-03  0.8507603197358549E-03  0.8291242411360145E-03  0.8080459083430469E-03  0.7875126320868731E-03
  0.7675025262869895E-03  0.7480058120563626E-03  0.7290095672942698E-03  0.7105005788616836E-03  0.6924674962647259E-03
  0.6748971063643694E-03  0.6577808526344597E-03  0.6410981295630336E-03  0.6248471327126026E-03  0.6090160459280014E-03
  0.5935887456871569E-03  0.5785543471574783E-03  0.5639119190163910E-03  0.5496428348124027E-03  0.5357403424568474E-03
  0.5221940809860826E-03  0.5089960177429020E-03  0.4961367230862379E-03  0.4836074367631227E-03  0.4714021633844823E-03
  0.4595050704665482E-03  0.4479158669710159E-03  0.4366257053334266E-03  0.4256232932675630E-03  0.4149026353843510E-03
  0.4044569213874638E-03  0.3942791954614222E-03  0.3843623271677643E-03  0.3746990114450455E-03  0.3652832238003612E-03
  0.3561087651178241E-03  0.3471690870355815E-03  0.3384597657714039E-03  0.3299716045148671E-03  0.3216988698113710E-03
  0.3136394079774618E-03  0.3057872527278960E-03  0.2981342549901456E-03  0.2906768640968949E-03  0.2834095794241875E-03
  0.2763278607744724E-03  0.2694268478080630E-03  0.2627018548082560E-03  0.2561481378506869E-03  0.2497616515029222E-03
  0.2435377537040040E-03  0.2374736504862085E-03  0.2315626043127850E-03  0.2258007734781131E-03  0.2201876195613295E-03
  0.2147162449546158E-03  0.2093837829306722E-03  0.2041867992375046E-03  0.1991217141039670E-03  0.1941851660376415E-03
  0.1893738808576018E-03  0.1846853410825133E-03  0.1801138860173523E-03  0.1756592246238142E-03  0.1713180099613965E-03
  0.1670858910074458E-03  0.1629598264116794E-03  0.1589398743817583E-03  0.1550205051898956E-03  0.1512002054369077E-03
  0.1474763557780534E-03  0.1438464969396591E-03  0.1403079222654924E-03  0.1368587400065735E-03  0.1334969565505162E-03
  0.1302185410168022E-03  0.1270232169190422E-03  0.1239088451256976E-03  0.1208722169394605E-03  0.1179118917207234E-03
  0.1150252137449570E-03  0.1122120811487548E-03  0.1094690596801229E-03  0.1067946068360470E-03  0.1041872965288348E-03
  0.1016451569739729E-03  0.9916674025589600E-04  0.9675017645349726E-04  0.9439450514037162E-04  0.9209672862198204E-04
  0.8985687600215897E-04  0.8767320832703263E-04  0.8554357918910682E-04  0.8346705726580694E-04  0.8144227467710152E-04
  0.7946781988721341E-04  0.7754249963909388E-04  0.7566508429590613E-04  0.7383426418527961E-04  0.7204886787803844E-04
  0.7030784036032856E-04  0.6861030851723626E-04  0.6695454067084938E-04  0.6533940904773772E-04  0.6376495002768934E-04
  0.6222908996278420E-04  0.6073121039662510E-04  0.5927031816099770E-04  0.5784553286503069E-04  0.5645593046210706E-04
  0.5510057599167340E-04  0.5377884372137487E-04  0.5248923116596416E-04  0.5123158916831017E-04  0.5000510645913891E-04
  0.4880855340161361E-04  0.4764117329614237E-04  0.4650292612495832E-04  0.4539236033451743E-04  0.4430901753949001E-04
  0.4325229383539408E-04  0.4222139250487089E-04  0.4121575693716295E-04  0.4023472138214856E-04  0.3927766374545172E-04
  0.3834415110759437E-04  0.3743307752301916E-04  0.3654440297395922E-04  0.3567759631550871E-04  0.3483173350105062E-04
  0.3400630521355197E-04  0.3320129326311871E-04  0.3241568992962129E-04  0.3164918234688230E-04  0.3090131212957203E-04
  0.3017158633156214E-04  0.2945957203337457E-04  0.2876479629776441E-04  0.2808700264722575E-04  0.2742535434663296E-04
  0.2677987322385889E-04  0.2615008088469040E-04  0.2553540616645478E-04  0.2493558167770971E-04  0.2435021633573342E-04
  0.2377896817051806E-04  0.2322149885003455E-04  0.2267747549922206E-04  0.2214651976828463E-04  0.2162834061891772E-04
  0.2112262336595450E-04  0.2062916973954998E-04  0.2014745587075595E-04  0.1967719254025724E-04  0.1921841248986311E-04
  0.1877052272902802E-04  0.1833335591072682E-04  0.1790665555745363E-04  0.1749016701069195E-04  0.1708362833596766E-04
  0.1668678851274308E-04  0.1629951293580234E-04  0.1592131957295351E-04  0.1555221388116479E-04  0.1519190391263692E-04
  0.1484022959630238E-04  0.1449686897103675E-04  0.1416160557710100E-04  0.1383442850055872E-04  0.1351496393908747E-04
  0.1320308638241841E-04  0.1289859210373834E-04  0.1260131921299035E-04  0.1231108490173938E-04  0.1202773273689672E-04
  0.1175111538032070E-04  0.1148094452219084E-04  0.1121720561059192E-04  0.1095974857889814E-04  0.1070830057869898E-04
  0.1046274246618850E-04  0.1022306605591439E-04  0.9988986676034983E-05  0.9760412467585411E-05  0.9537208825349808E-05
  0.9319262062490452E-05  0.9106424840865657E-05  0.8898581654648297E-05  0.8695657015778124E-05  0.8497413546137977E-05
  0.8303846698254347E-05  0.8114845513773616E-05  0.7930239917186555E-05  0.7749936230538879E-05  0.7573860330012394E-05
  0.7401881703117397E-05  0.7233922133309534E-05  0.7069884304655716E-05  0.6909690910106292E-05  0.6753178695362294E-05
  0.6600325832550880E-05  0.6451060471590608E-05  0.6305240731308004E-05  0.6162777935969643E-05  0.6023653895681491E-05
  0.5887779934710125E-05  0.5755027359555243E-05  0.5625354333460564E-05  0.5498684458871139E-05  0.5374943157221423E-05
  0.5254061306914082E-05  0.5135973879077937E-05  0.5020620392315323E-05  0.4907925813313341E-05  0.4797827386937570E-05
  0.4690291007136693E-05  0.4585209353535902E-05  0.4482524218474282E-05  0.4382244696898852E-05  0.4284254373487784E-05
  0.4188510047242744E-05  0.4094966698175995E-05  0.4003566573373973E-05  0.3914269200322451E-05  0.3827010459644953E-05
  0.3741773070942145E-05  0.3658449941212893E-05  0.3577051984393620E-05  0.3497531679386157E-05  0.3419808308535721E-05
  0.3343862772453576E-05  0.3269651870141388E-05  0.3197130581611418E-05  0.3126260480712517E-05  0.3057007461393368E-05
  0.2989329686897690E-05  0.2923191004811088E-05  0.2858555717466515E-05  0.2795401087496430E-05  0.2733667088250513E-05
  0.2673325070645660E-05  0.2614370032461011E-05  0.2556743993409327E-05  0.2500420123396907E-05  0.2445363634251407E-05
  0.2391570433246670E-05  0.2338982540095458E-05  0.2287584266014164E-05  0.2237354692624649E-05  0.2188240841860534E-05
  0.2140243395842845E-05  0.2093328475893941E-05  0.2047474936262006E-05  0.2002639803322381E-05  0.1958821485459339E-05
  0.1915994744194904E-05  0.1874121494438441E-05  0.1833190935940365E-05  0.1793178284970054E-05  0.1754060008352099E-05
  0.1715819621495029E-05  0.1678437570262759E-05  0.1641891003600904E-05  0.1606160594747053E-05  0.1571230313857086E-05
  0.1537086518510478E-05  0.1503697944826854E-05  0.1471048562962096E-05  0.1439140987713472E-05  0.1407936338182481E-05
  0.1377428020532534E-05  0.1347597844869597E-05  0.1318431259278441E-05  0.1289913484470162E-05  0.1262029741155857E-05
  0.1234770024893805E-05  0.1208103753924661E-05  0.1182035589408770E-05  0.1156549956249364E-05  0.1131622639150009E-05
  0.1107248067455657E-05  0.1083412371372106E-05  0.1060104182215582E-05  0.1037310425999749E-05  0.1015020302475023E-05
  0.9932227840181440E-06  0.9719049103296129E-06  0.9510573022453173E-06  0.9306689889854169E-06  0.9107337177738373E-06
  0.8912290354601282E-06  0.8721575568415574E-06  0.8535084816685412E-06  0.8352653821930289E-06  0.8174195045285160E-06
  0.7999712465789344E-06  0.7829036121620447E-06  0.7662087000426254E-06  0.7498797458538320E-06  0.7339081662394165E-06
  0.7182860031207383E-06  0.7030050142020627E-06  0.6880612772874883E-06  0.6734403541486245E-06  0.6591363899133285E-06
  0.6451491572079249E-06  0.6314640472737665E-06  0.6180775926623028E-06  0.6049825174159196E-06  0.5921713182033272E-06
  0.5796396180812735E-06  0.5673801979355630E-06  0.5553888513532002E-06  0.5436535275293863E-06  0.5321751928022422E-06
  0.5209480491430440E-06  0.5099613531456271E-06  0.4992103868062259E-06  0.4886966848971497E-06  0.4784084808306943E-06
  0.4683422503148904E-06  0.4584933890328102E-06  0.4488574631977826E-06  0.4394295274323667E-06  0.4302049774196348E-06
  0.4211803457110364E-06  0.4123474468542554E-06  0.4037063092710014E-06  0.3952507938720373E-06  0.3869785132337711E-06
  0.3788825324591016E-06  0.3709589293521276E-06  0.3632085565641319E-06  0.3556229444257042E-06  0.3482000465737656E-06
  0.3409360544992524E-06  0.3338277849707083E-06  0.3268713442139415E-06  0.3200641458533937E-06  0.3134033477181219E-06
  0.3068826117669232E-06  0.3005021369517635E-06  0.2942593653187942E-06  0.2881481577787781E-06  0.2821674058850476E-06
  0.2763141537798219E-06  0.2705855877138674E-06  0.2649789223596599E-06  0.2594912587028375E-06  0.2541204651151929E-06
  0.2488636425823643E-06  0.2437184889458877E-06  0.2386835546985822E-06  0.2337543918429219E-06  0.2289289398049732E-06
  0.2242071275304625E-06  0.2195846349195563E-06  0.2150600408867831E-06  0.2106311995930810E-06  0.2062957520365671E-06
  0.2020520213363852E-06  0.1978977337557808E-06  0.1938320650651804E-06  0.1898503683150921E-06  0.1859536666870554E-06
  0.1821397006551706E-06  0.1784051306685797E-06  0.1747485924852299E-06  0.1711695460926421E-06  0.1676664425076524E-06
  0.1642362406073516E-06  0.1608781019513117E-06  0.1575905201889327E-06  0.1543717331742300E-06  0.1512204477194246E-06
  0.1481351290522070E-06  0.1451144129305248E-06  0.1421570487991630E-06  0.1392614308315387E-06  0.1364268484849163E-06
  0.1336509853899770E-06  0.1309325483589419E-06  0.1282718784523240E-06  0.1256660908666163E-06  0.1231147734870319E-06
   46     106.42         3.8904    fcc     
  0.9685754776000977E-06 -0.1495678722858429E-01 -0.2986089885234833E-01 -0.4471160471439362E-01 -0.5950862169265747E-01
 -0.7425260543823242E-01 -0.8894300460815430E-01 -0.1035803407430649E+00 -0.1181642413139343E+00 -0.1326951831579208E+00
 -0.1471729427576065E+00 -0.1615976542234421E+00 -0.1759695708751678E+00 -0.1902882009744644E+00 -0.2045541256666183E+00
 -0.2187670022249222E+00 -0.2329274266958237E+00 -0.2470350116491318E+00 -0.2610898911952972E+00 -0.2750924527645111E+00
 -0.2890419661998749E+00 -0.3029392957687378E+00 -0.3167839646339417E+00 -0.3305764496326447E+00 -0.3443163633346558E+00
 -0.3580043315887451E+00 -0.3716400861740112E+00 -0.3852234482765198E+00 -0.3987547755241394E+00 -0.4122336506843567E+00
 -0.4256611168384552E+00 -0.4390362501144409E+00 -0.4523598551750183E+00 -0.4656313955783844E+00 -0.4788509011268616E+00
 -0.4920191168785095E+00 -0.5051353573799133E+00 -0.5182002186775208E+00 -0.5312132239341736E+00 -0.5441749095916748E+00
 -0.5570849776268005E+00 -0.5699439048767090E+00 -0.5827514529228210E+00 -0.5955073833465576E+00 -0.6082121133804321E+00
 -0.6208660602569580E+00 -0.6334688067436218E+00 -0.6460201144218445E+00 -0.6585207581520081E+00 -0.6709701418876648E+00
 -0.6833689212799072E+00 -0.6957168579101562E+00 -0.7080136537551880E+00 -0.7202597856521606E+00 -0.7324553728103638E+00
 -0.7446005344390869E+00 -0.7566947937011719E+00 -0.7687385678291321E+00 -0.7807318568229675E+00 -0.7926748394966125E+00
 -0.8045673370361328E+00 -0.8164098858833313E+00 -0.8282017111778259E+00 -0.8399436473846436E+00 -0.8516354560852051E+00
 -0.8632769584655762E+00 -0.8748687505722046E+00 -0.8864102363586426E+00 -0.8979018926620483E+00 -0.9093439579010010E+00
 -0.9207359552383423E+00 -0.9320783019065857E+00 -0.9433706998825073E+00 -0.9546135663986206E+00 -0.9658070802688599E+00
 -0.9769507050514221E+00 -0.9880449771881104E+00 -0.9990900158882141E+00 -0.1010085582733154E+01 -0.1021031856536865E+01
 -0.1031928777694702E+01 -0.1042776465415955E+01 -0.1053575277328491E+01 -0.1064324736595154E+01 -0.1075025200843811E+01
 -0.1085676550865173E+01 -0.1096279144287109E+01 -0.1106832981109619E+01 -0.1117337703704834E+01 -0.1127793669700623E+01
 -0.1138201117515564E+01 -0.1148560047149658E+01 -0.1158870100975037E+01 -0.1169131636619568E+01 -0.1179344654083252E+01
 -0.1189509510993958E+01 -0.1199625849723816E+01 -0.1209693551063538E+01 -0.1219713211059570E+01 -0.1229684710502625E+01
 -0.1239608168601990E+01 -0.1249483585357666E+01 -0.1259310364723206E+01 -0.1269089579582214E+01 -0.1278820753097534E+01
 -0.1288504242897034E+01 -0.1298139452934265E+01 -0.1307727098464966E+01 -0.1317267298698425E+01 -0.1326759696006775E+01
 -0.1336204528808594E+01 -0.1345601439476013E+01 -0.1354951024055481E+01 -0.1364253401756287E+01 -0.1373508214950562E+01
 -0.1382715821266174E+01 -0.1391875863075256E+01 -0.1400988578796387E+01 -0.1410054564476013E+01 -0.1419073343276978E+01
 -0.1428044795989990E+01 -0.1436969280242920E+01 -0.1445847034454346E+01 -0.1454677820205688E+01 -0.1463461875915527E+01
 -0.1472198963165283E+01 -0.1480889201164246E+01 -0.1489533066749573E+01 -0.1498130202293396E+01 -0.1506680488586426E+01
 -0.1515184640884399E+01 -0.1523641943931580E+01 -0.1532053232192993E+01 -0.1540418148040771E+01 -0.1548736572265625E+01
 -0.1557008862495422E+01 -0.1565234780311584E+01 -0.1573414802551270E+01 -0.1581548690795898E+01 -0.1589636564254761E+01
 -0.1597678422927856E+01 -0.1605674266815186E+01 -0.1613624453544617E+01 -0.1621528744697571E+01 -0.1629387497901917E+01
 -0.1637200355529785E+01 -0.1644967317581177E+01 -0.1652689099311829E+01 -0.1660365223884583E+01 -0.1667996048927307E+01
 -0.1675580978393555E+01 -0.1683120965957642E+01 -0.1690615653991699E+01 -0.1698064923286438E+01 -0.1705469250679016E+01
 -0.1712827920913696E+01 -0.1720141887664795E+01 -0.1727410912513733E+01 -0.1734634876251221E+01 -0.1741813898086548E+01
 -0.1748947858810425E+01 -0.1756037235260010E+01 -0.1763081669807434E+01 -0.1770081639289856E+01 -0.1777037024497986E+01
 -0.1783947348594666E+01 -0.1790813446044922E+01 -0.1797634959220886E+01 -0.1804412364959717E+01 -0.1811145186424255E+01
 -0.1817833423614502E+01 -0.1824477672576904E+01 -0.1831077694892883E+01 -0.1837633609771729E+01 -0.1844145298004150E+01
 -0.1850612998008728E+01 -0.1857036709785461E+01 -0.1863416552543640E+01 -0.1869752407073975E+01 -0.1876044392585754E+01
 -0.1882292747497559E+01 -0.1888497471809387E+01 -0.1894658327102661E+01 -0.1900775790214539E+01 -0.1906849384307861E+01
 -0.1912879824638367E+01 -0.1918866634368896E+01 -0.1924810171127319E+01 -0.1930710434913635E+01 -0.1936567068099976E+01
 -0.1942380785942078E+01 -0.1948151350021362E+01 -0.1953878760337830E+01 -0.1959563136100769E+01 -0.1965204238891602E+01
 -0.1970802783966064E+01 -0.1976358175277710E+01 -0.1981871008872986E+01 -0.1987340927124023E+01 -0.1992767810821533E+01
 -0.1998152494430542E+01 -0.2003494501113892E+01 -0.2008793830871582E+01 -0.2014050483703613E+01 -0.2019264698028564E+01
 -0.2024436712265015E+01 -0.2029566287994385E+01 -0.2034653663635254E+01 -0.2039699077606201E+01 -0.2044701576232910E+01
 -0.2049662590026855E+01 -0.2054581165313721E+01 -0.2059458017349243E+01 -0.2064292907714844E+01 -0.2069085597991943E+01
 -0.2073836803436279E+01 -0.2078546047210693E+01 -0.2083213567733765E+01 -0.2087839126586914E+01 -0.2092423439025879E+01
 -0.2096966266632080E+01 -0.2101467132568359E+01 -0.2105926990509033E+01 -0.2110345125198364E+01 -0.2114722013473511E+01
 -0.2119057416915894E+01 -0.2123352050781250E+01 -0.2127604961395264E+01 -0.2131817102432251E+01 -0.2135987997055054E+01
 -0.2140118122100830E+01 -0.2144207000732422E+01 -0.2148255109786987E+01 -0.2152261972427368E+01 -0.2156228542327881E+01
 -0.2160154342651367E+01 -0.2164039134979248E+01 -0.2167883634567261E+01 -0.2171687126159668E+01 -0.2175450325012207E+01
 -0.2179172992706299E+01 -0.2182855367660522E+01 -0.2186497449874878E+01 -0.2190098762512207E+01 -0.2193660497665405E+01
 -0.2197181463241577E+01 -0.2200662612915039E+01 -0.2204103708267212E+01 -0.2207504510879517E+01 -0.2210865259170532E+01
 -0.2214186191558838E+01 -0.2217467546463013E+01 -0.2220709085464478E+01 -0.2223910331726074E+01 -0.2227072238922119E+01
 -0.2230194568634033E+01 -0.2233277082443237E+01 -0.2236320018768311E+01 -0.2239323616027832E+01 -0.2242287874221802E+01
 -0.2245212554931641E+01 -0.2248098373413086E+01 -0.2250944375991821E+01 -0.2253751277923584E+01 -0.2256519317626953E+01
 -0.2259248018264771E+01 -0.2261937618255615E+01 -0.2264588356018066E+01 -0.2267200231552124E+01 -0.2269773006439209E+01
 -0.2272307157516479E+01 -0.2274802446365356E+01 -0.2277258872985840E+01 -0.2279676914215088E+01 -0.2282056093215942E+01
 -0.2284396886825562E+01 -0.2286699295043945E+01 -0.2288963079452515E+01 -0.2291188478469849E+01 -0.2293375492095947E+01
 -0.2295524358749390E+01 -0.2297635078430176E+01 -0.2299707412719727E+01 -0.2301741600036621E+01 -0.2303738117218018E+01
 -0.2305696249008179E+01 -0.2307616710662842E+01 -0.2309499025344849E+01 -0.2311343431472778E+01 -0.2313150405883789E+01
 -0.2314919471740723E+01 -0.2316650629043579E+01 -0.2318344593048096E+01 -0.2320000886917114E+01 -0.2321619033813477E+01
 -0.2323200464248657E+01 -0.2324744462966919E+01 -0.2326251983642578E+01 -0.2327722549438477E+01 -0.2329156875610352E+01
 -0.2330554723739624E+01 -0.2331917047500610E+01 -0.2333243608474731E+01 -0.2334534883499146E+01 -0.2335790634155273E+01
 -0.2337011575698853E+01 -0.2338197946548462E+01 -0.2339349508285522E+01 -0.2340467214584351E+01 -0.2341550827026367E+01
 -0.2342600822448730E+01 -0.2343617200851440E+01 -0.2344600439071655E+01 -0.2345550537109375E+01 -0.2346467971801758E+01
 -0.2347352981567383E+01 -0.2348205566406250E+01 -0.2349026441574097E+01 -0.2349815368652344E+01 -0.2350572586059570E+01
 -0.2351298809051514E+01 -0.2351993799209595E+01 -0.2352658033370972E+01 -0.2353291749954224E+01 -0.2353895187377930E+01
 -0.2354468345642090E+01 -0.2355012178421021E+01 -0.2355525970458984E+01 -0.2356010675430298E+01 -0.2356466054916382E+01
 -0.2356892585754395E+01 -0.2357290744781494E+01 -0.2357660531997681E+01 -0.2358002185821533E+01 -0.2358315944671631E+01
 -0.2358602046966553E+01 -0.2358860731124878E+01 -0.2359092473983765E+01 -0.2359297037124634E+01 -0.2359475135803223E+01
 -0.2359626770019531E+01 -0.2359752178192139E+01 -0.2359851837158203E+01 -0.2359925985336304E+01 -0.2359974145889282E+01
 -0.2359997510910034E+01 -0.2359995841979980E+01 -0.2359969615936279E+01 -0.2359918832778931E+01 -0.2359843730926514E+01
 -0.2359744787216187E+01 -0.2359622001647949E+01 -0.2359475851058960E+01 -0.2359306573867798E+01 -0.2359114170074463E+01
 -0.2358898878097534E+01 -0.2358661174774170E+01 -0.2358401536941528E+01 -0.2358119487762451E+01 -0.2357815980911255E+01
 -0.2357490539550781E+01 -0.2357144117355347E+01 -0.2356776475906372E+01 -0.2356388092041016E+01 -0.2355979204177856E+01
 -0.2355550050735474E+01 -0.2355100870132446E+01 -0.2354631662368774E+01 -0.2354143381118774E+01 -0.2353635311126709E+01
 -0.2353108167648315E+01 -0.2352562427520752E+01 -0.2351997613906860E+01 -0.2351414918899536E+01 -0.2350813865661621E+01
 -0.2350194931030273E+01 -0.2349558591842651E+01 -0.2348904609680176E+01 -0.2348233699798584E+01 -0.2347545862197876E+01
 -0.2346841335296631E+01 -0.2346120357513428E+01 -0.2345383405685425E+01 -0.2344630479812622E+01 -0.2343861579895020E+01
 -0.2343077659606934E+01 -0.2342278242111206E+01 -0.2341464042663574E+01 -0.2340635061264038E+01 -0.2339791774749756E+01
 -0.2338934183120728E+01 -0.2338062524795532E+01 -0.2337177515029907E+01 -0.2336278676986694E+01 -0.2335366725921631E+01
 -0.2334441661834717E+01 -0.2333503723144531E+01 -0.2332553625106812E+01 -0.2331588506698608E+01 -0.2330601692199707E+01
 -0.2329592943191528E+01 -0.2328562498092651E+01 -0.2327510118484497E+01 -0.2326436042785645E+01 -0.2325340509414673E+01
 -0.2324223279953003E+01 -0.2323084592819214E+01 -0.2321923971176147E+01 -0.2320741891860962E+01 -0.2319538354873657E+01
 -0.2318313598632812E+01 -0.2317067146301270E+01 -0.2315799474716187E+01 -0.2314510583877563E+01 -0.2313200473785400E+01
 -0.2311868906021118E+01 -0.2310516119003296E+01 -0.2309141874313354E+01 -0.2307747125625610E+01 -0.2306330680847168E+01
 -0.2304893493652344E+01 -0.2303435087203979E+01 -0.2301955938339233E+01 -0.2300455808639526E+01 -0.2298934459686279E+01
 -0.2297392368316650E+01 -0.2295829772949219E+01 -0.2294245958328247E+01 -0.2292641639709473E+01 -0.2291016340255737E+01
 -0.2289370298385620E+01 -0.2287703990936279E+01 -0.2286016941070557E+01 -0.2284308910369873E+01 -0.2282580614089966E+01
 -0.2280831813812256E+01 -0.2279062509536743E+01 -0.2277272701263428E+01 -0.2275462388992310E+01 -0.2273631811141968E+01
 -0.2271780967712402E+01 -0.2269909858703613E+01 -0.2268018245697021E+01 -0.2266106367111206E+01 -0.2264174461364746E+01
 -0.2262222051620483E+01 -0.2260250091552734E+01 -0.2258257627487183E+01 -0.2256245136260986E+01 -0.2254212617874146E+01
 -0.2252159833908081E+01 -0.2250087499618530E+01 -0.2247994899749756E+01 -0.2245882749557495E+01 -0.2243750333786011E+01
 -0.2241598367691040E+01 -0.2239426374435425E+01 -0.2237234592437744E+01 -0.2235023260116577E+01 -0.2232792139053345E+01
 -0.2230541229248047E+01 -0.2228270769119263E+01 -0.2225980997085571E+01 -0.2223670959472656E+01 -0.2221341848373413E+01
 -0.2218992948532104E+01 -0.2216624498367310E+01 -0.2214236974716187E+01 -0.2211829662322998E+01 -0.2209403276443481E+01
 -0.2206957101821899E+01 -0.2204492092132568E+01 -0.2202007293701172E+01 -0.2199503660202026E+01 -0.2196980237960815E+01
 -0.2194437980651855E+01 -0.2191876411437988E+01 -0.2189295768737793E+01 -0.2186696052551270E+01 -0.2184076786041260E+01
 -0.2181438922882080E+01 -0.2178781986236572E+01 -0.2176106214523315E+01 -0.2173411130905151E+01 -0.2170697212219238E+01
 -0.2167963981628418E+01 -0.2165212392807007E+01 -0.2162441968917847E+01 -0.2159652471542358E+01 -0.2156843900680542E+01
 -0.2154016971588135E+01 -0.2151171207427979E+01 -0.2148306369781494E+01 -0.2145423412322998E+01 -0.2142521381378174E+01
 -0.2139600992202759E+01 -0.2136661767959595E+01 -0.2133704185485840E+01 -0.2130728006362915E+01 -0.2127732992172241E+01
 -0.2124719858169556E+01 -0.2121687889099121E+01 -0.2118637800216675E+01 -0.2115569114685059E+01 -0.2112482070922852E+01
 -0.2109376668930054E+01 -0.2106253147125244E+01 -0.2103111028671265E+01 -0.2099950790405273E+01 -0.2096772432327271E+01
 -0.2093575477600098E+01 -0.2090360403060913E+01 -0.2087127447128296E+01 -0.2083876132965088E+01 -0.2080606698989868E+01
[truncated: 810,338 more chars]
