# Supplementary material for: Simultaneously enhancing the ultimate strength and ductility of high-entropy alloys via short-range ordering
Source: Nat Commun. 2021 Aug 16;12:4953. doi: 10.1038/s41467-021-25264-5 (PMC8368001; doi:10.1038/s41467-021-25264-5)
Supplement: Supplementary file 5 — Source Code [file 41467_2021_25264_MOESM5_ESM.zip › Code_Software/Readme.txt]

Operating systems: CentOS Linux release 7.8.2003

Versions of software: lammps-3Mar20

Any required non-standard hardware: No

Instructions to install: https://docs.lammps.org/Install.html

Typical install time: several hours

Instructions to run on data: mpirun -np xx lmp -in CoCuFeNiPd.in (xx is the number of processors to use)

Expected output: "stress-curve-xx.txt" for stress data; "xx.dump" for atomic configurations

Expected run time: several hours to several days depends on the number of processors

How to run the software on your data:
"lmp" is the compiled standalone software
"CoCuFeNiPd-0.txt", "CoCuFeNiPd-2M.txt", and "CoCuFeNiPd-4M.txt" are the models with/without short-range ordering
"CoCuFeNiPd.set" is the interatomic potential file
"CoCuFeNiPd.in" is the file to define the simulation parameters
Replace the command in line 11 to that in line 12/13 of "CoCuFeNiPd.in" file to perform simulations with different models
